# Supplementary material for: Dynamics in the resistant and susceptible peanut (Arachis hypogaea L.) root transcriptome on infection with the Ralstonia solanacearum
Source: BMC Genomics. 2014 Dec 7;15(1):1078. doi: 10.1186/1471-2164-15-1078 (PMC4300042; doi:10.1186/1471-2164-15-1078)
Supplement: Supplementary file 4 — Additional file 4: File S2: Result of all unigenes blast against Nt. (XLSX 6 MB) [file 12864_2014_6894_MOESM4_ESM.xlsx]

## Sheet: Sheet1
Query	Subject	Identities	Score_Bits	E_Value	Annotation
Ahy046884	gi|356549812|ref|XM_003543237.1|	0.86	311	2e-71	PREDICTED: Glycine max uncharacterized protein LOC100800127 (LOC100800127), mRNA
Ahy046885	gi|356565949|ref|XM_003551150.1|	0.84	240	2e-43	PREDICTED: Glycine max ubiquitin-like-specific protease 1D-like (LOC100790705), mRNA
Ahy046886	gi|356565949|ref|XM_003551150.1|	0.84	207	8e-36	PREDICTED: Glycine max ubiquitin-like-specific protease 1D-like (LOC100790705), mRNA
Ahy046887	gi|356515147|ref|XM_003526215.1|	0.84	110	9e-14	PREDICTED: Glycine max uncharacterized protein LOC100797480 (LOC100797480), mRNA
Ahy046888	gi|356515147|ref|XM_003526215.1|	0.84	110	1e-13	PREDICTED: Glycine max uncharacterized protein LOC100797480 (LOC100797480), mRNA
Ahy046889	gi|356515147|ref|XM_003526215.1|	0.84	110	1e-13	PREDICTED: Glycine max uncharacterized protein LOC100797480 (LOC100797480), mRNA
Ahy046890	gi|356515147|ref|XM_003526215.1|	0.84	110	1e-13	PREDICTED: Glycine max uncharacterized protein LOC100797480 (LOC100797480), mRNA
Ahy046891	gi|356515147|ref|XM_003526215.1|	0.84	110	1e-13	PREDICTED: Glycine max uncharacterized protein LOC100797480 (LOC100797480), mRNA
Ahy046892	gi|356515147|ref|XM_003526215.1|	0.84	110	2e-13	PREDICTED: Glycine max uncharacterized protein LOC100797480 (LOC100797480), mRNA
Ahy046893	gi|356515147|ref|XM_003526215.1|	0.84	110	1e-13	PREDICTED: Glycine max uncharacterized protein LOC100797480 (LOC100797480), mRNA
Ahy046894	gi|356515147|ref|XM_003526215.1|	0.84	110	9e-14	PREDICTED: Glycine max uncharacterized protein LOC100797480 (LOC100797480), mRNA
Ahy046895	gi|356515147|ref|XM_003526215.1|	0.84	110	1e-13	PREDICTED: Glycine max uncharacterized protein LOC100797480 (LOC100797480), mRNA
Ahy046896	gi|356515147|ref|XM_003526215.1|	0.84	110	2e-13	PREDICTED: Glycine max uncharacterized protein LOC100797480 (LOC100797480), mRNA
Ahy046897	gi|356515147|ref|XM_003526215.1|	0.84	110	1e-13	PREDICTED: Glycine max uncharacterized protein LOC100797480 (LOC100797480), mRNA
Ahy046898	gi|356515147|ref|XM_003526215.1|	0.84	110	2e-13	PREDICTED: Glycine max uncharacterized protein LOC100797480 (LOC100797480), mRNA
Ahy046899	gi|356569847|ref|XR_137555.1|	0.9	1198	0	PREDICTED: Glycine max DEAD-box ATP-dependent RNA helicase 28-like (LOC100776684), miscRNA
Ahy046900	gi|356569847|ref|XR_137555.1|	0.9	1268	0	PREDICTED: Glycine max DEAD-box ATP-dependent RNA helicase 28-like (LOC100776684), miscRNA
Ahy046901	gi|356533042|ref|XM_003535030.1|	0.87	2397	0	PREDICTED: Glycine max homeobox-leucine zipper protein ATHB-14-like (LOC100779499), mRNA
Ahy046904	gi|42560330|gb|AY526430.1|	0.88	136	2e-24	Arachis hypogaea clone PM674 microsatellite sequence
Ahy046906	gi|356522376|ref|XR_136690.1|	0.9	1108	0	PREDICTED: Glycine max coatomer subunit beta'-2-like (LOC100797508), miscRNA
Ahy046907	gi|356522376|ref|XR_136690.1|	0.9	1108	0	PREDICTED: Glycine max coatomer subunit beta'-2-like (LOC100797508), miscRNA
Ahy046908	gi|356522376|ref|XR_136690.1|	0.9	1108	0	PREDICTED: Glycine max coatomer subunit beta'-2-like (LOC100797508), miscRNA
Ahy046909	gi|356522376|ref|XR_136690.1|	0.9	1108	0	PREDICTED: Glycine max coatomer subunit beta'-2-like (LOC100797508), miscRNA
Ahy046910	gi|356522376|ref|XR_136690.1|	0.88	2131	0	PREDICTED: Glycine max coatomer subunit beta'-2-like (LOC100797508), miscRNA
Ahy046911	gi|356522376|ref|XR_136690.1|	0.9	1108	0	PREDICTED: Glycine max coatomer subunit beta'-2-like (LOC100797508), miscRNA
Ahy046912	gi|356522376|ref|XR_136690.1|	0.88	2131	0	PREDICTED: Glycine max coatomer subunit beta'-2-like (LOC100797508), miscRNA
Ahy046913	gi|356522376|ref|XR_136690.1|	0.88	2131	0	PREDICTED: Glycine max coatomer subunit beta'-2-like (LOC100797508), miscRNA
Ahy046914	gi|356522376|ref|XR_136690.1|	0.88	2131	0	PREDICTED: Glycine max coatomer subunit beta'-2-like (LOC100797508), miscRNA
Ahy046915	gi|356522376|ref|XR_136690.1|	0.9	1108	0	PREDICTED: Glycine max coatomer subunit beta'-2-like (LOC100797508), miscRNA
Ahy046916	gi|356556031|ref|XM_003546283.1|	0.91	914	0	PREDICTED: Glycine max coatomer subunit beta'-2-like (LOC100804239), mRNA
Ahy046917	gi|356522376|ref|XR_136690.1|	0.9	1108	0	PREDICTED: Glycine max coatomer subunit beta'-2-like (LOC100797508), miscRNA
Ahy046918	gi|356522376|ref|XR_136690.1|	0.9	1108	0	PREDICTED: Glycine max coatomer subunit beta'-2-like (LOC100797508), miscRNA
Ahy046919	gi|356522376|ref|XR_136690.1|	0.9	1108	0	PREDICTED: Glycine max coatomer subunit beta'-2-like (LOC100797508), miscRNA
Ahy046920	gi|356556031|ref|XM_003546283.1|	0.91	914	0	PREDICTED: Glycine max coatomer subunit beta'-2-like (LOC100804239), mRNA
Ahy046921	gi|356522376|ref|XR_136690.1|	0.9	1108	0	PREDICTED: Glycine max coatomer subunit beta'-2-like (LOC100797508), miscRNA
Ahy046925	gi|357501188|ref|XM_003620835.1|	0.85	667	1e-157	Medicago truncatula Mitochondrial substrate carrier family protein P (MTR_6g091800) mRNA, complete cds
Ahy046926	gi|357501188|ref|XM_003620835.1|	0.85	667	1e-157	Medicago truncatula Mitochondrial substrate carrier family protein P (MTR_6g091800) mRNA, complete cds
Ahy046927	gi|357501188|ref|XM_003620835.1|	0.85	667	1e-157	Medicago truncatula Mitochondrial substrate carrier family protein P (MTR_6g091800) mRNA, complete cds
Ahy046928	gi|210140792|dbj|AK244711.1|	0.85	779	0	Glycine max cDNA, clone: GMFL01-11-F18
Ahy046929	gi|357501188|ref|XM_003620835.1|	0.85	667	1e-157	Medicago truncatula Mitochondrial substrate carrier family protein P (MTR_6g091800) mRNA, complete cds
Ahy046930	gi|357501188|ref|XM_003620835.1|	0.85	667	1e-157	Medicago truncatula Mitochondrial substrate carrier family protein P (MTR_6g091800) mRNA, complete cds
Ahy046931	gi|357501188|ref|XM_003620835.1|	0.85	666	1e-161	Medicago truncatula Mitochondrial substrate carrier family protein P (MTR_6g091800) mRNA, complete cds
Ahy046932	gi|356520706|ref|XM_003528954.1|	0.88	763	0	PREDICTED: Glycine max uncharacterized protein LOC100787456 (LOC100787456), mRNA
Ahy046933	gi|356520706|ref|XM_003528954.1|	0.88	763	0	PREDICTED: Glycine max uncharacterized protein LOC100787456 (LOC100787456), mRNA
Ahy046934	gi|356520706|ref|XM_003528954.1|	0.88	763	0	PREDICTED: Glycine max uncharacterized protein LOC100787456 (LOC100787456), mRNA
Ahy046935	gi|356520706|ref|XM_003528954.1|	0.88	763	0	PREDICTED: Glycine max uncharacterized protein LOC100787456 (LOC100787456), mRNA
Ahy046936	gi|356520706|ref|XM_003528954.1|	0.88	763	0	PREDICTED: Glycine max uncharacterized protein LOC100787456 (LOC100787456), mRNA
Ahy046937	gi|356520706|ref|XM_003528954.1|	0.88	763	0	PREDICTED: Glycine max uncharacterized protein LOC100787456 (LOC100787456), mRNA
Ahy046951	gi|356516582|ref|XM_003526925.1|	0.84	1178	0	PREDICTED: Glycine max uncharacterized protein LOC100783002, transcript variant 1 (LOC100783002), mRNA
Ahy046952	gi|356559866|ref|XM_003548170.1|	0.82	2616	0	PREDICTED: Glycine max uncharacterized protein LOC100816886 (LOC100816886), mRNA
Ahy046953	gi|356559868|ref|XM_003548171.1|	0.83	1636	0	PREDICTED: Glycine max uncharacterized LOC547529 (LOC547529), mRNA
Ahy046954	gi|356559868|ref|XM_003548171.1|	0.83	1644	0	PREDICTED: Glycine max uncharacterized LOC547529 (LOC547529), mRNA
Ahy046955	gi|356559866|ref|XM_003548170.1|	0.83	2612	0	PREDICTED: Glycine max uncharacterized protein LOC100816886 (LOC100816886), mRNA
Ahy046956	gi|356559868|ref|XM_003548171.1|	0.83	1644	0	PREDICTED: Glycine max uncharacterized LOC547529 (LOC547529), mRNA
Ahy046957	gi|356559868|ref|XM_003548171.1|	0.84	1634	0	PREDICTED: Glycine max uncharacterized LOC547529 (LOC547529), mRNA
Ahy046958	gi|356559866|ref|XM_003548170.1|	0.82	2618	0	PREDICTED: Glycine max uncharacterized protein LOC100816886 (LOC100816886), mRNA
Ahy046959	gi|356530899|ref|XR_136825.1|	0.82	2247	0	PREDICTED: Glycine max uncharacterized LOC100788926 (LOC100788926), miscRNA
Ahy046960	gi|356530899|ref|XR_136825.1|	0.82	2245	0	PREDICTED: Glycine max uncharacterized LOC100788926 (LOC100788926), miscRNA
Ahy046961	gi|356559868|ref|XM_003548171.1|	0.83	1646	0	PREDICTED: Glycine max uncharacterized LOC547529 (LOC547529), mRNA
Ahy046962	gi|356530899|ref|XR_136825.1|	0.82	2245	0	PREDICTED: Glycine max uncharacterized LOC100788926 (LOC100788926), miscRNA
Ahy046963	gi|356559868|ref|XM_003548171.1|	0.84	1634	0	PREDICTED: Glycine max uncharacterized LOC547529 (LOC547529), mRNA
Ahy046964	gi|356559868|ref|XM_003548171.1|	0.83	1646	0	PREDICTED: Glycine max uncharacterized LOC547529 (LOC547529), mRNA
Ahy046965	gi|356559866|ref|XM_003548170.1|	0.82	2247	0	PREDICTED: Glycine max uncharacterized protein LOC100816886 (LOC100816886), mRNA
Ahy046966	gi|402794508|ref|NM_001254559.2|	0.89	628	0	Glycine max pollen-specific protein SF21-like (LOC100803300), mRNA
Ahy046967	gi|356535158|ref|XM_003536068.1|	0.86	276	3e-62	PREDICTED: Glycine max pollen-specific protein SF21-like (LOC100778625), mRNA
Ahy046968	gi|402794508|ref|NM_001254559.2|	0.89	628	0	Glycine max pollen-specific protein SF21-like (LOC100803300), mRNA
Ahy046969	gi|357487228|ref|XM_003613854.1|	0.84	461	2e-91	Medicago truncatula Acylamino-acid-releasing enzyme (MTR_5g042410) mRNA, complete cds
Ahy046970	gi|357487228|ref|XM_003613854.1|	0.84	461	4e-91	Medicago truncatula Acylamino-acid-releasing enzyme (MTR_5g042410) mRNA, complete cds
Ahy046971	gi|356534784|ref|XM_003535884.1|	0.83	1323	0	PREDICTED: Glycine max acylamino-acid-releasing enzyme-like (LOC100812681), mRNA
Ahy046972	gi|357487228|ref|XM_003613854.1|	0.84	461	2e-91	Medicago truncatula Acylamino-acid-releasing enzyme (MTR_5g042410) mRNA, complete cds
Ahy046973	gi|356534784|ref|XM_003535884.1|	0.83	1323	0	PREDICTED: Glycine max acylamino-acid-releasing enzyme-like (LOC100812681), mRNA
Ahy046974	gi|356554374|ref|XM_003545474.1|	0.83	545	2e-90	PREDICTED: Glycine max methylosome subunit pICln-like (LOC100790816), mRNA
Ahy046976	gi|292746908|dbj|AK336924.1|	0.88	1262	0	Lotus japonicus cDNA, clone: LjFL1-034-DB07, HTC
Ahy046977	gi|292746908|dbj|AK336924.1|	0.88	1262	0	Lotus japonicus cDNA, clone: LjFL1-034-DB07, HTC
Ahy046978	gi|292746908|dbj|AK336924.1|	0.88	1262	0	Lotus japonicus cDNA, clone: LjFL1-034-DB07, HTC
Ahy046979	gi|292746908|dbj|AK336924.1|	0.88	1262	0	Lotus japonicus cDNA, clone: LjFL1-034-DB07, HTC
Ahy046980	gi|292746908|dbj|AK336924.1|	0.88	1262	0	Lotus japonicus cDNA, clone: LjFL1-034-DB07, HTC
Ahy046981	gi|292746908|dbj|AK336924.1|	0.88	1262	0	Lotus japonicus cDNA, clone: LjFL1-034-DB07, HTC
Ahy046982	gi|292746908|dbj|AK336924.1|	0.88	1262	0	Lotus japonicus cDNA, clone: LjFL1-034-DB07, HTC
Ahy046983	gi|292746908|dbj|AK336924.1|	0.88	1262	0	Lotus japonicus cDNA, clone: LjFL1-034-DB07, HTC
Ahy046984	gi|292746908|dbj|AK336924.1|	0.88	1262	0	Lotus japonicus cDNA, clone: LjFL1-034-DB07, HTC
Ahy046985	gi|356544195|ref|XM_003540492.1|	0.9	821	0	PREDICTED: Glycine max uncharacterized protein LOC100790594 (LOC100790594), mRNA
Ahy046986	gi|357520746|ref|XM_003630614.1|	0.9	61	1e-11	Medicago truncatula 60S ribosomal protein L31 (MTR_8g101980) mRNA, complete cds
Ahy046987	gi|357473284|ref|XM_003606879.1|	0.84	990	0	Medicago truncatula 3-ketoacyl-CoA synthase (MTR_4g070270) mRNA, complete cds
Ahy046988	gi|357473284|ref|XM_003606879.1|	0.87	298	4e-80	Medicago truncatula 3-ketoacyl-CoA synthase (MTR_4g070270) mRNA, complete cds
Ahy046990	gi|356498933|ref|XR_136291.1|	0.86	1227	0	PREDICTED: Glycine max uncharacterized LOC100799660 (LOC100799660), miscRNA
Ahy046991	gi|356498933|ref|XR_136291.1|	0.86	1225	0	PREDICTED: Glycine max uncharacterized LOC100799660 (LOC100799660), miscRNA
Ahy046992	gi|356498933|ref|XR_136291.1|	0.86	1225	0	PREDICTED: Glycine max uncharacterized LOC100799660 (LOC100799660), miscRNA
Ahy046993	gi|356498933|ref|XR_136291.1|	0.86	1225	0	PREDICTED: Glycine max uncharacterized LOC100799660 (LOC100799660), miscRNA
Ahy046995	gi|356534601|ref|XM_003535794.1|	0.86	2324	0	PREDICTED: Glycine max alpha-N-acetylglucosaminidase-like (LOC100805725), mRNA
Ahy046996	gi|356564621|ref|XM_003550502.1|	0.81	1822	0	PREDICTED: Glycine max uncharacterized protein LOC100804990 (LOC100804990), mRNA
Ahy046997	gi|356498467|ref|XM_003518026.1|	0.82	648	3e-92	PREDICTED: Glycine max BTB/POZ domain-containing protein At5g66560-like (LOC100813543), mRNA
Ahy046998	gi|356498467|ref|XM_003518026.1|	0.82	648	3e-92	PREDICTED: Glycine max BTB/POZ domain-containing protein At5g66560-like (LOC100813543), mRNA
Ahy047009	gi|357490842|ref|XM_003615661.1|	0.82	559	4e-80	Medicago truncatula Chromodomain helicase-DNA-binding protein (MTR_5g071340) mRNA, complete cds
Ahy047010	gi|357490842|ref|XM_003615661.1|	0.82	412	7e-57	Medicago truncatula Chromodomain helicase-DNA-binding protein (MTR_5g071340) mRNA, complete cds
Ahy047011	gi|357490842|ref|XM_003615661.1|	0.83	218	1e-24	Medicago truncatula Chromodomain helicase-DNA-binding protein (MTR_5g071340) mRNA, complete cds
Ahy047012	gi|357490842|ref|XM_003615661.1|	0.82	303	8e-35	Medicago truncatula Chromodomain helicase-DNA-binding protein (MTR_5g071340) mRNA, complete cds
Ahy047013	gi|357490842|ref|XM_003615661.1|	0.82	303	8e-35	Medicago truncatula Chromodomain helicase-DNA-binding protein (MTR_5g071340) mRNA, complete cds
Ahy047014	gi|357490842|ref|XM_003615661.1|	0.82	412	7e-57	Medicago truncatula Chromodomain helicase-DNA-binding protein (MTR_5g071340) mRNA, complete cds
Ahy047015	gi|357490842|ref|XM_003615661.1|	0.83	218	1e-24	Medicago truncatula Chromodomain helicase-DNA-binding protein (MTR_5g071340) mRNA, complete cds
Ahy047016	gi|357490842|ref|XM_003615661.1|	0.82	303	8e-35	Medicago truncatula Chromodomain helicase-DNA-binding protein (MTR_5g071340) mRNA, complete cds
Ahy047017	gi|357490842|ref|XM_003615661.1|	0.82	559	4e-80	Medicago truncatula Chromodomain helicase-DNA-binding protein (MTR_5g071340) mRNA, complete cds
Ahy047018	gi|357490842|ref|XM_003615661.1|	0.82	412	7e-57	Medicago truncatula Chromodomain helicase-DNA-binding protein (MTR_5g071340) mRNA, complete cds
Ahy047019	gi|357490842|ref|XM_003615661.1|	0.82	303	8e-35	Medicago truncatula Chromodomain helicase-DNA-binding protein (MTR_5g071340) mRNA, complete cds
Ahy047020	gi|357490842|ref|XM_003615661.1|	0.82	303	8e-35	Medicago truncatula Chromodomain helicase-DNA-binding protein (MTR_5g071340) mRNA, complete cds
Ahy047021	gi|357490842|ref|XM_003615661.1|	0.82	412	7e-57	Medicago truncatula Chromodomain helicase-DNA-binding protein (MTR_5g071340) mRNA, complete cds
Ahy047022	gi|357490842|ref|XM_003615661.1|	0.82	303	8e-35	Medicago truncatula Chromodomain helicase-DNA-binding protein (MTR_5g071340) mRNA, complete cds
Ahy047023	gi|356530428|ref|XM_003533736.1|	0.88	562	1e-175	PREDICTED: Glycine max uncharacterized protein LOC100795952 (LOC100795952), mRNA
Ahy047024	gi|356577112|ref|XM_003556624.1|	0.95	40	9e-07	PREDICTED: Glycine max putative disease resistance protein At4g11170-like (LOC100797269), mRNA
Ahy047026	gi|356519137|ref|XM_003528183.1|	0.81	235	2e-25	PREDICTED: Glycine max uncharacterized protein LOC100806707 (LOC100806707), mRNA
Ahy047027	gi|356507059|ref|XM_003522241.1|	0.9	98	7e-25	PREDICTED: Glycine max uncharacterized protein LOC100786318 (LOC100786318), mRNA
Ahy047028	gi|356507059|ref|XM_003522241.1|	0.9	98	8e-25	PREDICTED: Glycine max uncharacterized protein LOC100786318 (LOC100786318), mRNA
Ahy047029	gi|356507059|ref|XM_003522241.1|	0.9	98	8e-25	PREDICTED: Glycine max uncharacterized protein LOC100786318 (LOC100786318), mRNA
Ahy047030	gi|356507059|ref|XM_003522241.1|	0.9	98	7e-25	PREDICTED: Glycine max uncharacterized protein LOC100786318 (LOC100786318), mRNA
Ahy047031	gi|356519137|ref|XM_003528183.1|	0.81	235	2e-25	PREDICTED: Glycine max uncharacterized protein LOC100806707 (LOC100806707), mRNA
Ahy047032	gi|356507059|ref|XM_003522241.1|	0.9	98	7e-25	PREDICTED: Glycine max uncharacterized protein LOC100786318 (LOC100786318), mRNA
Ahy047033	gi|356519137|ref|XM_003528183.1|	0.81	235	2e-25	PREDICTED: Glycine max uncharacterized protein LOC100806707 (LOC100806707), mRNA
Ahy047050	gi|210143056|dbj|AK285838.1|	0.86	987	0	Glycine max cDNA, clone: GMFL01-17-E20
Ahy047051	gi|210143056|dbj|AK285838.1|	0.86	978	0	Glycine max cDNA, clone: GMFL01-17-E20
Ahy047052	gi|210143056|dbj|AK285838.1|	0.86	987	0	Glycine max cDNA, clone: GMFL01-17-E20
Ahy047053	gi|210143056|dbj|AK285838.1|	0.87	480	1e-127	Glycine max cDNA, clone: GMFL01-17-E20
Ahy047054	gi|356501000|ref|XM_003519270.1|	0.86	456	1e-110	PREDICTED: Glycine max uncharacterized protein LOC100786615 (LOC100786615), mRNA
Ahy047055	gi|356501000|ref|XM_003519270.1|	0.86	458	1e-111	PREDICTED: Glycine max uncharacterized protein LOC100786615 (LOC100786615), mRNA
Ahy047056	gi|356501000|ref|XM_003519270.1|	0.85	393	4e-89	PREDICTED: Glycine max uncharacterized protein LOC100786615 (LOC100786615), mRNA
Ahy047057	gi|356533186|ref|XM_003535101.1|	0.85	1192	0	PREDICTED: Glycine max ABC transporter B family member 1-like (LOC100777382), mRNA
Ahy047058	gi|356533186|ref|XM_003535101.1|	0.86	673	1e-170	PREDICTED: Glycine max ABC transporter B family member 1-like (LOC100777382), mRNA
Ahy047059	gi|356531217|ref|XM_003534127.1|	0.85	455	1e-106	PREDICTED: Glycine max probable 3-beta-hydroxysteroid-Delta(8),Delta(7)-isomerase-like (LOC100783250), mRNA
Ahy047060	gi|356533186|ref|XM_003535101.1|	0.87	3793	0	PREDICTED: Glycine max ABC transporter B family member 1-like (LOC100777382), mRNA
Ahy047061	gi|356533186|ref|XM_003535101.1|	0.85	777	1e-179	PREDICTED: Glycine max ABC transporter B family member 1-like (LOC100777382), mRNA
Ahy047062	gi|356531217|ref|XM_003534127.1|	0.85	455	1e-107	PREDICTED: Glycine max probable 3-beta-hydroxysteroid-Delta(8),Delta(7)-isomerase-like (LOC100783250), mRNA
Ahy047063	gi|356533186|ref|XM_003535101.1|	0.85	1355	0	PREDICTED: Glycine max ABC transporter B family member 1-like (LOC100777382), mRNA
Ahy047064	gi|356540867|ref|XM_003538858.1|	0.86	1659	0	PREDICTED: Glycine max protein GRIP-like (LOC100775990), mRNA
Ahy047065	gi|356540867|ref|XM_003538858.1|	0.86	1775	0	PREDICTED: Glycine max protein GRIP-like (LOC100775990), mRNA
Ahy047066	gi|358348655|ref|XM_003638312.1|	0.83	387	1e-66	Medicago truncatula Cytochrome b reductase (MTR_128s0004) mRNA, complete cds
Ahy047067	gi|356534670|ref|XM_003535828.1|	0.88	236	3e-62	PREDICTED: Glycine max sodium/bile acid cotransporter 7-like (LOC100779161), mRNA
Ahy047068	gi|356534670|ref|XM_003535828.1|	0.88	237	6e-63	PREDICTED: Glycine max sodium/bile acid cotransporter 7-like (LOC100779161), mRNA
Ahy047069	gi|356534670|ref|XM_003535828.1|	0.85	784	0	PREDICTED: Glycine max sodium/bile acid cotransporter 7-like (LOC100779161), mRNA
Ahy047070	gi|356534670|ref|XM_003535828.1|	0.84	531	1e-114	PREDICTED: Glycine max sodium/bile acid cotransporter 7-like (LOC100779161), mRNA
Ahy047071	gi|356534670|ref|XM_003535828.1|	0.84	531	1e-114	PREDICTED: Glycine max sodium/bile acid cotransporter 7-like (LOC100779161), mRNA
Ahy047072	gi|356558968|ref|XM_003547726.1|	0.85	764	1e-174	PREDICTED: Glycine max uncharacterized protein LOC100800164 (LOC100800164), mRNA
Ahy047073	gi|292494964|gb|AC231350.5|	0.83	161	3e-22	Medicago truncatula clone mth2-181l8, complete sequence
Ahy047074	gi|356558968|ref|XM_003547726.1|	0.83	1250	0	PREDICTED: Glycine max uncharacterized protein LOC100800164 (LOC100800164), mRNA
Ahy047075	gi|356558968|ref|XM_003547726.1|	0.83	1250	0	PREDICTED: Glycine max uncharacterized protein LOC100800164 (LOC100800164), mRNA
Ahy047076	gi|356558968|ref|XM_003547726.1|	0.85	927	0	PREDICTED: Glycine max uncharacterized protein LOC100800164 (LOC100800164), mRNA
Ahy047077	gi|356558968|ref|XM_003547726.1|	0.85	764	1e-174	PREDICTED: Glycine max uncharacterized protein LOC100800164 (LOC100800164), mRNA
Ahy047078	gi|356558968|ref|XM_003547726.1|	0.85	710	1e-158	PREDICTED: Glycine max uncharacterized protein LOC100800164 (LOC100800164), mRNA
Ahy047079	gi|356558968|ref|XM_003547726.1|	0.85	710	1e-158	PREDICTED: Glycine max uncharacterized protein LOC100800164 (LOC100800164), mRNA
Ahy047085	gi|357444884|ref|XM_003592672.1|	0.84	836	0	Medicago truncatula Pentatricopeptide repeat-containing protein (MTR_1g114300) mRNA, complete cds
Ahy047086	gi|356575427|ref|XM_003555795.1|	0.85	1447	0	PREDICTED: Glycine max pentatricopeptide repeat-containing protein At3g59040-like (LOC100786343), mRNA
Ahy047087	gi|356575427|ref|XM_003555795.1|	0.85	1447	0	PREDICTED: Glycine max pentatricopeptide repeat-containing protein At3g59040-like (LOC100786343), mRNA
Ahy047088	gi|357444884|ref|XM_003592672.1|	0.84	836	0	Medicago truncatula Pentatricopeptide repeat-containing protein (MTR_1g114300) mRNA, complete cds
Ahy047090	gi|356524025|ref|XM_003530586.1|	0.85	81	2e-08	PREDICTED: Glycine max uncharacterized protein LOC100794155 (LOC100794155), mRNA
Ahy047095	gi|356541061|ref|XM_003538954.1|	0.86	546	1e-142	PREDICTED: Glycine max uncharacterized protein LOC100788096 (LOC100788096), mRNA
Ahy047097	gi|356541061|ref|XM_003538954.1|	0.86	546	1e-142	PREDICTED: Glycine max uncharacterized protein LOC100788096 (LOC100788096), mRNA
Ahy047098	gi|356569584|ref|XM_003552931.1|	0.84	1859	0	PREDICTED: Glycine max armadillo repeat-containing protein 8-like (LOC100799170), mRNA
Ahy047099	gi|356499476|ref|XM_003518518.1|	0.84	1871	0	PREDICTED: Glycine max armadillo repeat-containing protein 8-like (LOC100779498), mRNA
Ahy047100	gi|356499476|ref|XM_003518518.1|	0.84	1940	0	PREDICTED: Glycine max armadillo repeat-containing protein 8-like (LOC100779498), mRNA
Ahy047101	gi|356569584|ref|XM_003552931.1|	0.84	1859	0	PREDICTED: Glycine max armadillo repeat-containing protein 8-like (LOC100799170), mRNA
Ahy047103	gi|356567299|ref|XM_003551811.1|	0.84	193	1e-34	PREDICTED: Glycine max callose synthase 3-like (LOC100777209), mRNA
Ahy047104	gi|356567299|ref|XM_003551811.1|	0.84	193	1e-34	PREDICTED: Glycine max callose synthase 3-like (LOC100777209), mRNA
Ahy047105	gi|356524576|ref|XM_003530857.1|	0.84	607	1e-117	PREDICTED: Glycine max callose synthase 3-like (LOC100801607), mRNA
Ahy047106	gi|357520154|ref|XM_003630318.1|	0.85	1149	0	Medicago truncatula cyclase/dehydrase family protein (MTR_8g094800) mRNA, complete cds
Ahy047107	gi|357520154|ref|XM_003630318.1|	0.85	1149	0	Medicago truncatula cyclase/dehydrase family protein (MTR_8g094800) mRNA, complete cds
Ahy047110	gi|210141791|dbj|AK245710.1|	0.88	725	0	Glycine max cDNA, clone: GMFL01-38-P18
Ahy047111	gi|210141791|dbj|AK245710.1|	0.88	941	0	Glycine max cDNA, clone: GMFL01-38-P18
Ahy047112	gi|210141791|dbj|AK245710.1|	0.88	1282	0	Glycine max cDNA, clone: GMFL01-38-P18
Ahy047113	gi|210141791|dbj|AK245710.1|	0.88	725	0	Glycine max cDNA, clone: GMFL01-38-P18
Ahy047114	gi|210141791|dbj|AK245710.1|	0.88	1049	0	Glycine max cDNA, clone: GMFL01-38-P18
Ahy047115	gi|210141791|dbj|AK245710.1|	0.88	1282	0	Glycine max cDNA, clone: GMFL01-38-P18
Ahy047116	gi|356536507|ref|XM_003536731.1|	0.9	507	1e-173	PREDICTED: Glycine max probable protein phosphatase 2C 11-like (LOC100776867), mRNA
Ahy047117	gi|210141346|dbj|AK245265.1|	0.84	1427	0	Glycine max cDNA, clone: GMFL01-25-I03
Ahy047118	gi|210141346|dbj|AK245265.1|	0.84	1427	0	Glycine max cDNA, clone: GMFL01-25-I03
Ahy047119	gi|356509607|ref|XM_003523491.1|	0.85	600	1e-136	PREDICTED: Glycine max tyrosine-protein kinase TXK-like (LOC100818047), mRNA
Ahy047120	gi|356509607|ref|XM_003523491.1|	0.84	706	1e-144	PREDICTED: Glycine max tyrosine-protein kinase TXK-like (LOC100818047), mRNA
Ahy047121	gi|356509607|ref|XM_003523491.1|	0.84	706	1e-144	PREDICTED: Glycine max tyrosine-protein kinase TXK-like (LOC100818047), mRNA
Ahy047122	gi|356509607|ref|XM_003523491.1|	0.84	753	1e-160	PREDICTED: Glycine max tyrosine-protein kinase TXK-like (LOC100818047), mRNA
Ahy047123	gi|356509607|ref|XM_003523491.1|	0.85	600	1e-136	PREDICTED: Glycine max tyrosine-protein kinase TXK-like (LOC100818047), mRNA
Ahy047124	gi|356509607|ref|XM_003523491.1|	0.88	195	1e-49	PREDICTED: Glycine max tyrosine-protein kinase TXK-like (LOC100818047), mRNA
Ahy047125	gi|356508954|ref|XM_003523170.1|	0.86	561	1e-137	PREDICTED: Glycine max E3 ubiquitin-protein ligase RGLG1-like (LOC100776002), mRNA
Ahy047126	gi|356512853|ref|XM_003525082.1|	0.86	1067	0	PREDICTED: Glycine max E3 ubiquitin-protein ligase RGLG1-like (LOC100791316), mRNA
Ahy047127	gi|356512853|ref|XM_003525082.1|	0.85	671	1e-157	PREDICTED: Glycine max E3 ubiquitin-protein ligase RGLG1-like (LOC100791316), mRNA
Ahy047128	gi|356512853|ref|XM_003525082.1|	0.85	671	1e-157	PREDICTED: Glycine max E3 ubiquitin-protein ligase RGLG1-like (LOC100791316), mRNA
Ahy047129	gi|356516380|ref|XM_003526825.1|	0.84	2186	0	PREDICTED: Glycine max topoisomerase (DNA) III alpha (TOP3A), mRNA
Ahy047130	gi|357464742|ref|XM_003602605.1|	0.84	1287	0	Medicago truncatula DNA topoisomerase (MTR_3g096640) mRNA, complete cds
Ahy047131	gi|356516380|ref|XM_003526825.1|	0.84	2186	0	PREDICTED: Glycine max topoisomerase (DNA) III alpha (TOP3A), mRNA
Ahy047132	gi|356516380|ref|XM_003526825.1|	0.82	1274	0	PREDICTED: Glycine max topoisomerase (DNA) III alpha (TOP3A), mRNA
Ahy047133	gi|356516380|ref|XM_003526825.1|	0.83	1907	0	PREDICTED: Glycine max topoisomerase (DNA) III alpha (TOP3A), mRNA
Ahy047134	gi|356516380|ref|XM_003526825.1|	0.82	1274	0	PREDICTED: Glycine max topoisomerase (DNA) III alpha (TOP3A), mRNA
Ahy047135	gi|356554659|ref|XM_003545614.1|	0.84	299	2e-49	PREDICTED: Glycine max uncharacterized protein LOC100804583 (LOC100804583), mRNA
Ahy047136	gi|356554659|ref|XM_003545614.1|	0.84	299	2e-49	PREDICTED: Glycine max uncharacterized protein LOC100804583 (LOC100804583), mRNA
Ahy047137	gi|356554659|ref|XM_003545614.1|	0.84	299	2e-49	PREDICTED: Glycine max uncharacterized protein LOC100804583 (LOC100804583), mRNA
Ahy047138	gi|356554659|ref|XM_003545614.1|	0.84	299	2e-49	PREDICTED: Glycine max uncharacterized protein LOC100804583 (LOC100804583), mRNA
Ahy047139	gi|356554659|ref|XM_003545614.1|	0.84	299	2e-49	PREDICTED: Glycine max uncharacterized protein LOC100804583 (LOC100804583), mRNA
Ahy047140	gi|356554659|ref|XM_003545614.1|	0.84	299	2e-49	PREDICTED: Glycine max uncharacterized protein LOC100804583 (LOC100804583), mRNA
Ahy047146	gi|356553422|ref|XM_003545008.1|	0.84	621	1e-134	PREDICTED: Glycine max uncharacterized protein LOC100794495 (LOC100794495), mRNA
Ahy047147	gi|356499524|ref|XM_003518542.1|	0.86	1187	0	PREDICTED: Glycine max uncharacterized protein LOC100793159 (LOC100793159), mRNA
Ahy047148	gi|358249075|ref|NM_001252804.1|	0.85	133	1e-22	Glycine max shikimate kinase, chloroplastic-like (LOC100781076), mRNA
Ahy047149	gi|358249075|ref|NM_001252804.1|	0.85	133	1e-22	Glycine max shikimate kinase, chloroplastic-like (LOC100781076), mRNA
Ahy047150	gi|358249075|ref|NM_001252804.1|	0.85	133	1e-22	Glycine max shikimate kinase, chloroplastic-like (LOC100781076), mRNA
Ahy047151	gi|356518339|ref|XM_003527789.1|	0.82	424	7e-60	PREDICTED: Glycine max carotenoid 9,10(9',10')-cleavage dioxygenase 1-like (LOC100817207), mRNA
Ahy047152	gi|126635096|emb|CU302333.2|	0.98	52	5e-17	Medicago truncatula chromosome 5 clone mth2-20d23, COMPLETE SEQUENCE
Ahy047154	gi|357513548|ref|XM_003627015.1|	0.82	228	2e-28	Medicago truncatula Kinase-like protein (MTR_8g014700) mRNA, complete cds
Ahy047155	gi|357513572|ref|XM_003627027.1|	0.81	385	2e-50	Medicago truncatula Receptor-like protein kinase (MTR_8g014820) mRNA, complete cds
Ahy047156	gi|357513548|ref|XM_003627015.1|	0.82	228	3e-28	Medicago truncatula Kinase-like protein (MTR_8g014700) mRNA, complete cds
Ahy047158	gi|356511130|ref|XM_003524235.1|	0.91	444	1e-160	PREDICTED: Glycine max glucan endo-1,3-beta-glucosidase 8-like (LOC100811130), mRNA
Ahy047159	gi|356511130|ref|XM_003524235.1|	0.91	444	1e-160	PREDICTED: Glycine max glucan endo-1,3-beta-glucosidase 8-like (LOC100811130), mRNA
Ahy047160	gi|356511130|ref|XM_003524235.1|	0.91	444	1e-160	PREDICTED: Glycine max glucan endo-1,3-beta-glucosidase 8-like (LOC100811130), mRNA
Ahy047161	gi|402746856|ref|NM_001248818.2|	0.86	211	3e-45	Glycine max uncharacterized LOC100306487 (LOC100306487), mRNA
Ahy047162	gi|210143227|dbj|AK286009.1|	0.9	194	1e-61	Glycine max cDNA, clone: GMFL01-20-E19
Ahy047164	gi|356524847|ref|XM_003530992.1|	0.84	452	1e-81	PREDICTED: Glycine max uncharacterized protein LOC100782682 (LOC100782682), mRNA
Ahy047165	gi|356510700|ref|XM_003524026.1|	0.89	1087	0	PREDICTED: Glycine max uncharacterized protein LOC100806841 (LOC100806841), mRNA
Ahy047166	gi|356510700|ref|XM_003524026.1|	0.89	1087	0	PREDICTED: Glycine max uncharacterized protein LOC100806841 (LOC100806841), mRNA
Ahy047167	gi|356510700|ref|XM_003524026.1|	0.89	1087	0	PREDICTED: Glycine max uncharacterized protein LOC100806841 (LOC100806841), mRNA
Ahy047168	gi|356510700|ref|XM_003524026.1|	0.89	1087	0	PREDICTED: Glycine max uncharacterized protein LOC100806841 (LOC100806841), mRNA
Ahy047169	gi|470115194|ref|XM_004293740.1|	0.81	161	1e-15	PREDICTED: Fragaria vesca subsp. vesca protein strawberry notch-like (LOC101297913), mRNA
Ahy047170	gi|356523530|ref|XM_003530343.1|	0.83	513	3e-89	PREDICTED: Glycine max uncharacterized protein LOC100804594 (LOC100804594), mRNA
Ahy047171	gi|356554817|ref|XM_003545691.1|	0.81	678	6e-97	PREDICTED: Glycine max protein strawberry notch-like (LOC100808670), mRNA
Ahy047172	gi|470115194|ref|XM_004293740.1|	0.82	158	3e-16	PREDICTED: Fragaria vesca subsp. vesca protein strawberry notch-like (LOC101297913), mRNA
Ahy047173	gi|356549784|ref|XM_003543223.1|	0.9	272	2e-86	PREDICTED: Glycine max vesicle-associated protein 4-2-like (LOC100792909), mRNA
Ahy047174	gi|356549784|ref|XM_003543223.1|	0.9	272	2e-86	PREDICTED: Glycine max vesicle-associated protein 4-2-like (LOC100792909), mRNA
Ahy047175	gi|356543987|ref|XM_003540390.1|	0.91	167	4e-55	PREDICTED: Glycine max vesicle-associated protein 4-1-like (LOC100778320), mRNA
Ahy047176	gi|356549784|ref|XM_003543223.1|	0.84	144	3e-22	PREDICTED: Glycine max vesicle-associated protein 4-2-like (LOC100792909), mRNA
Ahy047177	gi|363807173|ref|NM_001255163.1|	0.87	611	1e-171	Glycine max thylakoid lumenal 29 kDa protein, chloroplastic-like (LOC100795192), mRNA
Ahy047178	gi|363807173|ref|NM_001255163.1|	0.87	748	0	Glycine max thylakoid lumenal 29 kDa protein, chloroplastic-like (LOC100795192), mRNA
Ahy047179	gi|363807173|ref|NM_001255163.1|	0.87	757	0	Glycine max thylakoid lumenal 29 kDa protein, chloroplastic-like (LOC100795192), mRNA
Ahy047180	gi|363807173|ref|NM_001255163.1|	0.87	649	1e-175	Glycine max thylakoid lumenal 29 kDa protein, chloroplastic-like (LOC100795192), mRNA
Ahy047181	gi|363807173|ref|NM_001255163.1|	0.87	856	0	Glycine max thylakoid lumenal 29 kDa protein, chloroplastic-like (LOC100795192), mRNA
Ahy047182	gi|363807173|ref|NM_001255163.1|	0.87	611	1e-171	Glycine max thylakoid lumenal 29 kDa protein, chloroplastic-like (LOC100795192), mRNA
Ahy047183	gi|356571950|ref|XM_003554086.1|	0.85	1138	0	PREDICTED: Glycine max cystathionine beta-lyase, chloroplastic-like (LOC100812354), mRNA
Ahy047184	gi|356571950|ref|XM_003554086.1|	0.87	941	0	PREDICTED: Glycine max cystathionine beta-lyase, chloroplastic-like (LOC100812354), mRNA
Ahy047185	gi|356571950|ref|XM_003554086.1|	0.81	334	1e-47	PREDICTED: Glycine max cystathionine beta-lyase, chloroplastic-like (LOC100812354), mRNA
Ahy047186	gi|189162423|dbj|AP009646.1|	0.85	102	6e-13	Lotus japonicus genomic DNA, clone: LjB12O06, BM2011, complete sequence
Ahy047187	gi|189162423|dbj|AP009646.1|	0.85	102	6e-13	Lotus japonicus genomic DNA, clone: LjB12O06, BM2011, complete sequence
Ahy047188	gi|189162423|dbj|AP009646.1|	0.85	102	6e-13	Lotus japonicus genomic DNA, clone: LjB12O06, BM2011, complete sequence
Ahy047189	gi|189162423|dbj|AP009646.1|	0.85	102	6e-13	Lotus japonicus genomic DNA, clone: LjB12O06, BM2011, complete sequence
Ahy047190	gi|189162423|dbj|AP009646.1|	0.85	102	6e-13	Lotus japonicus genomic DNA, clone: LjB12O06, BM2011, complete sequence
Ahy047191	gi|189162423|dbj|AP009646.1|	0.85	102	6e-13	Lotus japonicus genomic DNA, clone: LjB12O06, BM2011, complete sequence
Ahy047192	gi|189162423|dbj|AP009646.1|	0.85	102	6e-13	Lotus japonicus genomic DNA, clone: LjB12O06, BM2011, complete sequence
Ahy047193	gi|189162423|dbj|AP009646.1|	0.85	102	6e-13	Lotus japonicus genomic DNA, clone: LjB12O06, BM2011, complete sequence
Ahy047194	gi|356548898|ref|XM_003542788.1|	0.81	155	6e-12	PREDICTED: Glycine max FAD-linked sulfhydryl oxidase ERV1-like, transcript variant 2 (LOC100782995), mRNA
Ahy047195	gi|356548898|ref|XM_003542788.1|	0.85	105	2e-15	PREDICTED: Glycine max FAD-linked sulfhydryl oxidase ERV1-like, transcript variant 2 (LOC100782995), mRNA
Ahy047196	gi|356548898|ref|XM_003542788.1|	0.81	155	6e-12	PREDICTED: Glycine max FAD-linked sulfhydryl oxidase ERV1-like, transcript variant 2 (LOC100782995), mRNA
Ahy047197	gi|356548898|ref|XM_003542788.1|	0.81	155	6e-12	PREDICTED: Glycine max FAD-linked sulfhydryl oxidase ERV1-like, transcript variant 2 (LOC100782995), mRNA
Ahy047198	gi|356548898|ref|XM_003542788.1|	0.88	69	6e-11	PREDICTED: Glycine max FAD-linked sulfhydryl oxidase ERV1-like, transcript variant 2 (LOC100782995), mRNA
Ahy047199	gi|356548898|ref|XM_003542788.1|	0.81	155	6e-12	PREDICTED: Glycine max FAD-linked sulfhydryl oxidase ERV1-like, transcript variant 2 (LOC100782995), mRNA
Ahy047200	gi|356548898|ref|XM_003542788.1|	0.85	105	2e-15	PREDICTED: Glycine max FAD-linked sulfhydryl oxidase ERV1-like, transcript variant 2 (LOC100782995), mRNA
Ahy047201	gi|356548898|ref|XM_003542788.1|	0.88	69	6e-11	PREDICTED: Glycine max FAD-linked sulfhydryl oxidase ERV1-like, transcript variant 2 (LOC100782995), mRNA
Ahy047202	gi|356505858|ref|XM_003521659.1|	0.83	417	5e-75	PREDICTED: Glycine max mannosylglycoprotein endo-beta-mannosidase-like (LOC100817144), mRNA
Ahy047203	gi|356570150|ref|XM_003553206.1|	0.83	134	4e-11	PREDICTED: Glycine max pentatricopeptide repeat-containing protein At4g21065-like (LOC100788268), mRNA
Ahy047204	gi|356570150|ref|XM_003553206.1|	0.83	134	2e-11	PREDICTED: Glycine max pentatricopeptide repeat-containing protein At4g21065-like (LOC100788268), mRNA
Ahy047205	gi|356570150|ref|XM_003553206.1|	0.83	134	2e-11	PREDICTED: Glycine max pentatricopeptide repeat-containing protein At4g21065-like (LOC100788268), mRNA
Ahy047206	gi|356570150|ref|XM_003553206.1|	0.83	134	2e-11	PREDICTED: Glycine max pentatricopeptide repeat-containing protein At4g21065-like (LOC100788268), mRNA
Ahy047207	gi|356570150|ref|XM_003553206.1|	0.83	134	2e-11	PREDICTED: Glycine max pentatricopeptide repeat-containing protein At4g21065-like (LOC100788268), mRNA
Ahy047208	gi|356570150|ref|XM_003553206.1|	0.83	134	2e-11	PREDICTED: Glycine max pentatricopeptide repeat-containing protein At4g21065-like (LOC100788268), mRNA
Ahy047209	gi|356529613|ref|XM_003533336.1|	0.85	2214	0	PREDICTED: Glycine max DNA mismatch repair protein Msh6-2-like (LOC100818859), mRNA
Ahy047210	gi|356529613|ref|XM_003533336.1|	0.85	2214	0	PREDICTED: Glycine max DNA mismatch repair protein Msh6-2-like (LOC100818859), mRNA
Ahy047211	gi|356529613|ref|XM_003533336.1|	0.85	2214	0	PREDICTED: Glycine max DNA mismatch repair protein Msh6-2-like (LOC100818859), mRNA
Ahy047212	gi|356529613|ref|XM_003533336.1|	0.85	2214	0	PREDICTED: Glycine max DNA mismatch repair protein Msh6-2-like (LOC100818859), mRNA
Ahy047213	gi|356529613|ref|XM_003533336.1|	0.85	2214	0	PREDICTED: Glycine max DNA mismatch repair protein Msh6-2-like (LOC100818859), mRNA
Ahy047214	gi|356529613|ref|XM_003533336.1|	0.85	2214	0	PREDICTED: Glycine max DNA mismatch repair protein Msh6-2-like (LOC100818859), mRNA
Ahy047215	gi|356539322|ref|XM_003538100.1|	0.82	343	5e-48	PREDICTED: Glycine max uncharacterized protein LOC100803809 (LOC100803809), mRNA
Ahy047216	gi|356558426|ref|XM_003547460.1|	0.87	575	1e-157	PREDICTED: Glycine max DNA repair protein RAD51 homolog 2-like (LOC100789073), mRNA
Ahy047217	gi|356558426|ref|XM_003547460.1|	0.87	575	1e-157	PREDICTED: Glycine max DNA repair protein RAD51 homolog 2-like (LOC100789073), mRNA
Ahy047218	gi|356558426|ref|XM_003547460.1|	0.89	437	1e-142	PREDICTED: Glycine max DNA repair protein RAD51 homolog 2-like (LOC100789073), mRNA
Ahy047219	gi|356518756|ref|XM_003527996.1|	0.87	932	0	PREDICTED: Glycine max ATP-dependent zinc metalloprotease FtsH-like (LOC100804743), mRNA
Ahy047220	gi|356518756|ref|XM_003527996.1|	0.87	932	0	PREDICTED: Glycine max ATP-dependent zinc metalloprotease FtsH-like (LOC100804743), mRNA
Ahy047221	gi|356518756|ref|XM_003527996.1|	0.87	932	0	PREDICTED: Glycine max ATP-dependent zinc metalloprotease FtsH-like (LOC100804743), mRNA
Ahy047222	gi|356520462|ref|XM_003528833.1|	0.86	1304	0	PREDICTED: Glycine max probable methyltransferase PMT13-like (LOC100812418), mRNA
Ahy047223	gi|356518756|ref|XM_003527996.1|	0.87	932	0	PREDICTED: Glycine max ATP-dependent zinc metalloprotease FtsH-like (LOC100804743), mRNA
Ahy047224	gi|356576294|ref|XM_003556220.1|	0.93	393	1e-161	PREDICTED: Glycine max aspartyl aminopeptidase-like (LOC100790595), mRNA
Ahy047225	gi|357443000|ref|XM_003591730.1|	0.95	225	9e-99	Medicago truncatula Aspartyl aminopeptidase (MTR_1g092920) mRNA, complete cds
Ahy047226	gi|356509607|ref|XM_003523491.1|	0.84	182	9e-28	PREDICTED: Glycine max tyrosine-protein kinase TXK-like (LOC100818047), mRNA
Ahy047227	gi|356509607|ref|XM_003523491.1|	0.85	614	1e-142	PREDICTED: Glycine max tyrosine-protein kinase TXK-like (LOC100818047), mRNA
Ahy047228	gi|356531390|ref|XM_003534213.1|	0.8	399	1e-44	PREDICTED: Glycine max probable beta-D-xylosidase 6-like (LOC100783609), mRNA
Ahy047229	gi|356531390|ref|XM_003534213.1|	0.81	369	4e-41	PREDICTED: Glycine max probable beta-D-xylosidase 6-like (LOC100783609), mRNA
Ahy047230	gi|356531390|ref|XM_003534213.1|	0.81	369	4e-41	PREDICTED: Glycine max probable beta-D-xylosidase 6-like (LOC100783609), mRNA
Ahy047231	gi|356531390|ref|XM_003534213.1|	0.78	979	2e-61	PREDICTED: Glycine max probable beta-D-xylosidase 6-like (LOC100783609), mRNA
Ahy047232	gi|356531390|ref|XM_003534213.1|	0.81	369	4e-41	PREDICTED: Glycine max probable beta-D-xylosidase 6-like (LOC100783609), mRNA
Ahy047233	gi|356515610|ref|XM_003526444.1|	0.87	712	0	PREDICTED: Glycine max UPF0082 protein At2g25830-like, transcript variant 1 (LOC100795367), mRNA
Ahy047234	gi|356515610|ref|XM_003526444.1|	0.87	712	0	PREDICTED: Glycine max UPF0082 protein At2g25830-like, transcript variant 1 (LOC100795367), mRNA
Ahy047235	gi|356511270|ref|XM_003524302.1|	0.9	2026	0	PREDICTED: Glycine max probable ATP-dependent RNA helicase DHX36-like (LOC100806141), mRNA
Ahy047236	gi|356511270|ref|XM_003524302.1|	0.91	870	0	PREDICTED: Glycine max probable ATP-dependent RNA helicase DHX36-like (LOC100806141), mRNA
Ahy047237	gi|356547812|ref|XM_003542252.1|	0.85	782	0	PREDICTED: Glycine max GPI mannosyltransferase 3-like (LOC100804913), mRNA
Ahy047238	gi|356547812|ref|XM_003542252.1|	0.85	856	0	PREDICTED: Glycine max GPI mannosyltransferase 3-like (LOC100804913), mRNA
Ahy047239	gi|398330073|gb|JN617159.1|	0.99	444	0	Arachis hypogaea RNA polymerase beta' subunit (rpoC1) gene, partial cds; chloroplast
Ahy047240	gi|292789707|dbj|AK339276.1|	0.85	1088	0	Lotus japonicus cDNA, clone: LjFL3-065-AB08, HTC
Ahy047241	gi|292789707|dbj|AK339276.1|	0.85	1088	0	Lotus japonicus cDNA, clone: LjFL3-065-AB08, HTC
Ahy047242	gi|292789707|dbj|AK339276.1|	0.85	1088	0	Lotus japonicus cDNA, clone: LjFL3-065-AB08, HTC
Ahy047243	gi|292789707|dbj|AK339276.1|	0.85	1088	0	Lotus japonicus cDNA, clone: LjFL3-065-AB08, HTC
Ahy047244	gi|292789707|dbj|AK339276.1|	0.85	1088	0	Lotus japonicus cDNA, clone: LjFL3-065-AB08, HTC
Ahy047245	gi|292789707|dbj|AK339276.1|	0.85	1088	0	Lotus japonicus cDNA, clone: LjFL3-065-AB08, HTC
Ahy047246	gi|292789707|dbj|AK339276.1|	0.85	1088	0	Lotus japonicus cDNA, clone: LjFL3-065-AB08, HTC
Ahy047247	gi|356515123|ref|XM_003526203.1|	0.82	996	1e-155	PREDICTED: Glycine max MLO-like protein 12-like (LOC100789563), mRNA
Ahy047248	gi|356545030|ref|XM_003540901.1|	0.91	62	2e-13	PREDICTED: Glycine max MLO-like protein 12-like (LOC100805442), mRNA
Ahy047249	gi|357464306|ref|XM_003602387.1|	0.83	716	1e-130	Medicago truncatula DNA-binding protein BIN4 (MTR_3g093330) mRNA, complete cds
Ahy047250	gi|356523935|ref|XR_136715.1|	0.81	335	4e-35	PREDICTED: Glycine max uncharacterized LOC100796803 (LOC100796803), miscRNA
Ahy047251	gi|356523935|ref|XR_136715.1|	0.85	198	6e-37	PREDICTED: Glycine max uncharacterized LOC100796803 (LOC100796803), miscRNA
Ahy047252	gi|356523935|ref|XR_136715.1|	0.84	299	5e-59	PREDICTED: Glycine max uncharacterized LOC100796803 (LOC100796803), miscRNA
Ahy047253	gi|356534670|ref|XM_003535828.1|	0.85	343	3e-76	PREDICTED: Glycine max sodium/bile acid cotransporter 7-like (LOC100779161), mRNA
Ahy047254	gi|356534670|ref|XM_003535828.1|	0.84	891	0	PREDICTED: Glycine max sodium/bile acid cotransporter 7-like (LOC100779161), mRNA
Ahy047255	gi|356534670|ref|XM_003535828.1|	0.85	344	7e-77	PREDICTED: Glycine max sodium/bile acid cotransporter 7-like (LOC100779161), mRNA
Ahy047256	gi|356534670|ref|XM_003535828.1|	0.85	344	7e-77	PREDICTED: Glycine max sodium/bile acid cotransporter 7-like (LOC100779161), mRNA
Ahy047259	gi|356511348|ref|XM_003524341.1|	0.78	1049	4e-79	PREDICTED: Glycine max leucine-rich repeat extensin-like protein 5-like (LOC100782090), mRNA
Ahy047260	gi|356511348|ref|XM_003524341.1|	0.78	1049	4e-79	PREDICTED: Glycine max leucine-rich repeat extensin-like protein 5-like (LOC100782090), mRNA
Ahy047261	gi|356536191|ref|XM_003536575.1|	0.88	322	4e-92	PREDICTED: Glycine max cyclin-D3-1-like, transcript variant 2 (LOC100782569), mRNA
Ahy047264	gi|402794548|ref|NM_001253048.2|	0.83	396	1e-69	Glycine max uncharacterized LOC100788798 (LOC100788798), mRNA
Ahy047265	gi|356562794|ref|XM_003549606.1|	0.82	339	2e-52	PREDICTED: Glycine max 60S ribosome subunit biogenesis protein NIP7 homolog (LOC100800715), mRNA
Ahy047266	gi|210145835|dbj|AK244526.1|	0.85	254	2e-51	Glycine max cDNA, clone: GMFL01-06-A02
Ahy047269	gi|356563947|ref|XM_003550171.1|	0.88	713	0	PREDICTED: Glycine max G-protein coupled receptor 1-like (LOC100794547), mRNA
Ahy047270	gi|357465894|ref|XM_003603184.1|	0.83	101	3e-08	Medicago truncatula Copper transporter (MTR_3g105330) mRNA, complete cds
Ahy047271	gi|357465894|ref|XM_003603184.1|	0.83	101	3e-08	Medicago truncatula Copper transporter (MTR_3g105330) mRNA, complete cds
Ahy047272	gi|357465894|ref|XM_003603184.1|	0.83	101	3e-08	Medicago truncatula Copper transporter (MTR_3g105330) mRNA, complete cds
Ahy047273	gi|356563947|ref|XM_003550171.1|	0.89	821	0	PREDICTED: Glycine max G-protein coupled receptor 1-like (LOC100794547), mRNA
Ahy047274	gi|357465894|ref|XM_003603184.1|	0.83	101	3e-08	Medicago truncatula Copper transporter (MTR_3g105330) mRNA, complete cds
Ahy047275	gi|357465894|ref|XM_003603184.1|	0.83	101	3e-08	Medicago truncatula Copper transporter (MTR_3g105330) mRNA, complete cds
Ahy047276	gi|356513298|ref|XM_003525303.1|	0.82	845	1e-140	PREDICTED: Glycine max uncharacterized protein LOC100816814 (LOC100816814), mRNA
Ahy047277	gi|356513298|ref|XM_003525303.1|	0.82	845	1e-140	PREDICTED: Glycine max uncharacterized protein LOC100816814 (LOC100816814), mRNA
Ahy047278	gi|356495235|ref|XM_003516437.1|	0.83	770	1e-144	PREDICTED: Glycine max CRS2-associated factor 1, chloroplastic-like (LOC100805138), mRNA
Ahy047279	gi|356495235|ref|XM_003516437.1|	0.83	770	1e-144	PREDICTED: Glycine max CRS2-associated factor 1, chloroplastic-like (LOC100805138), mRNA
Ahy047280	gi|356528680|ref|XM_003532880.1|	0.84	662	1e-137	PREDICTED: Glycine max uncharacterized protein LOC100804440 (LOC100804440), mRNA
Ahy047281	gi|356528680|ref|XM_003532880.1|	0.84	662	1e-137	PREDICTED: Glycine max uncharacterized protein LOC100804440 (LOC100804440), mRNA
Ahy047282	gi|356528680|ref|XM_003532880.1|	0.84	662	1e-137	PREDICTED: Glycine max uncharacterized protein LOC100804440 (LOC100804440), mRNA
Ahy047283	gi|356528680|ref|XM_003532880.1|	0.84	662	1e-137	PREDICTED: Glycine max uncharacterized protein LOC100804440 (LOC100804440), mRNA
Ahy047288	gi|356522649|ref|XM_003529911.1|	0.85	91	6e-11	PREDICTED: Glycine max uncharacterized protein LOC100797322 (LOC100797322), mRNA
Ahy047289	gi|356522649|ref|XM_003529911.1|	0.8	270	5e-22	PREDICTED: Glycine max uncharacterized protein LOC100797322 (LOC100797322), mRNA
Ahy047290	gi|356522649|ref|XM_003529911.1|	0.85	91	6e-11	PREDICTED: Glycine max uncharacterized protein LOC100797322 (LOC100797322), mRNA
Ahy047291	gi|356522649|ref|XM_003529911.1|	0.85	91	6e-11	PREDICTED: Glycine max uncharacterized protein LOC100797322 (LOC100797322), mRNA
Ahy047292	gi|356522649|ref|XM_003529911.1|	0.8	270	5e-22	PREDICTED: Glycine max uncharacterized protein LOC100797322 (LOC100797322), mRNA
Ahy047293	gi|356522649|ref|XM_003529911.1|	0.8	270	5e-22	PREDICTED: Glycine max uncharacterized protein LOC100797322 (LOC100797322), mRNA
Ahy047294	gi|356504289|ref|XR_136389.1|	0.82	339	3e-52	PREDICTED: Glycine max uncharacterized LOC100805929 (LOC100805929), miscRNA
Ahy047295	gi|356504289|ref|XR_136389.1|	0.82	339	3e-52	PREDICTED: Glycine max uncharacterized LOC100805929 (LOC100805929), miscRNA
Ahy047296	gi|356504289|ref|XR_136389.1|	0.82	339	3e-52	PREDICTED: Glycine max uncharacterized LOC100805929 (LOC100805929), miscRNA
Ahy047297	gi|66732626|gb|DQ013362.1|	0.89	468	1e-145	Lotus corniculatus var. japonicus dehydroascorbate reductase (DHAR) mRNA, complete cds
Ahy047298	gi|66732626|gb|DQ013362.1|	0.9	230	6e-73	Lotus corniculatus var. japonicus dehydroascorbate reductase (DHAR) mRNA, complete cds
Ahy047299	gi|66732626|gb|DQ013362.1|	0.9	230	6e-73	Lotus corniculatus var. japonicus dehydroascorbate reductase (DHAR) mRNA, complete cds
Ahy047300	gi|46093476|dbj|AB125638.1|	0.92	91	3e-26	Brassica oleracea BO-DHAR mRNA for dehydroascorbate reductase, complete cds
Ahy047301	gi|356526345|ref|XM_003531731.1|	0.85	846	0	PREDICTED: Glycine max protein brittle-1, chloroplastic/amyloplastic-like (LOC100777341), mRNA
Ahy047302	gi|356526345|ref|XM_003531731.1|	0.85	808	0	PREDICTED: Glycine max protein brittle-1, chloroplastic/amyloplastic-like (LOC100777341), mRNA
Ahy047303	gi|356526345|ref|XM_003531731.1|	0.85	846	0	PREDICTED: Glycine max protein brittle-1, chloroplastic/amyloplastic-like (LOC100777341), mRNA
Ahy047304	gi|210145611|dbj|AK244302.1|	0.87	218	2e-51	Glycine max cDNA, clone: GMFL01-02-K06
Ahy047305	gi|210145611|dbj|AK244302.1|	0.87	218	2e-51	Glycine max cDNA, clone: GMFL01-02-K06
Ahy047306	gi|357482858|ref|XM_003611668.1|	0.85	1495	0	Medicago truncatula DNA polymerase (MTR_5g017060) mRNA, complete cds
Ahy047307	gi|357482858|ref|XM_003611668.1|	0.85	1495	0	Medicago truncatula DNA polymerase (MTR_5g017060) mRNA, complete cds
Ahy047308	gi|351725902|ref|NM_001251715.1|	0.85	1674	0	Glycine max dihydrofolate reductase-thymidylate synthase (DHFR-TS), mRNA >gi|999189|gb|S78087.1| dihydrofolate reductase-thymidylate synthase=bifunctional enzyme [Glycine max, seedling, mRNA, 1794 nt]
Ahy047309	gi|351725902|ref|NM_001251715.1|	0.85	1674	0	Glycine max dihydrofolate reductase-thymidylate synthase (DHFR-TS), mRNA >gi|999189|gb|S78087.1| dihydrofolate reductase-thymidylate synthase=bifunctional enzyme [Glycine max, seedling, mRNA, 1794 nt]
Ahy047310	gi|351725902|ref|NM_001251715.1|	0.85	1674	0	Glycine max dihydrofolate reductase-thymidylate synthase (DHFR-TS), mRNA >gi|999189|gb|S78087.1| dihydrofolate reductase-thymidylate synthase=bifunctional enzyme [Glycine max, seedling, mRNA, 1794 nt]
Ahy047311	gi|351725902|ref|NM_001251715.1|	0.85	1674	0	Glycine max dihydrofolate reductase-thymidylate synthase (DHFR-TS), mRNA >gi|999189|gb|S78087.1| dihydrofolate reductase-thymidylate synthase=bifunctional enzyme [Glycine max, seedling, mRNA, 1794 nt]
Ahy047312	gi|351725902|ref|NM_001251715.1|	0.85	1674	0	Glycine max dihydrofolate reductase-thymidylate synthase (DHFR-TS), mRNA >gi|999189|gb|S78087.1| dihydrofolate reductase-thymidylate synthase=bifunctional enzyme [Glycine max, seedling, mRNA, 1794 nt]
Ahy047313	gi|351725902|ref|NM_001251715.1|	0.85	1674	0	Glycine max dihydrofolate reductase-thymidylate synthase (DHFR-TS), mRNA >gi|999189|gb|S78087.1| dihydrofolate reductase-thymidylate synthase=bifunctional enzyme [Glycine max, seedling, mRNA, 1794 nt]
Ahy047321	gi|356557548|ref|XM_003547030.1|	0.81	700	1e-101	PREDICTED: Glycine max uncharacterized protein LOC100816531 (LOC100816531), mRNA
Ahy047322	gi|356557548|ref|XM_003547030.1|	0.81	700	1e-101	PREDICTED: Glycine max uncharacterized protein LOC100816531 (LOC100816531), mRNA
Ahy047323	gi|356557548|ref|XM_003547030.1|	0.81	700	1e-101	PREDICTED: Glycine max uncharacterized protein LOC100816531 (LOC100816531), mRNA
Ahy047324	gi|356522649|ref|XM_003529911.1|	0.8	270	5e-22	PREDICTED: Glycine max uncharacterized protein LOC100797322 (LOC100797322), mRNA
Ahy047325	gi|356522649|ref|XM_003529911.1|	0.85	91	6e-11	PREDICTED: Glycine max uncharacterized protein LOC100797322 (LOC100797322), mRNA
Ahy047326	gi|356522649|ref|XM_003529911.1|	0.8	270	5e-22	PREDICTED: Glycine max uncharacterized protein LOC100797322 (LOC100797322), mRNA
Ahy047327	gi|356522649|ref|XM_003529911.1|	0.85	91	6e-11	PREDICTED: Glycine max uncharacterized protein LOC100797322 (LOC100797322), mRNA
Ahy047328	gi|356522649|ref|XM_003529911.1|	0.8	270	5e-22	PREDICTED: Glycine max uncharacterized protein LOC100797322 (LOC100797322), mRNA
Ahy047329	gi|356522649|ref|XM_003529911.1|	0.85	91	6e-11	PREDICTED: Glycine max uncharacterized protein LOC100797322 (LOC100797322), mRNA
Ahy047336	gi|17736867|dbj|AP004500.1|	0.84	89	1e-07	Lotus japonicus genomic DNA, chromosome 1, clone: LjT05P21, TM0032, complete sequence
Ahy047337	gi|356527012|ref|XR_136754.1|	0.87	138	3e-30	PREDICTED: Glycine max uncharacterized LOC100527281 (LOC100527281), miscRNA
Ahy047338	gi|359473555|ref|XM_003631273.1|	0.8	137	5e-06	PREDICTED: Vitis vinifera lysine histidine transporter 1-like (LOC100263229), mRNA
Ahy047339	gi|292744401|dbj|AK336797.1|	0.81	259	4e-28	Lotus japonicus cDNA, clone: LjFL1-026-CE12, HTC
Ahy047340	gi|292744401|dbj|AK336797.1|	0.8	334	7e-30	Lotus japonicus cDNA, clone: LjFL1-026-CE12, HTC
Ahy047341	gi|342365827|gb|HQ637178.1|	0.88	317	7e-86	Arachis hypogaea clone AHF-205D04 NBS-LRR gene cluster, complete sequence
Ahy047344	gi|356562766|ref|XM_003549592.1|	0.9	1029	0	PREDICTED: Glycine max probable alpha-mannosidase I MNS5-like (LOC100793674), mRNA
Ahy047345	gi|356562766|ref|XM_003549592.1|	0.9	1029	0	PREDICTED: Glycine max probable alpha-mannosidase I MNS5-like (LOC100793674), mRNA
Ahy047346	gi|356562766|ref|XM_003549592.1|	0.9	1029	0	PREDICTED: Glycine max probable alpha-mannosidase I MNS5-like (LOC100793674), mRNA
Ahy047347	gi|292747380|dbj|AK337197.1|	0.88	708	0	Lotus japonicus cDNA, clone: LjFL1-048-DF03, HTC
Ahy047349	gi|356535744|ref|XM_003536356.1|	0.83	819	1e-149	PREDICTED: Glycine max type I inositol-1,4,5-trisphosphate 5-phosphatase 1-like (LOC100799000), mRNA
Ahy047350	gi|356535744|ref|XM_003536356.1|	0.83	819	1e-149	PREDICTED: Glycine max type I inositol-1,4,5-trisphosphate 5-phosphatase 1-like (LOC100799000), mRNA
Ahy047351	gi|356535744|ref|XM_003536356.1|	0.83	819	1e-149	PREDICTED: Glycine max type I inositol-1,4,5-trisphosphate 5-phosphatase 1-like (LOC100799000), mRNA
Ahy047353	gi|356502925|ref|XM_003520217.1|	0.86	916	0	PREDICTED: Glycine max uncharacterized protein LOC100793882 (LOC100793882), mRNA
Ahy047354	gi|356502925|ref|XM_003520217.1|	0.86	352	5e-86	PREDICTED: Glycine max uncharacterized protein LOC100793882 (LOC100793882), mRNA
Ahy047355	gi|356502925|ref|XM_003520217.1|	0.84	593	1e-123	PREDICTED: Glycine max uncharacterized protein LOC100793882 (LOC100793882), mRNA
Ahy047356	gi|356502925|ref|XM_003520217.1|	0.84	593	1e-123	PREDICTED: Glycine max uncharacterized protein LOC100793882 (LOC100793882), mRNA
Ahy047357	gi|356502925|ref|XM_003520217.1|	0.84	602	1e-124	PREDICTED: Glycine max uncharacterized protein LOC100793882 (LOC100793882), mRNA
Ahy047358	gi|356546234|ref|XM_003541487.1|	0.93	208	3e-79	PREDICTED: Glycine max vesicle-fusing ATPase-like (LOC100791847), mRNA
Ahy047359	gi|210143577|dbj|AK286359.1|	0.94	352	1e-150	Glycine max cDNA, clone: GMFL01-26-J12
Ahy047361	gi|356563758|ref|XM_003550079.1|	0.87	1223	0	PREDICTED: Glycine max L-arabinokinase-like, transcript variant 1 (LOC100787860), mRNA
Ahy047362	gi|356563758|ref|XM_003550079.1|	0.87	1223	0	PREDICTED: Glycine max L-arabinokinase-like, transcript variant 1 (LOC100787860), mRNA
Ahy047363	gi|356563758|ref|XM_003550079.1|	0.87	1223	0	PREDICTED: Glycine max L-arabinokinase-like, transcript variant 1 (LOC100787860), mRNA
Ahy047364	gi|356563758|ref|XM_003550079.1|	0.87	1223	0	PREDICTED: Glycine max L-arabinokinase-like, transcript variant 1 (LOC100787860), mRNA
Ahy047365	gi|356563758|ref|XM_003550079.1|	0.87	1223	0	PREDICTED: Glycine max L-arabinokinase-like, transcript variant 1 (LOC100787860), mRNA
Ahy047366	gi|72095730|gb|AC146561.22|	0.89	66	3e-11	Medicago truncatula clone mth2-12j18, complete sequence
Ahy047367	gi|72095730|gb|AC146561.22|	0.89	66	3e-11	Medicago truncatula clone mth2-12j18, complete sequence
Ahy047368	gi|356572279|ref|XM_003554249.1|	0.9	531	0	PREDICTED: Glycine max rho GDP-dissociation inhibitor 1-like (LOC100810029), mRNA
Ahy047369	gi|356570657|ref|XM_003553454.1|	0.89	1308	0	PREDICTED: Glycine max phospholipid--sterol O-acyltransferase-like (LOC100806466), mRNA
Ahy047370	gi|356570657|ref|XM_003553454.1|	0.88	1714	0	PREDICTED: Glycine max phospholipid--sterol O-acyltransferase-like (LOC100806466), mRNA
Ahy047371	gi|356570657|ref|XM_003553454.1|	0.89	1308	0	PREDICTED: Glycine max phospholipid--sterol O-acyltransferase-like (LOC100806466), mRNA
Ahy047372	gi|356570657|ref|XM_003553454.1|	0.88	1782	0	PREDICTED: Glycine max phospholipid--sterol O-acyltransferase-like (LOC100806466), mRNA
Ahy047377	gi|309949451|dbj|AP011821.1|	0.88	59	9e-07	Glycine max DNA, BAC clone: WBb225N14, complete sequence
Ahy047380	gi|357437492|ref|XM_003588974.1|	0.86	526	1e-132	Medicago truncatula Histone deacetylase (MTR_1g016440) mRNA, complete cds
Ahy047381	gi|210145611|dbj|AK244302.1|	0.87	218	6e-52	Glycine max cDNA, clone: GMFL01-02-K06
Ahy047382	gi|72095730|gb|AC146561.22|	0.89	66	8e-11	Medicago truncatula clone mth2-12j18, complete sequence
Ahy047383	gi|72095730|gb|AC146561.22|	0.89	66	8e-11	Medicago truncatula clone mth2-12j18, complete sequence
Ahy047384	gi|356533952|ref|XM_003535474.1|	0.87	753	0	PREDICTED: Glycine max ABC transporter G family member 24-like (LOC100798807), mRNA
Ahy047385	gi|356540155|ref|XM_003538508.1|	0.82	1160	0	PREDICTED: Glycine max F-box/kelch-repeat protein At1g67480-like (LOC100802390), mRNA
Ahy047386	gi|356540155|ref|XM_003538508.1|	0.82	1160	0	PREDICTED: Glycine max F-box/kelch-repeat protein At1g67480-like (LOC100802390), mRNA
Ahy047387	gi|356540155|ref|XM_003538508.1|	0.82	1160	0	PREDICTED: Glycine max F-box/kelch-repeat protein At1g67480-like (LOC100802390), mRNA
Ahy047388	gi|356540155|ref|XM_003538508.1|	0.82	1160	0	PREDICTED: Glycine max F-box/kelch-repeat protein At1g67480-like (LOC100802390), mRNA
Ahy047389	gi|356540155|ref|XM_003538508.1|	0.82	1160	0	PREDICTED: Glycine max F-box/kelch-repeat protein At1g67480-like (LOC100802390), mRNA
Ahy047390	gi|356568500|ref|XM_003552401.1|	0.83	428	3e-74	PREDICTED: Glycine max serine carboxypeptidase-like 20-like, transcript variant 1 (LOC100790895), mRNA
Ahy047391	gi|356571116|ref|XM_003553679.1|	0.88	716	0	PREDICTED: Glycine max mannosylglycoprotein endo-beta-mannosidase-like (LOC100809140), mRNA
Ahy047392	gi|356505858|ref|XM_003521659.1|	0.83	408	3e-74	PREDICTED: Glycine max mannosylglycoprotein endo-beta-mannosidase-like (LOC100817144), mRNA
Ahy047393	gi|356531526|ref|XM_003534281.1|	0.87	381	1e-101	PREDICTED: Glycine max uncharacterized protein LOC100819767 (LOC100819767), mRNA
Ahy047394	gi|194579035|gb|AC174311.25|	0.83	101	4e-08	Medicago truncatula clone mth2-145p15, complete sequence
Ahy047395	gi|356522376|ref|XR_136690.1|	0.9	2768	0	PREDICTED: Glycine max coatomer subunit beta'-2-like (LOC100797508), miscRNA
Ahy047396	gi|356522376|ref|XR_136690.1|	0.9	2737	0	PREDICTED: Glycine max coatomer subunit beta'-2-like (LOC100797508), miscRNA
Ahy047397	gi|356522376|ref|XR_136690.1|	0.9	2726	0	PREDICTED: Glycine max coatomer subunit beta'-2-like (LOC100797508), miscRNA
Ahy047398	gi|356495755|ref|XM_003516691.1|	0.84	1708	0	PREDICTED: Glycine max pentatricopeptide repeat-containing protein At1g71420-like (LOC100799117), mRNA
Ahy047399	gi|356495755|ref|XM_003516691.1|	0.84	1706	0	PREDICTED: Glycine max pentatricopeptide repeat-containing protein At1g71420-like (LOC100799117), mRNA
Ahy047400	gi|356495755|ref|XM_003516691.1|	0.85	1479	0	PREDICTED: Glycine max pentatricopeptide repeat-containing protein At1g71420-like (LOC100799117), mRNA
Ahy047404	gi|356536289|ref|XM_003536624.1|	0.89	1292	0	PREDICTED: Glycine max probable protein phosphatase 2C 15-like (LOC100809663), mRNA
Ahy047405	gi|356524625|ref|XM_003530881.1|	0.88	429	1e-129	PREDICTED: Glycine max vacuolar fusion protein CCZ1 homolog-like (LOC100815283), mRNA
Ahy047406	gi|356524625|ref|XM_003530881.1|	0.88	429	1e-129	PREDICTED: Glycine max vacuolar fusion protein CCZ1 homolog-like (LOC100815283), mRNA
Ahy047407	gi|356524625|ref|XM_003530881.1|	0.88	429	1e-129	PREDICTED: Glycine max vacuolar fusion protein CCZ1 homolog-like (LOC100815283), mRNA
Ahy047408	gi|356524625|ref|XM_003530881.1|	0.88	429	1e-129	PREDICTED: Glycine max vacuolar fusion protein CCZ1 homolog-like (LOC100815283), mRNA
Ahy047409	gi|356513029|ref|XM_003525169.1|	0.86	754	0	PREDICTED: Glycine max vacuolar fusion protein CCZ1 homolog (LOC100792001), mRNA
Ahy047410	gi|356551431|ref|XM_003544031.1|	0.86	2214	0	PREDICTED: Glycine max nuclear pore complex protein Nup98-Nup96-like (LOC100790967), mRNA
Ahy047411	gi|356551431|ref|XM_003544031.1|	0.86	2413	0	PREDICTED: Glycine max nuclear pore complex protein Nup98-Nup96-like (LOC100790967), mRNA
Ahy047412	gi|356551431|ref|XM_003544031.1|	0.86	2214	0	PREDICTED: Glycine max nuclear pore complex protein Nup98-Nup96-like (LOC100790967), mRNA
Ahy047416	gi|356530012|ref|XM_003533532.1|	0.81	408	1e-47	PREDICTED: Glycine max uncharacterized protein LOC100811035 (LOC100811035), mRNA
Ahy047417	gi|356530012|ref|XM_003533532.1|	0.81	408	1e-47	PREDICTED: Glycine max uncharacterized protein LOC100811035 (LOC100811035), mRNA
Ahy047418	gi|356530012|ref|XM_003533532.1|	0.81	408	1e-47	PREDICTED: Glycine max uncharacterized protein LOC100811035 (LOC100811035), mRNA
Ahy047420	gi|356575161|ref|XM_003555663.1|	0.86	1946	0	PREDICTED: Glycine max ankyrin repeat domain-containing protein 13C-like (LOC100806664), mRNA
Ahy047421	gi|356575161|ref|XM_003555663.1|	0.86	1946	0	PREDICTED: Glycine max ankyrin repeat domain-containing protein 13C-like (LOC100806664), mRNA
Ahy047422	gi|356575161|ref|XM_003555663.1|	0.86	1946	0	PREDICTED: Glycine max ankyrin repeat domain-containing protein 13C-like (LOC100806664), mRNA
Ahy047423	gi|356575161|ref|XM_003555663.1|	0.86	1946	0	PREDICTED: Glycine max ankyrin repeat domain-containing protein 13C-like (LOC100806664), mRNA
Ahy047424	gi|301109512|ref|XM_002903791.1|	0.8	182	2e-13	Phytophthora infestans T30-4 kinesin-like protein (PITG_08458) mRNA, complete cds
Ahy047426	gi|356541556|ref|XM_003539193.1|	0.81	407	3e-49	PREDICTED: Glycine max integrator complex subunit 9-like (LOC100797797), mRNA
Ahy047427	gi|356541556|ref|XM_003539193.1|	0.81	621	5e-91	PREDICTED: Glycine max integrator complex subunit 9-like (LOC100797797), mRNA
Ahy047428	gi|356541556|ref|XM_003539193.1|	0.81	621	5e-91	PREDICTED: Glycine max integrator complex subunit 9-like (LOC100797797), mRNA
Ahy047429	gi|356541556|ref|XM_003539193.1|	0.81	407	3e-49	PREDICTED: Glycine max integrator complex subunit 9-like (LOC100797797), mRNA
Ahy047430	gi|356539147|ref|XM_003538014.1|	0.84	1321	0	PREDICTED: Glycine max protein PNS1-like (LOC100801142), mRNA
Ahy047431	gi|357488088|ref|XM_003614284.1|	0.82	758	1e-130	Medicago truncatula Prolyl endopeptidase-like protein (MTR_5g048280) mRNA, complete cds
Ahy047432	gi|356502658|ref|XM_003520087.1|	0.84	1020	0	PREDICTED: Glycine max protease 2-like (LOC100779514), mRNA
Ahy047433	gi|357488088|ref|XM_003614284.1|	0.82	758	1e-130	Medicago truncatula Prolyl endopeptidase-like protein (MTR_5g048280) mRNA, complete cds
Ahy047434	gi|342365827|gb|HQ637178.1|	0.95	129	5e-51	Arachis hypogaea clone AHF-205D04 NBS-LRR gene cluster, complete sequence
Ahy047435	gi|377830546|gb|JN887613.1|	0.93	47	5e-09	Arachis hypogaea clone Ah3TC39D01 microsatellite sequence
Ahy047436	gi|319759271|gb|HQ219050.1|	0.84	134	8e-18	Pueraria montana var. lobata glycosyltransferase GT18P15 mRNA, complete cds
Ahy047437	gi|356516649|ref|XM_003526958.1|	0.87	395	1e-109	PREDICTED: Glycine max FKBP12-interacting protein of 37 kDa-like (LOC100800842), mRNA
Ahy047438	gi|356516649|ref|XM_003526958.1|	0.87	395	1e-109	PREDICTED: Glycine max FKBP12-interacting protein of 37 kDa-like (LOC100800842), mRNA
Ahy047439	gi|356501424|ref|XM_003519477.1|	0.86	727	0	PREDICTED: Glycine max uncharacterized protein LOC100500122 (LOC100500122), mRNA
Ahy047440	gi|356575999|ref|XM_003556075.1|	0.83	284	2e-45	PREDICTED: Glycine max uncharacterized protein LOC100801714 (LOC100801714), mRNA
Ahy047441	gi|356527822|ref|XM_003532458.1|	0.87	1204	0	PREDICTED: Glycine max histidyl-tRNA synthetase-like (LOC100777684), mRNA
Ahy047442	gi|356540021|ref|XM_003538442.1|	0.84	1185	0	PREDICTED: Glycine max uncharacterized protein LOC100811964 (LOC100811964), mRNA
Ahy047443	gi|356563337|ref|XM_003549873.1|	0.88	886	0	PREDICTED: Glycine max formyltetrahydrofolate deformylase-like (LOC100809779), mRNA
Ahy047444	gi|356563337|ref|XM_003549873.1|	0.88	886	0	PREDICTED: Glycine max formyltetrahydrofolate deformylase-like (LOC100809779), mRNA
Ahy047445	gi|356563337|ref|XM_003549873.1|	0.88	896	0	PREDICTED: Glycine max formyltetrahydrofolate deformylase-like (LOC100809779), mRNA
Ahy047446	gi|356563337|ref|XM_003549873.1|	0.88	896	0	PREDICTED: Glycine max formyltetrahydrofolate deformylase-like (LOC100809779), mRNA
Ahy047450	gi|356512514|ref|XM_003524916.1|	0.84	604	1e-126	PREDICTED: Glycine max uncharacterized protein LOC100790076 (LOC100790076), mRNA
Ahy047452	gi|356511876|ref|XM_003524600.1|	0.88	1119	0	PREDICTED: Glycine max nicotinate phosphoribosyltransferase-like (LOC100799223), mRNA
Ahy047453	gi|356524131|ref|XM_003530638.1|	0.92	146	4e-49	PREDICTED: Glycine max AP2-like ethylene-responsive transcription factor At1g16060-like (LOC100799621), mRNA
Ahy047454	gi|356570044|ref|XM_003553155.1|	0.93	285	1e-115	PREDICTED: Glycine max AP2-like ethylene-responsive transcription factor ANT-like (LOC100798483), mRNA
Ahy047455	gi|356515825|ref|XM_003526551.1|	0.83	1141	0	PREDICTED: Glycine max F-box/kelch-repeat protein At1g22040-like (LOC100806691), mRNA
Ahy047456	gi|356515825|ref|XM_003526551.1|	0.83	1141	0	PREDICTED: Glycine max F-box/kelch-repeat protein At1g22040-like (LOC100806691), mRNA
Ahy047457	gi|356515825|ref|XM_003526551.1|	0.83	1141	0	PREDICTED: Glycine max F-box/kelch-repeat protein At1g22040-like (LOC100806691), mRNA
Ahy047458	gi|356515825|ref|XM_003526551.1|	0.83	1141	0	PREDICTED: Glycine max F-box/kelch-repeat protein At1g22040-like (LOC100806691), mRNA
Ahy047460	gi|21907964|dbj|AP004948.1|	0.9	72	7e-15	Lotus japonicus genomic DNA, chromosome 1, clone: LjT35I07, TM0121b, complete sequence
Ahy047461	gi|21907964|dbj|AP004948.1|	0.9	72	7e-15	Lotus japonicus genomic DNA, chromosome 1, clone: LjT35I07, TM0121b, complete sequence
Ahy047462	gi|356513795|ref|XM_003525547.1|	0.81	1291	1e-173	PREDICTED: Glycine max pentatricopeptide repeat-containing protein At3g29230-like (LOC100799232), mRNA
Ahy047463	gi|356513795|ref|XM_003525547.1|	0.81	1291	1e-173	PREDICTED: Glycine max pentatricopeptide repeat-containing protein At3g29230-like (LOC100799232), mRNA
Ahy047464	gi|356513795|ref|XM_003525547.1|	0.81	1291	1e-173	PREDICTED: Glycine max pentatricopeptide repeat-containing protein At3g29230-like (LOC100799232), mRNA
Ahy047465	gi|356513795|ref|XM_003525547.1|	0.81	1291	1e-173	PREDICTED: Glycine max pentatricopeptide repeat-containing protein At3g29230-like (LOC100799232), mRNA
Ahy047466	gi|356563277|ref|XM_003549843.1|	0.88	722	0	PREDICTED: Glycine max ATP-dependent Clp protease proteolytic subunit-related protein 2, chloroplastic-like (LOC100793679), mRNA
Ahy047467	gi|357485878|ref|XM_003613179.1|	0.82	108	1e-07	Medicago truncatula STAM-binding protein (MTR_5g034240) mRNA, complete cds
Ahy047468	gi|356497754|ref|XM_003517676.1|	0.9	426	1e-140	PREDICTED: Glycine max AMSH-like ubiquitin thiolesterase 2-like (LOC100807282), mRNA
Ahy047469	gi|356558084|ref|XR_137328.1|	0.83	1559	0	PREDICTED: Glycine max alpha-glucosidase-like (LOC100799987), miscRNA
Ahy047470	gi|356558084|ref|XR_137328.1|	0.83	1559	0	PREDICTED: Glycine max alpha-glucosidase-like (LOC100799987), miscRNA
Ahy047471	gi|356554653|ref|XM_003545611.1|	0.88	264	2e-73	PREDICTED: Glycine max uncharacterized protein LOC100802468 (LOC100802468), mRNA
Ahy047472	gi|21907939|dbj|AP004923.1|	0.9	63	7e-11	Lotus japonicus genomic DNA, chromosome 1, clone: LjT18O13, TM0078, complete sequence
Ahy047473	gi|356554653|ref|XM_003545611.1|	0.88	264	2e-73	PREDICTED: Glycine max uncharacterized protein LOC100802468 (LOC100802468), mRNA
Ahy047474	gi|21907939|dbj|AP004923.1|	0.9	63	7e-11	Lotus japonicus genomic DNA, chromosome 1, clone: LjT18O13, TM0078, complete sequence
Ahy047475	gi|356519931|ref|XM_003528574.1|	0.83	1421	0	PREDICTED: Glycine max calmodulin-binding transcription activator 5-like (LOC100793970), mRNA
Ahy047476	gi|356519931|ref|XM_003528574.1|	0.83	1421	0	PREDICTED: Glycine max calmodulin-binding transcription activator 5-like (LOC100793970), mRNA
Ahy047477	gi|356532528|ref|XM_003534776.1|	0.83	1663	0	PREDICTED: Glycine max calmodulin-binding transcription activator 5-like (LOC100776839), mRNA
Ahy047478	gi|356532528|ref|XM_003534776.1|	0.83	1663	0	PREDICTED: Glycine max calmodulin-binding transcription activator 5-like (LOC100776839), mRNA
Ahy047479	gi|356518644|ref|XM_003527941.1|	0.86	393	4e-96	PREDICTED: Glycine max acyl-CoA-binding domain-containing protein 2-like (LOC100816670), mRNA
Ahy047480	gi|356518644|ref|XM_003527941.1|	0.85	351	3e-78	PREDICTED: Glycine max acyl-CoA-binding domain-containing protein 2-like (LOC100816670), mRNA
Ahy047481	gi|356513097|ref|XM_003525203.1|	0.86	1327	0	PREDICTED: Glycine max histidyl-tRNA synthetase-like (LOC100809535), mRNA
Ahy047482	gi|356499609|ref|XM_003518583.1|	0.87	2333	0	PREDICTED: Glycine max lisH domain and HEAT repeat-containing protein KIAA1468 homolog (LOC100818528), mRNA
Ahy047483	gi|356499609|ref|XM_003518583.1|	0.87	2333	0	PREDICTED: Glycine max lisH domain and HEAT repeat-containing protein KIAA1468 homolog (LOC100818528), mRNA
Ahy047484	gi|356499609|ref|XM_003518583.1|	0.86	1080	0	PREDICTED: Glycine max lisH domain and HEAT repeat-containing protein KIAA1468 homolog (LOC100818528), mRNA
Ahy047485	gi|356499609|ref|XM_003518583.1|	0.86	1080	0	PREDICTED: Glycine max lisH domain and HEAT repeat-containing protein KIAA1468 homolog (LOC100818528), mRNA
Ahy047486	gi|402794597|ref|NM_001255676.2|	0.88	589	1e-177	Glycine max mitochondrial import receptor subunit TOM40 homolog 1-like (LOC100791475), nuclear gene encoding mitochondrial protein, mRNA
Ahy047487	gi|402794597|ref|NM_001255676.2|	0.88	589	1e-177	Glycine max mitochondrial import receptor subunit TOM40 homolog 1-like (LOC100791475), nuclear gene encoding mitochondrial protein, mRNA
Ahy047488	gi|356572653|ref|XM_003554434.1|	0.79	544	2e-45	PREDICTED: Glycine max cullin-1-like (LOC100819650), mRNA
Ahy047489	gi|356572653|ref|XM_003554434.1|	0.83	291	5e-47	PREDICTED: Glycine max cullin-1-like (LOC100819650), mRNA
Ahy047490	gi|356559338|ref|XM_003547909.1|	0.88	525	1e-148	PREDICTED: Glycine max mitochondrial folate transporter/carrier-like (LOC100809599), mRNA
Ahy047491	gi|356524438|ref|XM_003530788.1|	0.88	519	1e-157	PREDICTED: Glycine max AMSH-like ubiquitin thiolesterase 1-like (LOC100806201), mRNA
Ahy047492	gi|356533239|ref|XM_003535126.1|	0.82	1175	0	PREDICTED: Glycine max uncharacterized protein LOC100777720 (LOC100777720), mRNA
Ahy047493	gi|351726169|ref|NM_001251468.1|	0.84	1157	0	Glycine max ATP-binding/protein serine/threonine kinase (LOC100305385), mRNA >gi|223452275|gb|FJ014711.1| Glycine max clone cw28 ATP-binding/protein serine/threonine kinase mRNA, complete cds
Ahy047494	gi|351726169|ref|NM_001251468.1|	0.84	1157	0	Glycine max ATP-binding/protein serine/threonine kinase (LOC100305385), mRNA >gi|223452275|gb|FJ014711.1| Glycine max clone cw28 ATP-binding/protein serine/threonine kinase mRNA, complete cds
Ahy047495	gi|292747365|dbj|AK337182.1|	0.82	523	5e-76	Lotus japonicus cDNA, clone: LjFL1-048-BC02, HTC
Ahy047496	gi|356552221|ref|XM_003544420.1|	0.83	420	4e-72	PREDICTED: Glycine max serine palmitoyltransferase 1-like (LOC100785505), mRNA
Ahy047497	gi|356501353|ref|XM_003519442.1|	0.8	656	1e-69	PREDICTED: Glycine max uncharacterized protein LOC100792637 (LOC100792637), mRNA
Ahy047498	gi|356501353|ref|XM_003519442.1|	0.8	656	1e-69	PREDICTED: Glycine max uncharacterized protein LOC100792637 (LOC100792637), mRNA
Ahy047499	gi|189163111|dbj|AP010345.1|	0.92	64	7e-15	Lotus japonicus genomic DNA, chromosome 2, clone: LjT08N18, TM2087, complete sequence
Ahy047500	gi|356534670|ref|XM_003535828.1|	0.84	531	1e-114	PREDICTED: Glycine max sodium/bile acid cotransporter 7-like (LOC100779161), mRNA
Ahy047501	gi|356534670|ref|XM_003535828.1|	0.85	247	6e-50	PREDICTED: Glycine max sodium/bile acid cotransporter 7-like (LOC100779161), mRNA
Ahy047502	gi|356496181|ref|XM_003516901.1|	0.81	202	1e-20	PREDICTED: Glycine max uncharacterized protein LOC100784126 (LOC100784126), mRNA
Ahy047503	gi|356496181|ref|XM_003516901.1|	0.81	202	2e-20	PREDICTED: Glycine max uncharacterized protein LOC100784126 (LOC100784126), mRNA
Ahy047504	gi|356531733|ref|XM_003534383.1|	0.9	380	1e-122	PREDICTED: Glycine max TATA-binding protein-associated factor 172-like, transcript variant 2 (LOC100784852), mRNA
Ahy047505	gi|388498433|gb|BT137488.1|	0.8	126	2e-06	Medicago truncatula clone JCVI-FLMt-7J17 unknown mRNA
Ahy047506	gi|388498433|gb|BT137488.1|	0.8	126	2e-06	Medicago truncatula clone JCVI-FLMt-7J17 unknown mRNA
Ahy047507	gi|388498433|gb|BT137488.1|	0.8	126	2e-06	Medicago truncatula clone JCVI-FLMt-7J17 unknown mRNA
Ahy047508	gi|388498433|gb|BT137488.1|	0.8	126	2e-06	Medicago truncatula clone JCVI-FLMt-7J17 unknown mRNA
Ahy047511	gi|381388799|gb|AC235909.2|	0.92	77	1e-19	Glycine max clone GM_WBc0210C11, complete sequence
Ahy047512	gi|356531684|ref|XM_003534359.1|	0.85	1054	0	PREDICTED: Glycine max protein RFT1 homolog (LOC100817452), mRNA
Ahy047513	gi|356502658|ref|XM_003520087.1|	0.82	1058	1e-172	PREDICTED: Glycine max protease 2-like (LOC100779514), mRNA
Ahy047518	gi|21907962|dbj|AP004946.1|	0.89	95	6e-21	Lotus japonicus genomic DNA, chromosome 4, clone: LjT34D11, TM0119, complete sequence
Ahy047521	gi|292684162|dbj|AK339724.1|	0.91	260	9e-89	Lotus japonicus cDNA, clone: LjFL3-066-AB12, HTC
Ahy047523	gi|356552602|ref|XM_003544606.1|	0.88	86	4e-16	PREDICTED: Glycine max cysteine synthase 2-like (LOC100799081), mRNA
Ahy047528	gi|342365827|gb|HQ637178.1|	0.97	34	2e-06	Arachis hypogaea clone AHF-205D04 NBS-LRR gene cluster, complete sequence
Ahy047532	gi|356539322|ref|XM_003538100.1|	0.82	343	3e-48	PREDICTED: Glycine max uncharacterized protein LOC100803809 (LOC100803809), mRNA
Ahy047533	gi|402794509|ref|NM_001254061.2|	0.89	76	9e-15	Glycine max uncharacterized LOC100795790 (LOC100795790), mRNA
Ahy047534	gi|342365806|gb|HQ637177.1|	0.97	157	6e-73	Arachis hypogaea clone AHF-303L13 NBS-LRR gene cluster, complete sequence
Ahy047535	gi|342365806|gb|HQ637177.1|	0.96	158	6e-71	Arachis hypogaea clone AHF-303L13 NBS-LRR gene cluster, complete sequence
Ahy047536	gi|356530968|ref|XM_003534003.1|	0.88	171	3e-45	PREDICTED: Glycine max histone-lysine N-methyltransferase ASHH3-like (LOC100808183), mRNA
Ahy047537	gi|51101059|gb|AC126010.13|	0.87	165	2e-39	Medicago truncatula clone mth2-20e4, complete sequence
Ahy047538	gi|351727155|ref|NM_001250222.1|	0.87	400	1e-101	Glycine max cyclin d3 (LOC547740), mRNA >gi|42362318|gb|AY439098.1| Glycine max cyclin d3 mRNA, complete cds
Ahy047539	gi|224069017|ref|XM_002302844.1|	0.94	39	7e-07	Populus trichocarpa predicted protein, mRNA
Ahy047541	gi|17736898|dbj|AP004531.1|	0.89	206	6e-61	Lotus japonicus genomic DNA, chromosome 3, clone: LjT13M14, TM0059, complete sequence
Ahy047542	gi|17736898|dbj|AP004531.1|	0.89	206	6e-61	Lotus japonicus genomic DNA, chromosome 3, clone: LjT13M14, TM0059, complete sequence
Ahy047543	gi|17736898|dbj|AP004531.1|	0.89	206	6e-61	Lotus japonicus genomic DNA, chromosome 3, clone: LjT13M14, TM0059, complete sequence
Ahy047544	gi|357507818|ref|XM_003624150.1|	0.91	46	3e-06	Medicago truncatula Ycf60-like protein (MTR_7g080300) mRNA, complete cds
Ahy047546	gi|290796032|gb|GU480450.1|	0.83	89	6e-06	Arachis duranensis clone BAC ADUR185P1 genomic sequence
Ahy047547	gi|292727846|dbj|AK336468.1|	0.8	884	2e-95	Lotus japonicus cDNA, clone: LjFL1-005-CC03, HTC
Ahy047548	gi|356548408|ref|XM_003542546.1|	0.81	921	1e-142	PREDICTED: Glycine max uncharacterized protein LOC100787779 (LOC100787779), mRNA
Ahy047549	gi|351721091|ref|NM_001250013.1|	0.86	256	6e-58	Glycine max pyridoxal kinase (LOC732558), mRNA >gi|68131816|gb|DQ006813.1| Glycine max pyridoxal kinase mRNA, complete cds
Ahy047551	gi|356536376|ref|XR_136906.1|	0.98	61	1e-22	PREDICTED: Glycine max uncharacterized LOC100787188 (LOC100787188), miscRNA
Ahy047552	gi|356570130|ref|XM_003553196.1|	0.84	536	1e-107	PREDICTED: Glycine max elongation factor Ts, mitochondrial-like (LOC100819808), mRNA
Ahy047553	gi|224613037|dbj|AP009621.1|	0.88	200	6e-51	Lotus japonicus genomic DNA, clone: LjT39G23, TM2115, complete sequence
Ahy047554	gi|357142699|ref|XM_003572614.1|	0.95	42	2e-08	PREDICTED: Brachypodium distachyon ribosomal RNA small subunit methyltransferase nep-1-like, transcript variant 3 (LOC100844288), mRNA
Ahy047555	gi|357142699|ref|XM_003572614.1|	0.95	42	2e-08	PREDICTED: Brachypodium distachyon ribosomal RNA small subunit methyltransferase nep-1-like, transcript variant 3 (LOC100844288), mRNA
Ahy047556	gi|357142699|ref|XM_003572614.1|	0.95	42	2e-08	PREDICTED: Brachypodium distachyon ribosomal RNA small subunit methyltransferase nep-1-like, transcript variant 3 (LOC100844288), mRNA
Ahy047557	gi|88696742|gb|DQ369911.1|	0.9	76	2e-17	Zea mays cultivar line T63 16S ribosomal RNA, 16S-23S ribosomal RNA intergenic spacer, partial sequence
Ahy047558	gi|356503957|ref|XM_003520718.1|	0.87	798	0	PREDICTED: Glycine max ELMO domain-containing protein A-like (LOC100799350), mRNA
Ahy047559	gi|356503957|ref|XM_003520718.1|	0.87	798	0	PREDICTED: Glycine max ELMO domain-containing protein A-like (LOC100799350), mRNA
Ahy047560	gi|356503957|ref|XM_003520718.1|	0.87	798	0	PREDICTED: Glycine max ELMO domain-containing protein A-like (LOC100799350), mRNA
Ahy047561	gi|356507587|ref|XM_003522498.1|	0.87	1107	0	PREDICTED: Glycine max phosphomevalonate kinase-like (LOC100810373), mRNA
Ahy047565	gi|17736840|dbj|AP004473.1|	0.89	66	5e-12	Lotus japonicus genomic DNA, chromosome 4, clone: LjT10J15, TM0007, complete sequence
Ahy047566	gi|403044025|ref|NM_001251786.2|	0.89	579	0	Glycine max vacuolar sorting protein (LOC100306173), mRNA
Ahy047567	gi|403044025|ref|NM_001251786.2|	0.89	572	0	Glycine max vacuolar sorting protein (LOC100306173), mRNA
Ahy047568	gi|403044025|ref|NM_001251786.2|	0.89	572	0	Glycine max vacuolar sorting protein (LOC100306173), mRNA
Ahy047570	gi|356511102|ref|XM_003524221.1|	0.84	829	1e-163	PREDICTED: Glycine max trehalose-phosphate phosphatase-like (LOC100803119), mRNA
Ahy047571	gi|356541301|ref|XM_003539069.1|	0.89	2392	0	PREDICTED: Glycine max transcription regulatory protein SNF2-like (LOC100775993), mRNA
Ahy047573	gi|356526764|ref|XM_003531939.1|	0.92	126	2e-42	PREDICTED: Glycine max uncharacterized protein LOC100799464 (LOC100799464), mRNA
Ahy047574	gi|358349122|ref|XM_003638541.1|	0.83	155	6e-21	Medicago truncatula Protein DYAD (MTR_137s0035) mRNA, complete cds
Ahy047575	gi|239918919|gb|FJ715935.1|	0.91	46	2e-06	Guillardia theta RJL family GTPase (RJL) gene, complete cds
Ahy047581	gi|356557125|ref|XM_003546821.1|	0.84	188	8e-29	PREDICTED: Glycine max vicianin hydrolase-like (LOC100783037), mRNA
Ahy047582	gi|356567719|ref|XM_003552017.1|	0.89	329	2e-97	PREDICTED: Glycine max uncharacterized protein LOC100804124 (LOC100804124), mRNA
Ahy047584	gi|356516294|ref|XM_003526783.1|	0.8	778	3e-81	PREDICTED: Glycine max F-box/kelch-repeat protein SKIP6-like (LOC100795539), mRNA
Ahy047585	gi|356502421|ref|XM_003519970.1|	0.8	546	4e-63	PREDICTED: Glycine max MATE efflux family protein 8-like (LOC100782561), mRNA
Ahy047587	gi|356509238|ref|XM_003523310.1|	0.85	945	0	PREDICTED: Glycine max protein ABIL2-like (LOC100806297), mRNA
Ahy047588	gi|134254520|gb|AC170988.5|	0.87	130	8e-28	Medicago truncatula chromosome 7 BAC clone mth2-53m12, complete sequence
Ahy047589	gi|356544641|ref|XM_003540709.1|	0.88	2123	0	PREDICTED: Glycine max serine/threonine-protein phosphatase 6 regulatory subunit 3-like (LOC100790416), mRNA
Ahy047590	gi|356573729|ref|XM_003554962.1|	0.84	412	1e-74	PREDICTED: Glycine max uncharacterized protein LOC100816784 (LOC100816784), mRNA
Ahy047591	gi|356535777|ref|XM_003536372.1|	0.82	467	8e-62	PREDICTED: Glycine max uncharacterized protein LOC100807849 (LOC100807849), mRNA
Ahy047592	gi|356535777|ref|XM_003536372.1|	0.82	467	8e-62	PREDICTED: Glycine max uncharacterized protein LOC100807849 (LOC100807849), mRNA
Ahy047593	gi|356535777|ref|XM_003536372.1|	0.82	467	8e-62	PREDICTED: Glycine max uncharacterized protein LOC100807849 (LOC100807849), mRNA
Ahy047595	gi|356502218|ref|XM_003519869.1|	0.89	174	3e-46	PREDICTED: Glycine max uncharacterized protein LOC100812484 (LOC100812484), mRNA
Ahy047596	gi|351725184|ref|NM_001248107.1|	0.87	65	2e-08	Glycine max glutathione S-transferase GST 25 (LOC547590), mRNA >gi|11385464|gb|AF243380.1|AF243380 Glycine max glutathione S-transferase GST 25 mRNA, complete cds
Ahy047597	gi|147852780|emb|AM477557.2|	0.86	122	8e-20	Vitis vinifera contig VV78X095071.3, whole genome shotgun sequence
Ahy047598	gi|147852780|emb|AM477557.2|	0.86	122	8e-20	Vitis vinifera contig VV78X095071.3, whole genome shotgun sequence
Ahy047600	gi|356510958|ref|XM_003524152.1|	0.85	1856	0	PREDICTED: Glycine max acetyl-coenzyme A synthetase 1-like (LOC100804895), mRNA
Ahy047601	gi|359807659|ref|NM_001254241.1|	0.86	597	1e-153	Glycine max pre-rRNA-processing protein ESF2-like (LOC100782763), mRNA
Ahy047602	gi|356574292|ref|XM_003555235.1|	0.87	1407	0	PREDICTED: Glycine max uncharacterized protein LOC100811988 (LOC100811988), mRNA
Ahy047603	gi|356571544|ref|XM_003553889.1|	0.84	864	1e-179	PREDICTED: Glycine max prostaglandin G/H synthase 2-like (LOC100794600), mRNA
Ahy047604	gi|356576772|ref|XM_003556456.1|	0.92	575	0	PREDICTED: Glycine max seryl-tRNA synthetase-like (LOC100781350), mRNA
Ahy047606	gi|356542396|ref|XM_003539605.1|	0.81	251	3e-26	PREDICTED: Glycine max TMV resistance protein N-like (LOC100801337), mRNA
Ahy047607	gi|356503914|ref|XM_003520697.1|	0.82	700	1e-116	PREDICTED: Glycine max probable polygalacturonase-like (LOC100787190), mRNA
Ahy047608	gi|356503914|ref|XM_003520697.1|	0.82	620	1e-102	PREDICTED: Glycine max probable polygalacturonase-like (LOC100787190), mRNA
Ahy047609	gi|356503914|ref|XM_003520697.1|	0.84	534	1e-111	PREDICTED: Glycine max probable polygalacturonase-like (LOC100787190), mRNA
Ahy047610	gi|357482764|ref|XM_003611621.1|	0.88	388	1e-117	Medicago truncatula ADP-ribosylation factor (MTR_5g016540) mRNA, complete cds
Ahy047611	gi|356530606|ref|XM_003533824.1|	0.8	854	1e-103	PREDICTED: Glycine max probable flavin-containing monooxygenase 1-like (LOC100799486), mRNA
Ahy047612	gi|356536811|ref|XM_003536880.1|	0.8	1242	1e-151	PREDICTED: Glycine max transcription factor bHLH3-like (LOC100819968), mRNA
Ahy047613	gi|356527160|ref|XM_003532133.1|	0.85	1186	0	PREDICTED: Glycine max protein PLASTID MOVEMENT IMPAIRED 2-like (LOC100816361), mRNA
Ahy047614	gi|356536811|ref|XM_003536880.1|	0.8	1242	1e-151	PREDICTED: Glycine max transcription factor bHLH3-like (LOC100819968), mRNA
Ahy047615	gi|62177400|gb|AY747329.1|	0.85	218	2e-40	Arachis hypogaea isolate PCREP1D09 resistance protein Cre (CRE) gene, partial cds
Ahy047619	gi|224923038|gb|AC235274.1|	0.86	562	1e-144	Glycine max strain Williams 82 clone GM_WBb0047E24, complete sequence
Ahy047620	gi|356539089|ref|XM_003537985.1|	0.84	2316	0	PREDICTED: Glycine max two-component response regulator-like APRR3-like (LOC100785796), mRNA
Ahy047621	gi|356539089|ref|XM_003537985.1|	0.84	2316	0	PREDICTED: Glycine max two-component response regulator-like APRR3-like (LOC100785796), mRNA
Ahy047622	gi|356539089|ref|XM_003537985.1|	0.84	2316	0	PREDICTED: Glycine max two-component response regulator-like APRR3-like (LOC100785796), mRNA
Ahy047624	gi|356542026|ref|XM_003539425.1|	0.91	329	1e-115	PREDICTED: Glycine max GTPase Der-like (LOC100777588), mRNA
Ahy047625	gi|356549738|ref|XM_003543200.1|	0.87	743	0	PREDICTED: Glycine max MLO-like protein 11-like (LOC100780486), mRNA
Ahy047626	gi|356549738|ref|XM_003543200.1|	0.87	743	0	PREDICTED: Glycine max MLO-like protein 11-like (LOC100780486), mRNA
Ahy047627	gi|356549738|ref|XM_003543200.1|	0.87	743	0	PREDICTED: Glycine max MLO-like protein 11-like (LOC100780486), mRNA
Ahy047628	gi|356539021|ref|XM_003537951.1|	0.88	1089	0	PREDICTED: Glycine max inner membrane protein PPF-1, chloroplastic-like (LOC100813782), mRNA
Ahy047629	gi|356506336|ref|XM_003521893.1|	0.83	530	2e-90	PREDICTED: Glycine max acyl-CoA synthetase family member 4-like (LOC100820175), mRNA
Ahy047630	gi|342365827|gb|HQ637178.1|	0.85	461	1e-100	Arachis hypogaea clone AHF-205D04 NBS-LRR gene cluster, complete sequence
Ahy047631	gi|356522899|ref|XM_003530032.1|	0.88	1270	0	PREDICTED: Glycine max uncharacterized protein LOC100794860 (LOC100794860), mRNA
Ahy047632	gi|342365827|gb|HQ637178.1|	0.85	461	1e-100	Arachis hypogaea clone AHF-205D04 NBS-LRR gene cluster, complete sequence
Ahy047633	gi|356546332|ref|XM_003541533.1|	0.82	2615	0	PREDICTED: Glycine max protein argonaute 16-like (LOC100778875), mRNA
Ahy047634	gi|356560514|ref|XM_003548489.1|	0.83	528	1e-97	PREDICTED: Glycine max glutamate receptor 2.5-like (LOC100778941), mRNA
Ahy047635	gi|351726789|ref|NM_001251745.1|	0.85	1664	0	Glycine max NPR1-2 protein (LOC100217339), mRNA >gi|213268510|gb|FJ418597.1| Glycine max NPR1-2 protein mRNA, complete cds
Ahy047636	gi|356568655|ref|XM_003552478.1|	0.86	160	3e-31	PREDICTED: Glycine max ZF-HD homeobox protein At4g24660-like (LOC100786999), mRNA
Ahy047637	gi|356544225|ref|XM_003540507.1|	0.9	595	0	PREDICTED: Glycine max uncharacterized protein LOC100798873 (LOC100798873), mRNA
Ahy047638	gi|356544225|ref|XM_003540507.1|	0.9	595	0	PREDICTED: Glycine max uncharacterized protein LOC100798873 (LOC100798873), mRNA
Ahy047639	gi|356544225|ref|XM_003540507.1|	0.9	595	0	PREDICTED: Glycine max uncharacterized protein LOC100798873 (LOC100798873), mRNA
Ahy047640	gi|449488445|ref|XM_004157994.1|	0.91	46	1e-05	PREDICTED: Cucumis sativus pentatricopeptide repeat-containing protein At1g11710, mitochondrial-like (LOC101215084), mRNA
Ahy047641	gi|449488445|ref|XM_004157994.1|	0.91	46	9e-06	PREDICTED: Cucumis sativus pentatricopeptide repeat-containing protein At1g11710, mitochondrial-like (LOC101215084), mRNA
Ahy047642	gi|255554880|ref|XM_002518432.1|	0.84	94	4e-08	Ricinus communis pentatricopeptide repeat-containing protein, putative, mRNA
Ahy047643	gi|356566162|ref|XM_003551256.1|	0.87	1906	0	PREDICTED: Glycine max phosphomethylpyrimidine synthase-like (LOC100787350), mRNA
Ahy047644	gi|356512565|ref|XM_003524941.1|	0.88	758	0	PREDICTED: Glycine max carboxyl-terminal-processing protease-like (LOC100804192), mRNA
Ahy047645	gi|356563567|ref|XM_003549985.1|	0.89	330	1e-99	PREDICTED: Glycine max nuA4 complex subunit EAF3 homolog (LOC100782900), mRNA
Ahy047646	gi|356564082|ref|XM_003550238.1|	0.81	733	1e-93	PREDICTED: Glycine max uncharacterized protein LOC100785919 (LOC100785919), mRNA
Ahy047647	gi|356547852|ref|XM_003542271.1|	0.87	924	0	PREDICTED: Glycine max probable plastidic glucose transporter 1-like (LOC100776209), mRNA
Ahy047649	gi|356573061|ref|XM_003554636.1|	0.87	1873	0	PREDICTED: Glycine max WD repeat-containing protein 48-like (LOC100792334), mRNA
Ahy047650	gi|356497519|ref|XM_003517560.1|	0.83	1635	0	PREDICTED: Glycine max uncharacterized protein LOC100779830 (LOC100779830), mRNA
Ahy047651	gi|139867052|dbj|AB300052.1|	0.89	1546	0	Phaseolus vulgaris PvISA1 mRNA for isoamylase-type starch-debranching enzyme 1, complete cds
Ahy047652	gi|356527717|ref|XM_003532407.1|	0.88	512	1e-144	PREDICTED: Glycine max isoamylase 1, chloroplastic-like (LOC100792587), mRNA
Ahy047653	gi|139867052|dbj|AB300052.1|	0.89	948	0	Phaseolus vulgaris PvISA1 mRNA for isoamylase-type starch-debranching enzyme 1, complete cds
Ahy047654	gi|356511910|ref|XM_003524617.1|	0.86	430	1e-111	PREDICTED: Glycine max nuA4 complex subunit EAF3 homolog (LOC100808266), mRNA
Ahy047655	gi|348647348|gb|JF781169.1|	0.86	66	1e-06	Arachis hypogaea divalent metal transporter 1 (Dmt1) gene, complete cds
Ahy047656	gi|356532819|ref|XM_003534920.1|	0.82	1337	0	PREDICTED: Glycine max polyphosphoinositide phosphatase-like (LOC100786438), mRNA
Ahy047657	gi|356574743|ref|XM_003555457.1|	0.87	2028	0	PREDICTED: Glycine max MATH domain-containing protein At5g43560-like (LOC100818052), mRNA
Ahy047658	gi|356574743|ref|XM_003555457.1|	0.87	2038	0	PREDICTED: Glycine max MATH domain-containing protein At5g43560-like (LOC100818052), mRNA
Ahy047659	gi|356574743|ref|XM_003555457.1|	0.87	2033	0	PREDICTED: Glycine max MATH domain-containing protein At5g43560-like (LOC100818052), mRNA
Ahy047665	gi|356533839|ref|XM_003535418.1|	0.82	2832	0	PREDICTED: Glycine max uncharacterized protein LOC100811257 (LOC100811257), mRNA
Ahy047666	gi|356533839|ref|XM_003535418.1|	0.82	2727	0	PREDICTED: Glycine max uncharacterized protein LOC100811257 (LOC100811257), mRNA
Ahy047667	gi|356533839|ref|XM_003535418.1|	0.82	2798	0	PREDICTED: Glycine max uncharacterized protein LOC100811257 (LOC100811257), mRNA
Ahy047669	gi|356560514|ref|XM_003548489.1|	0.83	528	1e-97	PREDICTED: Glycine max glutamate receptor 2.5-like (LOC100778941), mRNA
Ahy047670	gi|356550143|ref|XM_003543401.1|	0.86	516	1e-131	PREDICTED: Glycine max serine carboxypeptidase-like 48-like (LOC100797295), mRNA
Ahy047671	gi|356550143|ref|XM_003543401.1|	0.86	516	1e-131	PREDICTED: Glycine max serine carboxypeptidase-like 48-like (LOC100797295), mRNA
Ahy047672	gi|356513448|ref|XM_003525378.1|	0.95	105	1e-39	PREDICTED: Glycine max iron-sulfur cluster assembly enzyme ISCU, mitochondrial-like (LOC100812566), mRNA
Ahy047673	gi|356513448|ref|XM_003525378.1|	0.95	105	1e-39	PREDICTED: Glycine max iron-sulfur cluster assembly enzyme ISCU, mitochondrial-like (LOC100812566), mRNA
Ahy047674	gi|356506717|ref|XM_003522075.1|	0.83	682	1e-127	PREDICTED: Glycine max L-type lectin-domain containing receptor kinase S.4-like (LOC100808942), mRNA
Ahy047675	gi|356506717|ref|XM_003522075.1|	0.83	682	1e-127	PREDICTED: Glycine max L-type lectin-domain containing receptor kinase S.4-like (LOC100808942), mRNA
Ahy047678	gi|356570651|ref|XM_003553451.1|	0.82	1320	0	PREDICTED: Glycine max probable lysine-specific demethylase JMJ14-like (LOC100804864), mRNA
Ahy047679	gi|356570651|ref|XM_003553451.1|	0.82	1320	0	PREDICTED: Glycine max probable lysine-specific demethylase JMJ14-like (LOC100804864), mRNA
Ahy047680	gi|356501818|ref|XM_003519673.1|	0.88	1369	0	PREDICTED: Glycine max chaperone activity of bc1 complex-like, mitochondrial-like (LOC100781663), mRNA
Ahy047681	gi|356501818|ref|XM_003519673.1|	0.88	1369	0	PREDICTED: Glycine max chaperone activity of bc1 complex-like, mitochondrial-like (LOC100781663), mRNA
Ahy047682	gi|210142431|dbj|AK285309.1|	0.85	495	1e-109	Glycine max cDNA, clone: GMFL01-07-C16
Ahy047683	gi|356526891|ref|XM_003532002.1|	0.86	1865	0	PREDICTED: Glycine max uncharacterized protein LOC100788193 (LOC100788193), mRNA
Ahy047684	gi|356526891|ref|XM_003532002.1|	0.86	1760	0	PREDICTED: Glycine max uncharacterized protein LOC100788193 (LOC100788193), mRNA
Ahy047685	gi|147806400|emb|AM449690.2|	0.77	336	7e-12	Vitis vinifera contig VV78X262250.11, whole genome shotgun sequence
Ahy047686	gi|147806400|emb|AM449690.2|	0.77	336	7e-12	Vitis vinifera contig VV78X262250.11, whole genome shotgun sequence
Ahy047689	gi|356549921|ref|XM_003543291.1|	0.88	2045	0	PREDICTED: Glycine max nudix hydrolase 3-like (LOC100783900), mRNA
Ahy047690	gi|356549921|ref|XM_003543291.1|	0.88	2045	0	PREDICTED: Glycine max nudix hydrolase 3-like (LOC100783900), mRNA
Ahy047691	gi|62177380|gb|AY747319.1|	0.8	532	2e-59	Arachis hypogaea isolate PCREP2B10 resistance protein Cre (CRE) gene, partial cds
Ahy047692	gi|62177380|gb|AY747319.1|	0.79	481	2e-31	Arachis hypogaea isolate PCREP2B10 resistance protein Cre (CRE) gene, partial cds
Ahy047693	gi|356554318|ref|XM_003545447.1|	0.85	117	3e-18	PREDICTED: Glycine max alcohol dehydrogenase-like 7-like, transcript variant 1 (LOC100806887), mRNA
Ahy047694	gi|356554318|ref|XM_003545447.1|	0.85	117	3e-18	PREDICTED: Glycine max alcohol dehydrogenase-like 7-like, transcript variant 1 (LOC100806887), mRNA
Ahy047703	gi|342365827|gb|HQ637178.1|	0.93	124	7e-42	Arachis hypogaea clone AHF-205D04 NBS-LRR gene cluster, complete sequence
Ahy047704	gi|342365827|gb|HQ637178.1|	0.85	203	8e-32	Arachis hypogaea clone AHF-205D04 NBS-LRR gene cluster, complete sequence
Ahy047705	gi|356502306|ref|XM_003519913.1|	0.96	87	6e-33	PREDICTED: Glycine max GATA transcription factor 9-like (LOC100792644), mRNA
Ahy047711	gi|237651205|gb|AC229705.9|	0.79	312	9e-22	Medicago truncatula clone mth2-49e17, complete sequence
Ahy047712	gi|237651205|gb|AC229705.9|	0.79	474	6e-32	Medicago truncatula clone mth2-49e17, complete sequence
Ahy047715	gi|356526618|ref|XM_003531866.1|	0.81	699	1e-92	PREDICTED: Glycine max uncharacterized protein LOC100805671 (LOC100805671), mRNA
Ahy047716	gi|356570651|ref|XM_003553451.1|	0.82	1191	0	PREDICTED: Glycine max probable lysine-specific demethylase JMJ14-like (LOC100804864), mRNA
Ahy047717	gi|356570651|ref|XM_003553451.1|	0.82	1191	0	PREDICTED: Glycine max probable lysine-specific demethylase JMJ14-like (LOC100804864), mRNA
Ahy047718	gi|356570651|ref|XM_003553451.1|	0.82	1320	0	PREDICTED: Glycine max probable lysine-specific demethylase JMJ14-like (LOC100804864), mRNA
Ahy047719	gi|356570651|ref|XM_003553451.1|	0.82	1320	0	PREDICTED: Glycine max probable lysine-specific demethylase JMJ14-like (LOC100804864), mRNA
Ahy047730	gi|356520508|ref|XM_003528856.1|	0.8	665	5e-70	PREDICTED: Glycine max cytochrome P450 76C4-like (LOC100779789), mRNA
Ahy047731	gi|356520508|ref|XM_003528856.1|	0.8	717	9e-81	PREDICTED: Glycine max cytochrome P450 76C4-like (LOC100779789), mRNA
Ahy047732	gi|356558018|ref|XM_003547258.1|	0.84	159	6e-25	PREDICTED: Glycine max oxysterol-binding protein-related protein 3C-like (LOC100779808), mRNA
Ahy047733	gi|356558018|ref|XM_003547258.1|	0.84	159	6e-25	PREDICTED: Glycine max oxysterol-binding protein-related protein 3C-like (LOC100779808), mRNA
Ahy047734	gi|356529353|ref|XM_003533211.1|	0.86	702	1e-171	PREDICTED: Glycine max uncharacterized protein LOC100816712 (LOC100816712), mRNA
Ahy047735	gi|356529353|ref|XM_003533211.1|	0.86	702	1e-171	PREDICTED: Glycine max uncharacterized protein LOC100816712 (LOC100816712), mRNA
Ahy047741	gi|356507689|ref|XM_003522549.1|	0.86	2138	0	PREDICTED: Glycine max DNA mismatch repair protein Mlh1-like (LOC100794788), mRNA
Ahy047742	gi|356507689|ref|XM_003522549.1|	0.86	2138	0	PREDICTED: Glycine max DNA mismatch repair protein Mlh1-like (LOC100794788), mRNA
Ahy047743	gi|93352690|gb|AC166090.23|	0.79	1855	0	Glycine max clone gmw1-103e11, complete sequence
Ahy047744	gi|93352690|gb|AC166090.23|	0.79	1855	0	Glycine max clone gmw1-103e11, complete sequence
Ahy047745	gi|356553055|ref|XM_003544826.1|	0.88	1621	0	PREDICTED: Glycine max ATP-dependent zinc metalloprotease FTSH 9, chloroplastic-like (LOC100787279), mRNA
Ahy047746	gi|356553055|ref|XM_003544826.1|	0.88	1621	0	PREDICTED: Glycine max ATP-dependent zinc metalloprotease FTSH 9, chloroplastic-like (LOC100787279), mRNA
Ahy047750	gi|356499387|ref|XM_003518475.1|	0.83	2688	0	PREDICTED: Glycine max uncharacterized protein LOC100798087 (LOC100798087), mRNA
Ahy047751	gi|356499387|ref|XM_003518475.1|	0.83	2688	0	PREDICTED: Glycine max uncharacterized protein LOC100798087 (LOC100798087), mRNA
Ahy047755	gi|151419691|dbj|AK251043.1|	0.91	48	8e-08	Hordeum vulgare subsp. vulgare cDNA clone: FLbaf101k22, mRNA sequence
Ahy047758	gi|302763446|ref|XM_002965099.1|	0.9	50	1e-06	Selaginella moellendorffii hypothetical protein, mRNA
Ahy047759	gi|356495136|ref|XM_003516389.1|	0.88	127	6e-28	PREDICTED: Glycine max uncharacterized protein LOC100794880 (LOC100794880), mRNA
Ahy047760	gi|356495136|ref|XM_003516389.1|	0.88	127	6e-28	PREDICTED: Glycine max uncharacterized protein LOC100794880 (LOC100794880), mRNA
Ahy047770	gi|356542995|ref|XM_003539901.1|	0.83	95	3e-07	PREDICTED: Glycine max UDP-glycosyltransferase 79B6-like (LOC100780270), mRNA
Ahy047771	gi|168239900|gb|AC171618.20|	0.8	422	9e-46	Medicago truncatula clone mth2-144n17, complete sequence
Ahy047776	gi|356503498|ref|XM_003520497.1|	0.9	2003	0	PREDICTED: Glycine max uncharacterized protein LOC100787892 (LOC100787892), mRNA
Ahy047777	gi|356503498|ref|XM_003520497.1|	0.9	2003	0	PREDICTED: Glycine max uncharacterized protein LOC100787892 (LOC100787892), mRNA
Ahy047778	gi|125988292|emb|CU302331.2|	0.91	49	7e-08	Medicago truncatula chromosome 5 clone mte1-35l19, COMPLETE SEQUENCE
Ahy047780	gi|356552183|ref|XM_003544401.1|	0.87	2363	0	PREDICTED: Glycine max uncharacterized protein LOC100820584 (LOC100820584), mRNA
Ahy047781	gi|356552183|ref|XM_003544401.1|	0.87	2363	0	PREDICTED: Glycine max uncharacterized protein LOC100820584 (LOC100820584), mRNA
Ahy047782	gi|356508063|ref|XM_003522733.1|	0.89	2078	0	PREDICTED: Glycine max isoamylase 3, chloroplastic-like (LOC100807545), mRNA
Ahy047783	gi|356508063|ref|XM_003522733.1|	0.89	2078	0	PREDICTED: Glycine max isoamylase 3, chloroplastic-like (LOC100807545), mRNA
Ahy047786	gi|356533982|ref|XM_003535489.1|	0.84	189	3e-29	PREDICTED: Glycine max mitochondrial substrate carrier family protein C-like (LOC100807842), mRNA
Ahy047787	gi|356533982|ref|XM_003535489.1|	0.84	189	3e-29	PREDICTED: Glycine max mitochondrial substrate carrier family protein C-like (LOC100807842), mRNA
Ahy047788	gi|56412258|gb|AY751547.1|	0.87	551	1e-156	Sesbania rostrata nodulation receptor kinase mRNA, complete cds
Ahy047789	gi|292787176|dbj|AK338743.1|	0.8	1169	1e-145	Lotus japonicus cDNA, clone: LjFL3-005-BC06, HTC
Ahy047790	gi|292787176|dbj|AK338743.1|	0.8	1169	1e-145	Lotus japonicus cDNA, clone: LjFL3-005-BC06, HTC
Ahy047792	gi|356518689|ref|XM_003527963.1|	0.82	2484	0	PREDICTED: Glycine max uncharacterized protein LOC100784082 (LOC100784082), mRNA
Ahy047793	gi|356518689|ref|XM_003527963.1|	0.82	2484	0	PREDICTED: Glycine max uncharacterized protein LOC100784082 (LOC100784082), mRNA
Ahy047796	gi|148767768|gb|EF620775.1|	0.9	258	2e-85	Arachis hypogaea resveratrol synthase mRNA, complete cds
Ahy047797	gi|148767768|gb|EF620775.1|	0.91	258	8e-88	Arachis hypogaea resveratrol synthase mRNA, complete cds
Ahy047804	gi|356544405|ref|XM_003540594.1|	0.87	755	0	PREDICTED: Glycine max transcription elongation regulator 1-like (LOC100806139), mRNA
Ahy047805	gi|356544405|ref|XM_003540594.1|	0.87	755	0	PREDICTED: Glycine max transcription elongation regulator 1-like (LOC100806139), mRNA
Ahy047807	gi|326533545|dbj|AK374107.1|	0.91	45	6e-06	Hordeum vulgare subsp. vulgare mRNA for predicted protein, complete cds, clone: NIASHv3054G22
Ahy047808	gi|384563692|gb|JQ412744.1|	0.84	86	7e-09	Rhododendron micranthum alpha-tubulin (TUA) mRNA, partial cds
Ahy047809	gi|153799902|gb|EF534224.1|	0.9	50	1e-06	Eucalyptus grandis alpha-tubulin (TUA1) mRNA, complete cds
Ahy047810	gi|356496594|ref|XM_003517104.1|	0.82	1469	0	PREDICTED: Glycine max DNA-directed RNA polymerase II subunit RPB1-like (LOC100804975), mRNA
Ahy047811	gi|356496594|ref|XM_003517104.1|	0.83	1304	0	PREDICTED: Glycine max DNA-directed RNA polymerase II subunit RPB1-like (LOC100804975), mRNA
Ahy047814	gi|189162445|dbj|AP009668.1|	0.81	857	1e-126	Lotus japonicus genomic DNA, chromosome 6, clone: LjT04E21, TM0336, complete sequence
Ahy047815	gi|189162445|dbj|AP009668.1|	0.81	857	1e-126	Lotus japonicus genomic DNA, chromosome 6, clone: LjT04E21, TM0336, complete sequence
Ahy047816	gi|356509717|ref|XM_003523545.1|	0.88	349	1e-101	PREDICTED: Glycine max uroporphyrinogen-III synthase, chloroplastic-like (LOC100808086), mRNA
Ahy047817	gi|356509717|ref|XM_003523545.1|	0.89	484	1e-151	PREDICTED: Glycine max uroporphyrinogen-III synthase, chloroplastic-like (LOC100808086), mRNA
Ahy047818	gi|356558760|ref|XM_003547623.1|	0.87	517	1e-135	PREDICTED: Glycine max 50S ribosomal protein L9-like (LOC100789248), mRNA
Ahy047819	gi|356558760|ref|XM_003547623.1|	0.86	664	1e-166	PREDICTED: Glycine max 50S ribosomal protein L9-like (LOC100789248), mRNA
Ahy047822	gi|356550767|ref|XM_003543708.1|	0.87	1007	0	PREDICTED: Glycine max probable receptor-like serine/threonine-protein kinase At5g57670-like (LOC100782832), mRNA
Ahy047823	gi|356550767|ref|XM_003543708.1|	0.87	1007	0	PREDICTED: Glycine max probable receptor-like serine/threonine-protein kinase At5g57670-like (LOC100782832), mRNA
Ahy047825	gi|356550527|ref|XM_003543590.1|	0.87	85	4e-13	PREDICTED: Glycine max homeobox-leucine zipper protein GLABRA 2-like (LOC100808292), mRNA
Ahy047826	gi|351725844|ref|NM_001248130.1|	0.87	529	1e-151	Glycine max uncharacterized LOC100306183 (LOC100306183), mRNA
Ahy047827	gi|351725844|ref|NM_001248130.1|	0.87	529	1e-151	Glycine max uncharacterized LOC100306183 (LOC100306183), mRNA
Ahy047828	gi|356531990|ref|XM_003534510.1|	0.84	462	1e-84	PREDICTED: Glycine max uncharacterized protein LOC100808551, transcript variant 2 (LOC100808551), mRNA
Ahy047829	gi|356531990|ref|XM_003534510.1|	0.84	462	8e-85	PREDICTED: Glycine max uncharacterized protein LOC100808551, transcript variant 2 (LOC100808551), mRNA
Ahy047830	gi|319428658|gb|HQ840770.1|	0.85	204	5e-41	Phaseolus vulgaris clone BAC B1-157 genotype G19833, complete sequence
Ahy047831	gi|319428658|gb|HQ840770.1|	0.85	204	4e-41	Phaseolus vulgaris clone BAC B1-157 genotype G19833, complete sequence
Ahy047836	gi|402793949|ref|NM_001251422.2|	0.87	516	1e-141	Glycine max uncharacterized LOC100306406 (LOC100306406), mRNA
Ahy047837	gi|402793949|ref|NM_001251422.2|	0.88	196	4e-53	Glycine max uncharacterized LOC100306406 (LOC100306406), mRNA
Ahy047838	gi|356495822|ref|XM_003516723.1|	0.82	1287	0	PREDICTED: Glycine max uncharacterized protein LOC100776817 (LOC100776817), mRNA
Ahy047839	gi|356495822|ref|XM_003516723.1|	0.82	1287	0	PREDICTED: Glycine max uncharacterized protein LOC100776817 (LOC100776817), mRNA
Ahy047840	gi|356550340|ref|XM_003543498.1|	0.88	838	0	PREDICTED: Glycine max probable serine/threonine-protein kinase At5g41260-like (LOC100804210), mRNA
Ahy047841	gi|356550340|ref|XM_003543498.1|	0.88	838	0	PREDICTED: Glycine max probable serine/threonine-protein kinase At5g41260-like (LOC100804210), mRNA
Ahy047842	gi|356566400|ref|XM_003551372.1|	0.9	734	0	PREDICTED: Glycine max transmembrane protein 111-like (LOC100788772), mRNA
Ahy047843	gi|356566400|ref|XM_003551372.1|	0.9	734	0	PREDICTED: Glycine max transmembrane protein 111-like (LOC100788772), mRNA
Ahy047844	gi|359496673|ref|XM_003635247.1|	0.97	40	2e-09	PREDICTED: Vitis vinifera secologanin synthase-like (LOC100260384), mRNA
Ahy047845	gi|359496673|ref|XM_003635247.1|	0.97	40	2e-09	PREDICTED: Vitis vinifera secologanin synthase-like (LOC100260384), mRNA
Ahy047846	gi|356529944|ref|XM_003533498.1|	0.79	1520	1e-135	PREDICTED: Glycine max quinohaemoprotein ethanol dehydrogenase type-1-like (LOC100791552), mRNA
Ahy047847	gi|356529944|ref|XM_003533498.1|	0.79	1520	1e-135	PREDICTED: Glycine max quinohaemoprotein ethanol dehydrogenase type-1-like (LOC100791552), mRNA
Ahy047848	gi|356521373|ref|XM_003529283.1|	0.82	368	3e-57	PREDICTED: Glycine max protein MOS2-like (LOC100784983), mRNA
Ahy047849	gi|356576960|ref|XM_003556550.1|	0.8	190	3e-13	PREDICTED: Glycine max protein MOS2-like (LOC100784934), partial mRNA
Ahy047852	gi|356570459|ref|XM_003553357.1|	0.88	517	1e-155	PREDICTED: Glycine max kinesin-4-like (LOC100786642), mRNA
Ahy047853	gi|356509679|ref|XM_003523526.1|	0.9	901	0	PREDICTED: Glycine max cytosolic purine 5'-nucleotidase-like (LOC100796383), mRNA
Ahy047854	gi|356509679|ref|XM_003523526.1|	0.9	901	0	PREDICTED: Glycine max cytosolic purine 5'-nucleotidase-like (LOC100796383), mRNA
Ahy047855	gi|356541796|ref|XM_003539311.1|	0.84	1009	0	PREDICTED: Glycine max PI-PLC X domain-containing protein At5g67130-like (LOC100798507), mRNA
Ahy047856	gi|356541796|ref|XM_003539311.1|	0.84	1009	0	PREDICTED: Glycine max PI-PLC X domain-containing protein At5g67130-like (LOC100798507), mRNA
Ahy047857	gi|356555782|ref|XM_003546161.1|	0.87	996	0	PREDICTED: Glycine max nuclear inhibitor of protein phosphatase 1-like (LOC100783216), mRNA
Ahy047858	gi|356555782|ref|XM_003546161.1|	0.87	996	0	PREDICTED: Glycine max nuclear inhibitor of protein phosphatase 1-like (LOC100783216), mRNA
Ahy047859	gi|356566759|ref|XM_003551548.1|	0.79	875	9e-88	PREDICTED: Glycine max PAN domain-containing protein At5g03700-like (LOC100781295), mRNA
Ahy047860	gi|356566759|ref|XM_003551548.1|	0.79	1005	1e-101	PREDICTED: Glycine max PAN domain-containing protein At5g03700-like (LOC100781295), mRNA
Ahy047861	gi|402794762|ref|NM_001254990.2|	0.86	1049	0	Glycine max transcription factor TGA4-like (LOC100793353), mRNA
Ahy047862	gi|402794762|ref|NM_001254990.2|	0.86	1049	0	Glycine max transcription factor TGA4-like (LOC100793353), mRNA
Ahy047865	gi|357520426|ref|XM_003630454.1|	0.85	143	4e-23	Medicago truncatula Glutamyl-tRNA(Gln) amidotransferase subunit A (MTR_8g097220) mRNA, complete cds
Ahy047866	gi|357520426|ref|XM_003630454.1|	0.85	143	4e-23	Medicago truncatula Glutamyl-tRNA(Gln) amidotransferase subunit A (MTR_8g097220) mRNA, complete cds
Ahy047867	gi|356527143|ref|XM_003532125.1|	0.87	108	9e-22	PREDICTED: Glycine max uncharacterized protein LOC100811551 (LOC100811551), mRNA
Ahy047868	gi|356527143|ref|XM_003532125.1|	0.87	108	9e-22	PREDICTED: Glycine max uncharacterized protein LOC100811551 (LOC100811551), mRNA
Ahy047869	gi|356539487|ref|XM_003538182.1|	0.85	553	1e-130	PREDICTED: Glycine max probable beta-1,3-galactosyltransferase 11-like (LOC100802753), mRNA
Ahy047870	gi|356539487|ref|XM_003538182.1|	0.85	553	1e-130	PREDICTED: Glycine max probable beta-1,3-galactosyltransferase 11-like (LOC100802753), mRNA
Ahy047871	gi|356505901|ref|XM_003521680.1|	0.86	520	1e-127	PREDICTED: Glycine max trafficking protein particle complex subunit 6B-like (LOC100783297), mRNA
Ahy047872	gi|255965448|gb|FJ599977.1|	0.85	84	5e-10	Pfiesteria piscicida clone Ppi+Rhod_cDNA107 ribosomal protein S9 mRNA, complete cds
Ahy047873	gi|392512966|emb|FO082269.1|	0.88	60	6e-08	Bathycoccus prasinos genomic : Chromosome_10
Ahy047874	gi|356566759|ref|XM_003551548.1|	0.79	1000	1e-100	PREDICTED: Glycine max PAN domain-containing protein At5g03700-like (LOC100781295), mRNA
Ahy047875	gi|356566759|ref|XM_003551548.1|	0.79	870	5e-87	PREDICTED: Glycine max PAN domain-containing protein At5g03700-like (LOC100781295), mRNA
Ahy047876	gi|356540499|ref|XM_003538678.1|	0.88	645	0	PREDICTED: Glycine max thylakoid lumenal protein At1g12250, chloroplastic-like (LOC100805220), mRNA
Ahy047877	gi|356540499|ref|XM_003538678.1|	0.88	646	0	PREDICTED: Glycine max thylakoid lumenal protein At1g12250, chloroplastic-like (LOC100805220), mRNA
Ahy047878	gi|292782904|dbj|AK338270.1|	0.86	695	1e-174	Lotus japonicus cDNA, clone: LjFL2-015-DE08, HTC
Ahy047879	gi|292782904|dbj|AK338270.1|	0.86	805	0	Lotus japonicus cDNA, clone: LjFL2-015-DE08, HTC
Ahy047880	gi|356558962|ref|XM_003547723.1|	0.86	431	1e-107	PREDICTED: Glycine max E3 ubiquitin-protein ligase CHIP-like (LOC100798587), mRNA
Ahy047881	gi|292782904|dbj|AK338270.1|	0.88	323	1e-90	Lotus japonicus cDNA, clone: LjFL2-015-DE08, HTC
Ahy047882	gi|403043883|ref|NM_001254463.2|	0.89	427	1e-140	Glycine max uncharacterized LOC100814291 (LOC100814291), mRNA
Ahy047883	gi|403043883|ref|NM_001254463.2|	0.89	427	1e-140	Glycine max uncharacterized LOC100814291 (LOC100814291), mRNA
Ahy047884	gi|224128349|ref|XM_002329104.1|	0.87	102	8e-18	Populus trichocarpa predicted protein, mRNA
Ahy047885	gi|224128349|ref|XM_002329104.1|	0.87	102	8e-18	Populus trichocarpa predicted protein, mRNA
Ahy047886	gi|358248803|ref|NM_001252758.1|	0.88	837	0	Glycine max 3-hydroxyisobutyryl-CoA hydrolase-like protein 5-like (LOC100818188), mRNA
Ahy047887	gi|358248803|ref|NM_001252758.1|	0.88	837	0	Glycine max 3-hydroxyisobutyryl-CoA hydrolase-like protein 5-like (LOC100818188), mRNA
Ahy047888	gi|403044236|ref|NM_001251591.2|	0.88	250	1e-70	Glycine max uncharacterized LOC100500209 (LOC100500209), mRNA
Ahy047889	gi|403044236|ref|NM_001251591.2|	0.88	254	1e-70	Glycine max uncharacterized LOC100500209 (LOC100500209), mRNA
Ahy047890	gi|351721333|ref|NM_001249253.1|	0.89	1833	0	Glycine max SDL5A (LOC100037461), mRNA >gi|1218003|gb|U36430.1|GMU36430 Glycine max dynamin-like protein SDL5A mRNA, complete cds
Ahy047891	gi|356539265|ref|XM_003538072.1|	0.88	1833	0	PREDICTED: Glycine max dynamin-related protein 5A-like (LOC100787913), mRNA
Ahy047892	gi|356558980|ref|XM_003547732.1|	0.84	1528	0	PREDICTED: Glycine max 70 kDa peptidyl-prolyl isomerase-like (LOC100803189), mRNA
Ahy047893	gi|356558980|ref|XM_003547732.1|	0.84	1528	0	PREDICTED: Glycine max 70 kDa peptidyl-prolyl isomerase-like (LOC100803189), mRNA
Ahy047896	gi|356551109|ref|XM_003543873.1|	0.81	1383	0	PREDICTED: Glycine max ABC transporter G family member 11-like (LOC100784793), mRNA
Ahy047897	gi|356551109|ref|XM_003543873.1|	0.81	1633	0	PREDICTED: Glycine max ABC transporter G family member 11-like (LOC100784793), mRNA
Ahy047898	gi|356545473|ref|XM_003541119.1|	0.87	264	2e-64	PREDICTED: Glycine max uncharacterized protein LOC100779750 (LOC100779750), mRNA
Ahy047899	gi|356545473|ref|XM_003541119.1|	0.87	264	2e-64	PREDICTED: Glycine max uncharacterized protein LOC100779750 (LOC100779750), mRNA
Ahy047900	gi|70779862|gb|DQ099185.1|	0.87	184	3e-43	Arachis hypogaea clone Ah1TC4D02 microsatellite sequence
Ahy047901	gi|356545244|ref|XM_003541007.1|	0.88	1114	0	PREDICTED: Glycine max guanine nucleotide-binding protein subunit beta-2-like (LOC100787237), mRNA
Ahy047902	gi|356545244|ref|XM_003541007.1|	0.88	1126	0	PREDICTED: Glycine max guanine nucleotide-binding protein subunit beta-2-like (LOC100787237), mRNA
Ahy047903	gi|356501931|ref|XM_003519729.1|	0.85	538	1e-120	PREDICTED: Glycine max uncharacterized protein LOC100814629 (LOC100814629), mRNA
Ahy047904	gi|356501931|ref|XM_003519729.1|	0.85	476	1e-107	PREDICTED: Glycine max uncharacterized protein LOC100814629 (LOC100814629), mRNA
Ahy047907	gi|224128349|ref|XM_002329104.1|	0.87	105	1e-19	Populus trichocarpa predicted protein, mRNA
Ahy047908	gi|224128349|ref|XM_002329104.1|	0.87	105	1e-19	Populus trichocarpa predicted protein, mRNA
Ahy047910	gi|356518660|ref|XM_003527949.1|	0.87	58	3e-06	PREDICTED: Glycine max uncharacterized protein LOC100775507 (LOC100775507), mRNA
Ahy047911	gi|356518660|ref|XM_003527949.1|	0.87	58	3e-06	PREDICTED: Glycine max uncharacterized protein LOC100775507 (LOC100775507), mRNA
Ahy047915	gi|357464306|ref|XM_003602387.1|	0.87	161	3e-36	Medicago truncatula DNA-binding protein BIN4 (MTR_3g093330) mRNA, complete cds
Ahy047916	gi|21907918|dbj|AP004902.1|	0.79	283	1e-19	Lotus japonicus genomic DNA, chromosome 2, clone: LjT04G24, TM0060, complete sequence
Ahy047917	gi|356504644|ref|XM_003521058.1|	0.8	1257	1e-158	PREDICTED: Glycine max probable nitrite transporter At1g68570-like (LOC100812695), mRNA
Ahy047918	gi|356504644|ref|XM_003521058.1|	0.8	1257	1e-158	PREDICTED: Glycine max probable nitrite transporter At1g68570-like (LOC100812695), mRNA
Ahy047919	gi|356551875|ref|XM_003544250.1|	0.88	773	0	PREDICTED: Glycine max BEL1-like homeodomain protein 10-like (LOC100775682), mRNA
Ahy047920	gi|356551875|ref|XM_003544250.1|	0.88	773	0	PREDICTED: Glycine max BEL1-like homeodomain protein 10-like (LOC100775682), mRNA
Ahy047921	gi|351724932|ref|NM_001249634.1|	0.87	1303	0	Glycine max allantoate amidohydrolase (AAH), mRNA >gi|225348712|gb|FJ796239.1| Glycine max cultivar Williams allantoate amidohydrolase mRNA, complete cds
Ahy047922	gi|351724932|ref|NM_001249634.1|	0.88	1154	0	Glycine max allantoate amidohydrolase (AAH), mRNA >gi|225348712|gb|FJ796239.1| Glycine max cultivar Williams allantoate amidohydrolase mRNA, complete cds
Ahy047927	gi|292747363|dbj|AK337180.1|	0.81	211	9e-24	Lotus japonicus cDNA, clone: LjFL1-048-BA11, HTC
Ahy047928	gi|292747363|dbj|AK337180.1|	0.81	211	9e-24	Lotus japonicus cDNA, clone: LjFL1-048-BA11, HTC
Ahy047929	gi|292770855|dbj|AK337630.1|	0.87	79	3e-12	Lotus japonicus cDNA, clone: LjFL1-072-AB07, HTC
Ahy047930	gi|292770855|dbj|AK337630.1|	0.87	79	3e-12	Lotus japonicus cDNA, clone: LjFL1-072-AB07, HTC
Ahy047931	gi|356540094|ref|XM_003538478.1|	0.8	1261	1e-162	PREDICTED: Glycine max uncharacterized protein LOC100786142 (LOC100786142), mRNA
Ahy047932	gi|356540094|ref|XM_003538478.1|	0.8	1261	1e-162	PREDICTED: Glycine max uncharacterized protein LOC100786142 (LOC100786142), mRNA
Ahy047933	gi|356518865|ref|XM_003528050.1|	0.89	1506	0	PREDICTED: Glycine max cytosolic purine 5'-nucleotidase-like (LOC100793438), mRNA
Ahy047934	gi|356518865|ref|XM_003528050.1|	0.9	1163	0	PREDICTED: Glycine max cytosolic purine 5'-nucleotidase-like (LOC100793438), mRNA
Ahy047937	gi|356508395|ref|XM_003522895.1|	0.86	2006	0	PREDICTED: Glycine max probable cyclic nucleotide-gated ion channel 17-like (LOC100808425), mRNA
Ahy047938	gi|356508395|ref|XM_003522895.1|	0.86	2006	0	PREDICTED: Glycine max probable cyclic nucleotide-gated ion channel 17-like (LOC100808425), mRNA
Ahy047939	gi|356501172|ref|XM_003519354.1|	0.91	2194	0	PREDICTED: Glycine max clathrin heavy chain 1-like (LOC100786617), mRNA
Ahy047940	gi|356501172|ref|XM_003519354.1|	0.91	3334	0	PREDICTED: Glycine max clathrin heavy chain 1-like (LOC100786617), mRNA
Ahy047941	gi|356524155|ref|XM_003530650.1|	0.85	145	7e-25	PREDICTED: Glycine max uncharacterized protein LOC100808678 (LOC100808678), mRNA
Ahy047942	gi|356524155|ref|XM_003530650.1|	0.85	145	7e-25	PREDICTED: Glycine max uncharacterized protein LOC100808678 (LOC100808678), mRNA
Ahy047943	gi|356575517|ref|XM_003555839.1|	0.92	549	0	PREDICTED: Glycine max uncharacterized protein LOC100810052 (LOC100810052), mRNA
Ahy047944	gi|356575517|ref|XM_003555839.1|	0.92	549	0	PREDICTED: Glycine max uncharacterized protein LOC100810052 (LOC100810052), mRNA
Ahy047945	gi|356537362|ref|XM_003537149.1|	0.85	556	1e-131	PREDICTED: Glycine max uncharacterized protein LOC100816957 (LOC100816957), mRNA
Ahy047946	gi|356537362|ref|XM_003537149.1|	0.85	556	1e-131	PREDICTED: Glycine max uncharacterized protein LOC100816957 (LOC100816957), mRNA
Ahy047947	gi|292786165|dbj|AK338352.1|	0.92	440	1e-174	Lotus japonicus cDNA, clone: LjFL2-018-BH05, HTC
Ahy047948	gi|292786165|dbj|AK338352.1|	0.92	440	1e-174	Lotus japonicus cDNA, clone: LjFL2-018-BH05, HTC
Ahy047949	gi|356570651|ref|XM_003553451.1|	0.81	1743	0	PREDICTED: Glycine max probable lysine-specific demethylase JMJ14-like (LOC100804864), mRNA
Ahy047950	gi|356570651|ref|XM_003553451.1|	0.81	1743	0	PREDICTED: Glycine max probable lysine-specific demethylase JMJ14-like (LOC100804864), mRNA
Ahy047951	gi|359807027|ref|NM_001254152.1|	0.88	1073	0	Glycine max LRR receptor-like serine/threonine-protein kinase FEI 1-like (LOC100816028), mRNA >gi|223452297|gb|FJ014722.1| Glycine max clone cw40 leucine-rich repeat transmembrane protein kinase mRNA, complete cds
Ahy047952	gi|359807027|ref|NM_001254152.1|	0.88	1073	0	Glycine max LRR receptor-like serine/threonine-protein kinase FEI 1-like (LOC100816028), mRNA >gi|223452297|gb|FJ014722.1| Glycine max clone cw40 leucine-rich repeat transmembrane protein kinase mRNA, complete cds
Ahy047953	gi|351726113|ref|NM_001248139.1|	0.87	395	1e-109	Glycine max uncharacterized LOC100499720 (LOC100499720), mRNA
Ahy047954	gi|2961299|emb|AJ225027.1|	0.85	377	6e-87	Cicer arietinum mRNA for ribosomal protein L24
Ahy047957	gi|189163205|dbj|AP010439.1|	0.81	1517	0	Lotus japonicus genomic DNA, chromosome 5, clone: LjT05J08, TM1692, complete sequence
Ahy047958	gi|356495798|ref|XM_003516712.1|	0.84	1354	0	PREDICTED: Glycine max uncharacterized protein LOC100814247 (LOC100814247), mRNA
Ahy047959	gi|356572473|ref|XM_003554345.1|	0.88	741	0	PREDICTED: Glycine max uncharacterized protein LOC100816619 (LOC100816619), mRNA
Ahy047960	gi|356572473|ref|XM_003554345.1|	0.88	741	0	PREDICTED: Glycine max uncharacterized protein LOC100816619 (LOC100816619), mRNA
Ahy047961	gi|356554386|ref|XM_003545480.1|	0.93	44	1e-07	PREDICTED: Glycine max uncharacterized protein LOC100796079 (LOC100796079), mRNA
Ahy047962	gi|356554386|ref|XM_003545480.1|	0.93	44	1e-07	PREDICTED: Glycine max uncharacterized protein LOC100796079 (LOC100796079), mRNA
Ahy047963	gi|356520634|ref|XM_003528918.1|	0.86	714	0	PREDICTED: Glycine max cyclin-dependent kinase D-1-like (LOC100813673), mRNA
Ahy047964	gi|356520634|ref|XM_003528918.1|	0.86	714	0	PREDICTED: Glycine max cyclin-dependent kinase D-1-like (LOC100813673), mRNA
Ahy047965	gi|356525161|ref|XM_003531148.1|	0.89	231	1e-66	PREDICTED: Glycine max uncharacterized protein LOC100819554 (LOC100819554), mRNA
Ahy047966	gi|356525161|ref|XM_003531148.1|	0.89	231	1e-66	PREDICTED: Glycine max uncharacterized protein LOC100819554 (LOC100819554), mRNA
Ahy047969	gi|356495694|ref|XM_003516661.1|	0.82	182	6e-23	PREDICTED: Glycine max uncharacterized protein LOC100779471 (LOC100779471), mRNA
Ahy047970	gi|356495694|ref|XM_003516661.1|	0.82	182	6e-23	PREDICTED: Glycine max uncharacterized protein LOC100779471 (LOC100779471), mRNA
Ahy047973	gi|356522945|ref|XM_003530055.1|	0.84	889	0	PREDICTED: Glycine max uncharacterized protein LOC100812423 (LOC100812423), mRNA
Ahy047974	gi|356522945|ref|XM_003530055.1|	0.84	889	0	PREDICTED: Glycine max uncharacterized protein LOC100812423 (LOC100812423), mRNA
Ahy047977	gi|356504487|ref|XM_003520980.1|	0.84	1238	0	PREDICTED: Glycine max uncharacterized protein LOC100815012 (LOC100815012), mRNA
Ahy047978	gi|356504487|ref|XM_003520980.1|	0.84	1238	0	PREDICTED: Glycine max uncharacterized protein LOC100815012 (LOC100815012), mRNA
Ahy047985	gi|356553183|ref|XM_003544890.1|	0.86	794	0	PREDICTED: Glycine max eukaryotic translation initiation factor 2 subunit beta-like (LOC100775688), mRNA
Ahy047986	gi|356553183|ref|XM_003544890.1|	0.86	797	0	PREDICTED: Glycine max eukaryotic translation initiation factor 2 subunit beta-like (LOC100775688), mRNA
Ahy047987	gi|356545838|ref|XM_003541293.1|	0.85	1074	0	PREDICTED: Glycine max uncharacterized protein LOC100806156 (LOC100806156), mRNA
Ahy047988	gi|356545838|ref|XM_003541293.1|	0.85	1074	0	PREDICTED: Glycine max uncharacterized protein LOC100806156 (LOC100806156), mRNA
Ahy047989	gi|356495578|ref|XM_003516604.1|	0.83	729	1e-142	PREDICTED: Glycine max zeaxanthin epoxidase, chloroplastic-like (LOC100787671), mRNA
Ahy047990	gi|356495578|ref|XM_003516604.1|	0.83	729	1e-142	PREDICTED: Glycine max zeaxanthin epoxidase, chloroplastic-like (LOC100787671), mRNA
Ahy047991	gi|224923052|gb|AC235288.1|	0.82	280	4e-40	Glycine max strain Williams 82 clone GM_WBb0056C20, complete sequence
Ahy047992	gi|224923052|gb|AC235288.1|	0.82	280	4e-40	Glycine max strain Williams 82 clone GM_WBb0056C20, complete sequence
Ahy047995	gi|356557522|ref|XM_003547017.1|	0.83	184	8e-24	PREDICTED: Glycine max vinorine synthase-like (LOC100808502), mRNA
Ahy047996	gi|356557522|ref|XM_003547017.1|	0.83	184	8e-24	PREDICTED: Glycine max vinorine synthase-like (LOC100808502), mRNA
Ahy047999	gi|402794298|ref|NM_001253325.2|	0.85	501	1e-110	Glycine max 28 kDa heat- and acid-stable phosphoprotein-like (LOC100782451), mRNA
Ahy048000	gi|402794298|ref|NM_001253325.2|	0.85	501	1e-110	Glycine max 28 kDa heat- and acid-stable phosphoprotein-like (LOC100782451), mRNA
Ahy048001	gi|210141251|dbj|AK245168.1|	0.82	630	5e-98	Glycine max cDNA, clone: GMFL01-22-L11
Ahy048002	gi|210141251|dbj|AK245168.1|	0.82	630	5e-98	Glycine max cDNA, clone: GMFL01-22-L11
Ahy048005	gi|356576948|ref|XM_003556544.1|	0.86	176	3e-36	PREDICTED: Glycine max myosin-J heavy chain-like (LOC100781736), mRNA
Ahy048006	gi|356512432|ref|XM_003524875.1|	0.86	379	3e-89	PREDICTED: Glycine max microfibrillar-associated protein 1-like (LOC100814356), mRNA
Ahy048029	gi|356550361|ref|XM_003543508.1|	0.89	95	2e-21	PREDICTED: Glycine max DNA topoisomerase 6 subunit B-like, transcript variant 2 (LOC100809558), mRNA
Ahy048030	gi|449478956|ref|XM_004155416.1|	0.97	35	2e-07	PREDICTED: Cucumis sativus nuclear transcription factor Y subunit C-9-like, transcript variant 2 (LOC101228675), mRNA
Ahy048031	gi|356550361|ref|XM_003543508.1|	0.87	224	4e-53	PREDICTED: Glycine max DNA topoisomerase 6 subunit B-like, transcript variant 2 (LOC100809558), mRNA
Ahy048032	gi|356507247|ref|XM_003522333.1|	0.85	1473	0	PREDICTED: Glycine max pentatricopeptide repeat-containing protein At4g16835, mitochondrial-like (LOC100793742), mRNA
Ahy048033	gi|356507247|ref|XM_003522333.1|	0.85	1473	0	PREDICTED: Glycine max pentatricopeptide repeat-containing protein At4g16835, mitochondrial-like (LOC100793742), mRNA
Ahy048034	gi|356507247|ref|XM_003522333.1|	0.85	1473	0	PREDICTED: Glycine max pentatricopeptide repeat-containing protein At4g16835, mitochondrial-like (LOC100793742), mRNA
Ahy048035	gi|356507247|ref|XM_003522333.1|	0.85	1473	0	PREDICTED: Glycine max pentatricopeptide repeat-containing protein At4g16835, mitochondrial-like (LOC100793742), mRNA
Ahy048036	gi|356507247|ref|XM_003522333.1|	0.85	1473	0	PREDICTED: Glycine max pentatricopeptide repeat-containing protein At4g16835, mitochondrial-like (LOC100793742), mRNA
Ahy048037	gi|356507247|ref|XM_003522333.1|	0.85	1473	0	PREDICTED: Glycine max pentatricopeptide repeat-containing protein At4g16835, mitochondrial-like (LOC100793742), mRNA
Ahy048038	gi|356507247|ref|XM_003522333.1|	0.85	1473	0	PREDICTED: Glycine max pentatricopeptide repeat-containing protein At4g16835, mitochondrial-like (LOC100793742), mRNA
Ahy048039	gi|356507247|ref|XM_003522333.1|	0.85	1473	0	PREDICTED: Glycine max pentatricopeptide repeat-containing protein At4g16835, mitochondrial-like (LOC100793742), mRNA
Ahy048040	gi|402794786|ref|NM_001254450.2|	0.85	476	1e-112	Glycine max alpha-1,3/1,6-mannosyltransferase ALG2-like (LOC100809168), mRNA
Ahy048041	gi|292789868|dbj|AK339426.1|	0.88	684	0	Lotus japonicus cDNA, clone: LjFL3-004-AE11, HTC
Ahy048042	gi|31580999|dbj|AP006368.1|	0.85	2832	0	Lotus japonicus genomic DNA, chromosome 2, clone: LjT21K08, TM0191, complete sequence
Ahy048043	gi|31580999|dbj|AP006368.1|	0.82	349	2e-53	Lotus japonicus genomic DNA, chromosome 2, clone: LjT21K08, TM0191, complete sequence
Ahy048044	gi|31580999|dbj|AP006368.1|	0.85	2690	0	Lotus japonicus genomic DNA, chromosome 2, clone: LjT21K08, TM0191, complete sequence
Ahy048045	gi|31580999|dbj|AP006368.1|	0.85	2940	0	Lotus japonicus genomic DNA, chromosome 2, clone: LjT21K08, TM0191, complete sequence
Ahy048082	gi|356528578|ref|XM_003532829.1|	0.89	267	9e-79	PREDICTED: Glycine max uncharacterized protein LOC100775189 (LOC100775189), mRNA
Ahy048083	gi|356538736|ref|XM_003537809.1|	0.86	582	1e-150	PREDICTED: Glycine max uncharacterized protein LOC100784194 (LOC100784194), mRNA
Ahy048084	gi|356538736|ref|XM_003537809.1|	0.86	532	1e-128	PREDICTED: Glycine max uncharacterized protein LOC100784194 (LOC100784194), mRNA
Ahy048085	gi|356538736|ref|XM_003537809.1|	0.89	246	2e-70	PREDICTED: Glycine max uncharacterized protein LOC100784194 (LOC100784194), mRNA
Ahy048086	gi|356503426|ref|XM_003520462.1|	0.81	1096	1e-157	PREDICTED: Glycine max DNA helicase INO80-like (LOC100810344), mRNA
Ahy048087	gi|356538736|ref|XM_003537809.1|	0.86	582	1e-150	PREDICTED: Glycine max uncharacterized protein LOC100784194 (LOC100784194), mRNA
Ahy048088	gi|356572003|ref|XM_003554112.1|	0.82	828	1e-133	PREDICTED: Glycine max DNA helicase INO80-like, transcript variant 2 (LOC100780615), mRNA
Ahy048089	gi|356503426|ref|XM_003520462.1|	0.81	1096	1e-157	PREDICTED: Glycine max DNA helicase INO80-like (LOC100810344), mRNA
Ahy048090	gi|356538736|ref|XM_003537809.1|	0.86	582	1e-150	PREDICTED: Glycine max uncharacterized protein LOC100784194 (LOC100784194), mRNA
Ahy048091	gi|356538736|ref|XM_003537809.1|	0.89	296	4e-93	PREDICTED: Glycine max uncharacterized protein LOC100784194 (LOC100784194), mRNA
Ahy048092	gi|356503426|ref|XM_003520462.1|	0.81	1096	1e-157	PREDICTED: Glycine max DNA helicase INO80-like (LOC100810344), mRNA
Ahy048093	gi|356555669|ref|XM_003546105.1|	0.92	632	0	PREDICTED: Glycine max acyl-protein thioesterase 2-like (LOC100798395), mRNA
Ahy048095	gi|356555669|ref|XM_003546105.1|	0.92	632	0	PREDICTED: Glycine max acyl-protein thioesterase 2-like (LOC100798395), mRNA
Ahy048097	gi|356568326|ref|XM_003552315.1|	0.9	82	3e-18	PREDICTED: Glycine max RING-H2 finger protein ATL51-like (LOC100790202), mRNA
Ahy048098	gi|356568326|ref|XM_003552315.1|	0.9	82	3e-18	PREDICTED: Glycine max RING-H2 finger protein ATL51-like (LOC100790202), mRNA
Ahy048100	gi|356496847|ref|XM_003517229.1|	0.88	147	8e-36	PREDICTED: Glycine max L-ascorbate oxidase homolog (LOC100782355), mRNA
Ahy048101	gi|356496847|ref|XM_003517229.1|	0.86	458	1e-111	PREDICTED: Glycine max L-ascorbate oxidase homolog (LOC100782355), mRNA
Ahy048102	gi|356496847|ref|XM_003517229.1|	0.88	146	8e-35	PREDICTED: Glycine max L-ascorbate oxidase homolog (LOC100782355), mRNA
Ahy048104	gi|356559725|ref|XM_003548100.1|	0.85	958	0	PREDICTED: Glycine max SPX domain-containing membrane protein At4g22990-like, transcript variant 3 (LOC100778938), mRNA
Ahy048105	gi|356559725|ref|XM_003548100.1|	0.86	884	0	PREDICTED: Glycine max SPX domain-containing membrane protein At4g22990-like, transcript variant 3 (LOC100778938), mRNA
Ahy048106	gi|356559725|ref|XM_003548100.1|	0.86	1034	0	PREDICTED: Glycine max SPX domain-containing membrane protein At4g22990-like, transcript variant 3 (LOC100778938), mRNA
Ahy048107	gi|356559725|ref|XM_003548100.1|	0.86	1124	0	PREDICTED: Glycine max SPX domain-containing membrane protein At4g22990-like, transcript variant 3 (LOC100778938), mRNA
Ahy048108	gi|356559725|ref|XM_003548100.1|	0.86	1033	0	PREDICTED: Glycine max SPX domain-containing membrane protein At4g22990-like, transcript variant 3 (LOC100778938), mRNA
Ahy048109	gi|356559725|ref|XM_003548100.1|	0.85	1049	0	PREDICTED: Glycine max SPX domain-containing membrane protein At4g22990-like, transcript variant 3 (LOC100778938), mRNA
Ahy048110	gi|356546766|ref|XM_003541746.1|	0.86	655	1e-171	PREDICTED: Glycine max kinesin-like protein 2-like (LOC100779403), mRNA
Ahy048111	gi|356546766|ref|XM_003541746.1|	0.86	531	1e-132	PREDICTED: Glycine max kinesin-like protein 2-like (LOC100779403), mRNA
Ahy048112	gi|356546766|ref|XM_003541746.1|	0.86	531	1e-132	PREDICTED: Glycine max kinesin-like protein 2-like (LOC100779403), mRNA
Ahy048113	gi|356546766|ref|XM_003541746.1|	0.86	531	1e-132	PREDICTED: Glycine max kinesin-like protein 2-like (LOC100779403), mRNA
Ahy048114	gi|356546766|ref|XM_003541746.1|	0.86	531	1e-132	PREDICTED: Glycine max kinesin-like protein 2-like (LOC100779403), mRNA
Ahy048115	gi|356546766|ref|XM_003541746.1|	0.86	531	1e-132	PREDICTED: Glycine max kinesin-like protein 2-like (LOC100779403), mRNA
Ahy048116	gi|356546766|ref|XM_003541746.1|	0.86	531	1e-132	PREDICTED: Glycine max kinesin-like protein 2-like (LOC100779403), mRNA
Ahy048117	gi|356546766|ref|XM_003541746.1|	0.86	531	1e-132	PREDICTED: Glycine max kinesin-like protein 2-like (LOC100779403), mRNA
Ahy048118	gi|356546766|ref|XM_003541746.1|	0.87	577	1e-157	PREDICTED: Glycine max kinesin-like protein 2-like (LOC100779403), mRNA
Ahy048119	gi|356546766|ref|XM_003541746.1|	0.87	577	1e-153	PREDICTED: Glycine max kinesin-like protein 2-like (LOC100779403), mRNA
Ahy048120	gi|356546766|ref|XM_003541746.1|	0.86	531	1e-132	PREDICTED: Glycine max kinesin-like protein 2-like (LOC100779403), mRNA
Ahy048121	gi|356546766|ref|XM_003541746.1|	0.86	531	1e-132	PREDICTED: Glycine max kinesin-like protein 2-like (LOC100779403), mRNA
Ahy048122	gi|356546766|ref|XM_003541746.1|	0.86	531	1e-132	PREDICTED: Glycine max kinesin-like protein 2-like (LOC100779403), mRNA
Ahy048123	gi|356546766|ref|XM_003541746.1|	0.87	577	1e-157	PREDICTED: Glycine max kinesin-like protein 2-like (LOC100779403), mRNA
Ahy048124	gi|356546766|ref|XM_003541746.1|	0.89	223	2e-64	PREDICTED: Glycine max kinesin-like protein 2-like (LOC100779403), mRNA
Ahy048125	gi|356546766|ref|XM_003541746.1|	0.86	531	1e-132	PREDICTED: Glycine max kinesin-like protein 2-like (LOC100779403), mRNA
Ahy048126	gi|356546766|ref|XM_003541746.1|	0.86	531	1e-132	PREDICTED: Glycine max kinesin-like protein 2-like (LOC100779403), mRNA
Ahy048127	gi|356546766|ref|XM_003541746.1|	0.86	531	1e-132	PREDICTED: Glycine max kinesin-like protein 2-like (LOC100779403), mRNA
Ahy048128	gi|356546766|ref|XM_003541746.1|	0.86	531	1e-132	PREDICTED: Glycine max kinesin-like protein 2-like (LOC100779403), mRNA
Ahy048129	gi|356546766|ref|XM_003541746.1|	0.86	531	1e-132	PREDICTED: Glycine max kinesin-like protein 2-like (LOC100779403), mRNA
Ahy048130	gi|356546766|ref|XM_003541746.1|	0.86	531	1e-132	PREDICTED: Glycine max kinesin-like protein 2-like (LOC100779403), mRNA
Ahy048131	gi|356546766|ref|XM_003541746.1|	0.86	531	1e-132	PREDICTED: Glycine max kinesin-like protein 2-like (LOC100779403), mRNA
Ahy048132	gi|356546766|ref|XM_003541746.1|	0.87	577	1e-153	PREDICTED: Glycine max kinesin-like protein 2-like (LOC100779403), mRNA
Ahy048133	gi|356546766|ref|XM_003541746.1|	0.86	531	1e-132	PREDICTED: Glycine max kinesin-like protein 2-like (LOC100779403), mRNA
Ahy048134	gi|356546766|ref|XM_003541746.1|	0.88	382	1e-114	PREDICTED: Glycine max kinesin-like protein 2-like (LOC100779403), mRNA
Ahy048135	gi|356546766|ref|XM_003541746.1|	0.86	531	1e-132	PREDICTED: Glycine max kinesin-like protein 2-like (LOC100779403), mRNA
Ahy048136	gi|356546766|ref|XM_003541746.1|	0.89	223	2e-64	PREDICTED: Glycine max kinesin-like protein 2-like (LOC100779403), mRNA
Ahy048137	gi|356546766|ref|XM_003541746.1|	0.86	531	1e-132	PREDICTED: Glycine max kinesin-like protein 2-like (LOC100779403), mRNA
Ahy048138	gi|356546766|ref|XM_003541746.1|	0.86	531	1e-132	PREDICTED: Glycine max kinesin-like protein 2-like (LOC100779403), mRNA
Ahy048139	gi|356546766|ref|XM_003541746.1|	0.86	531	1e-132	PREDICTED: Glycine max kinesin-like protein 2-like (LOC100779403), mRNA
Ahy048140	gi|356546766|ref|XM_003541746.1|	0.86	531	1e-132	PREDICTED: Glycine max kinesin-like protein 2-like (LOC100779403), mRNA
Ahy048141	gi|356546766|ref|XM_003541746.1|	0.86	531	1e-132	PREDICTED: Glycine max kinesin-like protein 2-like (LOC100779403), mRNA
Ahy048142	gi|356546766|ref|XM_003541746.1|	0.89	223	2e-64	PREDICTED: Glycine max kinesin-like protein 2-like (LOC100779403), mRNA
Ahy048143	gi|356546766|ref|XM_003541746.1|	0.86	531	1e-132	PREDICTED: Glycine max kinesin-like protein 2-like (LOC100779403), mRNA
Ahy048144	gi|356546766|ref|XM_003541746.1|	0.89	223	3e-64	PREDICTED: Glycine max kinesin-like protein 2-like (LOC100779403), mRNA
Ahy048145	gi|356546766|ref|XM_003541746.1|	0.86	531	1e-132	PREDICTED: Glycine max kinesin-like protein 2-like (LOC100779403), mRNA
Ahy048146	gi|356546766|ref|XM_003541746.1|	0.86	531	1e-132	PREDICTED: Glycine max kinesin-like protein 2-like (LOC100779403), mRNA
Ahy048147	gi|356546766|ref|XM_003541746.1|	0.88	460	1e-131	PREDICTED: Glycine max kinesin-like protein 2-like (LOC100779403), mRNA
Ahy048148	gi|160954060|emb|CU230055.1|	0.83	137	3e-15	Populus EST from mild drought-stressed leaves
Ahy048149	gi|160954060|emb|CU230055.1|	0.83	137	3e-15	Populus EST from mild drought-stressed leaves
Ahy048150	gi|356506427|ref|XM_003521937.1|	0.86	1586	0	PREDICTED: Glycine max uncharacterized protein LOC100809291 (LOC100809291), mRNA
Ahy048151	gi|356506427|ref|XM_003521937.1|	0.86	1586	0	PREDICTED: Glycine max uncharacterized protein LOC100809291 (LOC100809291), mRNA
Ahy048152	gi|356506427|ref|XM_003521937.1|	0.86	1586	0	PREDICTED: Glycine max uncharacterized protein LOC100809291 (LOC100809291), mRNA
Ahy048153	gi|356506427|ref|XM_003521937.1|	0.87	1188	0	PREDICTED: Glycine max uncharacterized protein LOC100809291 (LOC100809291), mRNA
Ahy048154	gi|356506427|ref|XM_003521937.1|	0.87	1188	0	PREDICTED: Glycine max uncharacterized protein LOC100809291 (LOC100809291), mRNA
Ahy048155	gi|356506427|ref|XM_003521937.1|	0.87	1188	0	PREDICTED: Glycine max uncharacterized protein LOC100809291 (LOC100809291), mRNA
Ahy048156	gi|160954060|emb|CU230055.1|	0.83	137	3e-15	Populus EST from mild drought-stressed leaves
Ahy048157	gi|356506427|ref|XM_003521937.1|	0.87	1586	0	PREDICTED: Glycine max uncharacterized protein LOC100809291 (LOC100809291), mRNA
Ahy048158	gi|356506427|ref|XM_003521937.1|	0.87	1586	0	PREDICTED: Glycine max uncharacterized protein LOC100809291 (LOC100809291), mRNA
Ahy048159	gi|356506427|ref|XM_003521937.1|	0.86	1586	0	PREDICTED: Glycine max uncharacterized protein LOC100809291 (LOC100809291), mRNA
Ahy048160	gi|356506427|ref|XM_003521937.1|	0.86	1586	0	PREDICTED: Glycine max uncharacterized protein LOC100809291 (LOC100809291), mRNA
Ahy048161	gi|160954060|emb|CU230055.1|	0.83	137	3e-15	Populus EST from mild drought-stressed leaves
Ahy048162	gi|356506427|ref|XM_003521937.1|	0.87	1586	0	PREDICTED: Glycine max uncharacterized protein LOC100809291 (LOC100809291), mRNA
Ahy048163	gi|356506427|ref|XM_003521937.1|	0.86	1586	0	PREDICTED: Glycine max uncharacterized protein LOC100809291 (LOC100809291), mRNA
Ahy048164	gi|356506427|ref|XM_003521937.1|	0.86	1586	0	PREDICTED: Glycine max uncharacterized protein LOC100809291 (LOC100809291), mRNA
Ahy048165	gi|356506427|ref|XM_003521937.1|	0.86	1188	0	PREDICTED: Glycine max uncharacterized protein LOC100809291 (LOC100809291), mRNA
Ahy048166	gi|160954060|emb|CU230055.1|	0.83	137	3e-15	Populus EST from mild drought-stressed leaves
Ahy048167	gi|356506427|ref|XM_003521937.1|	0.86	1188	0	PREDICTED: Glycine max uncharacterized protein LOC100809291 (LOC100809291), mRNA
Ahy048168	gi|160954060|emb|CU230055.1|	0.83	137	3e-15	Populus EST from mild drought-stressed leaves
Ahy048169	gi|356506427|ref|XM_003521937.1|	0.87	1586	0	PREDICTED: Glycine max uncharacterized protein LOC100809291 (LOC100809291), mRNA
Ahy048170	gi|356562725|ref|XM_003549572.1|	0.84	381	1e-72	PREDICTED: Glycine max GDSL esterase/lipase At5g62930-like (LOC100782709), mRNA
Ahy048171	gi|356562725|ref|XM_003549572.1|	0.84	646	1e-128	PREDICTED: Glycine max GDSL esterase/lipase At5g62930-like (LOC100782709), mRNA
Ahy048172	gi|356562725|ref|XM_003549572.1|	0.83	378	1e-63	PREDICTED: Glycine max GDSL esterase/lipase At5g62930-like (LOC100782709), mRNA
Ahy048173	gi|356562725|ref|XM_003549572.1|	0.83	287	4e-50	PREDICTED: Glycine max GDSL esterase/lipase At5g62930-like (LOC100782709), mRNA
Ahy048174	gi|356562725|ref|XM_003549572.1|	0.83	287	4e-50	PREDICTED: Glycine max GDSL esterase/lipase At5g62930-like (LOC100782709), mRNA
Ahy048175	gi|356562725|ref|XM_003549572.1|	0.83	378	1e-63	PREDICTED: Glycine max GDSL esterase/lipase At5g62930-like (LOC100782709), mRNA
Ahy048176	gi|356562725|ref|XM_003549572.1|	0.83	287	4e-50	PREDICTED: Glycine max GDSL esterase/lipase At5g62930-like (LOC100782709), mRNA
Ahy048177	gi|356562725|ref|XM_003549572.1|	0.83	643	1e-119	PREDICTED: Glycine max GDSL esterase/lipase At5g62930-like (LOC100782709), mRNA
Ahy048178	gi|356562725|ref|XM_003549572.1|	0.83	287	6e-50	PREDICTED: Glycine max GDSL esterase/lipase At5g62930-like (LOC100782709), mRNA
Ahy048179	gi|356562725|ref|XM_003549572.1|	0.85	290	5e-59	PREDICTED: Glycine max GDSL esterase/lipase At5g62930-like (LOC100782709), mRNA
Ahy048180	gi|356562725|ref|XM_003549572.1|	0.84	381	1e-72	PREDICTED: Glycine max GDSL esterase/lipase At5g62930-like (LOC100782709), mRNA
Ahy048181	gi|356562725|ref|XM_003549572.1|	0.85	290	4e-59	PREDICTED: Glycine max GDSL esterase/lipase At5g62930-like (LOC100782709), mRNA
Ahy048182	gi|356562725|ref|XM_003549572.1|	0.84	381	1e-72	PREDICTED: Glycine max GDSL esterase/lipase At5g62930-like (LOC100782709), mRNA
Ahy048183	gi|356562725|ref|XM_003549572.1|	0.83	287	4e-50	PREDICTED: Glycine max GDSL esterase/lipase At5g62930-like (LOC100782709), mRNA
Ahy048184	gi|356562725|ref|XM_003549572.1|	0.83	287	4e-50	PREDICTED: Glycine max GDSL esterase/lipase At5g62930-like (LOC100782709), mRNA
Ahy048185	gi|356562725|ref|XM_003549572.1|	0.85	290	6e-59	PREDICTED: Glycine max GDSL esterase/lipase At5g62930-like (LOC100782709), mRNA
Ahy048186	gi|357506066|ref|XM_003623274.1|	0.85	107	1e-15	Medicago truncatula TIR-NBS-LRR type disease resistance protein (MTR_7g069580) mRNA, complete cds
Ahy048187	gi|157283720|gb|EF653118.1|	0.97	35	5e-07	Platanus x acerifolia isolate F11T.3 NBS-containing resistance-like protein gene, partial cds
Ahy048188	gi|357506066|ref|XM_003623274.1|	0.85	107	1e-15	Medicago truncatula TIR-NBS-LRR type disease resistance protein (MTR_7g069580) mRNA, complete cds
Ahy048189	gi|359806247|ref|NM_001254539.1|	0.88	69	3e-10	Glycine max TMV resistance protein N-like (LOC100807905), mRNA >gi|223452616|gb|FJ014884.1| Glycine max clone cw23 disease-resistance protein mRNA, complete cds
Ahy048190	gi|356520267|ref|XM_003528737.1|	0.84	945	0	PREDICTED: Glycine max laccase-6-like (LOC100803876), mRNA
Ahy048191	gi|356520267|ref|XM_003528737.1|	0.84	945	0	PREDICTED: Glycine max laccase-6-like (LOC100803876), mRNA
Ahy048192	gi|356520267|ref|XM_003528737.1|	0.84	945	0	PREDICTED: Glycine max laccase-6-like (LOC100803876), mRNA
Ahy048193	gi|356520267|ref|XM_003528737.1|	0.84	1011	0	PREDICTED: Glycine max laccase-6-like (LOC100803876), mRNA
Ahy048194	gi|356520267|ref|XM_003528737.1|	0.84	1011	0	PREDICTED: Glycine max laccase-6-like (LOC100803876), mRNA
Ahy048195	gi|356522495|ref|XM_003529834.1|	0.83	1253	0	PREDICTED: Glycine max laccase-6-like (LOC100789406), mRNA
Ahy048196	gi|356520267|ref|XM_003528737.1|	0.84	1011	0	PREDICTED: Glycine max laccase-6-like (LOC100803876), mRNA
Ahy048197	gi|356520267|ref|XM_003528737.1|	0.84	945	0	PREDICTED: Glycine max laccase-6-like (LOC100803876), mRNA
Ahy048198	gi|356520267|ref|XM_003528737.1|	0.84	1011	0	PREDICTED: Glycine max laccase-6-like (LOC100803876), mRNA
Ahy048199	gi|356520267|ref|XM_003528737.1|	0.84	945	0	PREDICTED: Glycine max laccase-6-like (LOC100803876), mRNA
Ahy048200	gi|356520267|ref|XM_003528737.1|	0.84	1011	0	PREDICTED: Glycine max laccase-6-like (LOC100803876), mRNA
Ahy048201	gi|356520267|ref|XM_003528737.1|	0.84	1011	0	PREDICTED: Glycine max laccase-6-like (LOC100803876), mRNA
Ahy048202	gi|356520267|ref|XM_003528737.1|	0.84	1011	0	PREDICTED: Glycine max laccase-6-like (LOC100803876), mRNA
Ahy048203	gi|356520267|ref|XM_003528737.1|	0.84	945	0	PREDICTED: Glycine max laccase-6-like (LOC100803876), mRNA
Ahy048204	gi|470125697|ref|XM_004298789.1|	0.88	86	1e-15	PREDICTED: Fragaria vesca subsp. vesca probable WRKY transcription factor 29-like (LOC101293392), mRNA
Ahy048205	gi|356543826|ref|XM_003540313.1|	0.81	605	2e-86	PREDICTED: Glycine max uncharacterized protein LOC100781532 (LOC100781532), mRNA
Ahy048206	gi|356543826|ref|XM_003540313.1|	0.81	605	2e-86	PREDICTED: Glycine max uncharacterized protein LOC100781532 (LOC100781532), mRNA
Ahy048207	gi|356543826|ref|XM_003540313.1|	0.81	704	5e-93	PREDICTED: Glycine max uncharacterized protein LOC100781532 (LOC100781532), mRNA
Ahy048208	gi|356543826|ref|XM_003540313.1|	0.81	605	1e-86	PREDICTED: Glycine max uncharacterized protein LOC100781532 (LOC100781532), mRNA
Ahy048209	gi|356543826|ref|XM_003540313.1|	0.81	605	1e-86	PREDICTED: Glycine max uncharacterized protein LOC100781532 (LOC100781532), mRNA
Ahy048210	gi|356543826|ref|XM_003540313.1|	0.81	704	5e-93	PREDICTED: Glycine max uncharacterized protein LOC100781532 (LOC100781532), mRNA
Ahy048211	gi|356543826|ref|XM_003540313.1|	0.81	605	2e-86	PREDICTED: Glycine max uncharacterized protein LOC100781532 (LOC100781532), mRNA
Ahy048212	gi|356543826|ref|XM_003540313.1|	0.81	605	2e-86	PREDICTED: Glycine max uncharacterized protein LOC100781532 (LOC100781532), mRNA
Ahy048213	gi|356543826|ref|XM_003540313.1|	0.81	605	1e-86	PREDICTED: Glycine max uncharacterized protein LOC100781532 (LOC100781532), mRNA
Ahy048214	gi|356543826|ref|XM_003540313.1|	0.81	605	2e-86	PREDICTED: Glycine max uncharacterized protein LOC100781532 (LOC100781532), mRNA
Ahy048215	gi|356543826|ref|XM_003540313.1|	0.81	605	1e-86	PREDICTED: Glycine max uncharacterized protein LOC100781532 (LOC100781532), mRNA
Ahy048216	gi|356568458|ref|XM_003552380.1|	0.83	236	2e-36	PREDICTED: Glycine max UDP-sugar-dependent glycosyltransferase 52-like (LOC100779695), mRNA
Ahy048217	gi|356568458|ref|XM_003552380.1|	0.83	236	2e-36	PREDICTED: Glycine max UDP-sugar-dependent glycosyltransferase 52-like (LOC100779695), mRNA
Ahy048218	gi|356531925|ref|XM_003534479.1|	0.89	1432	0	PREDICTED: Glycine max protein LUTEIN DEFICIENT 5, chloroplastic-like (LOC100791400), mRNA
Ahy048219	gi|224923051|gb|AC235287.1|	0.78	285	6e-12	Glycine max strain Williams 82 clone GM_WBb0053I09, complete sequence
Ahy048222	gi|224923051|gb|AC235287.1|	0.78	285	6e-12	Glycine max strain Williams 82 clone GM_WBb0053I09, complete sequence
Ahy048223	gi|224923051|gb|AC235287.1|	0.78	285	6e-12	Glycine max strain Williams 82 clone GM_WBb0053I09, complete sequence
Ahy048225	gi|356535606|ref|XM_003536288.1|	0.9	1026	0	PREDICTED: Glycine max vacuolar protein sorting-associated protein 33 homolog, transcript variant 1 (LOC100808578), mRNA
Ahy048226	gi|356535606|ref|XM_003536288.1|	0.9	1356	0	PREDICTED: Glycine max vacuolar protein sorting-associated protein 33 homolog, transcript variant 1 (LOC100808578), mRNA
Ahy048227	gi|356535606|ref|XM_003536288.1|	0.9	1026	0	PREDICTED: Glycine max vacuolar protein sorting-associated protein 33 homolog, transcript variant 1 (LOC100808578), mRNA
Ahy048228	gi|356552554|ref|XM_003544584.1|	0.83	170	3e-23	PREDICTED: Glycine max uncharacterized protein LOC100527675 (LOC100527675), mRNA
Ahy048229	gi|356552554|ref|XM_003544584.1|	0.89	217	2e-65	PREDICTED: Glycine max uncharacterized protein LOC100527675 (LOC100527675), mRNA
Ahy048230	gi|356552554|ref|XM_003544584.1|	0.83	272	9e-46	PREDICTED: Glycine max uncharacterized protein LOC100527675 (LOC100527675), mRNA
Ahy048231	gi|356552554|ref|XM_003544584.1|	0.85	452	1e-103	PREDICTED: Glycine max uncharacterized protein LOC100527675 (LOC100527675), mRNA
Ahy048232	gi|356552554|ref|XM_003544584.1|	0.85	452	1e-103	PREDICTED: Glycine max uncharacterized protein LOC100527675 (LOC100527675), mRNA
Ahy048233	gi|356552554|ref|XM_003544584.1|	0.89	217	2e-65	PREDICTED: Glycine max uncharacterized protein LOC100527675 (LOC100527675), mRNA
Ahy048234	gi|123679693|emb|AM482573.1|	0.9	74	2e-16	Vitis vinifera, whole genome shotgun sequence, contig VV78X174118.8, clone ENTAV 115
Ahy048235	gi|356552554|ref|XM_003544584.1|	0.83	170	3e-23	PREDICTED: Glycine max uncharacterized protein LOC100527675 (LOC100527675), mRNA
Ahy048236	gi|356552554|ref|XM_003544584.1|	0.85	452	1e-103	PREDICTED: Glycine max uncharacterized protein LOC100527675 (LOC100527675), mRNA
Ahy048237	gi|356552554|ref|XM_003544584.1|	0.83	170	3e-23	PREDICTED: Glycine max uncharacterized protein LOC100527675 (LOC100527675), mRNA
Ahy048238	gi|363807217|ref|NM_001255425.1|	0.87	497	1e-139	Glycine max ADP-ribosylation factor-related protein 1-like (LOC100785527), mRNA
Ahy048239	gi|363807217|ref|NM_001255425.1|	0.87	497	1e-139	Glycine max ADP-ribosylation factor-related protein 1-like (LOC100785527), mRNA
Ahy048240	gi|356549000|ref|XM_003542839.1|	0.88	189	2e-51	PREDICTED: Glycine max ADP-ribosylation factor-related protein 1-like (LOC100809354), mRNA
Ahy048241	gi|356549000|ref|XM_003542839.1|	0.86	141	7e-25	PREDICTED: Glycine max ADP-ribosylation factor-related protein 1-like (LOC100809354), mRNA
Ahy048242	gi|356549000|ref|XM_003542839.1|	0.86	126	2e-23	PREDICTED: Glycine max ADP-ribosylation factor-related protein 1-like (LOC100809354), mRNA
Ahy048243	gi|356511350|ref|XM_003524342.1|	0.88	502	1e-147	PREDICTED: Glycine max ras-related protein RHN1-like (LOC100782628), mRNA
Ahy048247	gi|356552389|ref|XM_003544503.1|	0.83	279	1e-46	PREDICTED: Glycine max peroxisome biogenesis factor 10-like (LOC100783914), mRNA
Ahy048248	gi|403044484|ref|NM_001253170.2|	0.8	284	3e-24	Glycine max uncharacterized LOC100814935 (LOC100814935), mRNA
Ahy048250	gi|171461331|gb|AC202584.19|	0.85	119	4e-18	Medicago truncatula clone mth2-27k21, complete sequence
Ahy048257	gi|171461331|gb|AC202584.19|	0.85	119	4e-18	Medicago truncatula clone mth2-27k21, complete sequence
Ahy048265	gi|171461331|gb|AC202584.19|	0.85	119	4e-18	Medicago truncatula clone mth2-27k21, complete sequence
Ahy048271	gi|171461331|gb|AC202584.19|	0.85	119	4e-18	Medicago truncatula clone mth2-27k21, complete sequence
Ahy048272	gi|363806871|ref|NM_001255623.1|	0.85	508	1e-110	Glycine max uncharacterized LOC100820390 (LOC100820390), mRNA
Ahy048273	gi|363806871|ref|NM_001255623.1|	0.85	508	1e-110	Glycine max uncharacterized LOC100820390 (LOC100820390), mRNA
Ahy048274	gi|363806871|ref|NM_001255623.1|	0.85	508	1e-110	Glycine max uncharacterized LOC100820390 (LOC100820390), mRNA
Ahy048275	gi|363806871|ref|NM_001255623.1|	0.85	508	1e-110	Glycine max uncharacterized LOC100820390 (LOC100820390), mRNA
Ahy048276	gi|363806871|ref|NM_001255623.1|	0.85	508	1e-109	Glycine max uncharacterized LOC100820390 (LOC100820390), mRNA
Ahy048277	gi|363806871|ref|NM_001255623.1|	0.85	508	1e-110	Glycine max uncharacterized LOC100820390 (LOC100820390), mRNA
Ahy048278	gi|363806871|ref|NM_001255623.1|	0.85	508	1e-110	Glycine max uncharacterized LOC100820390 (LOC100820390), mRNA
Ahy048279	gi|363806871|ref|NM_001255623.1|	0.85	508	1e-110	Glycine max uncharacterized LOC100820390 (LOC100820390), mRNA
Ahy048280	gi|363806871|ref|NM_001255623.1|	0.85	508	1e-109	Glycine max uncharacterized LOC100820390 (LOC100820390), mRNA
Ahy048281	gi|363806871|ref|NM_001255623.1|	0.85	508	1e-110	Glycine max uncharacterized LOC100820390 (LOC100820390), mRNA
Ahy048282	gi|363806871|ref|NM_001255623.1|	0.85	620	1e-143	Glycine max uncharacterized LOC100820390 (LOC100820390), mRNA
Ahy048283	gi|189163316|dbj|AP010550.1|	0.94	54	2e-12	Lotus japonicus genomic DNA, chromosome 5, clone: LjB11L10, BM1891, complete sequence
Ahy048284	gi|392313410|gb|JX185680.1|	0.87	77	1e-09	Boechera stricta clone LTM_BCMA3, complete sequence
Ahy048285	gi|189163316|dbj|AP010550.1|	0.94	54	2e-12	Lotus japonicus genomic DNA, chromosome 5, clone: LjB11L10, BM1891, complete sequence
Ahy048286	gi|189163316|dbj|AP010550.1|	0.94	54	2e-12	Lotus japonicus genomic DNA, chromosome 5, clone: LjB11L10, BM1891, complete sequence
Ahy048287	gi|189163316|dbj|AP010550.1|	0.94	54	2e-12	Lotus japonicus genomic DNA, chromosome 5, clone: LjB11L10, BM1891, complete sequence
Ahy048288	gi|392313410|gb|JX185680.1|	0.87	77	1e-09	Boechera stricta clone LTM_BCMA3, complete sequence
Ahy048289	gi|356526199|ref|XM_003531659.1|	0.82	474	2e-75	PREDICTED: Glycine max peptide deformylase 1A, chloroplastic-like (LOC100784292), mRNA
Ahy048290	gi|356526199|ref|XM_003531659.1|	0.82	474	2e-75	PREDICTED: Glycine max peptide deformylase 1A, chloroplastic-like (LOC100784292), mRNA
Ahy048291	gi|356526199|ref|XM_003531659.1|	0.82	474	2e-75	PREDICTED: Glycine max peptide deformylase 1A, chloroplastic-like (LOC100784292), mRNA
Ahy048292	gi|356526199|ref|XM_003531659.1|	0.82	474	2e-75	PREDICTED: Glycine max peptide deformylase 1A, chloroplastic-like (LOC100784292), mRNA
Ahy048293	gi|356526199|ref|XM_003531659.1|	0.82	474	2e-75	PREDICTED: Glycine max peptide deformylase 1A, chloroplastic-like (LOC100784292), mRNA
Ahy048294	gi|356526199|ref|XM_003531659.1|	0.82	474	2e-75	PREDICTED: Glycine max peptide deformylase 1A, chloroplastic-like (LOC100784292), mRNA
Ahy048295	gi|356526199|ref|XM_003531659.1|	0.82	474	2e-75	PREDICTED: Glycine max peptide deformylase 1A, chloroplastic-like (LOC100784292), mRNA
Ahy048296	gi|356526199|ref|XM_003531659.1|	0.82	474	2e-75	PREDICTED: Glycine max peptide deformylase 1A, chloroplastic-like (LOC100784292), mRNA
Ahy048297	gi|356526199|ref|XM_003531659.1|	0.82	474	2e-75	PREDICTED: Glycine max peptide deformylase 1A, chloroplastic-like (LOC100784292), mRNA
Ahy048298	gi|356526199|ref|XM_003531659.1|	0.82	474	2e-75	PREDICTED: Glycine max peptide deformylase 1A, chloroplastic-like (LOC100784292), mRNA
Ahy048299	gi|356526199|ref|XM_003531659.1|	0.82	474	2e-75	PREDICTED: Glycine max peptide deformylase 1A, chloroplastic-like (LOC100784292), mRNA
Ahy048300	gi|356526199|ref|XM_003531659.1|	0.82	474	2e-75	PREDICTED: Glycine max peptide deformylase 1A, chloroplastic-like (LOC100784292), mRNA
Ahy048301	gi|356526199|ref|XM_003531659.1|	0.82	474	2e-75	PREDICTED: Glycine max peptide deformylase 1A, chloroplastic-like (LOC100784292), mRNA
Ahy048302	gi|356526199|ref|XM_003531659.1|	0.82	474	2e-75	PREDICTED: Glycine max peptide deformylase 1A, chloroplastic-like (LOC100784292), mRNA
Ahy048303	gi|356526199|ref|XM_003531659.1|	0.82	474	2e-75	PREDICTED: Glycine max peptide deformylase 1A, chloroplastic-like (LOC100784292), mRNA
Ahy048304	gi|356526199|ref|XM_003531659.1|	0.82	474	2e-75	PREDICTED: Glycine max peptide deformylase 1A, chloroplastic-like (LOC100784292), mRNA
Ahy048305	gi|356526199|ref|XM_003531659.1|	0.82	474	2e-75	PREDICTED: Glycine max peptide deformylase 1A, chloroplastic-like (LOC100784292), mRNA
Ahy048306	gi|356526199|ref|XM_003531659.1|	0.82	474	2e-75	PREDICTED: Glycine max peptide deformylase 1A, chloroplastic-like (LOC100784292), mRNA
Ahy048307	gi|356526199|ref|XM_003531659.1|	0.82	474	2e-75	PREDICTED: Glycine max peptide deformylase 1A, chloroplastic-like (LOC100784292), mRNA
Ahy048308	gi|356526199|ref|XM_003531659.1|	0.82	474	2e-75	PREDICTED: Glycine max peptide deformylase 1A, chloroplastic-like (LOC100784292), mRNA
Ahy048309	gi|402793876|ref|NM_001255302.2|	0.9	152	6e-46	Glycine max uncharacterized LOC100794712 (LOC100794712), mRNA
Ahy048310	gi|292746911|dbj|AK336927.1|	0.85	307	1e-61	Lotus japonicus cDNA, clone: LjFL1-034-DG01, HTC
Ahy048311	gi|292746911|dbj|AK336927.1|	0.85	307	2e-61	Lotus japonicus cDNA, clone: LjFL1-034-DG01, HTC
Ahy048312	gi|292746911|dbj|AK336927.1|	0.85	307	9e-62	Lotus japonicus cDNA, clone: LjFL1-034-DG01, HTC
Ahy048314	gi|356525534|ref|XM_003531332.1|	0.87	594	1e-167	PREDICTED: Glycine max shikimate kinase, chloroplastic-like (LOC100784290), mRNA
Ahy048315	gi|356525534|ref|XM_003531332.1|	0.87	594	1e-167	PREDICTED: Glycine max shikimate kinase, chloroplastic-like (LOC100784290), mRNA
Ahy048316	gi|356525534|ref|XM_003531332.1|	0.87	594	1e-167	PREDICTED: Glycine max shikimate kinase, chloroplastic-like (LOC100784290), mRNA
Ahy048320	gi|356525534|ref|XM_003531332.1|	0.87	594	1e-167	PREDICTED: Glycine max shikimate kinase, chloroplastic-like (LOC100784290), mRNA
Ahy048321	gi|356575754|ref|XM_003555954.1|	0.9	163	3e-47	PREDICTED: Glycine max uncharacterized protein LOC100781730 (LOC100781730), mRNA
Ahy048322	gi|356575754|ref|XM_003555954.1|	0.9	107	1e-28	PREDICTED: Glycine max uncharacterized protein LOC100781730 (LOC100781730), mRNA
Ahy048324	gi|356575754|ref|XM_003555954.1|	0.84	407	5e-83	PREDICTED: Glycine max uncharacterized protein LOC100781730 (LOC100781730), mRNA
Ahy048325	gi|356575754|ref|XM_003555954.1|	0.9	163	3e-47	PREDICTED: Glycine max uncharacterized protein LOC100781730 (LOC100781730), mRNA
Ahy048326	gi|356575754|ref|XM_003555954.1|	0.9	163	3e-47	PREDICTED: Glycine max uncharacterized protein LOC100781730 (LOC100781730), mRNA
Ahy048327	gi|356575754|ref|XM_003555954.1|	0.9	107	1e-28	PREDICTED: Glycine max uncharacterized protein LOC100781730 (LOC100781730), mRNA
Ahy048328	gi|356575754|ref|XM_003555954.1|	0.84	407	4e-83	PREDICTED: Glycine max uncharacterized protein LOC100781730 (LOC100781730), mRNA
Ahy048330	gi|356575754|ref|XM_003555954.1|	0.84	407	5e-83	PREDICTED: Glycine max uncharacterized protein LOC100781730 (LOC100781730), mRNA
Ahy048331	gi|356575754|ref|XM_003555954.1|	0.84	407	4e-83	PREDICTED: Glycine max uncharacterized protein LOC100781730 (LOC100781730), mRNA
Ahy048332	gi|356575754|ref|XM_003555954.1|	0.84	407	3e-83	PREDICTED: Glycine max uncharacterized protein LOC100781730 (LOC100781730), mRNA
Ahy048333	gi|356575754|ref|XM_003555954.1|	0.84	407	5e-83	PREDICTED: Glycine max uncharacterized protein LOC100781730 (LOC100781730), mRNA
Ahy048334	gi|356575754|ref|XM_003555954.1|	0.9	163	3e-47	PREDICTED: Glycine max uncharacterized protein LOC100781730 (LOC100781730), mRNA
Ahy048335	gi|356496087|ref|XM_003516854.1|	0.85	340	9e-72	PREDICTED: Glycine max isochorismate synthase, chloroplastic-like (LOC100804974), mRNA
Ahy048336	gi|356496087|ref|XM_003516854.1|	0.86	965	0	PREDICTED: Glycine max isochorismate synthase, chloroplastic-like (LOC100804974), mRNA
Ahy048337	gi|356496087|ref|XM_003516854.1|	0.85	717	1e-167	PREDICTED: Glycine max isochorismate synthase, chloroplastic-like (LOC100804974), mRNA
Ahy048338	gi|356496087|ref|XM_003516854.1|	0.85	340	9e-72	PREDICTED: Glycine max isochorismate synthase, chloroplastic-like (LOC100804974), mRNA
Ahy048339	gi|356496087|ref|XM_003516854.1|	0.86	965	0	PREDICTED: Glycine max isochorismate synthase, chloroplastic-like (LOC100804974), mRNA
Ahy048340	gi|356524629|ref|XM_003530883.1|	0.88	345	1e-103	PREDICTED: Glycine max mitochondrial import receptor subunit TOM40 homolog 1-like (LOC100816352), mRNA
Ahy048341	gi|356542342|ref|XM_003539578.1|	0.86	244	1e-52	PREDICTED: Glycine max probable leucine-rich repeat receptor-like serine/threonine-protein kinase At3g14840-like (LOC100786496), mRNA
Ahy048342	gi|356535732|ref|XM_003536350.1|	0.89	733	0	PREDICTED: Glycine max probable F-actin-capping protein subunit beta-like (LOC100795987), mRNA
Ahy048343	gi|356535732|ref|XM_003536350.1|	0.89	733	0	PREDICTED: Glycine max probable F-actin-capping protein subunit beta-like (LOC100795987), mRNA
Ahy048344	gi|356535732|ref|XM_003536350.1|	0.89	733	0	PREDICTED: Glycine max probable F-actin-capping protein subunit beta-like (LOC100795987), mRNA
Ahy048345	gi|356542342|ref|XM_003539578.1|	0.86	244	1e-52	PREDICTED: Glycine max probable leucine-rich repeat receptor-like serine/threonine-protein kinase At3g14840-like (LOC100786496), mRNA
Ahy048346	gi|356542342|ref|XM_003539578.1|	0.81	1507	0	PREDICTED: Glycine max probable leucine-rich repeat receptor-like serine/threonine-protein kinase At3g14840-like (LOC100786496), mRNA
Ahy048347	gi|356535732|ref|XM_003536350.1|	0.89	733	0	PREDICTED: Glycine max probable F-actin-capping protein subunit beta-like (LOC100795987), mRNA
Ahy048348	gi|356535732|ref|XM_003536350.1|	0.89	733	0	PREDICTED: Glycine max probable F-actin-capping protein subunit beta-like (LOC100795987), mRNA
Ahy048349	gi|356542342|ref|XM_003539578.1|	0.81	692	3e-93	PREDICTED: Glycine max probable leucine-rich repeat receptor-like serine/threonine-protein kinase At3g14840-like (LOC100786496), mRNA
Ahy048350	gi|356542342|ref|XM_003539578.1|	0.79	521	1e-48	PREDICTED: Glycine max probable leucine-rich repeat receptor-like serine/threonine-protein kinase At3g14840-like (LOC100786496), mRNA
Ahy048351	gi|356542342|ref|XM_003539578.1|	0.82	1059	0	PREDICTED: Glycine max probable leucine-rich repeat receptor-like serine/threonine-protein kinase At3g14840-like (LOC100786496), mRNA
Ahy048352	gi|356542342|ref|XM_003539578.1|	0.81	692	3e-93	PREDICTED: Glycine max probable leucine-rich repeat receptor-like serine/threonine-protein kinase At3g14840-like (LOC100786496), mRNA
Ahy048353	gi|356535732|ref|XM_003536350.1|	0.89	733	0	PREDICTED: Glycine max probable F-actin-capping protein subunit beta-like (LOC100795987), mRNA
Ahy048354	gi|356535732|ref|XM_003536350.1|	0.89	733	0	PREDICTED: Glycine max probable F-actin-capping protein subunit beta-like (LOC100795987), mRNA
Ahy048355	gi|356535732|ref|XM_003536350.1|	0.89	733	0	PREDICTED: Glycine max probable F-actin-capping protein subunit beta-like (LOC100795987), mRNA
Ahy048356	gi|387812449|gb|JN872551.2|	0.88	69	9e-09	Lotus japonicus strain MG-20 mitochondrion, complete genome
Ahy048357	gi|387812449|gb|JN872551.2|	0.88	69	9e-09	Lotus japonicus strain MG-20 mitochondrion, complete genome
Ahy048358	gi|387812449|gb|JN872551.2|	0.88	69	9e-09	Lotus japonicus strain MG-20 mitochondrion, complete genome
Ahy048360	gi|356530723|ref|XM_003533882.1|	0.84	510	1e-101	PREDICTED: Glycine max probable serine/threonine-protein kinase At1g18390-like (LOC100786779), mRNA
Ahy048361	gi|356530723|ref|XM_003533882.1|	0.84	510	1e-101	PREDICTED: Glycine max probable serine/threonine-protein kinase At1g18390-like (LOC100786779), mRNA
Ahy048362	gi|356530723|ref|XM_003533882.1|	0.84	510	1e-101	PREDICTED: Glycine max probable serine/threonine-protein kinase At1g18390-like (LOC100786779), mRNA
Ahy048363	gi|356500576|ref|XM_003519060.1|	0.88	537	1e-163	PREDICTED: Glycine max uncharacterized protein LOC100807300, transcript variant 1 (LOC100807300), mRNA
Ahy048364	gi|253584505|gb|AY526420.2|	0.92	54	4e-11	Arachis hypogaea clone PM664 microsatellite sequence
Ahy048365	gi|253584505|gb|AY526420.2|	0.86	102	6e-15	Arachis hypogaea clone PM664 microsatellite sequence
Ahy048366	gi|253584505|gb|AY526420.2|	0.86	102	6e-15	Arachis hypogaea clone PM664 microsatellite sequence
Ahy048367	gi|356500576|ref|XM_003519060.1|	0.88	537	1e-163	PREDICTED: Glycine max uncharacterized protein LOC100807300, transcript variant 1 (LOC100807300), mRNA
Ahy048369	gi|253584505|gb|AY526420.2|	0.92	54	5e-11	Arachis hypogaea clone PM664 microsatellite sequence
Ahy048370	gi|356560791|ref|XM_003548623.1|	0.85	6192	0	PREDICTED: Glycine max ATP-dependent helicase BRM-like (LOC100807104), mRNA
Ahy048371	gi|356560791|ref|XM_003548623.1|	0.86	3242	0	PREDICTED: Glycine max ATP-dependent helicase BRM-like (LOC100807104), mRNA
Ahy048372	gi|356560791|ref|XM_003548623.1|	0.85	3045	0	PREDICTED: Glycine max ATP-dependent helicase BRM-like (LOC100807104), mRNA
Ahy048373	gi|356560791|ref|XM_003548623.1|	0.85	6192	0	PREDICTED: Glycine max ATP-dependent helicase BRM-like (LOC100807104), mRNA
Ahy048374	gi|356560791|ref|XM_003548623.1|	0.85	6192	0	PREDICTED: Glycine max ATP-dependent helicase BRM-like (LOC100807104), mRNA
Ahy048375	gi|356500177|ref|XM_003518862.1|	0.93	48	3e-10	PREDICTED: Glycine max type I inositol-1,4,5-trisphosphate 5-phosphatase CVP2-like (LOC100788764), mRNA
Ahy048376	gi|356499539|ref|XM_003518549.1|	0.86	572	1e-148	PREDICTED: Glycine max uncharacterized protein LOC100798984 (LOC100798984), mRNA
Ahy048377	gi|356499539|ref|XM_003518549.1|	0.86	572	1e-148	PREDICTED: Glycine max uncharacterized protein LOC100798984 (LOC100798984), mRNA
Ahy048378	gi|356499539|ref|XM_003518549.1|	0.86	572	1e-148	PREDICTED: Glycine max uncharacterized protein LOC100798984 (LOC100798984), mRNA
Ahy048379	gi|356499539|ref|XM_003518549.1|	0.86	572	1e-148	PREDICTED: Glycine max uncharacterized protein LOC100798984 (LOC100798984), mRNA
Ahy048380	gi|356499539|ref|XM_003518549.1|	0.86	572	1e-148	PREDICTED: Glycine max uncharacterized protein LOC100798984 (LOC100798984), mRNA
Ahy048381	gi|356499539|ref|XM_003518549.1|	0.86	572	1e-148	PREDICTED: Glycine max uncharacterized protein LOC100798984 (LOC100798984), mRNA
Ahy048387	gi|356497592|ref|XM_003517596.1|	0.94	55	6e-14	PREDICTED: Glycine max probable RNA-dependent RNA polymerase 5-like (LOC100801632), mRNA
Ahy048390	gi|357509664|ref|XM_003625073.1|	0.86	69	2e-07	Medicago truncatula Disease resistance protein (MTR_7g091200) mRNA, complete cds
Ahy048391	gi|357509664|ref|XM_003625073.1|	0.86	69	2e-07	Medicago truncatula Disease resistance protein (MTR_7g091200) mRNA, complete cds
Ahy048392	gi|357509664|ref|XM_003625073.1|	0.86	69	2e-07	Medicago truncatula Disease resistance protein (MTR_7g091200) mRNA, complete cds
Ahy048393	gi|357509664|ref|XM_003625073.1|	0.86	69	2e-07	Medicago truncatula Disease resistance protein (MTR_7g091200) mRNA, complete cds
Ahy048394	gi|357509664|ref|XM_003625073.1|	0.86	69	2e-07	Medicago truncatula Disease resistance protein (MTR_7g091200) mRNA, complete cds
Ahy048395	gi|357509664|ref|XM_003625073.1|	0.86	69	2e-07	Medicago truncatula Disease resistance protein (MTR_7g091200) mRNA, complete cds
Ahy048396	gi|357509664|ref|XM_003625073.1|	0.86	69	2e-07	Medicago truncatula Disease resistance protein (MTR_7g091200) mRNA, complete cds
Ahy048397	gi|357509664|ref|XM_003625073.1|	0.86	69	2e-07	Medicago truncatula Disease resistance protein (MTR_7g091200) mRNA, complete cds
Ahy048398	gi|357509664|ref|XM_003625073.1|	0.86	69	2e-07	Medicago truncatula Disease resistance protein (MTR_7g091200) mRNA, complete cds
Ahy048399	gi|357509664|ref|XM_003625073.1|	0.86	69	2e-07	Medicago truncatula Disease resistance protein (MTR_7g091200) mRNA, complete cds
Ahy048400	gi|357509664|ref|XM_003625073.1|	0.86	69	2e-07	Medicago truncatula Disease resistance protein (MTR_7g091200) mRNA, complete cds
Ahy048401	gi|357509664|ref|XM_003625073.1|	0.86	69	2e-07	Medicago truncatula Disease resistance protein (MTR_7g091200) mRNA, complete cds
Ahy048402	gi|357509664|ref|XM_003625073.1|	0.86	69	2e-07	Medicago truncatula Disease resistance protein (MTR_7g091200) mRNA, complete cds
Ahy048403	gi|357509664|ref|XM_003625073.1|	0.86	69	2e-07	Medicago truncatula Disease resistance protein (MTR_7g091200) mRNA, complete cds
Ahy048404	gi|357509664|ref|XM_003625073.1|	0.86	69	2e-07	Medicago truncatula Disease resistance protein (MTR_7g091200) mRNA, complete cds
Ahy048405	gi|357509664|ref|XM_003625073.1|	0.86	69	2e-07	Medicago truncatula Disease resistance protein (MTR_7g091200) mRNA, complete cds
Ahy048406	gi|356501305|ref|XM_003519418.1|	0.89	561	1e-179	PREDICTED: Glycine max structural maintenance of chromosomes protein 3-like (LOC100779503), mRNA
Ahy048407	gi|356501305|ref|XM_003519418.1|	0.86	3013	0	PREDICTED: Glycine max structural maintenance of chromosomes protein 3-like (LOC100779503), mRNA
Ahy048408	gi|385275114|gb|AC235846.2|	0.91	162	4e-54	Glycine max clone GM_WBb0063P03, complete sequence
Ahy048409	gi|356501305|ref|XM_003519418.1|	0.9	403	1e-132	PREDICTED: Glycine max structural maintenance of chromosomes protein 3-like (LOC100779503), mRNA
Ahy048410	gi|356501305|ref|XM_003519418.1|	0.86	3013	0	PREDICTED: Glycine max structural maintenance of chromosomes protein 3-like (LOC100779503), mRNA
Ahy048411	gi|385275114|gb|AC235846.2|	0.91	162	4e-54	Glycine max clone GM_WBb0063P03, complete sequence
Ahy048412	gi|356501305|ref|XM_003519418.1|	0.9	403	1e-132	PREDICTED: Glycine max structural maintenance of chromosomes protein 3-like (LOC100779503), mRNA
Ahy048413	gi|356501305|ref|XM_003519418.1|	0.89	768	0	PREDICTED: Glycine max structural maintenance of chromosomes protein 3-like (LOC100779503), mRNA
Ahy048414	gi|356501305|ref|XM_003519418.1|	0.89	561	1e-179	PREDICTED: Glycine max structural maintenance of chromosomes protein 3-like (LOC100779503), mRNA
Ahy048415	gi|356501305|ref|XM_003519418.1|	0.9	196	3e-59	PREDICTED: Glycine max structural maintenance of chromosomes protein 3-like (LOC100779503), mRNA
Ahy048416	gi|356501305|ref|XM_003519418.1|	0.89	768	0	PREDICTED: Glycine max structural maintenance of chromosomes protein 3-like (LOC100779503), mRNA
Ahy048417	gi|356501305|ref|XM_003519418.1|	0.86	3013	0	PREDICTED: Glycine max structural maintenance of chromosomes protein 3-like (LOC100779503), mRNA
Ahy048418	gi|356518365|ref|XM_003527802.1|	0.92	549	0	PREDICTED: Glycine max tryptophanyl-tRNA synthetase-like (LOC100780314), mRNA
Ahy048419	gi|356499379|ref|XM_003518471.1|	0.87	798	0	PREDICTED: Glycine max dual specificity protein kinase pyk1-like (LOC100795964), mRNA
Ahy048420	gi|356499379|ref|XM_003518471.1|	0.86	709	0	PREDICTED: Glycine max dual specificity protein kinase pyk1-like (LOC100795964), mRNA
Ahy048421	gi|356499379|ref|XM_003518471.1|	0.86	1250	0	PREDICTED: Glycine max dual specificity protein kinase pyk1-like (LOC100795964), mRNA
Ahy048422	gi|356499379|ref|XM_003518471.1|	0.86	1250	0	PREDICTED: Glycine max dual specificity protein kinase pyk1-like (LOC100795964), mRNA
Ahy048423	gi|356499379|ref|XM_003518471.1|	0.86	709	0	PREDICTED: Glycine max dual specificity protein kinase pyk1-like (LOC100795964), mRNA
Ahy048424	gi|356499379|ref|XM_003518471.1|	0.86	1250	0	PREDICTED: Glycine max dual specificity protein kinase pyk1-like (LOC100795964), mRNA
Ahy048425	gi|356499379|ref|XM_003518471.1|	0.87	798	0	PREDICTED: Glycine max dual specificity protein kinase pyk1-like (LOC100795964), mRNA
Ahy048426	gi|356499379|ref|XM_003518471.1|	0.87	798	0	PREDICTED: Glycine max dual specificity protein kinase pyk1-like (LOC100795964), mRNA
Ahy048427	gi|356499379|ref|XM_003518471.1|	0.86	709	0	PREDICTED: Glycine max dual specificity protein kinase pyk1-like (LOC100795964), mRNA
Ahy048428	gi|356499379|ref|XM_003518471.1|	0.86	535	1e-138	PREDICTED: Glycine max dual specificity protein kinase pyk1-like (LOC100795964), mRNA
Ahy048429	gi|356499379|ref|XM_003518471.1|	0.86	535	1e-138	PREDICTED: Glycine max dual specificity protein kinase pyk1-like (LOC100795964), mRNA
Ahy048430	gi|356499379|ref|XM_003518471.1|	0.86	535	1e-138	PREDICTED: Glycine max dual specificity protein kinase pyk1-like (LOC100795964), mRNA
Ahy048431	gi|357479606|ref|XM_003610041.1|	0.8	729	5e-87	Medicago truncatula WD repeat-containing protein (MTR_4g127820) mRNA, complete cds
Ahy048432	gi|357479606|ref|XM_003610041.1|	0.81	749	1e-96	Medicago truncatula WD repeat-containing protein (MTR_4g127820) mRNA, complete cds
Ahy048433	gi|357470166|ref|XM_003605320.1|	0.91	210	5e-73	Medicago truncatula RING finger family protein (MTR_4g030070) mRNA, complete cds
Ahy048434	gi|357470166|ref|XM_003605320.1|	0.91	210	4e-73	Medicago truncatula RING finger family protein (MTR_4g030070) mRNA, complete cds
Ahy048435	gi|189163261|dbj|AP010495.1|	0.84	119	3e-16	Lotus japonicus genomic DNA, chromosome 3, clone: LjT13G15, TM0634, complete sequence
Ahy048436	gi|470107867|ref|XM_004290212.1|	0.87	80	2e-12	PREDICTED: Fragaria vesca subsp. vesca uncharacterized LOC101310565 (LOC101310565), mRNA
Ahy048437	gi|357470166|ref|XM_003605320.1|	0.91	210	5e-73	Medicago truncatula RING finger family protein (MTR_4g030070) mRNA, complete cds
Ahy048438	gi|189163261|dbj|AP010495.1|	0.84	119	3e-16	Lotus japonicus genomic DNA, chromosome 3, clone: LjT13G15, TM0634, complete sequence
Ahy048439	gi|357470166|ref|XM_003605320.1|	0.91	210	5e-73	Medicago truncatula RING finger family protein (MTR_4g030070) mRNA, complete cds
Ahy048440	gi|189163261|dbj|AP010495.1|	0.84	119	1e-16	Lotus japonicus genomic DNA, chromosome 3, clone: LjT13G15, TM0634, complete sequence
Ahy048441	gi|356537297|ref|XR_136925.1|	0.81	834	1e-122	PREDICTED: Glycine max DNA topoisomerase 2-like (LOC100787008), miscRNA
Ahy048442	gi|356558796|ref|XM_003547641.1|	0.93	131	4e-45	PREDICTED: Glycine max mitochondrial inner membrane protease ATP23-like (LOC100798754), mRNA
Ahy048444	gi|356558796|ref|XM_003547641.1|	0.93	131	5e-45	PREDICTED: Glycine max mitochondrial inner membrane protease ATP23-like (LOC100798754), mRNA
Ahy048447	gi|356558796|ref|XM_003547641.1|	0.93	131	3e-45	PREDICTED: Glycine max mitochondrial inner membrane protease ATP23-like (LOC100798754), mRNA
Ahy048448	gi|356558796|ref|XM_003547641.1|	0.93	131	4e-45	PREDICTED: Glycine max mitochondrial inner membrane protease ATP23-like (LOC100798754), mRNA
Ahy048449	gi|356558796|ref|XM_003547641.1|	0.93	131	4e-45	PREDICTED: Glycine max mitochondrial inner membrane protease ATP23-like (LOC100798754), mRNA
Ahy048450	gi|356498759|ref|XM_003518169.1|	0.87	1086	0	PREDICTED: Glycine max uncharacterized protein LOC100786096 (LOC100786096), mRNA
Ahy048451	gi|356498759|ref|XM_003518169.1|	0.87	1227	0	PREDICTED: Glycine max uncharacterized protein LOC100786096 (LOC100786096), mRNA
Ahy048452	gi|356498759|ref|XM_003518169.1|	0.87	1227	0	PREDICTED: Glycine max uncharacterized protein LOC100786096 (LOC100786096), mRNA
Ahy048454	gi|356531458|ref|XM_003534247.1|	0.89	1217	0	PREDICTED: Glycine max protein IWS1 homolog (LOC100801805), mRNA
Ahy048455	gi|356531458|ref|XM_003534247.1|	0.88	909	0	PREDICTED: Glycine max protein IWS1 homolog (LOC100801805), mRNA
Ahy048456	gi|356531458|ref|XM_003534247.1|	0.89	1217	0	PREDICTED: Glycine max protein IWS1 homolog (LOC100801805), mRNA
Ahy048459	gi|460172100|gb|GABL01083967.1|	0.89	97	1e-22	TSA: Camelina sativa comp63412_c0_seq1 transcribed RNA sequence
Ahy048466	gi|356538126|ref|XM_003537508.1|	0.83	588	1e-109	PREDICTED: Glycine max uncharacterized protein LOC100802744 (LOC100802744), mRNA
Ahy048467	gi|356538126|ref|XM_003537508.1|	0.83	588	1e-109	PREDICTED: Glycine max uncharacterized protein LOC100802744 (LOC100802744), mRNA
Ahy048468	gi|356538126|ref|XM_003537508.1|	0.83	588	1e-109	PREDICTED: Glycine max uncharacterized protein LOC100802744 (LOC100802744), mRNA
Ahy048469	gi|356538126|ref|XM_003537508.1|	0.83	588	1e-109	PREDICTED: Glycine max uncharacterized protein LOC100802744 (LOC100802744), mRNA
Ahy048470	gi|356538126|ref|XM_003537508.1|	0.83	588	1e-109	PREDICTED: Glycine max uncharacterized protein LOC100802744 (LOC100802744), mRNA
Ahy048471	gi|356538126|ref|XM_003537508.1|	0.83	588	1e-109	PREDICTED: Glycine max uncharacterized protein LOC100802744 (LOC100802744), mRNA
Ahy048472	gi|356538358|ref|XM_003537623.1|	0.86	581	1e-148	PREDICTED: Glycine max general transcription factor 3C polypeptide 5-like (LOC100819979), mRNA
Ahy048473	gi|356538358|ref|XM_003537623.1|	0.86	455	1e-111	PREDICTED: Glycine max general transcription factor 3C polypeptide 5-like (LOC100819979), mRNA
Ahy048474	gi|356538358|ref|XM_003537623.1|	0.86	581	1e-148	PREDICTED: Glycine max general transcription factor 3C polypeptide 5-like (LOC100819979), mRNA
Ahy048475	gi|356538358|ref|XM_003537623.1|	0.86	581	1e-148	PREDICTED: Glycine max general transcription factor 3C polypeptide 5-like (LOC100819979), mRNA
Ahy048476	gi|356568418|ref|XM_003552360.1|	0.8	1807	0	PREDICTED: Glycine max uncharacterized protein LOC100814642 (LOC100814642), mRNA
Ahy048477	gi|356568418|ref|XM_003552360.1|	0.8	1807	0	PREDICTED: Glycine max uncharacterized protein LOC100814642 (LOC100814642), mRNA
Ahy048478	gi|356568418|ref|XM_003552360.1|	0.8	1807	0	PREDICTED: Glycine max uncharacterized protein LOC100814642 (LOC100814642), mRNA
Ahy048479	gi|356568418|ref|XM_003552360.1|	0.8	1807	0	PREDICTED: Glycine max uncharacterized protein LOC100814642 (LOC100814642), mRNA
Ahy048480	gi|356540294|ref|XM_003538577.1|	0.87	769	0	PREDICTED: Glycine max ABC transporter D family member 1-like, transcript variant 2 (LOC100791623), mRNA
Ahy048481	gi|356499355|ref|XM_003518459.1|	0.84	942	0	PREDICTED: Glycine max uncharacterized protein LOC100789115 (LOC100789115), mRNA
Ahy048482	gi|356499355|ref|XM_003518459.1|	0.84	942	0	PREDICTED: Glycine max uncharacterized protein LOC100789115 (LOC100789115), mRNA
Ahy048483	gi|356499355|ref|XM_003518459.1|	0.84	942	0	PREDICTED: Glycine max uncharacterized protein LOC100789115 (LOC100789115), mRNA
Ahy048484	gi|356514922|ref|XM_003526103.1|	0.89	356	1e-110	PREDICTED: Glycine max transcription factor bHLH123-like (LOC100797286), mRNA
Ahy048485	gi|356562033|ref|XM_003549232.1|	0.87	948	0	PREDICTED: Glycine max choline monooxygenase, chloroplastic-like (LOC100785909), mRNA
Ahy048491	gi|356575685|ref|XM_003555921.1|	0.85	1110	0	PREDICTED: Glycine max alpha-L-fucosidase 2-like (LOC100808977), mRNA
Ahy048492	gi|356534913|ref|XM_003535948.1|	0.87	523	1e-143	PREDICTED: Glycine max uncharacterized protein LOC100499799 (LOC100499799), mRNA
Ahy048493	gi|342365806|gb|HQ637177.1|	0.97	3296	0	Arachis hypogaea clone AHF-303L13 NBS-LRR gene cluster, complete sequence
Ahy048494	gi|357444920|ref|XM_003592690.1|	0.88	166	4e-42	Medicago truncatula Myosin-like protein (MTR_1g114540) mRNA, complete cds
Ahy048495	gi|356539308|ref|XM_003538093.1|	0.88	377	1e-111	PREDICTED: Glycine max nucleobase-ascorbate transporter 12-like (LOC100799537), mRNA
Ahy048496	gi|356563365|ref|XM_003549887.1|	0.79	286	5e-18	PREDICTED: Glycine max uncharacterized protein LOC100306241 (LOC100306241), mRNA
Ahy048497	gi|356568568|ref|XM_003552435.1|	0.87	846	0	PREDICTED: Glycine max cysteine protease ATG4-like (LOC100809664), mRNA
Ahy048498	gi|356568568|ref|XM_003552435.1|	0.87	660	0	PREDICTED: Glycine max cysteine protease ATG4-like (LOC100809664), mRNA
Ahy048499	gi|356510821|ref|XM_003524085.1|	0.9	131	2e-35	PREDICTED: Glycine max uncharacterized protein LOC100802419 (LOC100802419), mRNA
Ahy048500	gi|356510821|ref|XM_003524085.1|	0.92	55	4e-12	PREDICTED: Glycine max uncharacterized protein LOC100802419 (LOC100802419), mRNA
Ahy048501	gi|356512665|ref|XM_003524990.1|	0.84	1128	0	PREDICTED: Glycine max uncharacterized protein LOC100785650, transcript variant 1 (LOC100785650), mRNA
Ahy048502	gi|356497987|ref|XM_003517789.1|	0.86	964	0	PREDICTED: Glycine max UPF0420 protein C16orf58 homolog (LOC100815127), mRNA
Ahy048503	gi|189163066|dbj|AP010300.1|	0.93	103	2e-33	Lotus japonicus genomic DNA, chromosome 6, clone: LjB04H20, BM2019, complete sequence
Ahy048504	gi|363807173|ref|NM_001255163.1|	0.88	227	3e-64	Glycine max thylakoid lumenal 29 kDa protein, chloroplastic-like (LOC100795192), mRNA
Ahy048505	gi|363807173|ref|NM_001255163.1|	0.86	446	1e-116	Glycine max thylakoid lumenal 29 kDa protein, chloroplastic-like (LOC100795192), mRNA
Ahy048506	gi|363807173|ref|NM_001255163.1|	0.88	227	3e-64	Glycine max thylakoid lumenal 29 kDa protein, chloroplastic-like (LOC100795192), mRNA
Ahy048507	gi|363807173|ref|NM_001255163.1|	0.87	309	1e-79	Glycine max thylakoid lumenal 29 kDa protein, chloroplastic-like (LOC100795192), mRNA
Ahy048508	gi|363807173|ref|NM_001255163.1|	0.87	309	1e-79	Glycine max thylakoid lumenal 29 kDa protein, chloroplastic-like (LOC100795192), mRNA
Ahy048509	gi|363807173|ref|NM_001255163.1|	0.86	446	1e-116	Glycine max thylakoid lumenal 29 kDa protein, chloroplastic-like (LOC100795192), mRNA
Ahy048510	gi|363807173|ref|NM_001255163.1|	0.88	554	1e-159	Glycine max thylakoid lumenal 29 kDa protein, chloroplastic-like (LOC100795192), mRNA
Ahy048511	gi|356503325|ref|XM_003520413.1|	0.83	485	9e-82	PREDICTED: Glycine max uncharacterized protein LOC100776511 (LOC100776511), mRNA
Ahy048512	gi|363814546|ref|NM_001255783.1|	0.85	588	1e-134	Glycine max uncharacterized LOC100785613 (LOC100785613), mRNA
Ahy048513	gi|356503325|ref|XM_003520413.1|	0.83	441	6e-77	PREDICTED: Glycine max uncharacterized protein LOC100776511 (LOC100776511), mRNA
Ahy048514	gi|356503325|ref|XM_003520413.1|	0.85	259	2e-54	PREDICTED: Glycine max uncharacterized protein LOC100776511 (LOC100776511), mRNA
Ahy048515	gi|356503325|ref|XM_003520413.1|	0.83	485	9e-82	PREDICTED: Glycine max uncharacterized protein LOC100776511 (LOC100776511), mRNA
Ahy048516	gi|292683033|dbj|AK339585.1|	0.87	474	1e-125	Lotus japonicus cDNA, clone: LjFL3-031-CD10, HTC
Ahy048520	gi|160357878|emb|CU468297.5|	0.81	1162	1e-162	M.truncatula DNA sequence from clone MTH2-72A22 on chromosome 3, complete sequence
Ahy048521	gi|160357878|emb|CU468297.5|	0.81	1162	1e-162	M.truncatula DNA sequence from clone MTH2-72A22 on chromosome 3, complete sequence
Ahy048522	gi|363808189|ref|NM_001255300.1|	0.79	811	2e-77	Glycine max zinc finger CCCH domain-containing protein 48-like (LOC100787799), mRNA
Ahy048523	gi|185115041|dbj|AP007836.2|	0.83	1539	0	Lotus japonicus genomic DNA, chromosome 4, clone: LjB13B18, BM1138, complete sequence
Ahy048524	gi|185115041|dbj|AP007836.2|	0.83	1539	0	Lotus japonicus genomic DNA, chromosome 4, clone: LjB13B18, BM1138, complete sequence
Ahy048525	gi|185115041|dbj|AP007836.2|	0.83	1539	0	Lotus japonicus genomic DNA, chromosome 4, clone: LjB13B18, BM1138, complete sequence
Ahy048526	gi|185115041|dbj|AP007836.2|	0.83	1539	0	Lotus japonicus genomic DNA, chromosome 4, clone: LjB13B18, BM1138, complete sequence
Ahy048527	gi|185115041|dbj|AP007836.2|	0.83	1539	0	Lotus japonicus genomic DNA, chromosome 4, clone: LjB13B18, BM1138, complete sequence
Ahy048529	gi|185115041|dbj|AP007836.2|	0.83	1539	0	Lotus japonicus genomic DNA, chromosome 4, clone: LjB13B18, BM1138, complete sequence
Ahy048530	gi|185115041|dbj|AP007836.2|	0.83	1539	0	Lotus japonicus genomic DNA, chromosome 4, clone: LjB13B18, BM1138, complete sequence
Ahy048531	gi|147815824|emb|AM467401.2|	1	33	8e-08	Vitis vinifera contig VV78X180334.3, whole genome shotgun sequence
Ahy048532	gi|147815824|emb|AM467401.2|	1	33	8e-08	Vitis vinifera contig VV78X180334.3, whole genome shotgun sequence
Ahy048535	gi|356526199|ref|XM_003531659.1|	0.82	474	2e-75	PREDICTED: Glycine max peptide deformylase 1A, chloroplastic-like (LOC100784292), mRNA
Ahy048536	gi|356526199|ref|XM_003531659.1|	0.82	474	2e-75	PREDICTED: Glycine max peptide deformylase 1A, chloroplastic-like (LOC100784292), mRNA
Ahy048537	gi|356526199|ref|XM_003531659.1|	0.82	474	2e-75	PREDICTED: Glycine max peptide deformylase 1A, chloroplastic-like (LOC100784292), mRNA
Ahy048538	gi|356526199|ref|XM_003531659.1|	0.82	474	2e-75	PREDICTED: Glycine max peptide deformylase 1A, chloroplastic-like (LOC100784292), mRNA
Ahy048539	gi|356557252|ref|XM_003546884.1|	0.84	909	0	PREDICTED: Glycine max probable polygalacturonase At1g80170-like (LOC100819195), mRNA
Ahy048540	gi|356526199|ref|XM_003531659.1|	0.82	474	2e-75	PREDICTED: Glycine max peptide deformylase 1A, chloroplastic-like (LOC100784292), mRNA
Ahy048541	gi|356526199|ref|XM_003531659.1|	0.82	474	2e-75	PREDICTED: Glycine max peptide deformylase 1A, chloroplastic-like (LOC100784292), mRNA
Ahy048542	gi|356557252|ref|XM_003546884.1|	0.84	826	1e-170	PREDICTED: Glycine max probable polygalacturonase At1g80170-like (LOC100819195), mRNA
Ahy048543	gi|356557252|ref|XM_003546884.1|	0.83	1020	0	PREDICTED: Glycine max probable polygalacturonase At1g80170-like (LOC100819195), mRNA
Ahy048544	gi|356526199|ref|XM_003531659.1|	0.82	474	2e-75	PREDICTED: Glycine max peptide deformylase 1A, chloroplastic-like (LOC100784292), mRNA
Ahy048545	gi|356514657|ref|XR_136575.1|	0.85	413	4e-94	PREDICTED: Glycine max pentatricopeptide repeat-containing protein At4g20740-like (LOC100793254), miscRNA
Ahy048546	gi|71534897|gb|DQ122775.1|	0.84	83	4e-07	Medicago sativa clone ND6 unknown mRNA
Ahy048547	gi|356549708|ref|XM_003543186.1|	0.85	138	2e-20	PREDICTED: Glycine max MATE efflux family protein ALF5-like (LOC100816310), mRNA
Ahy048548	gi|356535011|ref|XM_003535995.1|	0.79	202	9e-09	PREDICTED: Glycine max uncharacterized protein LOC100785587 (LOC100785587), mRNA
Ahy048549	gi|356535011|ref|XM_003535995.1|	0.79	202	9e-09	PREDICTED: Glycine max uncharacterized protein LOC100785587 (LOC100785587), mRNA
Ahy048550	gi|356532996|ref|XM_003535007.1|	0.81	227	5e-21	PREDICTED: Glycine max tyrosine/DOPA decarboxylase 2-like (LOC100795274), mRNA
Ahy048551	gi|71534897|gb|DQ122775.1|	0.84	83	4e-07	Medicago sativa clone ND6 unknown mRNA
Ahy048552	gi|356535011|ref|XM_003535995.1|	0.87	176	7e-41	PREDICTED: Glycine max uncharacterized protein LOC100785587 (LOC100785587), mRNA
Ahy048553	gi|356514657|ref|XR_136575.1|	0.85	413	4e-94	PREDICTED: Glycine max pentatricopeptide repeat-containing protein At4g20740-like (LOC100793254), miscRNA
Ahy048554	gi|356575926|ref|XM_003556039.1|	0.85	340	7e-71	PREDICTED: Glycine max F-box protein PP2-A13-like (LOC100782620), mRNA
Ahy048555	gi|356522509|ref|XM_003529841.1|	0.91	401	1e-141	PREDICTED: Glycine max histone-lysine N-methyltransferase ATX3-like (LOC100793624), mRNA
Ahy048556	gi|356522509|ref|XM_003529841.1|	0.91	401	1e-141	PREDICTED: Glycine max histone-lysine N-methyltransferase ATX3-like (LOC100793624), mRNA
Ahy048558	gi|356522509|ref|XM_003529841.1|	0.91	401	1e-141	PREDICTED: Glycine max histone-lysine N-methyltransferase ATX3-like (LOC100793624), mRNA
Ahy048559	gi|356522509|ref|XM_003529841.1|	0.86	866	0	PREDICTED: Glycine max histone-lysine N-methyltransferase ATX3-like (LOC100793624), mRNA
Ahy048560	gi|356522509|ref|XM_003529841.1|	0.86	866	0	PREDICTED: Glycine max histone-lysine N-methyltransferase ATX3-like (LOC100793624), mRNA
Ahy048562	gi|356522509|ref|XM_003529841.1|	0.86	866	0	PREDICTED: Glycine max histone-lysine N-methyltransferase ATX3-like (LOC100793624), mRNA
Ahy048563	gi|356522509|ref|XM_003529841.1|	0.86	866	0	PREDICTED: Glycine max histone-lysine N-methyltransferase ATX3-like (LOC100793624), mRNA
Ahy048564	gi|356522509|ref|XM_003529841.1|	0.91	401	1e-141	PREDICTED: Glycine max histone-lysine N-methyltransferase ATX3-like (LOC100793624), mRNA
Ahy048565	gi|403043743|ref|NM_001254252.2|	0.86	123	3e-19	Glycine max ran guanine nucleotide release factor-like (LOC100786093), mRNA
Ahy048566	gi|356499792|ref|XM_003518673.1|	0.89	107	2e-23	PREDICTED: Glycine max ran guanine nucleotide release factor-like (LOC100776486), mRNA
Ahy048567	gi|403043743|ref|NM_001254252.2|	0.84	184	2e-29	Glycine max ran guanine nucleotide release factor-like (LOC100786093), mRNA
Ahy048568	gi|403043743|ref|NM_001254252.2|	0.86	123	3e-19	Glycine max ran guanine nucleotide release factor-like (LOC100786093), mRNA
Ahy048570	gi|403043743|ref|NM_001254252.2|	0.86	123	3e-19	Glycine max ran guanine nucleotide release factor-like (LOC100786093), mRNA
Ahy048571	gi|403043743|ref|NM_001254252.2|	0.86	123	3e-19	Glycine max ran guanine nucleotide release factor-like (LOC100786093), mRNA
Ahy048572	gi|270119134|emb|FP700167.1|	0.9	70	3e-13	Medicago truncatula chromosome 5 clone mth2-16h14, COMPLETE SEQUENCE
Ahy048573	gi|356530012|ref|XM_003533532.1|	0.85	536	1e-114	PREDICTED: Glycine max uncharacterized protein LOC100811035 (LOC100811035), mRNA
Ahy048574	gi|356530012|ref|XM_003533532.1|	0.85	536	1e-114	PREDICTED: Glycine max uncharacterized protein LOC100811035 (LOC100811035), mRNA
Ahy048575	gi|356530012|ref|XM_003533532.1|	0.85	536	1e-114	PREDICTED: Glycine max uncharacterized protein LOC100811035 (LOC100811035), mRNA
Ahy048576	gi|356530012|ref|XM_003533532.1|	0.85	536	1e-114	PREDICTED: Glycine max uncharacterized protein LOC100811035 (LOC100811035), mRNA
Ahy048577	gi|356530012|ref|XM_003533532.1|	0.85	536	1e-114	PREDICTED: Glycine max uncharacterized protein LOC100811035 (LOC100811035), mRNA
Ahy048578	gi|356530012|ref|XM_003533532.1|	0.85	536	1e-114	PREDICTED: Glycine max uncharacterized protein LOC100811035 (LOC100811035), mRNA
Ahy048579	gi|356530012|ref|XM_003533532.1|	0.85	536	1e-114	PREDICTED: Glycine max uncharacterized protein LOC100811035 (LOC100811035), mRNA
Ahy048580	gi|356530012|ref|XM_003533532.1|	0.85	536	1e-114	PREDICTED: Glycine max uncharacterized protein LOC100811035 (LOC100811035), mRNA
Ahy048581	gi|356530012|ref|XM_003533532.1|	0.85	536	1e-114	PREDICTED: Glycine max uncharacterized protein LOC100811035 (LOC100811035), mRNA
Ahy048582	gi|356535199|ref|XM_003536088.1|	0.85	1167	0	PREDICTED: Glycine max uncharacterized protein LOC100789833 (LOC100789833), mRNA
Ahy048583	gi|402691633|gb|AC235904.2|	0.85	92	8e-12	Glycine max clone GM_WBc0179J02, complete sequence
Ahy048584	gi|356572977|ref|XM_003554594.1|	0.86	794	0	PREDICTED: Glycine max heparan-alpha-glucosaminide N-acetyltransferase-like (LOC100816453), mRNA
Ahy048585	gi|356572977|ref|XM_003554594.1|	0.86	794	0	PREDICTED: Glycine max heparan-alpha-glucosaminide N-acetyltransferase-like (LOC100816453), mRNA
Ahy048586	gi|356572977|ref|XM_003554594.1|	0.86	794	0	PREDICTED: Glycine max heparan-alpha-glucosaminide N-acetyltransferase-like (LOC100816453), mRNA
Ahy048587	gi|356572977|ref|XM_003554594.1|	0.86	794	0	PREDICTED: Glycine max heparan-alpha-glucosaminide N-acetyltransferase-like (LOC100816453), mRNA
Ahy048588	gi|356572977|ref|XM_003554594.1|	0.86	794	0	PREDICTED: Glycine max heparan-alpha-glucosaminide N-acetyltransferase-like (LOC100816453), mRNA
Ahy048589	gi|356572977|ref|XM_003554594.1|	0.86	794	0	PREDICTED: Glycine max heparan-alpha-glucosaminide N-acetyltransferase-like (LOC100816453), mRNA
Ahy048590	gi|356572977|ref|XM_003554594.1|	0.86	794	0	PREDICTED: Glycine max heparan-alpha-glucosaminide N-acetyltransferase-like (LOC100816453), mRNA
Ahy048591	gi|356572479|ref|XM_003554348.1|	0.85	344	1e-71	PREDICTED: Glycine max uncharacterized protein LOC100818216 (LOC100818216), mRNA
Ahy048592	gi|356572479|ref|XM_003554348.1|	0.85	410	6e-92	PREDICTED: Glycine max uncharacterized protein LOC100818216 (LOC100818216), mRNA
Ahy048593	gi|356533258|ref|XM_003535135.1|	0.88	107	2e-23	PREDICTED: Glycine max uncharacterized protein LOC100789465 (LOC100789465), mRNA
Ahy048594	gi|356572479|ref|XM_003554348.1|	0.85	410	6e-92	PREDICTED: Glycine max uncharacterized protein LOC100818216 (LOC100818216), mRNA
Ahy048595	gi|356572479|ref|XM_003554348.1|	0.85	344	1e-71	PREDICTED: Glycine max uncharacterized protein LOC100818216 (LOC100818216), mRNA
Ahy048596	gi|356549082|ref|XM_003542879.1|	0.84	1406	0	PREDICTED: Glycine max GTPase obg-like, transcript variant 1 (LOC100785663), mRNA
Ahy048597	gi|356549082|ref|XM_003542879.1|	0.85	1404	0	PREDICTED: Glycine max GTPase obg-like, transcript variant 1 (LOC100785663), mRNA
Ahy048598	gi|356549082|ref|XM_003542879.1|	0.85	1399	0	PREDICTED: Glycine max GTPase obg-like, transcript variant 1 (LOC100785663), mRNA
Ahy048599	gi|356549082|ref|XM_003542879.1|	0.84	1401	0	PREDICTED: Glycine max GTPase obg-like, transcript variant 1 (LOC100785663), mRNA
Ahy048600	gi|356544670|ref|XM_003540723.1|	0.83	295	2e-47	PREDICTED: Glycine max uncharacterized protein LOC100800997 (LOC100800997), mRNA
Ahy048601	gi|356544670|ref|XM_003540723.1|	0.83	295	2e-47	PREDICTED: Glycine max uncharacterized protein LOC100800997 (LOC100800997), mRNA
Ahy048602	gi|356544670|ref|XM_003540723.1|	0.83	295	2e-47	PREDICTED: Glycine max uncharacterized protein LOC100800997 (LOC100800997), mRNA
Ahy048603	gi|357443386|ref|XM_003591923.1|	0.8	530	2e-55	Medicago truncatula Mitochondrial glutamate carrier (MTR_1g095780) mRNA, complete cds
Ahy048604	gi|357443386|ref|XM_003591923.1|	0.8	530	2e-55	Medicago truncatula Mitochondrial glutamate carrier (MTR_1g095780) mRNA, complete cds
Ahy048605	gi|449533590|ref|XM_004173709.1|	0.92	42	2e-06	PREDICTED: Cucumis sativus F-box protein PP2-A13-like (LOC101223608), mRNA
Ahy048606	gi|356565294|ref|XM_003550829.1|	0.84	302	8e-54	PREDICTED: Glycine max F-box protein PP2-A12-like (LOC100777716), mRNA
Ahy048607	gi|356565294|ref|XM_003550829.1|	0.84	329	5e-58	PREDICTED: Glycine max F-box protein PP2-A12-like (LOC100777716), mRNA
Ahy048608	gi|449533590|ref|XM_004173709.1|	0.92	42	2e-06	PREDICTED: Cucumis sativus F-box protein PP2-A13-like (LOC101223608), mRNA
Ahy048609	gi|356565294|ref|XM_003550829.1|	0.84	302	7e-54	PREDICTED: Glycine max F-box protein PP2-A12-like (LOC100777716), mRNA
Ahy048610	gi|449533590|ref|XM_004173709.1|	0.92	42	2e-06	PREDICTED: Cucumis sativus F-box protein PP2-A13-like (LOC101223608), mRNA
Ahy048611	gi|356548805|ref|XM_003542742.1|	0.86	192	2e-41	PREDICTED: Glycine max UPF0468 protein CG5343-like (LOC100803859), mRNA
Ahy048612	gi|70779995|gb|DQ099318.1|	0.95	340	1e-155	Arachis hypogaea clone Ah-659 microsatellite sequence
Ahy048613	gi|356543477|ref|XM_003540139.1|	0.87	2133	0	PREDICTED: Glycine max uncharacterized protein LOC100779206 (LOC100779206), mRNA
Ahy048614	gi|356543477|ref|XM_003540139.1|	0.87	1685	0	PREDICTED: Glycine max uncharacterized protein LOC100779206 (LOC100779206), mRNA
Ahy048615	gi|356543477|ref|XM_003540139.1|	0.87	1685	0	PREDICTED: Glycine max uncharacterized protein LOC100779206 (LOC100779206), mRNA
Ahy048616	gi|356543477|ref|XM_003540139.1|	0.87	1685	0	PREDICTED: Glycine max uncharacterized protein LOC100779206 (LOC100779206), mRNA
Ahy048617	gi|292786915|dbj|AK339487.1|	0.82	217	1e-27	Lotus japonicus cDNA, clone: LjFL3-014-CC10, HTC
Ahy048618	gi|402691633|gb|AC235904.2|	0.85	92	8e-12	Glycine max clone GM_WBc0179J02, complete sequence
Ahy048619	gi|356575141|ref|XM_003555653.1|	0.86	295	2e-71	PREDICTED: Glycine max urease accessory protein ureD-like, transcript variant 2 (LOC100800094), mRNA
Ahy048620	gi|356501044|ref|XM_003519291.1|	0.79	872	9e-85	PREDICTED: Glycine max U-box domain-containing protein 4-like (LOC100798093), mRNA
Ahy048621	gi|356501044|ref|XM_003519291.1|	0.79	872	9e-85	PREDICTED: Glycine max U-box domain-containing protein 4-like (LOC100798093), mRNA
Ahy048622	gi|356501044|ref|XM_003519291.1|	0.79	872	9e-85	PREDICTED: Glycine max U-box domain-containing protein 4-like (LOC100798093), mRNA
Ahy048623	gi|356501044|ref|XM_003519291.1|	0.79	872	9e-85	PREDICTED: Glycine max U-box domain-containing protein 4-like (LOC100798093), mRNA
Ahy048628	gi|356545030|ref|XM_003540901.1|	0.83	488	5e-81	PREDICTED: Glycine max MLO-like protein 12-like (LOC100805442), mRNA
Ahy048629	gi|21907932|dbj|AP004916.1|	0.8	195	3e-14	Lotus japonicus genomic DNA, chromosome 2, clone: LjT18E24, TM0074, complete sequence
Ahy048630	gi|356535330|ref|XM_003536152.1|	0.94	53	4e-13	PREDICTED: Glycine max uncharacterized protein LOC100780943 (LOC100780943), mRNA
Ahy048631	gi|356497610|ref|XM_003517605.1|	0.86	1823	0	PREDICTED: Glycine max protein NSP-INTERACTING KINASE 3-like (LOC100806943), mRNA
Ahy048632	gi|342365806|gb|HQ637177.1|	0.87	265	9e-70	Arachis hypogaea clone AHF-303L13 NBS-LRR gene cluster, complete sequence
Ahy048633	gi|342365806|gb|HQ637177.1|	0.87	265	9e-70	Arachis hypogaea clone AHF-303L13 NBS-LRR gene cluster, complete sequence
Ahy048634	gi|292774576|dbj|AK337768.1|	0.88	69	2e-10	Lotus japonicus cDNA, clone: LjFL1-079-DC01, HTC
Ahy048635	gi|292774576|dbj|AK337768.1|	0.88	69	2e-10	Lotus japonicus cDNA, clone: LjFL1-079-DC01, HTC
Ahy048636	gi|292774576|dbj|AK337768.1|	0.88	69	2e-10	Lotus japonicus cDNA, clone: LjFL1-079-DC01, HTC
Ahy048637	gi|292774576|dbj|AK337768.1|	0.88	69	2e-10	Lotus japonicus cDNA, clone: LjFL1-079-DC01, HTC
Ahy048638	gi|356504134|ref|XM_003520806.1|	0.81	1150	1e-169	PREDICTED: Glycine max U-box domain-containing protein 9-like (LOC100806619), mRNA
Ahy048639	gi|356504134|ref|XM_003520806.1|	0.81	1150	1e-169	PREDICTED: Glycine max U-box domain-containing protein 9-like (LOC100806619), mRNA
Ahy048640	gi|356504134|ref|XM_003520806.1|	0.81	1150	1e-169	PREDICTED: Glycine max U-box domain-containing protein 9-like (LOC100806619), mRNA
Ahy048641	gi|356514339|ref|XM_003525816.1|	0.82	1473	0	PREDICTED: Glycine max uncharacterized protein LOC100775860 (LOC100775860), mRNA
Ahy048642	gi|356514339|ref|XM_003525816.1|	0.83	1469	0	PREDICTED: Glycine max uncharacterized protein LOC100775860 (LOC100775860), mRNA
Ahy048643	gi|356514339|ref|XM_003525816.1|	0.83	1469	0	PREDICTED: Glycine max uncharacterized protein LOC100775860 (LOC100775860), mRNA
Ahy048644	gi|356514339|ref|XM_003525816.1|	0.83	1469	0	PREDICTED: Glycine max uncharacterized protein LOC100775860 (LOC100775860), mRNA
Ahy048645	gi|356514339|ref|XM_003525816.1|	0.82	1473	0	PREDICTED: Glycine max uncharacterized protein LOC100775860 (LOC100775860), mRNA
Ahy048646	gi|356514339|ref|XM_003525816.1|	0.82	1473	0	PREDICTED: Glycine max uncharacterized protein LOC100775860 (LOC100775860), mRNA
Ahy048647	gi|356514339|ref|XM_003525816.1|	0.82	1473	0	PREDICTED: Glycine max uncharacterized protein LOC100775860 (LOC100775860), mRNA
Ahy048648	gi|356514339|ref|XM_003525816.1|	0.83	1469	0	PREDICTED: Glycine max uncharacterized protein LOC100775860 (LOC100775860), mRNA
Ahy048651	gi|356568793|ref|XM_003552545.1|	0.81	1229	1e-180	PREDICTED: Glycine max lysine histidine transporter 2-like (LOC100778997), mRNA
Ahy048652	gi|356568793|ref|XM_003552545.1|	0.81	1229	1e-180	PREDICTED: Glycine max lysine histidine transporter 2-like (LOC100778997), mRNA
Ahy048653	gi|292782833|dbj|AK338199.1|	0.87	1214	0	Lotus japonicus cDNA, clone: LjFL2-014-AF12, HTC
Ahy048654	gi|292782833|dbj|AK338199.1|	0.87	1214	0	Lotus japonicus cDNA, clone: LjFL2-014-AF12, HTC
Ahy048655	gi|292782833|dbj|AK338199.1|	0.87	1214	0	Lotus japonicus cDNA, clone: LjFL2-014-AF12, HTC
Ahy048656	gi|292782833|dbj|AK338199.1|	0.86	1351	0	Lotus japonicus cDNA, clone: LjFL2-014-AF12, HTC
Ahy048657	gi|292782833|dbj|AK338199.1|	0.86	1351	0	Lotus japonicus cDNA, clone: LjFL2-014-AF12, HTC
Ahy048658	gi|292782833|dbj|AK338199.1|	0.87	1214	0	Lotus japonicus cDNA, clone: LjFL2-014-AF12, HTC
Ahy048659	gi|292782833|dbj|AK338199.1|	0.87	1214	0	Lotus japonicus cDNA, clone: LjFL2-014-AF12, HTC
Ahy048660	gi|292782833|dbj|AK338199.1|	0.87	1214	0	Lotus japonicus cDNA, clone: LjFL2-014-AF12, HTC
Ahy048661	gi|356575649|ref|XM_003555903.1|	0.82	1295	0	PREDICTED: Glycine max spore coat protein A-like (LOC100799744), mRNA
Ahy048662	gi|449476096|ref|XM_004154591.1|	0.91	69	1e-15	PREDICTED: Cucumis sativus uncharacterized LOC101223693 (LOC101223693), mRNA
Ahy048663	gi|356505990|ref|XM_003521724.1|	0.84	1029	0	PREDICTED: Glycine max L-allo-threonine aldolase-like (LOC100806463), mRNA
Ahy048664	gi|356571189|ref|XM_003553714.1|	0.85	389	3e-89	PREDICTED: Glycine max uncharacterized protein LOC100786135 (LOC100786135), mRNA
Ahy048665	gi|356571189|ref|XM_003553714.1|	0.85	389	3e-89	PREDICTED: Glycine max uncharacterized protein LOC100786135 (LOC100786135), mRNA
Ahy048666	gi|356571189|ref|XM_003553714.1|	0.85	389	3e-89	PREDICTED: Glycine max uncharacterized protein LOC100786135 (LOC100786135), mRNA
Ahy048667	gi|356571189|ref|XM_003553714.1|	0.85	389	3e-89	PREDICTED: Glycine max uncharacterized protein LOC100786135 (LOC100786135), mRNA
Ahy048668	gi|356575051|ref|XM_003555608.1|	0.84	1676	0	PREDICTED: Glycine max protein argonaute 4-like (LOC100820376), mRNA
Ahy048669	gi|356575051|ref|XM_003555608.1|	0.84	1666	0	PREDICTED: Glycine max protein argonaute 4-like (LOC100820376), mRNA
Ahy048670	gi|356575051|ref|XM_003555608.1|	0.84	1486	0	PREDICTED: Glycine max protein argonaute 4-like (LOC100820376), mRNA
Ahy048671	gi|356575051|ref|XM_003555608.1|	0.84	1486	0	PREDICTED: Glycine max protein argonaute 4-like (LOC100820376), mRNA
Ahy048672	gi|356575051|ref|XM_003555608.1|	0.84	2511	0	PREDICTED: Glycine max protein argonaute 4-like (LOC100820376), mRNA
Ahy048673	gi|356573218|ref|XM_003554713.1|	0.8	264	7e-24	PREDICTED: Glycine max anthocyanidin reductase-like (LOC100789519), mRNA
Ahy048674	gi|356573218|ref|XM_003554713.1|	0.8	264	7e-24	PREDICTED: Glycine max anthocyanidin reductase-like (LOC100789519), mRNA
Ahy048675	gi|363806871|ref|NM_001255623.1|	0.88	208	4e-55	Glycine max uncharacterized LOC100820390 (LOC100820390), mRNA
Ahy048676	gi|363806871|ref|NM_001255623.1|	0.88	208	5e-55	Glycine max uncharacterized LOC100820390 (LOC100820390), mRNA
Ahy048677	gi|356554345|ref|XM_003545460.1|	0.82	359	4e-54	PREDICTED: Glycine max uncharacterized protein LOC100779257 (LOC100779257), mRNA
Ahy048678	gi|356500265|ref|XM_003518906.1|	0.85	692	1e-171	PREDICTED: Glycine max metal tolerance protein C1-like (LOC100811927), mRNA
Ahy048679	gi|356500265|ref|XM_003518906.1|	0.85	692	1e-171	PREDICTED: Glycine max metal tolerance protein C1-like (LOC100811927), mRNA
Ahy048680	gi|356500265|ref|XM_003518906.1|	0.85	692	1e-171	PREDICTED: Glycine max metal tolerance protein C1-like (LOC100811927), mRNA
Ahy048681	gi|356496847|ref|XM_003517229.1|	0.83	1236	0	PREDICTED: Glycine max L-ascorbate oxidase homolog (LOC100782355), mRNA
Ahy048682	gi|356496847|ref|XM_003517229.1|	0.83	1236	0	PREDICTED: Glycine max L-ascorbate oxidase homolog (LOC100782355), mRNA
Ahy048683	gi|356496847|ref|XM_003517229.1|	0.83	1236	0	PREDICTED: Glycine max L-ascorbate oxidase homolog (LOC100782355), mRNA
Ahy048684	gi|189162545|dbj|AP009768.1|	0.86	79	2e-08	Lotus japonicus genomic DNA, clone: LjT40E15, TM1928, complete sequence
Ahy048685	gi|189162545|dbj|AP009768.1|	0.86	79	2e-08	Lotus japonicus genomic DNA, clone: LjT40E15, TM1928, complete sequence
Ahy048686	gi|189162545|dbj|AP009768.1|	0.86	79	2e-08	Lotus japonicus genomic DNA, clone: LjT40E15, TM1928, complete sequence
Ahy048687	gi|189162545|dbj|AP009768.1|	0.86	79	2e-08	Lotus japonicus genomic DNA, clone: LjT40E15, TM1928, complete sequence
Ahy048688	gi|189162545|dbj|AP009768.1|	0.86	79	2e-08	Lotus japonicus genomic DNA, clone: LjT40E15, TM1928, complete sequence
Ahy048689	gi|356523935|ref|XR_136715.1|	0.86	260	5e-62	PREDICTED: Glycine max uncharacterized LOC100796803 (LOC100796803), miscRNA
Ahy048690	gi|356523935|ref|XR_136715.1|	0.86	260	5e-62	PREDICTED: Glycine max uncharacterized LOC100796803 (LOC100796803), miscRNA
Ahy048691	gi|292728411|dbj|AK336621.1|	0.81	399	1e-54	Lotus japonicus cDNA, clone: LjFL1-014-BG11, HTC
Ahy048692	gi|292728411|dbj|AK336621.1|	0.81	399	1e-54	Lotus japonicus cDNA, clone: LjFL1-014-BG11, HTC
Ahy048694	gi|356534670|ref|XM_003535828.1|	0.96	101	1e-39	PREDICTED: Glycine max sodium/bile acid cotransporter 7-like (LOC100779161), mRNA
Ahy048695	gi|356534670|ref|XM_003535828.1|	0.85	784	0	PREDICTED: Glycine max sodium/bile acid cotransporter 7-like (LOC100779161), mRNA
Ahy048696	gi|356516614|ref|XM_003526941.1|	0.86	307	8e-74	PREDICTED: Glycine max uncharacterized protein LOC100791331 (LOC100791331), mRNA
Ahy048697	gi|388491485|gb|BT134014.1|	0.97	35	6e-07	Lotus japonicus clone JCVI-FLLj-3A24 unknown mRNA
Ahy048698	gi|357486430|ref|XM_003613455.1|	0.83	345	8e-56	Medicago truncatula Tetratricopeptide repeat protein (MTR_5g037400) mRNA, complete cds
Ahy048703	gi|356522649|ref|XM_003529911.1|	0.82	167	2e-15	PREDICTED: Glycine max uncharacterized protein LOC100797322 (LOC100797322), mRNA
Ahy048704	gi|356522649|ref|XM_003529911.1|	0.82	167	2e-15	PREDICTED: Glycine max uncharacterized protein LOC100797322 (LOC100797322), mRNA
Ahy048706	gi|356549907|ref|XM_003543284.1|	0.89	803	0	PREDICTED: Glycine max uncharacterized protein LOC100780140 (LOC100780140), mRNA
Ahy048707	gi|356549907|ref|XM_003543284.1|	0.85	888	0	PREDICTED: Glycine max uncharacterized protein LOC100780140 (LOC100780140), mRNA
Ahy048708	gi|356549907|ref|XM_003543284.1|	0.87	1684	0	PREDICTED: Glycine max uncharacterized protein LOC100780140 (LOC100780140), mRNA
Ahy048709	gi|224069017|ref|XM_002302844.1|	0.94	39	1e-06	Populus trichocarpa predicted protein, mRNA
Ahy048710	gi|356552554|ref|XM_003544584.1|	0.84	158	2e-23	PREDICTED: Glycine max uncharacterized protein LOC100527675 (LOC100527675), mRNA
Ahy048711	gi|356552554|ref|XM_003544584.1|	0.85	615	1e-135	PREDICTED: Glycine max uncharacterized protein LOC100527675 (LOC100527675), mRNA
Ahy048712	gi|356567309|ref|XM_003551816.1|	0.95	122	8e-47	PREDICTED: Glycine max uncharacterized protein LOC100779868 (LOC100779868), mRNA
Ahy048713	gi|356567309|ref|XM_003551816.1|	0.95	122	2e-46	PREDICTED: Glycine max uncharacterized protein LOC100779868 (LOC100779868), mRNA
Ahy048714	gi|356567309|ref|XM_003551816.1|	0.95	122	8e-47	PREDICTED: Glycine max uncharacterized protein LOC100779868 (LOC100779868), mRNA
Ahy048715	gi|356567309|ref|XM_003551816.1|	0.95	122	1e-46	PREDICTED: Glycine max uncharacterized protein LOC100779868 (LOC100779868), mRNA
Ahy048716	gi|356569399|ref|XM_003552841.1|	0.88	581	1e-173	PREDICTED: Glycine max ankyrin repeat domain-containing protein EMB506, chloroplastic-like (LOC100818556), mRNA
Ahy048717	gi|356569399|ref|XM_003552841.1|	0.88	588	1e-174	PREDICTED: Glycine max ankyrin repeat domain-containing protein EMB506, chloroplastic-like (LOC100818556), mRNA
Ahy048718	gi|356569399|ref|XM_003552841.1|	0.88	588	1e-174	PREDICTED: Glycine max ankyrin repeat domain-containing protein EMB506, chloroplastic-like (LOC100818556), mRNA
Ahy048719	gi|356569399|ref|XM_003552841.1|	0.88	581	1e-173	PREDICTED: Glycine max ankyrin repeat domain-containing protein EMB506, chloroplastic-like (LOC100818556), mRNA
Ahy048720	gi|189163254|dbj|AP010488.1|	0.82	486	3e-80	Lotus japonicus genomic DNA, chromosome 3, clone: LjB15I03, BM1740, complete sequence
Ahy048721	gi|356552041|ref|XM_003544332.1|	0.82	708	1e-110	PREDICTED: Glycine max pentatricopeptide repeat-containing protein At1g76280-like (LOC100780147), mRNA
Ahy048722	gi|356552041|ref|XM_003544332.1|	0.82	708	1e-110	PREDICTED: Glycine max pentatricopeptide repeat-containing protein At1g76280-like (LOC100780147), mRNA
Ahy048723	gi|356533942|ref|XM_003535469.1|	0.87	183	3e-45	PREDICTED: Glycine max protein MOR1-like (LOC100795622), mRNA
Ahy048724	gi|460375566|ref|XM_004233528.1|	0.84	210	2e-34	PREDICTED: Solanum lycopersicum MATE efflux family protein 3, chloroplastic-like (LOC101258125), mRNA
Ahy048725	gi|460375566|ref|XM_004233528.1|	0.84	210	2e-34	PREDICTED: Solanum lycopersicum MATE efflux family protein 3, chloroplastic-like (LOC101258125), mRNA
Ahy048726	gi|460375566|ref|XM_004233528.1|	0.84	210	2e-34	PREDICTED: Solanum lycopersicum MATE efflux family protein 3, chloroplastic-like (LOC101258125), mRNA
Ahy048727	gi|460375566|ref|XM_004233528.1|	0.84	210	2e-34	PREDICTED: Solanum lycopersicum MATE efflux family protein 3, chloroplastic-like (LOC101258125), mRNA
Ahy048728	gi|460375566|ref|XM_004233528.1|	0.84	210	2e-34	PREDICTED: Solanum lycopersicum MATE efflux family protein 3, chloroplastic-like (LOC101258125), mRNA
Ahy048729	gi|460375566|ref|XM_004233528.1|	0.84	210	2e-34	PREDICTED: Solanum lycopersicum MATE efflux family protein 3, chloroplastic-like (LOC101258125), mRNA
Ahy048730	gi|357443386|ref|XM_003591923.1|	0.8	452	5e-50	Medicago truncatula Mitochondrial glutamate carrier (MTR_1g095780) mRNA, complete cds
Ahy048731	gi|357443386|ref|XM_003591923.1|	0.8	452	5e-50	Medicago truncatula Mitochondrial glutamate carrier (MTR_1g095780) mRNA, complete cds
Ahy048732	gi|357443386|ref|XM_003591923.1|	0.8	452	5e-50	Medicago truncatula Mitochondrial glutamate carrier (MTR_1g095780) mRNA, complete cds
Ahy048733	gi|356557696|ref|XM_003547102.1|	0.82	1668	0	PREDICTED: Glycine max protein SMG7-like (LOC100815470), mRNA
Ahy048734	gi|356557696|ref|XM_003547102.1|	0.82	1668	0	PREDICTED: Glycine max protein SMG7-like (LOC100815470), mRNA
Ahy048735	gi|339759323|dbj|AB604222.1|	0.86	75	5e-09	Sophora flavescens SfN8DT-3 mRNA for 8-dimethylallyltransferase, complete cds
Ahy048736	gi|356564684|ref|XM_003550532.1|	0.88	212	4e-55	PREDICTED: Glycine max SWI/SNF-related matrix-associated actin-dependent regulator of chromatin subfamily A-like protein 1-like (LOC100778246), mRNA
Ahy048737	gi|356537985|ref|XM_003537439.1|	0.82	248	9e-27	PREDICTED: Glycine max protein EARLY FLOWERING 4-like (LOC100802905), mRNA
Ahy048738	gi|356537985|ref|XM_003537439.1|	0.82	248	9e-27	PREDICTED: Glycine max protein EARLY FLOWERING 4-like (LOC100802905), mRNA
Ahy048739	gi|189163124|dbj|AP010358.1|	0.85	2107	0	Lotus japonicus genomic DNA, chromosome 3, clone: LjT38M18, TM1917, complete sequence
Ahy048740	gi|356551091|ref|XM_003543864.1|	0.84	1147	0	PREDICTED: Glycine max phosphoglycerate kinase-like (LOC100778356), mRNA
Ahy048741	gi|402794191|ref|NM_001255058.2|	0.88	985	0	Glycine max luc7-like protein 3-like (LOC100792348), mRNA
Ahy048742	gi|402794191|ref|NM_001255058.2|	0.88	985	0	Glycine max luc7-like protein 3-like (LOC100792348), mRNA
Ahy048743	gi|402794191|ref|NM_001255058.2|	0.88	985	0	Glycine max luc7-like protein 3-like (LOC100792348), mRNA
Ahy048744	gi|356511242|ref|XM_003524288.1|	0.83	377	1e-60	PREDICTED: Glycine max potassium channel SKOR-like (LOC100798698), mRNA
Ahy048745	gi|356526517|ref|XM_003531816.1|	0.83	107	5e-09	PREDICTED: Glycine max uncharacterized protein LOC100778210, transcript variant 2 (LOC100778210), mRNA
Ahy048746	gi|356526517|ref|XM_003531816.1|	0.83	107	5e-09	PREDICTED: Glycine max uncharacterized protein LOC100778210, transcript variant 2 (LOC100778210), mRNA
Ahy048747	gi|356549702|ref|XM_003543183.1|	0.88	279	7e-76	PREDICTED: Glycine max uncharacterized protein LOC100814723 (LOC100814723), mRNA
Ahy048748	gi|377830483|gb|JN887550.1|	0.99	123	9e-60	Arachis hypogaea clone Ah3TC23H09 microsatellite sequence
Ahy048749	gi|377830483|gb|JN887550.1|	0.99	123	9e-60	Arachis hypogaea clone Ah3TC23H09 microsatellite sequence
Ahy048750	gi|356561262|ref|XM_003548854.1|	0.86	1320	0	PREDICTED: Glycine max protein DA1-related 1-like (LOC100813890), mRNA
Ahy048751	gi|356561262|ref|XM_003548854.1|	0.87	1050	0	PREDICTED: Glycine max protein DA1-related 1-like (LOC100813890), mRNA
Ahy048752	gi|356519951|ref|XM_003528584.1|	0.84	1980	0	PREDICTED: Glycine max pentatricopeptide repeat-containing protein At4g02750-like (LOC100801400), mRNA
Ahy048753	gi|356519951|ref|XM_003528584.1|	0.84	1980	0	PREDICTED: Glycine max pentatricopeptide repeat-containing protein At4g02750-like (LOC100801400), mRNA
Ahy048754	gi|356519951|ref|XM_003528584.1|	0.84	1980	0	PREDICTED: Glycine max pentatricopeptide repeat-containing protein At4g02750-like (LOC100801400), mRNA
Ahy048755	gi|189163257|dbj|AP010491.1|	0.84	189	1e-31	Lotus japonicus genomic DNA, chromosome 2, clone: LjT38H08, TM1534, complete sequence
Ahy048756	gi|189163257|dbj|AP010491.1|	0.84	189	2e-31	Lotus japonicus genomic DNA, chromosome 2, clone: LjT38H08, TM1534, complete sequence
Ahy048758	gi|356568245|ref|XM_003552276.1|	0.84	426	2e-80	PREDICTED: Glycine max thioredoxin H9-like (LOC100813401), mRNA
Ahy048759	gi|356568245|ref|XM_003552276.1|	0.84	426	2e-80	PREDICTED: Glycine max thioredoxin H9-like (LOC100813401), mRNA
Ahy048760	gi|356568245|ref|XM_003552276.1|	0.85	364	7e-77	PREDICTED: Glycine max thioredoxin H9-like (LOC100813401), mRNA
Ahy048761	gi|115432145|gb|DQ868542.1|	0.83	649	1e-118	Ammopiptanthus mongolicus cold-induced wall associated kinase mRNA, partial cds
Ahy048762	gi|115432145|gb|DQ868542.1|	0.83	873	1e-161	Ammopiptanthus mongolicus cold-induced wall associated kinase mRNA, partial cds
Ahy048763	gi|356507709|ref|XM_003522559.1|	0.82	520	3e-81	PREDICTED: Glycine max uncharacterized protein LOC100801152 (LOC100801152), mRNA
Ahy048764	gi|342365827|gb|HQ637178.1|	0.9	344	1e-112	Arachis hypogaea clone AHF-205D04 NBS-LRR gene cluster, complete sequence
Ahy048765	gi|342365827|gb|HQ637178.1|	0.92	496	0	Arachis hypogaea clone AHF-205D04 NBS-LRR gene cluster, complete sequence
Ahy048766	gi|342365827|gb|HQ637178.1|	0.9	299	7e-98	Arachis hypogaea clone AHF-205D04 NBS-LRR gene cluster, complete sequence
Ahy048768	gi|357456492|ref|XM_003598479.1|	0.85	490	1e-116	Medicago truncatula LAF3 isoform (MTR_3g014750) mRNA, complete cds
Ahy048769	gi|357456492|ref|XM_003598479.1|	0.84	812	1e-174	Medicago truncatula LAF3 isoform (MTR_3g014750) mRNA, complete cds
Ahy048770	gi|357456492|ref|XM_003598479.1|	0.84	812	1e-174	Medicago truncatula LAF3 isoform (MTR_3g014750) mRNA, complete cds
Ahy048776	gi|357506190|ref|XM_003623336.1|	0.86	132	2e-24	Medicago truncatula MATE efflux family protein expressed (MTR_7g070210) mRNA, complete cds
Ahy048786	gi|185123641|dbj|AP008033.2|	0.89	129	3e-31	Lotus japonicus genomic DNA, chromosome 5, clone: LjT27I11, TM1382, complete sequence
Ahy048787	gi|185123641|dbj|AP008033.2|	0.89	129	3e-31	Lotus japonicus genomic DNA, chromosome 5, clone: LjT27I11, TM1382, complete sequence
Ahy048788	gi|356530012|ref|XM_003533532.1|	0.81	408	1e-47	PREDICTED: Glycine max uncharacterized protein LOC100811035 (LOC100811035), mRNA
Ahy048789	gi|356530012|ref|XM_003533532.1|	0.81	408	1e-47	PREDICTED: Glycine max uncharacterized protein LOC100811035 (LOC100811035), mRNA
Ahy048790	gi|356530012|ref|XM_003533532.1|	0.81	408	1e-47	PREDICTED: Glycine max uncharacterized protein LOC100811035 (LOC100811035), mRNA
Ahy048791	gi|357464306|ref|XM_003602387.1|	0.83	716	1e-130	Medicago truncatula DNA-binding protein BIN4 (MTR_3g093330) mRNA, complete cds
Ahy048792	gi|356569329|ref|XM_003552807.1|	0.82	115	6e-08	PREDICTED: Glycine max uncharacterized protein LOC100796164 (LOC100796164), mRNA
Ahy048793	gi|356569329|ref|XM_003552807.1|	0.82	115	5e-08	PREDICTED: Glycine max uncharacterized protein LOC100796164 (LOC100796164), mRNA
Ahy048796	gi|356518602|ref|XM_003527920.1|	0.89	308	1e-93	PREDICTED: Glycine max transmembrane protein 184C-like (LOC100804401), mRNA
Ahy048797	gi|356518602|ref|XM_003527920.1|	0.85	323	9e-73	PREDICTED: Glycine max transmembrane protein 184C-like (LOC100804401), mRNA
Ahy048798	gi|356515465|ref|XM_003526373.1|	0.84	371	1e-73	PREDICTED: Glycine max uncharacterized protein LOC100800837 (LOC100800837), mRNA
Ahy048800	gi|356559040|ref|XM_003547762.1|	0.86	281	6e-64	PREDICTED: Glycine max protein XRI1-like (LOC100819560), mRNA
Ahy048802	gi|226521546|gb|CP001333.1|	0.94	51	3e-11	Micromonas sp. RCC299 chromosome 15, complete sequence
Ahy048803	gi|159487488|ref|XM_001701703.1|	0.91	72	2e-16	Chlamydomonas reinhardtii protein disulfide isomerase 1 (RB60) mRNA, complete cds
Ahy048804	gi|159487488|ref|XM_001701703.1|	0.91	72	2e-16	Chlamydomonas reinhardtii protein disulfide isomerase 1 (RB60) mRNA, complete cds
Ahy048805	gi|226521546|gb|CP001333.1|	0.94	54	5e-13	Micromonas sp. RCC299 chromosome 15, complete sequence
Ahy048806	gi|342365827|gb|HQ637178.1|	0.93	44	1e-07	Arachis hypogaea clone AHF-205D04 NBS-LRR gene cluster, complete sequence
Ahy048807	gi|356509111|ref|XM_003523248.1|	0.83	791	1e-154	PREDICTED: Glycine max quinone oxidoreductase-like protein 2 homolog (LOC100817700), mRNA
Ahy048808	gi|356509111|ref|XM_003523248.1|	0.83	791	1e-154	PREDICTED: Glycine max quinone oxidoreductase-like protein 2 homolog (LOC100817700), mRNA
Ahy048809	gi|356512520|ref|XM_003524919.1|	0.84	718	1e-153	PREDICTED: Glycine max uncharacterized protein LOC100792185 (LOC100792185), mRNA
Ahy048810	gi|356512520|ref|XM_003524919.1|	0.84	718	1e-153	PREDICTED: Glycine max uncharacterized protein LOC100792185 (LOC100792185), mRNA
Ahy048811	gi|356535588|ref|XM_003536279.1|	0.9	62	8e-11	PREDICTED: Glycine max uncharacterized protein LOC100804125 (LOC100804125), mRNA
Ahy048812	gi|363807651|ref|NM_001255743.1|	0.9	157	3e-46	Glycine max uncharacterized LOC100813252 (LOC100813252), mRNA
Ahy048813	gi|363807651|ref|NM_001255743.1|	0.9	157	2e-46	Glycine max uncharacterized LOC100813252 (LOC100813252), mRNA
Ahy048814	gi|356529055|ref|XM_003533065.1|	0.89	158	5e-45	PREDICTED: Glycine max DNA gyrase subunit A, chloroplastic/mitochondrial-like (LOC100791541), mRNA
Ahy048815	gi|356529055|ref|XM_003533065.1|	0.89	159	1e-40	PREDICTED: Glycine max DNA gyrase subunit A, chloroplastic/mitochondrial-like (LOC100791541), mRNA
Ahy048816	gi|40809690|dbj|AB105333.1|	0.84	689	1e-146	Cepedea sp. Rr5 gene for alpha-tubulin, partial cds
Ahy048817	gi|356537029|ref|XM_003536986.1|	0.83	696	1e-133	PREDICTED: Glycine max probable leucine-rich repeat receptor-like protein kinase At1g68400-like (LOC100804135), mRNA
Ahy048818	gi|356537029|ref|XM_003536986.1|	0.83	696	1e-133	PREDICTED: Glycine max probable leucine-rich repeat receptor-like protein kinase At1g68400-like (LOC100804135), mRNA
Ahy048819	gi|356495515|ref|XM_003516575.1|	0.88	618	0	PREDICTED: Glycine max AP2-like ethylene-responsive transcription factor ANT-like (LOC100812275), mRNA
Ahy048820	gi|357505564|ref|XM_003623023.1|	0.88	279	1e-74	Medicago truncatula Notum-like protein (MTR_7g060760) mRNA, complete cds
Ahy048821	gi|356502150|ref|XM_003519836.1|	0.89	310	2e-87	PREDICTED: Glycine max mitochondrial folate transporter/carrier-like (LOC100790192), mRNA
Ahy048822	gi|42560310|gb|AY526410.1|	0.92	78	3e-21	Arachis hypogaea clone PM654 microsatellite sequence
Ahy048823	gi|42560310|gb|AY526410.1|	0.91	56	2e-09	Arachis hypogaea clone PM654 microsatellite sequence
Ahy048824	gi|42560310|gb|AY526410.1|	0.91	56	2e-09	Arachis hypogaea clone PM654 microsatellite sequence
Ahy048825	gi|42560310|gb|AY526410.1|	0.92	78	3e-21	Arachis hypogaea clone PM654 microsatellite sequence
Ahy048829	gi|356567463|ref|XM_003551891.1|	0.86	1352	0	PREDICTED: Glycine max probable E3 ubiquitin-protein ligase HERC1-like (LOC100779690), mRNA
Ahy048830	gi|356567463|ref|XM_003551891.1|	0.86	1617	0	PREDICTED: Glycine max probable E3 ubiquitin-protein ligase HERC1-like (LOC100779690), mRNA
Ahy048831	gi|356567463|ref|XM_003551891.1|	0.86	1352	0	PREDICTED: Glycine max probable E3 ubiquitin-protein ligase HERC1-like (LOC100779690), mRNA
Ahy048832	gi|356567463|ref|XM_003551891.1|	0.87	1617	0	PREDICTED: Glycine max probable E3 ubiquitin-protein ligase HERC1-like (LOC100779690), mRNA
Ahy048833	gi|357453544|ref|XM_003597002.1|	0.85	137	7e-23	Medicago truncatula Histone-lysine N-methyltransferase E(z) (MTR_2g089080) mRNA, complete cds
Ahy048834	gi|356542101|ref|XR_137005.1|	0.89	2547	0	PREDICTED: Glycine max probable histone-lysine N-methyltransferase ATXR3-like (LOC100804519), miscRNA
Ahy048835	gi|117664298|gb|EF059750.1|	0.88	1565	0	Stylosanthes guianensis P450 monooxygenase-like protein mRNA, complete cds
Ahy048836	gi|117664298|gb|EF059750.1|	0.88	1565	0	Stylosanthes guianensis P450 monooxygenase-like protein mRNA, complete cds
Ahy048837	gi|117664298|gb|EF059750.1|	0.88	1565	0	Stylosanthes guianensis P450 monooxygenase-like protein mRNA, complete cds
Ahy048838	gi|117664298|gb|EF059750.1|	0.88	1565	0	Stylosanthes guianensis P450 monooxygenase-like protein mRNA, complete cds
Ahy048839	gi|356511612|ref|XM_003524470.1|	0.83	648	1e-122	PREDICTED: Glycine max uncharacterized protein LOC100813817 (LOC100813817), mRNA
Ahy048840	gi|356511612|ref|XM_003524470.1|	0.83	648	1e-122	PREDICTED: Glycine max uncharacterized protein LOC100813817 (LOC100813817), mRNA
Ahy048841	gi|356561799|ref|XM_003549118.1|	0.85	511	1e-118	PREDICTED: Glycine max uncharacterized protein LOC100814429 (LOC100814429), mRNA
Ahy048842	gi|356561799|ref|XM_003549118.1|	0.85	511	1e-118	PREDICTED: Glycine max uncharacterized protein LOC100814429 (LOC100814429), mRNA
Ahy048848	gi|356574786|ref|XM_003555478.1|	0.86	784	0	PREDICTED: Glycine max pyruvate kinase isozyme A, chloroplastic-like (LOC100787043), mRNA
Ahy048849	gi|356574786|ref|XM_003555478.1|	0.86	1502	0	PREDICTED: Glycine max pyruvate kinase isozyme A, chloroplastic-like (LOC100787043), mRNA
Ahy048850	gi|356520407|ref|XM_003528806.1|	0.86	961	0	PREDICTED: Glycine max post-GPI attachment to proteins factor 3-like (LOC100796606), mRNA
Ahy048852	gi|356569329|ref|XM_003552807.1|	0.82	115	5e-08	PREDICTED: Glycine max uncharacterized protein LOC100796164 (LOC100796164), mRNA
Ahy048853	gi|356569329|ref|XM_003552807.1|	0.82	115	6e-08	PREDICTED: Glycine max uncharacterized protein LOC100796164 (LOC100796164), mRNA
Ahy048854	gi|290796032|gb|GU480450.1|	0.82	147	1e-13	Arachis duranensis clone BAC ADUR185P1 genomic sequence
Ahy048855	gi|290796032|gb|GU480450.1|	0.94	39	4e-07	Arachis duranensis clone BAC ADUR185P1 genomic sequence
Ahy048856	gi|356507509|ref|XM_003522459.1|	0.9	579	0	PREDICTED: Glycine max homeobox protein knotted-1-like 3-like (LOC100790048), mRNA
Ahy048857	gi|356507509|ref|XM_003522459.1|	0.88	805	0	PREDICTED: Glycine max homeobox protein knotted-1-like 3-like (LOC100790048), mRNA
Ahy048858	gi|402794508|ref|NM_001254559.2|	0.88	1068	0	Glycine max pollen-specific protein SF21-like (LOC100803300), mRNA
Ahy048859	gi|356535158|ref|XM_003536068.1|	0.87	563	1e-159	PREDICTED: Glycine max pollen-specific protein SF21-like (LOC100778625), mRNA
Ahy048860	gi|356535158|ref|XM_003536068.1|	0.87	485	1e-136	PREDICTED: Glycine max pollen-specific protein SF21-like (LOC100778625), mRNA
Ahy048861	gi|356535158|ref|XM_003536068.1|	0.87	563	1e-159	PREDICTED: Glycine max pollen-specific protein SF21-like (LOC100778625), mRNA
Ahy048862	gi|4894169|emb|AJ239051.1|	0.84	220	5e-38	Cicer arietinum mRNA for cytochrome P450 (cyp81E2 gene)
Ahy048863	gi|4894169|emb|AJ239051.1|	0.84	220	4e-38	Cicer arietinum mRNA for cytochrome P450 (cyp81E2 gene)
Ahy048864	gi|470105629|ref|XR_183843.1|	0.95	40	9e-08	PREDICTED: Fragaria vesca subsp. vesca isoflavone 2'-hydroxylase-like (LOC101305800), misc_RNA
Ahy048865	gi|29122779|dbj|AP006142.1|	0.89	56	2e-07	Lotus japonicus genomic DNA, chromosome 2, clone: LjT08A24, TM0250, complete sequence
Ahy048866	gi|357442362|ref|XM_003591411.1|	0.85	705	1e-172	Medicago truncatula Kynurenine-oxoglutarate transaminase (MTR_1g087760) mRNA, complete cds
Ahy048867	gi|357442362|ref|XM_003591411.1|	0.85	705	1e-172	Medicago truncatula Kynurenine-oxoglutarate transaminase (MTR_1g087760) mRNA, complete cds
Ahy048868	gi|356561274|ref|XM_003548860.1|	0.86	161	6e-32	PREDICTED: Glycine max BTB/POZ domain-containing protein At5g66560-like (LOC100817616), mRNA
Ahy048869	gi|356498467|ref|XM_003518026.1|	0.83	356	6e-60	PREDICTED: Glycine max BTB/POZ domain-containing protein At5g66560-like (LOC100813543), mRNA
Ahy048870	gi|356560900|ref|XM_003548677.1|	0.86	2339	0	PREDICTED: Glycine max uncharacterized protein LOC100777686 (LOC100777686), mRNA
Ahy048871	gi|356560900|ref|XM_003548677.1|	0.86	2339	0	PREDICTED: Glycine max uncharacterized protein LOC100777686 (LOC100777686), mRNA
Ahy048872	gi|356560900|ref|XM_003548677.1|	0.86	2252	0	PREDICTED: Glycine max uncharacterized protein LOC100777686 (LOC100777686), mRNA
Ahy048873	gi|356560900|ref|XM_003548677.1|	0.86	2252	0	PREDICTED: Glycine max uncharacterized protein LOC100777686 (LOC100777686), mRNA
Ahy048874	gi|356516751|ref|XM_003527009.1|	0.97	38	3e-09	PREDICTED: Glycine max ATPase 11, plasma membrane-type-like, transcript variant 2 (LOC100782459), mRNA
Ahy048875	gi|356546746|ref|XM_003541736.1|	0.8	1125	1e-148	PREDICTED: Glycine max uncharacterized protein LOC100817897 (LOC100817897), mRNA
Ahy048876	gi|356546746|ref|XM_003541736.1|	0.8	1125	1e-148	PREDICTED: Glycine max uncharacterized protein LOC100817897 (LOC100817897), mRNA
Ahy048877	gi|356546746|ref|XM_003541736.1|	0.8	1125	1e-148	PREDICTED: Glycine max uncharacterized protein LOC100817897 (LOC100817897), mRNA
Ahy048878	gi|356546746|ref|XM_003541736.1|	0.8	1125	1e-148	PREDICTED: Glycine max uncharacterized protein LOC100817897 (LOC100817897), mRNA
Ahy048879	gi|356547225|ref|XM_003541969.1|	0.85	1925	0	PREDICTED: Glycine max pentatricopeptide repeat-containing protein At4g37170-like (LOC100782448), mRNA
Ahy048880	gi|356547225|ref|XM_003541969.1|	0.85	1925	0	PREDICTED: Glycine max pentatricopeptide repeat-containing protein At4g37170-like (LOC100782448), mRNA
Ahy048881	gi|356563004|ref|XM_003549709.1|	0.87	897	0	PREDICTED: Glycine max CBL-interacting protein kinase 24-like, transcript variant 1 (LOC100811380), mRNA
Ahy048882	gi|189163309|dbj|AP010543.1|	0.9	207	1e-63	Lotus japonicus genomic DNA, chromosome 4, clone: LjT31E01, TM1536, complete sequence
Ahy048883	gi|356499316|ref|XM_003518440.1|	0.86	844	0	PREDICTED: Glycine max GTP-binding protein At3g49725, chloroplastic-like (LOC100777376), mRNA
Ahy048884	gi|356497457|ref|XM_003517529.1|	0.85	893	0	PREDICTED: Glycine max 5'-nucleotidase surE-like (LOC100808698), mRNA
Ahy048885	gi|356572177|ref|XM_003554199.1|	0.97	77	6e-30	PREDICTED: Glycine max uncharacterized protein LOC100781513 (LOC100781513), mRNA
Ahy048886	gi|356550717|ref|XM_003543683.1|	0.86	1474	0	PREDICTED: Glycine max calcium-transporting ATPase 8, plasma membrane-type-like (LOC100813841), mRNA
Ahy048887	gi|356507278|ref|XR_136446.1|	0.8	949	1e-109	PREDICTED: Glycine max uncharacterized LOC100806477 (LOC100806477), miscRNA
Ahy048888	gi|356507278|ref|XR_136446.1|	0.8	949	1e-109	PREDICTED: Glycine max uncharacterized LOC100806477 (LOC100806477), miscRNA
Ahy048889	gi|356546835|ref|XM_003541780.1|	0.79	903	1e-75	PREDICTED: Glycine max uncharacterized protein LOC100800114 (LOC100800114), mRNA
Ahy048890	gi|356529824|ref|XM_003533440.1|	0.92	194	1e-68	PREDICTED: Glycine max auxin-induced protein 15A-like (LOC100796124), mRNA
Ahy048892	gi|356577509|ref|XM_003556819.1|	0.85	209	6e-41	PREDICTED: Glycine max polycomb group protein EMBRYONIC FLOWER 2-like (LOC100815591), mRNA
Ahy048893	gi|356577509|ref|XM_003556819.1|	0.85	164	2e-28	PREDICTED: Glycine max polycomb group protein EMBRYONIC FLOWER 2-like (LOC100815591), mRNA
Ahy048894	gi|356577509|ref|XM_003556819.1|	0.85	164	2e-28	PREDICTED: Glycine max polycomb group protein EMBRYONIC FLOWER 2-like (LOC100815591), mRNA
Ahy048895	gi|356577509|ref|XM_003556819.1|	0.85	209	6e-41	PREDICTED: Glycine max polycomb group protein EMBRYONIC FLOWER 2-like (LOC100815591), mRNA
Ahy048896	gi|356574576|ref|XM_003555374.1|	0.84	2485	0	PREDICTED: Glycine max uncharacterized protein LOC100809696 (LOC100809696), mRNA
Ahy048897	gi|356567165|ref|XM_003551744.1|	0.83	653	1e-122	PREDICTED: Glycine max DNA-directed RNA polymerase III subunit RPC6-like (LOC100783276), mRNA
Ahy048899	gi|356533220|ref|XM_003535117.1|	0.84	1047	0	PREDICTED: Glycine max MATE efflux family protein 1-like (LOC100810327), mRNA
Ahy048900	gi|356516361|ref|XM_003526816.1|	0.91	311	1e-111	PREDICTED: Glycine max ABC transporter I family member 10, chloroplastic-like (LOC100813654), mRNA
Ahy048901	gi|351727251|ref|NM_001251505.1|	0.88	350	1e-104	Glycine max uncharacterized LOC100306411 (LOC100306411), mRNA
Ahy048902	gi|356575999|ref|XM_003556075.1|	0.82	298	2e-44	PREDICTED: Glycine max uncharacterized protein LOC100801714 (LOC100801714), mRNA
Ahy048903	gi|402794607|ref|NM_001255266.2|	0.85	411	2e-90	Glycine max uncharacterized LOC100809549 (LOC100809549), mRNA
Ahy048908	gi|356519577|ref|XM_003528401.1|	0.84	170	3e-21	PREDICTED: Glycine max uncharacterized protein LOC100806542 (LOC100806542), mRNA
Ahy048909	gi|356512565|ref|XM_003524941.1|	0.86	779	0	PREDICTED: Glycine max carboxyl-terminal-processing protease-like (LOC100804192), mRNA
Ahy048910	gi|83584326|gb|DQ228181.1|	0.93	115	6e-38	Prototheca wickerhamii strain SAG 263-11 plastid 14-3-3 protein GF14 nu-like mRNA, partial cds; nuclear gene for plastid product
Ahy048911	gi|54651278|gb|BT016497.1|	0.88	72	2e-12	Zea mays clone Contig330 mRNA sequence
Ahy048912	gi|242375268|emb|FP101387.1|	0.84	181	1e-29	Phyllostachys edulis cDNA clone: bphyem101f02, full insert sequence
Ahy048914	gi|356523746|ref|XM_003530448.1|	0.89	873	0	PREDICTED: Glycine max proteasomal ubiquitin receptor ADRM1-like (LOC100815281), mRNA
Ahy048915	gi|158186911|gb|AC169089.18|	0.97	34	3e-07	Medicago truncatula clone mth2-193h6, complete sequence
Ahy048916	gi|358348812|ref|XM_003638389.1|	0.81	287	3e-33	Medicago truncatula CONSTANS-like zinc finger protein (MTR_131s0020) mRNA, complete cds
Ahy048917	gi|363814411|ref|NM_001255914.1|	0.88	421	1e-125	Glycine max uncharacterized LOC100809202 (LOC100809202), mRNA
Ahy048918	gi|356551748|ref|XM_003544188.1|	0.86	980	0	PREDICTED: Glycine max uncharacterized protein LOC100778021 (LOC100778021), mRNA
Ahy048919	gi|356551748|ref|XM_003544188.1|	0.85	1166	0	PREDICTED: Glycine max uncharacterized protein LOC100778021 (LOC100778021), mRNA
Ahy048920	gi|356528527|ref|XM_003532806.1|	0.83	317	1e-55	PREDICTED: Glycine max TSL-kinase interacting protein 1-like (LOC100801436), mRNA
Ahy048921	gi|357476714|ref|XM_003608595.1|	0.87	233	1e-58	Medicago truncatula Protein kinase-like protein (MTR_4g098740) mRNA, complete cds
Ahy048922	gi|351727155|ref|NM_001250222.1|	0.85	314	4e-67	Glycine max cyclin d3 (LOC547740), mRNA >gi|42362318|gb|AY439098.1| Glycine max cyclin d3 mRNA, complete cds
Ahy048924	gi|356526764|ref|XM_003531939.1|	0.92	126	2e-42	PREDICTED: Glycine max uncharacterized protein LOC100799464 (LOC100799464), mRNA
Ahy048925	gi|356562013|ref|XM_003549222.1|	0.85	95	1e-11	PREDICTED: Glycine max uncharacterized protein LOC100777883 (LOC100777883), mRNA
Ahy048929	gi|70779788|gb|DQ099111.1|	0.94	389	1e-172	Arachis stenosperma clone AS1RN0P1x536 microsatellite sequence
Ahy048930	gi|21637356|gb|AF513970.1|	0.98	97	6e-41	Pennisetum glaucum isolate RGPM 229 disease resistance protein-like protein gene, partial sequence
Ahy048931	gi|21637356|gb|AF513970.1|	0.98	97	4e-41	Pennisetum glaucum isolate RGPM 229 disease resistance protein-like protein gene, partial sequence
Ahy048932	gi|21637356|gb|AF513970.1|	0.98	97	8e-41	Pennisetum glaucum isolate RGPM 229 disease resistance protein-like protein gene, partial sequence
Ahy048934	gi|356513518|ref|XM_003525413.1|	0.88	561	1e-175	PREDICTED: Glycine max formin-like protein 20-like (LOC100785475), mRNA
Ahy048935	gi|356521350|ref|XM_003529272.1|	0.89	509	1e-167	PREDICTED: Glycine max mutS2 protein-like, transcript variant 2 (LOC100778373), mRNA
Ahy048936	gi|356520980|ref|XM_003529089.1|	0.85	1329	0	PREDICTED: Glycine max uncharacterized protein LOC100817582 (LOC100817582), mRNA
Ahy048937	gi|356520980|ref|XM_003529089.1|	0.85	1329	0	PREDICTED: Glycine max uncharacterized protein LOC100817582 (LOC100817582), mRNA
Ahy048938	gi|356522104|ref|XM_003529642.1|	0.86	442	1e-109	PREDICTED: Glycine max uncharacterized protein LOC100804585 (LOC100804585), mRNA
Ahy048939	gi|356528903|ref|XM_003532989.1|	0.85	1481	0	PREDICTED: Glycine max poly(A) polymerase-like (LOC100783237), mRNA
Ahy048940	gi|356574399|ref|XM_003555288.1|	0.88	626	0	PREDICTED: Glycine max peroxisomal long-chain acyl-CoA synthetase (LOC100301904), mRNA
Ahy048942	gi|356510769|ref|XM_003524059.1|	0.79	460	8e-41	PREDICTED: Glycine max small RNA 2'-O-methyltransferase-like (LOC100785461), mRNA
Ahy048943	gi|356495405|ref|XM_003516521.1|	0.91	116	6e-34	PREDICTED: Glycine max ATPase family AAA domain-containing protein 3-like (LOC100776095), mRNA
Ahy048944	gi|351727251|ref|NM_001251505.1|	0.88	350	1e-104	Glycine max uncharacterized LOC100306411 (LOC100306411), mRNA
Ahy048948	gi|356536291|ref|XM_003536625.1|	0.87	895	0	PREDICTED: Glycine max sulfate transporter 3.1-like (LOC100810196), mRNA
Ahy048950	gi|356562500|ref|XM_003549461.1|	0.8	336	2e-36	PREDICTED: Glycine max CASP-like protein GSVIVT00013502001-like (LOC100812100), mRNA
Ahy048952	gi|356510769|ref|XM_003524059.1|	0.85	630	1e-142	PREDICTED: Glycine max small RNA 2'-O-methyltransferase-like (LOC100785461), mRNA
Ahy048953	gi|224151715|ref|XM_002337104.1|	0.83	128	3e-14	Populus trichocarpa predicted protein, mRNA
Ahy048954	gi|356511523|ref|XM_003524427.1|	0.85	458	4e-99	PREDICTED: Glycine max probable serine/threonine-protein kinase At1g54610-like (LOC100789359), mRNA
Ahy048955	gi|402794259|ref|NM_001254062.2|	0.84	145	8e-20	Glycine max clavaminate synthase-like protein At3g21360-like (LOC100797326), mRNA
Ahy048956	gi|270138145|gb|BT105097.1|	0.79	263	6e-19	Picea glauca clone GQ02818_H20 mRNA sequence
Ahy048957	gi|84662924|gb|AC155101.19|	0.94	50	3e-11	Medicago truncatula clone mth2-139j13, complete sequence
Ahy048958	gi|351722159|ref|NM_001251073.1|	0.85	375	9e-86	Glycine max uncharacterized LOC100527568 (LOC100527568), mRNA
Ahy048959	gi|403044033|ref|NM_001255257.2|	0.9	688	0	Glycine max translin-associated protein X-like (LOC100776523), mRNA
Ahy048960	gi|356523128|ref|XM_003530146.1|	0.87	311	4e-81	PREDICTED: Glycine max acyl-[acyl-carrier-protein]--UDP-N-acetylglucosamine O-acyltransferase-like (LOC100798746), mRNA
Ahy048962	gi|356536291|ref|XM_003536625.1|	0.87	895	0	PREDICTED: Glycine max sulfate transporter 3.1-like (LOC100810196), mRNA
Ahy048963	gi|356549772|ref|XM_003543217.1|	0.89	440	1e-137	PREDICTED: Glycine max uncharacterized protein LOC100789383 (LOC100789383), mRNA
Ahy048964	gi|356530172|ref|XM_003533610.1|	0.81	340	1e-31	PREDICTED: Glycine max uncharacterized protein LOC100814077 (LOC100814077), mRNA
Ahy048965	gi|356501024|ref|XM_003519281.1|	0.87	951	0	PREDICTED: Glycine max GDSL esterase/lipase At5g37690-like (LOC100793163), mRNA
Ahy048966	gi|356569787|ref|XM_003553030.1|	0.84	259	3e-45	PREDICTED: Glycine max nudix hydrolase 17, mitochondrial-like (LOC100795999), mRNA
Ahy048967	gi|356549601|ref|XM_003543133.1|	0.87	98	2e-18	PREDICTED: Glycine max uncharacterized protein LOC100306249, transcript variant 1 (LOC100306249), mRNA
Ahy048968	gi|356510769|ref|XM_003524059.1|	0.81	761	1e-103	PREDICTED: Glycine max small RNA 2'-O-methyltransferase-like (LOC100785461), mRNA
Ahy048969	gi|210143715|dbj|AK286497.1|	0.8	1566	0	Glycine max cDNA, clone: GMFL01-29-O22
Ahy048970	gi|210143715|dbj|AK286497.1|	0.8	1566	0	Glycine max cDNA, clone: GMFL01-29-O22
Ahy048971	gi|356560514|ref|XM_003548489.1|	0.82	732	1e-121	PREDICTED: Glycine max glutamate receptor 2.5-like (LOC100778941), mRNA
Ahy048972	gi|356522411|ref|XM_003529792.1|	0.81	1408	0	PREDICTED: Glycine max exocyst complex component 7-like (LOC100808671), mRNA
Ahy048973	gi|356522411|ref|XM_003529792.1|	0.81	1408	0	PREDICTED: Glycine max exocyst complex component 7-like (LOC100808671), mRNA
Ahy048974	gi|356522411|ref|XM_003529792.1|	0.81	1408	0	PREDICTED: Glycine max exocyst complex component 7-like (LOC100808671), mRNA
Ahy048975	gi|356545994|ref|XM_003541370.1|	0.85	301	2e-62	PREDICTED: Glycine max uncharacterized protein LOC100807578 (LOC100807578), mRNA
Ahy048976	gi|387812449|gb|JN872551.2|	0.93	514	0	Lotus japonicus strain MG-20 mitochondrion, complete genome
Ahy048977	gi|387812449|gb|JN872551.2|	0.93	514	0	Lotus japonicus strain MG-20 mitochondrion, complete genome
Ahy048978	gi|301078586|gb|HM600766.1|	0.99	514	0	Adesmia emarginata voucher C. Heibl & S. Pfanzelt 05-017 (M) maturase (matR) gene, partial cds; mitochondrial
Ahy048979	gi|356503447|ref|XM_003520472.1|	0.84	497	1e-106	PREDICTED: Glycine max uncharacterized protein LOC100817296 (LOC100817296), mRNA
Ahy048980	gi|356525338|ref|XM_003531234.1|	0.79	1243	1e-121	PREDICTED: Glycine max cytochrome P450 716B2-like, transcript variant 1 (LOC100778750), mRNA
Ahy048981	gi|356528397|ref|XM_003532742.1|	0.8	1331	1e-165	PREDICTED: Glycine max cytochrome P450 716B2-like (LOC100808690), mRNA
Ahy048982	gi|356528397|ref|XM_003532742.1|	0.8	1404	1e-170	PREDICTED: Glycine max cytochrome P450 716B2-like (LOC100808690), mRNA
Ahy048983	gi|356547542|ref|XM_003542123.1|	0.86	1862	0	PREDICTED: Glycine max uncharacterized protein LOC100790087 (LOC100790087), mRNA
Ahy048984	gi|356547542|ref|XM_003542123.1|	0.86	1862	0	PREDICTED: Glycine max uncharacterized protein LOC100790087 (LOC100790087), mRNA
Ahy048985	gi|356547542|ref|XM_003542123.1|	0.86	1862	0	PREDICTED: Glycine max uncharacterized protein LOC100790087 (LOC100790087), mRNA
Ahy048986	gi|357465080|ref|XM_003602774.1|	0.83	2260	0	Medicago truncatula F-box protein (MTR_3g099370) mRNA, complete cds
Ahy048987	gi|356513069|ref|XM_003525189.1|	0.81	453	4e-47	PREDICTED: Glycine max uncharacterized protein LOC100802257 (LOC100802257), mRNA
Ahy048988	gi|356540240|ref|XM_003538550.1|	0.88	840	0	PREDICTED: Glycine max uncharacterized protein LOC100778486 (LOC100778486), mRNA
Ahy048989	gi|189162531|dbj|AP009754.1|	0.82	932	1e-153	Lotus japonicus genomic DNA, clone: LjT25G12, TM1910, complete sequence
Ahy048990	gi|356527717|ref|XM_003532407.1|	0.88	512	1e-144	PREDICTED: Glycine max isoamylase 1, chloroplastic-like (LOC100792587), mRNA
Ahy048991	gi|139867052|dbj|AB300052.1|	0.89	948	0	Phaseolus vulgaris PvISA1 mRNA for isoamylase-type starch-debranching enzyme 1, complete cds
Ahy048992	gi|139867052|dbj|AB300052.1|	0.88	1576	0	Phaseolus vulgaris PvISA1 mRNA for isoamylase-type starch-debranching enzyme 1, complete cds
Ahy048993	gi|356539173|ref|XM_003538027.1|	0.85	407	2e-94	PREDICTED: Glycine max uncharacterized protein LOC100808072 (LOC100808072), mRNA
Ahy048994	gi|292789707|dbj|AK339276.1|	0.89	1145	0	Lotus japonicus cDNA, clone: LjFL3-065-AB08, HTC
Ahy048995	gi|292789707|dbj|AK339276.1|	0.89	1145	0	Lotus japonicus cDNA, clone: LjFL3-065-AB08, HTC
Ahy048996	gi|292789707|dbj|AK339276.1|	0.89	1145	0	Lotus japonicus cDNA, clone: LjFL3-065-AB08, HTC
Ahy048997	gi|356501603|ref|XM_003519566.1|	0.85	1443	0	PREDICTED: Glycine max uncharacterized protein LOC100814628 (LOC100814628), mRNA
Ahy048998	gi|356528882|ref|XM_003532979.1|	0.81	470	5e-62	PREDICTED: Glycine max probable LRR receptor-like serine/threonine-protein kinase At1g51880-like (LOC100776284), mRNA
Ahy048999	gi|356528882|ref|XM_003532979.1|	0.81	470	8e-62	PREDICTED: Glycine max probable LRR receptor-like serine/threonine-protein kinase At1g51880-like (LOC100776284), mRNA
Ahy049000	gi|356528882|ref|XM_003532979.1|	0.81	470	1e-61	PREDICTED: Glycine max probable LRR receptor-like serine/threonine-protein kinase At1g51880-like (LOC100776284), mRNA
Ahy049001	gi|189163270|dbj|AP010504.1|	0.85	363	3e-80	Lotus japonicus genomic DNA, chromosome 4, clone: LjT20M06, TM1747, complete sequence
Ahy049002	gi|189163270|dbj|AP010504.1|	0.85	363	3e-80	Lotus japonicus genomic DNA, chromosome 4, clone: LjT20M06, TM1747, complete sequence
Ahy049003	gi|189163270|dbj|AP010504.1|	0.86	306	4e-70	Lotus japonicus genomic DNA, chromosome 4, clone: LjT20M06, TM1747, complete sequence
Ahy049004	gi|363806887|ref|NM_001255370.1|	0.8	336	9e-34	Glycine max uncharacterized LOC100815720 (LOC100815720), mRNA
Ahy049005	gi|363806887|ref|NM_001255370.1|	0.8	336	1e-33	Glycine max uncharacterized LOC100815720 (LOC100815720), mRNA
Ahy049006	gi|363806887|ref|NM_001255370.1|	0.8	389	6e-44	Glycine max uncharacterized LOC100815720 (LOC100815720), mRNA
Ahy049007	gi|356533811|ref|XM_003535404.1|	0.93	106	7e-35	PREDICTED: Glycine max uncharacterized protein LOC100803778 (LOC100803778), mRNA
Ahy049008	gi|356533811|ref|XM_003535404.1|	0.93	106	7e-35	PREDICTED: Glycine max uncharacterized protein LOC100803778 (LOC100803778), mRNA
Ahy049009	gi|356533811|ref|XM_003535404.1|	0.93	106	7e-35	PREDICTED: Glycine max uncharacterized protein LOC100803778 (LOC100803778), mRNA
Ahy049010	gi|356563943|ref|XM_003550169.1|	0.91	1454	0	PREDICTED: Glycine max cullin-1-like, transcript variant 1 (LOC100793682), mRNA
Ahy049011	gi|356563943|ref|XM_003550169.1|	0.92	1597	0	PREDICTED: Glycine max cullin-1-like, transcript variant 1 (LOC100793682), mRNA
Ahy049012	gi|356563943|ref|XM_003550169.1|	0.91	1479	0	PREDICTED: Glycine max cullin-1-like, transcript variant 1 (LOC100793682), mRNA
Ahy049013	gi|356551109|ref|XM_003543873.1|	0.81	510	1e-66	PREDICTED: Glycine max ABC transporter G family member 11-like (LOC100784793), mRNA
Ahy049014	gi|356551109|ref|XM_003543873.1|	0.81	510	1e-66	PREDICTED: Glycine max ABC transporter G family member 11-like (LOC100784793), mRNA
Ahy049015	gi|356551109|ref|XM_003543873.1|	0.81	510	1e-66	PREDICTED: Glycine max ABC transporter G family member 11-like (LOC100784793), mRNA
Ahy049016	gi|356508241|ref|XM_003522820.1|	0.83	1436	0	PREDICTED: Glycine max histone-lysine N-methyltransferase, H3 lysine-9 specific SUVH1-like (LOC100812173), mRNA
Ahy049017	gi|356508241|ref|XM_003522820.1|	0.83	1436	0	PREDICTED: Glycine max histone-lysine N-methyltransferase, H3 lysine-9 specific SUVH1-like (LOC100812173), mRNA
Ahy049018	gi|356508241|ref|XM_003522820.1|	0.83	1436	0	PREDICTED: Glycine max histone-lysine N-methyltransferase, H3 lysine-9 specific SUVH1-like (LOC100812173), mRNA
Ahy049020	gi|356517705|ref|XM_003527479.1|	0.88	1607	0	PREDICTED: Glycine max ABC transporter C family member 12-like (LOC100811691), mRNA
Ahy049021	gi|402793959|ref|NM_001254602.2|	0.89	708	0	Glycine max transmembrane protein 120 homolog (LOC100789483), mRNA
Ahy049022	gi|357507818|ref|XM_003624150.1|	0.91	46	3e-06	Medicago truncatula Ycf60-like protein (MTR_7g080300) mRNA, complete cds
Ahy049024	gi|402794859|ref|NM_001254193.2|	0.86	252	1e-55	Glycine max uncharacterized LOC100802211 (LOC100802211), mRNA
Ahy049026	gi|356545994|ref|XM_003541370.1|	0.85	301	2e-62	PREDICTED: Glycine max uncharacterized protein LOC100807578 (LOC100807578), mRNA
Ahy049028	gi|356511643|ref|XM_003524485.1|	0.87	803	0	PREDICTED: Glycine max uncharacterized protein LOC100776923 (LOC100776923), mRNA
Ahy049029	gi|356551284|ref|XM_003543959.1|	0.86	608	1e-159	PREDICTED: Glycine max transcriptional adapter ADA2-like (LOC100779424), mRNA
Ahy049030	gi|356551284|ref|XM_003543959.1|	0.87	290	9e-78	PREDICTED: Glycine max transcriptional adapter ADA2-like (LOC100779424), mRNA
Ahy049031	gi|356551284|ref|XM_003543959.1|	0.86	607	1e-158	PREDICTED: Glycine max transcriptional adapter ADA2-like (LOC100779424), mRNA
Ahy049033	gi|356556031|ref|XM_003546283.1|	0.91	971	0	PREDICTED: Glycine max coatomer subunit beta'-2-like (LOC100804239), mRNA
Ahy049034	gi|356538723|ref|XM_003537803.1|	0.83	1451	0	PREDICTED: Glycine max uncharacterized protein LOC100780424 (LOC100780424), mRNA
Ahy049035	gi|356508243|ref|XR_136465.1|	0.88	826	0	PREDICTED: Glycine max uncharacterized LOC100812720 (LOC100812720), miscRNA
Ahy049036	gi|356538723|ref|XM_003537803.1|	0.83	1451	0	PREDICTED: Glycine max uncharacterized protein LOC100780424 (LOC100780424), mRNA
Ahy049038	gi|358348812|ref|XM_003638389.1|	0.81	287	4e-33	Medicago truncatula CONSTANS-like zinc finger protein (MTR_131s0020) mRNA, complete cds
Ahy049039	gi|358348812|ref|XM_003638389.1|	0.82	286	2e-40	Medicago truncatula CONSTANS-like zinc finger protein (MTR_131s0020) mRNA, complete cds
Ahy049040	gi|358348812|ref|XM_003638389.1|	0.82	286	1e-40	Medicago truncatula CONSTANS-like zinc finger protein (MTR_131s0020) mRNA, complete cds
Ahy049041	gi|357472590|ref|XM_003606532.1|	0.86	1131	0	Medicago truncatula E3 UFM1-protein ligase-like protein (MTR_4g062090) mRNA, complete cds
Ahy049042	gi|357472590|ref|XM_003606532.1|	0.86	1100	0	Medicago truncatula E3 UFM1-protein ligase-like protein (MTR_4g062090) mRNA, complete cds
Ahy049043	gi|357472590|ref|XM_003606532.1|	0.86	1131	0	Medicago truncatula E3 UFM1-protein ligase-like protein (MTR_4g062090) mRNA, complete cds
Ahy049044	gi|359807113|ref|NM_001254419.1|	0.85	1697	0	Glycine max zeaxanthin epoxidase, chloroplastic-like (LOC100820171), mRNA >gi|340764660|gb|HQ875555.1| Glycine max zeaxanthin epoxidase 2 mRNA, complete cds
Ahy049045	gi|359807113|ref|NM_001254419.1|	0.85	1697	0	Glycine max zeaxanthin epoxidase, chloroplastic-like (LOC100820171), mRNA >gi|340764660|gb|HQ875555.1| Glycine max zeaxanthin epoxidase 2 mRNA, complete cds
Ahy049046	gi|359807113|ref|NM_001254419.1|	0.85	1697	0	Glycine max zeaxanthin epoxidase, chloroplastic-like (LOC100820171), mRNA >gi|340764660|gb|HQ875555.1| Glycine max zeaxanthin epoxidase 2 mRNA, complete cds
Ahy049047	gi|210142166|dbj|AK246085.1|	0.87	1643	0	Glycine max cDNA, clone: GMFL01-51-F01
Ahy049048	gi|210142166|dbj|AK246085.1|	0.86	1643	0	Glycine max cDNA, clone: GMFL01-51-F01
Ahy049049	gi|210142166|dbj|AK246085.1|	0.87	1643	0	Glycine max cDNA, clone: GMFL01-51-F01
Ahy049051	gi|356521942|ref|XM_003529561.1|	0.89	641	0	PREDICTED: Glycine max DUF21 domain-containing protein At4g14240-like (LOC100803705), mRNA
Ahy049052	gi|189163126|dbj|AP010360.1|	0.83	862	1e-160	Lotus japonicus genomic DNA, chromosome 1, clone: LjB25H22, BM1932a, complete sequence
Ahy049053	gi|189163126|dbj|AP010360.1|	0.83	862	1e-160	Lotus japonicus genomic DNA, chromosome 1, clone: LjB25H22, BM1932a, complete sequence
Ahy049054	gi|189163126|dbj|AP010360.1|	0.83	862	1e-160	Lotus japonicus genomic DNA, chromosome 1, clone: LjB25H22, BM1932a, complete sequence
Ahy049055	gi|356543637|ref|XM_003540219.1|	0.86	1271	0	PREDICTED: Glycine max ubiquitin carboxyl-terminal hydrolase 8-like (LOC100776553), mRNA
Ahy049056	gi|356543637|ref|XM_003540219.1|	0.86	1271	0	PREDICTED: Glycine max ubiquitin carboxyl-terminal hydrolase 8-like (LOC100776553), mRNA
Ahy049057	gi|356543637|ref|XM_003540219.1|	0.86	1271	0	PREDICTED: Glycine max ubiquitin carboxyl-terminal hydrolase 8-like (LOC100776553), mRNA
Ahy049058	gi|356565076|ref|XM_003550723.1|	0.87	402	1e-106	PREDICTED: Glycine max uncharacterized protein LOC100804293 (LOC100804293), mRNA
Ahy049060	gi|460404985|ref|XM_004247911.1|	0.87	70	5e-09	PREDICTED: Solanum lycopersicum ethylene-responsive transcription factor ERF062-like (LOC101246474), mRNA
Ahy049061	gi|356535477|ref|XM_003536224.1|	0.86	250	1e-53	PREDICTED: Glycine max ethylene-responsive transcription factor ERF062-like (LOC100819431), mRNA
Ahy049062	gi|356538580|ref|XM_003537733.1|	0.86	2831	0	PREDICTED: Glycine max alanyl-tRNA synthetase-like (LOC100788271), mRNA
Ahy049063	gi|356538580|ref|XM_003537733.1|	0.86	2831	0	PREDICTED: Glycine max alanyl-tRNA synthetase-like (LOC100788271), mRNA
Ahy049065	gi|210143115|dbj|AK285897.1|	0.82	153	4e-13	Glycine max cDNA, clone: GMFL01-18-C20
Ahy049066	gi|357446312|ref|XM_003593386.1|	0.83	1758	0	Medicago truncatula B3 domain-containing transcription repressor VAL2 (MTR_2g011940) mRNA, complete cds
Ahy049067	gi|357446312|ref|XM_003593386.1|	0.83	1993	0	Medicago truncatula B3 domain-containing transcription repressor VAL2 (MTR_2g011940) mRNA, complete cds
Ahy049068	gi|253584505|gb|AY526420.2|	0.9	51	6e-07	Arachis hypogaea clone PM664 microsatellite sequence
Ahy049069	gi|253584505|gb|AY526420.2|	0.9	51	5e-07	Arachis hypogaea clone PM664 microsatellite sequence
Ahy049070	gi|356528539|ref|XM_003532811.1|	0.83	1568	0	PREDICTED: Glycine max protein TONSOKU-like (LOC100805682), mRNA
Ahy049071	gi|356528539|ref|XM_003532811.1|	0.81	2106	0	PREDICTED: Glycine max protein TONSOKU-like (LOC100805682), mRNA
Ahy049072	gi|42560310|gb|AY526410.1|	0.92	78	3e-21	Arachis hypogaea clone PM654 microsatellite sequence
Ahy049073	gi|42560310|gb|AY526410.1|	0.91	56	2e-09	Arachis hypogaea clone PM654 microsatellite sequence
Ahy049074	gi|356574051|ref|XM_003555118.1|	0.87	1641	0	PREDICTED: Glycine max DEAD-box ATP-dependent RNA helicase 3, chloroplastic-like (LOC100815040), mRNA
Ahy049075	gi|356574051|ref|XM_003555118.1|	0.87	1641	0	PREDICTED: Glycine max DEAD-box ATP-dependent RNA helicase 3, chloroplastic-like (LOC100815040), mRNA
Ahy049076	gi|62177380|gb|AY747319.1|	0.79	481	2e-31	Arachis hypogaea isolate PCREP2B10 resistance protein Cre (CRE) gene, partial cds
Ahy049077	gi|62177380|gb|AY747319.1|	0.8	532	2e-59	Arachis hypogaea isolate PCREP2B10 resistance protein Cre (CRE) gene, partial cds
Ahy049078	gi|351727946|ref|NM_001250505.1|	0.87	1784	0	Glycine max UDP-sugar pyrophosphorylase (USP1), mRNA >gi|82734754|gb|DQ267699.1| Glycine max UDP-sugar pyrophosphorylase (USP1) mRNA, complete cds
Ahy049079	gi|356555533|ref|XM_003546038.1|	0.82	978	1e-168	PREDICTED: Glycine max uncharacterized protein LOC100807088 (LOC100807088), mRNA
Ahy049080	gi|356555533|ref|XM_003546038.1|	0.82	978	1e-168	PREDICTED: Glycine max uncharacterized protein LOC100807088 (LOC100807088), mRNA
Ahy049082	gi|356515360|ref|XM_003526321.1|	0.79	261	2e-15	PREDICTED: Glycine max probable cellulose synthase A catalytic subunit 3 [UDP-forming]-like (LOC100815971), mRNA
Ahy049083	gi|356515360|ref|XM_003526321.1|	0.79	261	2e-15	PREDICTED: Glycine max probable cellulose synthase A catalytic subunit 3 [UDP-forming]-like (LOC100815971), mRNA
Ahy049084	gi|356561312|ref|XM_003548879.1|	0.85	1250	0	PREDICTED: Glycine max DEAD-box ATP-dependent RNA helicase 41-like (LOC100784491), mRNA
Ahy049085	gi|356561312|ref|XM_003548879.1|	0.85	1250	0	PREDICTED: Glycine max DEAD-box ATP-dependent RNA helicase 41-like (LOC100784491), mRNA
Ahy049086	gi|356540306|ref|XM_003538583.1|	0.83	1682	0	PREDICTED: Glycine max pentatricopeptide repeat-containing protein At5g02860-like (LOC100796014), mRNA
Ahy049087	gi|356540306|ref|XM_003538583.1|	0.83	1682	0	PREDICTED: Glycine max pentatricopeptide repeat-containing protein At5g02860-like (LOC100796014), mRNA
Ahy049088	gi|224923079|gb|AC235315.1|	0.85	415	6e-93	Glycine max strain Williams 82 clone GM_WBb0074H17, complete sequence
Ahy049089	gi|356550130|ref|XM_003543395.1|	0.84	390	1e-75	PREDICTED: Glycine max probable histone H2B.1-like (LOC100793796), mRNA
Ahy049090	gi|48717538|gb|AC137078.24|	0.78	1847	1e-142	Medicago truncatula clone mth2-10e12, complete sequence
Ahy049091	gi|48717538|gb|AC137078.24|	0.78	1847	1e-142	Medicago truncatula clone mth2-10e12, complete sequence
Ahy049094	gi|351726169|ref|NM_001251468.1|	0.84	1036	0	Glycine max ATP-binding/protein serine/threonine kinase (LOC100305385), mRNA >gi|223452275|gb|FJ014711.1| Glycine max clone cw28 ATP-binding/protein serine/threonine kinase mRNA, complete cds
Ahy049095	gi|351726169|ref|NM_001251468.1|	0.84	1036	0	Glycine max ATP-binding/protein serine/threonine kinase (LOC100305385), mRNA >gi|223452275|gb|FJ014711.1| Glycine max clone cw28 ATP-binding/protein serine/threonine kinase mRNA, complete cds
Ahy049097	gi|470135210|ref|XM_004303369.1|	0.91	46	3e-06	PREDICTED: Fragaria vesca subsp. vesca 40S ribosomal protein S5-1-like, transcript variant 2 (LOC101307513), mRNA
Ahy049099	gi|402793938|ref|NM_001254160.2|	0.85	631	1e-152	Glycine max uncharacterized LOC100789661 (LOC100789661), mRNA
Ahy049100	gi|356572131|ref|XM_003554176.1|	0.92	851	0	PREDICTED: Glycine max uncharacterized protein LOC100815027 (LOC100815027), mRNA
Ahy049101	gi|356572131|ref|XM_003554176.1|	0.92	851	0	PREDICTED: Glycine max uncharacterized protein LOC100815027 (LOC100815027), mRNA
Ahy049102	gi|342365827|gb|HQ637178.1|	0.84	497	5e-94	Arachis hypogaea clone AHF-205D04 NBS-LRR gene cluster, complete sequence
Ahy049103	gi|342365827|gb|HQ637178.1|	0.84	497	6e-94	Arachis hypogaea clone AHF-205D04 NBS-LRR gene cluster, complete sequence
Ahy049104	gi|356570955|ref|XM_003553600.1|	0.84	219	7e-37	PREDICTED: Glycine max uncharacterized protein LOC100807168 (LOC100807168), mRNA
Ahy049105	gi|356570955|ref|XM_003553600.1|	0.84	219	7e-37	PREDICTED: Glycine max uncharacterized protein LOC100807168 (LOC100807168), mRNA
Ahy049108	gi|356545805|ref|XM_003541277.1|	0.82	1419	0	PREDICTED: Glycine max aspartic proteinase oryzasin-1-like (LOC100796053), mRNA
Ahy049109	gi|292770755|dbj|AK337530.1|	0.91	79	7e-19	Lotus japonicus cDNA, clone: LjFL1-066-DB06, HTC
Ahy049110	gi|292770755|dbj|AK337530.1|	0.91	79	7e-19	Lotus japonicus cDNA, clone: LjFL1-066-DB06, HTC
Ahy049111	gi|189163342|dbj|AP010576.1|	0.82	2259	0	Lotus japonicus genomic DNA, chromosome 1, clone: LjT41E05, TM1880, complete sequence
Ahy049112	gi|189163342|dbj|AP010576.1|	0.82	2259	0	Lotus japonicus genomic DNA, chromosome 1, clone: LjT41E05, TM1880, complete sequence
Ahy049113	gi|356515825|ref|XM_003526551.1|	0.83	1141	0	PREDICTED: Glycine max F-box/kelch-repeat protein At1g22040-like (LOC100806691), mRNA
Ahy049114	gi|356515825|ref|XM_003526551.1|	0.83	1141	0	PREDICTED: Glycine max F-box/kelch-repeat protein At1g22040-like (LOC100806691), mRNA
Ahy049115	gi|357439672|ref|XM_003590066.1|	0.79	585	4e-55	Medicago truncatula Cyclopropane fatty acid synthase (MTR_1g044520) mRNA, complete cds
Ahy049116	gi|357439672|ref|XM_003590066.1|	0.79	585	4e-55	Medicago truncatula Cyclopropane fatty acid synthase (MTR_1g044520) mRNA, complete cds
Ahy049117	gi|356533671|ref|XM_003535336.1|	0.81	233	9e-22	PREDICTED: Glycine max uncharacterized protein LOC100803944 (LOC100803944), mRNA
Ahy049118	gi|356533671|ref|XM_003535336.1|	0.81	233	9e-22	PREDICTED: Glycine max uncharacterized protein LOC100803944 (LOC100803944), mRNA
Ahy049119	gi|356573303|ref|XM_003554754.1|	0.88	1415	0	PREDICTED: Glycine max CASTOR protein (LOC732613), mRNA
Ahy049120	gi|356573303|ref|XM_003554754.1|	0.88	1415	0	PREDICTED: Glycine max CASTOR protein (LOC732613), mRNA
Ahy049123	gi|356544286|ref|XM_003540537.1|	0.84	898	0	PREDICTED: Glycine max uncharacterized protein LOC100815407 (LOC100815407), mRNA
Ahy049124	gi|356544286|ref|XM_003540537.1|	0.84	898	0	PREDICTED: Glycine max uncharacterized protein LOC100815407 (LOC100815407), mRNA
Ahy049125	gi|356528911|ref|XM_003532993.1|	0.86	1770	0	PREDICTED: Glycine max uncharacterized protein LOC100784837, transcript variant 2 (LOC100784837), mRNA
Ahy049126	gi|356528911|ref|XM_003532993.1|	0.86	1770	0	PREDICTED: Glycine max uncharacterized protein LOC100784837, transcript variant 2 (LOC100784837), mRNA
Ahy049129	gi|356571319|ref|XM_003553778.1|	0.87	256	5e-62	PREDICTED: Glycine max uncharacterized protein LOC100778298 (LOC100778298), mRNA
Ahy049130	gi|356571319|ref|XM_003553778.1|	0.87	256	5e-62	PREDICTED: Glycine max uncharacterized protein LOC100778298 (LOC100778298), mRNA
Ahy049131	gi|337730164|gb|JN127770.1|	1	31	3e-07	Theobroma cacao clone TCC_BC032C24, complete sequence
Ahy049132	gi|356501179|ref|XM_003519357.1|	0.9	154	3e-47	PREDICTED: Glycine max protein transport protein Sec61 subunit gamma-like (LOC100789824), mRNA
Ahy049133	gi|356543408|ref|XM_003540105.1|	0.9	153	1e-46	PREDICTED: Glycine max protein transport protein Sec61 subunit gamma-like (LOC100805604), mRNA
Ahy049134	gi|402793919|ref|NM_001254634.2|	0.85	930	0	Glycine max trans-2,3-enoyl-CoA reductase-like (LOC100785393), mRNA
Ahy049139	gi|356558588|ref|XM_003547539.1|	0.87	1220	0	PREDICTED: Glycine max histidine decarboxylase-like (LOC100785163), mRNA
Ahy049140	gi|356514474|ref|XM_003525883.1|	0.78	964	4e-69	PREDICTED: Glycine max sodium-coupled neutral amino acid transporter 1-like (LOC100778699), mRNA
Ahy049147	gi|403043631|ref|NM_001254005.2|	0.85	582	1e-130	Glycine max uncharacterized LOC100814212 (LOC100814212), mRNA
Ahy049148	gi|403043631|ref|NM_001254005.2|	0.85	582	1e-130	Glycine max uncharacterized LOC100814212 (LOC100814212), mRNA
Ahy049158	gi|2822482|gb|AF039709.1|AF039709	0.91	786	0	Maackia amurensis 14-3-3 protein homolog mRNA, complete cds
Ahy049163	gi|224001559|ref|XM_002290416.1|	0.88	72	1e-12	Thalassiosira pseudonana CCMP1335 RL10, ribosomal protein 10 60S large ribosomal subunit (RL10), mRNA
Ahy049164	gi|302846400|ref|XM_002954691.1|	0.88	61	1e-08	Volvox carteri f. nagariensis component of cytosolic 80S ribosome and 60S large subunit (rpl10E), mRNA
Ahy049175	gi|356510795|ref|XM_003524072.1|	0.87	3029	0	PREDICTED: Glycine max uncharacterized protein LOC100793933 (LOC100793933), mRNA
Ahy049176	gi|356510795|ref|XM_003524072.1|	0.87	3029	0	PREDICTED: Glycine max uncharacterized protein LOC100793933 (LOC100793933), mRNA
Ahy049200	gi|292789606|dbj|AK339175.1|	0.8	152	3e-10	Lotus japonicus cDNA, clone: LjFL3-053-AD05, HTC
Ahy049201	gi|292789606|dbj|AK339175.1|	0.81	155	5e-12	Lotus japonicus cDNA, clone: LjFL3-053-AD05, HTC
Ahy049204	gi|356564983|ref|XM_003550677.1|	0.81	1635	0	PREDICTED: Glycine max protein MODIFIER OF SNC1 1-like (LOC100777190), mRNA
Ahy049205	gi|356564983|ref|XM_003550677.1|	0.81	1635	0	PREDICTED: Glycine max protein MODIFIER OF SNC1 1-like (LOC100777190), mRNA
Ahy049209	gi|357519234|ref|XM_003629858.1|	0.83	976	1e-176	Medicago truncatula Potassium transporter (MTR_8g088200) mRNA, complete cds
Ahy049210	gi|357519234|ref|XM_003629858.1|	0.83	976	1e-176	Medicago truncatula Potassium transporter (MTR_8g088200) mRNA, complete cds
Ahy049213	gi|293336924|ref|NM_001175586.1|	0.95	219	5e-98	Zea mays uncharacterized LOC100382897 (LOC100382897), mRNA >gi|223974710|gb|BT065667.1| Zea mays full-length cDNA clone ZM_BFc0010G09 mRNA, complete cds
Ahy049222	gi|292747473|dbj|AK337290.1|	0.84	1643	0	Lotus japonicus cDNA, clone: LjFL1-054-AD04, HTC
Ahy049223	gi|292747473|dbj|AK337290.1|	0.84	1643	0	Lotus japonicus cDNA, clone: LjFL1-054-AD04, HTC
Ahy049224	gi|356556785|ref|XM_003546655.1|	0.88	3318	0	PREDICTED: Glycine max uncharacterized protein LOC100780877, transcript variant 2 (LOC100780877), mRNA
Ahy049225	gi|356556785|ref|XM_003546655.1|	0.88	3318	0	PREDICTED: Glycine max uncharacterized protein LOC100780877, transcript variant 2 (LOC100780877), mRNA
Ahy049228	gi|290796032|gb|GU480450.1|	0.88	62	3e-08	Arachis duranensis clone BAC ADUR185P1 genomic sequence
Ahy049234	gi|290796032|gb|GU480450.1|	0.9	280	1e-93	Arachis duranensis clone BAC ADUR185P1 genomic sequence
Ahy049235	gi|290796032|gb|GU480450.1|	0.89	279	2e-88	Arachis duranensis clone BAC ADUR185P1 genomic sequence
Ahy049238	gi|351721047|ref|NM_001248220.1|	0.82	295	1e-41	Glycine max uncharacterized LOC100499725 (LOC100499725), mRNA
Ahy049243	gi|356519099|ref|XM_003528164.1|	0.84	1007	0	PREDICTED: Glycine max zinc finger Ran-binding domain-containing protein 3-like (LOC100788690), mRNA
Ahy049244	gi|356519099|ref|XM_003528164.1|	0.84	1007	0	PREDICTED: Glycine max zinc finger Ran-binding domain-containing protein 3-like (LOC100788690), mRNA
Ahy049245	gi|351724932|ref|NM_001249634.1|	0.88	1154	0	Glycine max allantoate amidohydrolase (AAH), mRNA >gi|225348712|gb|FJ796239.1| Glycine max cultivar Williams allantoate amidohydrolase mRNA, complete cds
Ahy049246	gi|351724932|ref|NM_001249634.1|	0.87	1303	0	Glycine max allantoate amidohydrolase (AAH), mRNA >gi|225348712|gb|FJ796239.1| Glycine max cultivar Williams allantoate amidohydrolase mRNA, complete cds
Ahy049247	gi|356529851|ref|XM_003533453.1|	0.83	595	1e-109	PREDICTED: Glycine max serine/threonine-protein kinase-like protein At3g51990-like (LOC100805692), mRNA
Ahy049248	gi|356529851|ref|XM_003533453.1|	0.83	595	1e-109	PREDICTED: Glycine max serine/threonine-protein kinase-like protein At3g51990-like (LOC100805692), mRNA
Ahy049249	gi|441424192|gb|JX541363.1|	0.86	66	5e-06	Paspalum vaginatum clone StvSingle_HKZDOCN02EUYM5 microsatellite sequence
Ahy049250	gi|441424192|gb|JX541363.1|	0.86	66	5e-06	Paspalum vaginatum clone StvSingle_HKZDOCN02EUYM5 microsatellite sequence
Ahy049251	gi|427197673|gb|AC235881.2|	0.83	331	6e-58	Glycine max clone GM_WBc0011H22, complete sequence
Ahy049252	gi|356506215|ref|XM_003521835.1|	0.87	101	1e-17	PREDICTED: Glycine max uncharacterized protein LOC100780609 (LOC100780609), mRNA
Ahy049253	gi|357467202|ref|XM_003603838.1|	0.86	102	2e-16	Medicago truncatula Mannitol transporter (MTR_3g116240) mRNA, complete cds
Ahy049258	gi|402745753|ref|NM_001248967.2|	0.84	203	7e-36	Glycine max uncharacterized LOC100527425 (LOC100527425), mRNA
Ahy049259	gi|223019672|emb|FP016156.4|	0.82	234	3e-32	Medicago truncatula chromosome 5 clone mth4-46m9, COMPLETE SEQUENCE
Ahy049260	gi|223019672|emb|FP016156.4|	0.82	234	3e-32	Medicago truncatula chromosome 5 clone mth4-46m9, COMPLETE SEQUENCE
Ahy049261	gi|356570695|ref|XM_003553473.1|	0.8	1000	1e-122	PREDICTED: Glycine max 12-oxophytodienoate reductase 2-like (LOC100818208), mRNA
Ahy049262	gi|356570695|ref|XM_003553473.1|	0.8	992	1e-122	PREDICTED: Glycine max 12-oxophytodienoate reductase 2-like (LOC100818208), mRNA
Ahy049263	gi|381388789|gb|AC236192.2|	0.81	275	4e-28	Glycine max clone GM_WBb0131F20, complete sequence
Ahy049264	gi|381388789|gb|AC236192.2|	0.81	275	4e-28	Glycine max clone GM_WBb0131F20, complete sequence
Ahy049265	gi|356500570|ref|XM_003519057.1|	0.85	611	1e-147	PREDICTED: Glycine max uncharacterized protein LOC100805715 (LOC100805715), mRNA
Ahy049266	gi|356500570|ref|XM_003519057.1|	0.85	611	1e-147	PREDICTED: Glycine max uncharacterized protein LOC100805715 (LOC100805715), mRNA
Ahy049269	gi|356502379|ref|XM_003519949.1|	0.81	894	1e-130	PREDICTED: Glycine max UDP-3-O-[3-hydroxymyristoyl] N-acetylglucosamine deacetylase-like (LOC100814465), mRNA
Ahy049270	gi|356502379|ref|XM_003519949.1|	0.81	856	1e-129	PREDICTED: Glycine max UDP-3-O-[3-hydroxymyristoyl] N-acetylglucosamine deacetylase-like (LOC100814465), mRNA
Ahy049274	gi|356533490|ref|XM_003535249.1|	0.8	562	2e-63	PREDICTED: Glycine max probable S-acyltransferase At4g01730-like (LOC100779504), mRNA
Ahy049275	gi|356533490|ref|XM_003535249.1|	0.8	562	2e-63	PREDICTED: Glycine max probable S-acyltransferase At4g01730-like (LOC100779504), mRNA
Ahy049276	gi|356545819|ref|XM_003541284.1|	0.81	1535	0	PREDICTED: Glycine max ABC transporter B family member 11-like (LOC100800293), mRNA
Ahy049277	gi|356564682|ref|XM_003550531.1|	0.83	1605	0	PREDICTED: Glycine max ABC transporter B family member 4-like (LOC100777713), mRNA
Ahy049280	gi|356510123|ref|XM_003523742.1|	0.83	482	2e-82	PREDICTED: Glycine max inositol-pentakisphosphate 2-kinase-like (LOC100807360), mRNA
Ahy049281	gi|356510123|ref|XM_003523742.1|	0.83	482	2e-82	PREDICTED: Glycine max inositol-pentakisphosphate 2-kinase-like (LOC100807360), mRNA
Ahy049282	gi|356557077|ref|XM_003546797.1|	0.86	499	1e-127	PREDICTED: Glycine max protein SOMBRERO-like (LOC100815632), mRNA
Ahy049283	gi|356557077|ref|XM_003546797.1|	0.86	499	1e-127	PREDICTED: Glycine max protein SOMBRERO-like (LOC100815632), mRNA
Ahy049285	gi|356505796|ref|XM_003521628.1|	0.84	983	0	PREDICTED: Glycine max probable protein phosphatase 2C 73-like (LOC100801309), mRNA
Ahy049286	gi|356572949|ref|XM_003554580.1|	0.84	577	1e-112	PREDICTED: Glycine max probable protein phosphatase 2C 73-like (LOC100808955), mRNA
Ahy049287	gi|356551109|ref|XM_003543873.1|	0.81	786	1e-106	PREDICTED: Glycine max ABC transporter G family member 11-like (LOC100784793), mRNA
Ahy049288	gi|356551109|ref|XM_003543873.1|	0.8	1036	1e-136	PREDICTED: Glycine max ABC transporter G family member 11-like (LOC100784793), mRNA
Ahy049289	gi|356566266|ref|XM_003551307.1|	0.86	803	0	PREDICTED: Glycine max nuclear transcription factor Y subunit A-1-like (LOC100808378), mRNA
Ahy049290	gi|356566266|ref|XM_003551307.1|	0.86	803	0	PREDICTED: Glycine max nuclear transcription factor Y subunit A-1-like (LOC100808378), mRNA
Ahy049291	gi|356531280|ref|XM_003534158.1|	0.9	560	0	PREDICTED: Glycine max uncharacterized protein LOC100800188 (LOC100800188), mRNA
Ahy049292	gi|356531280|ref|XM_003534158.1|	0.9	560	0	PREDICTED: Glycine max uncharacterized protein LOC100800188 (LOC100800188), mRNA
Ahy049297	gi|115187615|gb|DQ887085.1|	0.99	447	0	Arachis hypogaea ubiquitin carrier-like protein mRNA, complete cds
Ahy049298	gi|115187615|gb|DQ887085.1|	0.99	447	0	Arachis hypogaea ubiquitin carrier-like protein mRNA, complete cds
Ahy049299	gi|356555333|ref|XM_003545940.1|	0.84	1093	0	PREDICTED: Glycine max protein PHYLLO, chloroplastic-like (LOC100798570), mRNA
Ahy049300	gi|356555333|ref|XM_003545940.1|	0.84	1093	0	PREDICTED: Glycine max protein PHYLLO, chloroplastic-like (LOC100798570), mRNA
Ahy049301	gi|356513865|ref|XM_003525581.1|	0.87	319	2e-85	PREDICTED: Glycine max DUF246 domain-containing protein At1g04910-like (LOC100793244), mRNA
Ahy049302	gi|356513865|ref|XM_003525581.1|	0.88	1234	0	PREDICTED: Glycine max DUF246 domain-containing protein At1g04910-like (LOC100793244), mRNA
Ahy049305	gi|356495822|ref|XM_003516723.1|	0.8	925	1e-112	PREDICTED: Glycine max uncharacterized protein LOC100776817 (LOC100776817), mRNA
Ahy049306	gi|356495822|ref|XM_003516723.1|	0.8	925	1e-112	PREDICTED: Glycine max uncharacterized protein LOC100776817 (LOC100776817), mRNA
Ahy049307	gi|356566958|ref|XM_003551644.1|	0.86	138	3e-25	PREDICTED: Glycine max uncharacterized protein LOC100802884 (LOC100802884), mRNA
Ahy049308	gi|356566958|ref|XM_003551644.1|	0.89	268	2e-81	PREDICTED: Glycine max uncharacterized protein LOC100802884 (LOC100802884), mRNA
Ahy049309	gi|356557858|ref|XM_003547180.1|	0.85	205	7e-39	PREDICTED: Glycine max S-adenosylmethionine decarboxylase proenzyme 1-like (LOC100778203), mRNA
Ahy049310	gi|356557858|ref|XM_003547180.1|	0.85	205	7e-39	PREDICTED: Glycine max S-adenosylmethionine decarboxylase proenzyme 1-like (LOC100778203), mRNA
Ahy049311	gi|381388803|gb|AC235913.2|	0.86	338	6e-83	Glycine max clone GM_WBc0225O09, complete sequence
Ahy049312	gi|381388803|gb|AC235913.2|	0.86	338	6e-83	Glycine max clone GM_WBc0225O09, complete sequence
Ahy049313	gi|189162495|dbj|AP009718.1|	0.81	1216	0	Lotus japonicus genomic DNA, clone: LjT06I10, TM1823, complete sequence
Ahy049314	gi|189162495|dbj|AP009718.1|	0.81	1216	0	Lotus japonicus genomic DNA, clone: LjT06I10, TM1823, complete sequence
Ahy049315	gi|356564682|ref|XM_003550531.1|	0.84	1516	0	PREDICTED: Glycine max ABC transporter B family member 4-like (LOC100777713), mRNA
Ahy049316	gi|356564682|ref|XM_003550531.1|	0.84	1159	0	PREDICTED: Glycine max ABC transporter B family member 4-like (LOC100777713), mRNA
Ahy049317	gi|356510234|ref|XM_003523797.1|	0.86	953	0	PREDICTED: Glycine max uncharacterized protein LOC100818938 (LOC100818938), mRNA
Ahy049318	gi|356510234|ref|XM_003523797.1|	0.86	953	0	PREDICTED: Glycine max uncharacterized protein LOC100818938 (LOC100818938), mRNA
Ahy049319	gi|357443386|ref|XM_003591923.1|	0.89	864	0	Medicago truncatula Mitochondrial glutamate carrier (MTR_1g095780) mRNA, complete cds
Ahy049320	gi|357443386|ref|XM_003591923.1|	0.89	864	0	Medicago truncatula Mitochondrial glutamate carrier (MTR_1g095780) mRNA, complete cds
Ahy049321	gi|356533416|ref|XR_136854.1|	0.88	985	0	PREDICTED: Glycine max uncharacterized LOC100789825 (LOC100789825), miscRNA
Ahy049322	gi|356533416|ref|XR_136854.1|	0.88	985	0	PREDICTED: Glycine max uncharacterized LOC100789825 (LOC100789825), miscRNA
Ahy049323	gi|356495375|ref|XM_003516506.1|	0.93	440	1e-179	PREDICTED: Glycine max d-2-hydroxyglutarate dehydrogenase, mitochondrial-like (LOC100811898), mRNA
Ahy049324	gi|356495375|ref|XM_003516506.1|	0.9	592	0	PREDICTED: Glycine max d-2-hydroxyglutarate dehydrogenase, mitochondrial-like (LOC100811898), mRNA
Ahy049325	gi|356544320|ref|XM_003540553.1|	0.81	996	1e-151	PREDICTED: Glycine max origin recognition complex subunit 3-like (LOC100780646), mRNA
Ahy049326	gi|356544320|ref|XM_003540553.1|	0.82	1013	1e-165	PREDICTED: Glycine max origin recognition complex subunit 3-like (LOC100780646), mRNA
Ahy049327	gi|351726179|ref|NM_001248909.1|	0.88	351	1e-97	Glycine max uncharacterized LOC100526909 (LOC100526909), mRNA
Ahy049328	gi|358344654|ref|XM_003636355.1|	0.87	357	2e-98	Medicago truncatula Signal recognition particle 14 kDa protein (MTR_040s0033) mRNA, complete cds
Ahy049329	gi|357436566|ref|XM_003588511.1|	0.82	242	1e-28	Medicago truncatula BURP domain-containing protein (MTR_1g008590) mRNA, complete cds
Ahy049330	gi|357436566|ref|XM_003588511.1|	0.82	242	1e-28	Medicago truncatula BURP domain-containing protein (MTR_1g008590) mRNA, complete cds
Ahy049331	gi|356555764|ref|XM_003546152.1|	0.84	296	4e-53	PREDICTED: Glycine max nudix hydrolase 2-like (LOC100778567), mRNA
Ahy049332	gi|356555764|ref|XM_003546152.1|	0.82	485	1e-72	PREDICTED: Glycine max nudix hydrolase 2-like (LOC100778567), mRNA
Ahy049333	gi|356504091|ref|XM_003520785.1|	0.81	307	1e-37	PREDICTED: Glycine max benzyl alcohol O-benzoyltransferase-like (LOC100793362), mRNA
Ahy049334	gi|356504091|ref|XM_003520785.1|	0.81	307	2e-37	PREDICTED: Glycine max benzyl alcohol O-benzoyltransferase-like (LOC100793362), mRNA
Ahy049335	gi|356509480|ref|XM_003523428.1|	0.86	182	8e-38	PREDICTED: Glycine max uncharacterized protein LOC100780985 (LOC100780985), mRNA
Ahy049336	gi|356550340|ref|XM_003543498.1|	0.87	1321	0	PREDICTED: Glycine max probable serine/threonine-protein kinase At5g41260-like (LOC100804210), mRNA
Ahy049337	gi|356550340|ref|XM_003543498.1|	0.87	1321	0	PREDICTED: Glycine max probable serine/threonine-protein kinase At5g41260-like (LOC100804210), mRNA
Ahy049338	gi|356535201|ref|XM_003536089.1|	0.85	460	1e-101	PREDICTED: Glycine max cell division cycle 5-like protein-like (LOC100790369), mRNA
Ahy049339	gi|356535201|ref|XM_003536089.1|	0.84	437	6e-90	PREDICTED: Glycine max cell division cycle 5-like protein-like (LOC100790369), mRNA
Ahy049341	gi|357452550|ref|XM_003596504.1|	0.83	437	4e-72	Medicago truncatula Solute carrier family 22 member 15-like protein (MTR_2g081930) mRNA, complete cds
Ahy049342	gi|357452550|ref|XM_003596504.1|	0.83	437	4e-72	Medicago truncatula Solute carrier family 22 member 15-like protein (MTR_2g081930) mRNA, complete cds
Ahy049343	gi|356522806|ref|XM_003529987.1|	0.88	234	2e-61	PREDICTED: Glycine max uncharacterized protein LOC100802995 (LOC100802995), mRNA
Ahy049344	gi|356522806|ref|XM_003529987.1|	0.88	234	2e-61	PREDICTED: Glycine max uncharacterized protein LOC100802995 (LOC100802995), mRNA
Ahy049345	gi|356560786|ref|XM_003548621.1|	0.91	548	0	PREDICTED: Glycine max ubiquitin-conjugating enzyme E2 5-like (LOC100804969), mRNA
Ahy049346	gi|356560786|ref|XM_003548621.1|	0.9	548	0	PREDICTED: Glycine max ubiquitin-conjugating enzyme E2 5-like (LOC100804969), mRNA
Ahy049347	gi|356501949|ref|XM_003519738.1|	0.85	200	9e-39	PREDICTED: Glycine max uncharacterized protein LOC100819958 (LOC100819958), mRNA
Ahy049350	gi|359807027|ref|NM_001254152.1|	0.88	1073	0	Glycine max LRR receptor-like serine/threonine-protein kinase FEI 1-like (LOC100816028), mRNA >gi|223452297|gb|FJ014722.1| Glycine max clone cw40 leucine-rich repeat transmembrane protein kinase mRNA, complete cds
Ahy049351	gi|359807027|ref|NM_001254152.1|	0.88	1073	0	Glycine max LRR receptor-like serine/threonine-protein kinase FEI 1-like (LOC100816028), mRNA >gi|223452297|gb|FJ014722.1| Glycine max clone cw40 leucine-rich repeat transmembrane protein kinase mRNA, complete cds
Ahy049354	gi|189163161|dbj|AP010395.1|	0.84	151	3e-21	Lotus japonicus genomic DNA, chromosome 5, clone: LjB03D07, BM1847b, complete sequence
Ahy049355	gi|189163161|dbj|AP010395.1|	0.84	151	3e-21	Lotus japonicus genomic DNA, chromosome 5, clone: LjB03D07, BM1847b, complete sequence
Ahy049356	gi|71040670|gb|DQ097724.1|	0.99	551	0	Arachis hypogaea calcium-binding pollen allergen mRNA, complete cds
Ahy049357	gi|71040670|gb|DQ097724.1|	0.99	551	0	Arachis hypogaea calcium-binding pollen allergen mRNA, complete cds
Ahy049358	gi|403043780|ref|NM_001255883.2|	0.89	112	3e-27	Glycine max mitochondrial thiamine pyrophosphate carrier-like (LOC100805353), nuclear gene encoding mitochondrial protein, mRNA
Ahy049363	gi|356535201|ref|XM_003536089.1|	0.88	194	6e-52	PREDICTED: Glycine max cell division cycle 5-like protein-like (LOC100790369), mRNA
Ahy049364	gi|356576677|ref|XM_003556409.1|	0.88	143	9e-34	PREDICTED: Glycine max cell division cycle 5-like protein-like (LOC100801352), mRNA
Ahy049365	gi|356513322|ref|XM_003525315.1|	0.82	950	1e-154	PREDICTED: Glycine max serine/threonine-protein kinase HT1-like (LOC100778530), mRNA
Ahy049366	gi|356531246|ref|XM_003534141.1|	0.87	253	4e-65	PREDICTED: Glycine max uncharacterized protein LOC100790166, transcript variant 3 (LOC100790166), mRNA
Ahy049367	gi|356531246|ref|XM_003534141.1|	0.87	253	4e-65	PREDICTED: Glycine max uncharacterized protein LOC100790166, transcript variant 3 (LOC100790166), mRNA
Ahy049368	gi|357439672|ref|XM_003590066.1|	0.8	420	5e-45	Medicago truncatula Cyclopropane fatty acid synthase (MTR_1g044520) mRNA, complete cds
Ahy049369	gi|357439672|ref|XM_003590066.1|	0.8	420	5e-45	Medicago truncatula Cyclopropane fatty acid synthase (MTR_1g044520) mRNA, complete cds
Ahy049370	gi|356560812|ref|XM_003548633.1|	0.88	1257	0	PREDICTED: Glycine max BTB/POZ and MATH domain-containing protein 4-like (LOC100818306), mRNA
Ahy049371	gi|356560812|ref|XM_003548633.1|	0.88	1257	0	PREDICTED: Glycine max BTB/POZ and MATH domain-containing protein 4-like (LOC100818306), mRNA
Ahy049372	gi|356518703|ref|XM_003527970.1|	0.88	864	0	PREDICTED: Glycine max N(2),N(2)-dimethylguanosine tRNA methyltransferase Trm1-like (LOC100788340), mRNA
Ahy049373	gi|356518703|ref|XM_003527970.1|	0.88	864	0	PREDICTED: Glycine max N(2),N(2)-dimethylguanosine tRNA methyltransferase Trm1-like (LOC100788340), mRNA
Ahy049374	gi|357499600|ref|XM_003620041.1|	0.86	159	9e-33	Medicago truncatula Disease resistance-like protein (MTR_6g075880) mRNA, complete cds
Ahy049375	gi|357499600|ref|XM_003620041.1|	0.86	159	9e-33	Medicago truncatula Disease resistance-like protein (MTR_6g075880) mRNA, complete cds
Ahy049376	gi|356512140|ref|XM_003524731.1|	0.84	1444	0	PREDICTED: Glycine max ATP-dependent DNA helicase 2 subunit KU80-like (LOC100781545), mRNA
Ahy049377	gi|356512140|ref|XM_003524731.1|	0.84	1444	0	PREDICTED: Glycine max ATP-dependent DNA helicase 2 subunit KU80-like (LOC100781545), mRNA
Ahy049378	gi|356534436|ref|XM_003535713.1|	0.82	883	1e-153	PREDICTED: Glycine max serine/threonine-protein kinase ATR-like (LOC100804117), mRNA
Ahy049379	gi|356534436|ref|XM_003535713.1|	0.82	883	1e-153	PREDICTED: Glycine max serine/threonine-protein kinase ATR-like (LOC100804117), mRNA
Ahy049380	gi|301087152|gb|GU133624.1|	0.98	678	0	Arachis diogoi clone ADAF70 granule-bound glycogen synthase mRNA, partial cds
Ahy049381	gi|301087152|gb|GU133624.1|	0.98	678	0	Arachis diogoi clone ADAF70 granule-bound glycogen synthase mRNA, partial cds
Ahy049382	gi|356553820|ref|XM_003545202.1|	0.85	902	0	PREDICTED: Glycine max probable methyltransferase PMT11-like (LOC100786553), mRNA
Ahy049383	gi|356553820|ref|XM_003545202.1|	0.85	902	0	PREDICTED: Glycine max probable methyltransferase PMT11-like (LOC100786553), mRNA
Ahy049384	gi|29122778|dbj|AP006141.1|	0.93	47	1e-08	Lotus japonicus genomic DNA, chromosome 4, clone: LjT01N13, TM0247, complete sequence
Ahy049385	gi|29122778|dbj|AP006141.1|	0.93	47	2e-08	Lotus japonicus genomic DNA, chromosome 4, clone: LjT01N13, TM0247, complete sequence
Ahy049387	gi|356502216|ref|XM_003519868.1|	0.84	2246	0	PREDICTED: Glycine max protease 2-like (LOC100811935), mRNA
Ahy049388	gi|356502216|ref|XM_003519868.1|	0.84	2246	0	PREDICTED: Glycine max protease 2-like (LOC100811935), mRNA
Ahy049391	gi|290490603|dbj|AP011501.1|	0.84	624	1e-134	Lotus japonicus genomic DNA, chromosome 3, clone: LjT17I11, TM2153
Ahy049392	gi|290490603|dbj|AP011501.1|	0.84	624	1e-134	Lotus japonicus genomic DNA, chromosome 3, clone: LjT17I11, TM2153
Ahy049393	gi|356553217|ref|XM_003544907.1|	0.87	1920	0	PREDICTED: Glycine max auxin response factor 8-like (LOC100784804), mRNA
Ahy049394	gi|356553217|ref|XM_003544907.1|	0.87	1920	0	PREDICTED: Glycine max auxin response factor 8-like (LOC100784804), mRNA
Ahy049399	gi|356569542|ref|XM_003552911.1|	0.8	296	3e-27	PREDICTED: Glycine max UPF0503 protein At3g09070, chloroplastic-like (LOC100782038), mRNA
Ahy049400	gi|356569542|ref|XM_003552911.1|	0.8	296	3e-27	PREDICTED: Glycine max UPF0503 protein At3g09070, chloroplastic-like (LOC100782038), mRNA
Ahy049401	gi|356541915|ref|XM_003539370.1|	0.88	926	0	PREDICTED: Glycine max uncharacterized protein LOC100785818 (LOC100785818), mRNA
Ahy049402	gi|356541915|ref|XM_003539370.1|	0.88	926	0	PREDICTED: Glycine max uncharacterized protein LOC100785818 (LOC100785818), mRNA
Ahy049403	gi|356538068|ref|XM_003537479.1|	0.81	953	1e-143	PREDICTED: Glycine max uncharacterized protein LOC100785257 (LOC100785257), mRNA
Ahy049404	gi|356538068|ref|XM_003537479.1|	0.81	953	1e-143	PREDICTED: Glycine max uncharacterized protein LOC100785257 (LOC100785257), mRNA
Ahy049405	gi|356510008|ref|XM_003523685.1|	0.8	920	1e-109	PREDICTED: Glycine max uncharacterized protein LOC100811989 (LOC100811989), mRNA
Ahy049406	gi|356510008|ref|XM_003523685.1|	0.8	901	6e-93	PREDICTED: Glycine max uncharacterized protein LOC100811989 (LOC100811989), mRNA
Ahy049407	gi|356574538|ref|XM_003555355.1|	0.93	117	2e-36	PREDICTED: Glycine max trihelix transcription factor GT-2-like (LOC100799041), mRNA
Ahy049408	gi|356574538|ref|XM_003555355.1|	0.93	117	2e-36	PREDICTED: Glycine max trihelix transcription factor GT-2-like (LOC100799041), mRNA
Ahy049409	gi|356540300|ref|XM_003538580.1|	0.77	914	8e-42	PREDICTED: Glycine max gibberellin 2-beta-dioxygenase 8-like (LOC100793548), mRNA
Ahy049410	gi|356540300|ref|XM_003538580.1|	0.77	914	8e-42	PREDICTED: Glycine max gibberellin 2-beta-dioxygenase 8-like (LOC100793548), mRNA
Ahy049415	gi|356506215|ref|XM_003521835.1|	0.8	396	2e-40	PREDICTED: Glycine max uncharacterized protein LOC100780609 (LOC100780609), mRNA
Ahy049416	gi|356506215|ref|XM_003521835.1|	0.78	646	6e-45	PREDICTED: Glycine max uncharacterized protein LOC100780609 (LOC100780609), mRNA
Ahy049419	gi|356534911|ref|XM_003535947.1|	0.83	1247	0	PREDICTED: Glycine max uncharacterized protein LOC100803952 (LOC100803952), mRNA
Ahy049420	gi|356534911|ref|XM_003535947.1|	0.83	1247	0	PREDICTED: Glycine max uncharacterized protein LOC100803952 (LOC100803952), mRNA
Ahy049421	gi|351727590|ref|NM_001249725.1|	0.84	358	3e-64	Glycine max uncharacterized LOC100526970 (LOC100526970), mRNA
Ahy049422	gi|351727590|ref|NM_001249725.1|	0.84	358	3e-64	Glycine max uncharacterized LOC100526970 (LOC100526970), mRNA
Ahy049423	gi|356518865|ref|XM_003528050.1|	0.9	1163	0	PREDICTED: Glycine max cytosolic purine 5'-nucleotidase-like (LOC100793438), mRNA
Ahy049424	gi|356518865|ref|XM_003528050.1|	0.89	1506	0	PREDICTED: Glycine max cytosolic purine 5'-nucleotidase-like (LOC100793438), mRNA
Ahy049425	gi|356495410|ref|XM_003516523.1|	0.85	197	2e-39	PREDICTED: Glycine max ATP-dependent DNA helicase DDM1-like (LOC100777687), mRNA
Ahy049426	gi|356495410|ref|XM_003516523.1|	0.86	104	3e-17	PREDICTED: Glycine max ATP-dependent DNA helicase DDM1-like (LOC100777687), mRNA
Ahy049427	gi|356513978|ref|XM_003525637.1|	0.83	641	1e-120	PREDICTED: Glycine max malate synthase, glyoxysomal-like (LOC100782820), mRNA
Ahy049428	gi|356513978|ref|XM_003525637.1|	0.83	641	1e-120	PREDICTED: Glycine max malate synthase, glyoxysomal-like (LOC100782820), mRNA
Ahy049429	gi|32971114|dbj|AK061096.1|	0.86	83	5e-12	Oryza sativa Japonica Group cDNA clone:006-207-A05, full insert sequence
Ahy049433	gi|356500177|ref|XM_003518862.1|	0.84	1311	0	PREDICTED: Glycine max type I inositol-1,4,5-trisphosphate 5-phosphatase CVP2-like (LOC100788764), mRNA
Ahy049434	gi|356500177|ref|XM_003518862.1|	0.84	1311	0	PREDICTED: Glycine max type I inositol-1,4,5-trisphosphate 5-phosphatase CVP2-like (LOC100788764), mRNA
Ahy049437	gi|356573051|ref|XM_003554631.1|	0.85	1894	0	PREDICTED: Glycine max protein HASTY 1-like (LOC100789688), mRNA
Ahy049438	gi|356504081|ref|XM_003520780.1|	0.85	1580	0	PREDICTED: Glycine max protein HASTY 1-like (LOC100790207), mRNA
Ahy049439	gi|224923091|gb|AC235327.1|	0.88	1069	0	Glycine max strain Williams 82 clone GM_WBb0080M12, complete sequence
Ahy049440	gi|356502667|ref|XM_003520091.1|	0.84	701	1e-142	PREDICTED: Glycine max uncharacterized protein LOC100782205 (LOC100782205), mRNA
Ahy049441	gi|356502667|ref|XM_003520091.1|	0.82	280	2e-38	PREDICTED: Glycine max uncharacterized protein LOC100782205 (LOC100782205), mRNA
Ahy049442	gi|356502667|ref|XM_003520091.1|	0.82	280	2e-38	PREDICTED: Glycine max uncharacterized protein LOC100782205 (LOC100782205), mRNA
Ahy049443	gi|356502667|ref|XM_003520091.1|	0.84	273	2e-53	PREDICTED: Glycine max uncharacterized protein LOC100782205 (LOC100782205), mRNA
Ahy049444	gi|224923091|gb|AC235327.1|	0.88	1069	0	Glycine max strain Williams 82 clone GM_WBb0080M12, complete sequence
Ahy049445	gi|356502667|ref|XM_003520091.1|	0.82	280	2e-38	PREDICTED: Glycine max uncharacterized protein LOC100782205 (LOC100782205), mRNA
Ahy049446	gi|356502667|ref|XM_003520091.1|	0.84	273	2e-53	PREDICTED: Glycine max uncharacterized protein LOC100782205 (LOC100782205), mRNA
Ahy049447	gi|224923091|gb|AC235327.1|	0.88	1069	0	Glycine max strain Williams 82 clone GM_WBb0080M12, complete sequence
Ahy049448	gi|224923091|gb|AC235327.1|	0.88	1069	0	Glycine max strain Williams 82 clone GM_WBb0080M12, complete sequence
Ahy049449	gi|356502667|ref|XM_003520091.1|	0.83	323	2e-54	PREDICTED: Glycine max uncharacterized protein LOC100782205 (LOC100782205), mRNA
Ahy049450	gi|189163110|dbj|AP010344.1|	0.86	187	7e-38	Lotus japonicus genomic DNA, chromosome 2, clone: LjB24P14, BM1721, complete sequence
Ahy049451	gi|356502667|ref|XM_003520091.1|	0.84	273	2e-53	PREDICTED: Glycine max uncharacterized protein LOC100782205 (LOC100782205), mRNA
Ahy049452	gi|224923091|gb|AC235327.1|	0.88	1069	0	Glycine max strain Williams 82 clone GM_WBb0080M12, complete sequence
Ahy049453	gi|356502667|ref|XM_003520091.1|	0.83	323	2e-54	PREDICTED: Glycine max uncharacterized protein LOC100782205 (LOC100782205), mRNA
Ahy049454	gi|356502667|ref|XM_003520091.1|	0.82	280	2e-38	PREDICTED: Glycine max uncharacterized protein LOC100782205 (LOC100782205), mRNA
Ahy049455	gi|356502667|ref|XM_003520091.1|	0.83	323	1e-54	PREDICTED: Glycine max uncharacterized protein LOC100782205 (LOC100782205), mRNA
Ahy049456	gi|356502667|ref|XM_003520091.1|	0.83	323	2e-54	PREDICTED: Glycine max uncharacterized protein LOC100782205 (LOC100782205), mRNA
Ahy049457	gi|356502667|ref|XM_003520091.1|	0.85	270	3e-56	PREDICTED: Glycine max uncharacterized protein LOC100782205 (LOC100782205), mRNA
Ahy049458	gi|224923091|gb|AC235327.1|	0.88	1069	0	Glycine max strain Williams 82 clone GM_WBb0080M12, complete sequence
Ahy049459	gi|356502667|ref|XM_003520091.1|	0.84	701	1e-142	PREDICTED: Glycine max uncharacterized protein LOC100782205 (LOC100782205), mRNA
Ahy049460	gi|356502667|ref|XM_003520091.1|	0.83	323	1e-54	PREDICTED: Glycine max uncharacterized protein LOC100782205 (LOC100782205), mRNA
Ahy049461	gi|356502667|ref|XM_003520091.1|	0.83	323	2e-54	PREDICTED: Glycine max uncharacterized protein LOC100782205 (LOC100782205), mRNA
Ahy049462	gi|356502667|ref|XM_003520091.1|	0.84	701	1e-142	PREDICTED: Glycine max uncharacterized protein LOC100782205 (LOC100782205), mRNA
Ahy049463	gi|356502667|ref|XM_003520091.1|	0.84	701	1e-142	PREDICTED: Glycine max uncharacterized protein LOC100782205 (LOC100782205), mRNA
Ahy049464	gi|356502667|ref|XM_003520091.1|	0.84	701	1e-142	PREDICTED: Glycine max uncharacterized protein LOC100782205 (LOC100782205), mRNA
Ahy049465	gi|356502667|ref|XM_003520091.1|	0.84	701	1e-142	PREDICTED: Glycine max uncharacterized protein LOC100782205 (LOC100782205), mRNA
Ahy049466	gi|356502667|ref|XM_003520091.1|	0.84	273	2e-53	PREDICTED: Glycine max uncharacterized protein LOC100782205 (LOC100782205), mRNA
Ahy049467	gi|356502667|ref|XM_003520091.1|	0.85	270	3e-56	PREDICTED: Glycine max uncharacterized protein LOC100782205 (LOC100782205), mRNA
Ahy049468	gi|224923091|gb|AC235327.1|	0.88	1069	0	Glycine max strain Williams 82 clone GM_WBb0080M12, complete sequence
Ahy049469	gi|356502667|ref|XM_003520091.1|	0.85	270	3e-56	PREDICTED: Glycine max uncharacterized protein LOC100782205 (LOC100782205), mRNA
Ahy049470	gi|356502667|ref|XM_003520091.1|	0.84	273	2e-53	PREDICTED: Glycine max uncharacterized protein LOC100782205 (LOC100782205), mRNA
Ahy049471	gi|356502667|ref|XM_003520091.1|	0.84	273	2e-53	PREDICTED: Glycine max uncharacterized protein LOC100782205 (LOC100782205), mRNA
Ahy049472	gi|224923091|gb|AC235327.1|	0.88	1069	0	Glycine max strain Williams 82 clone GM_WBb0080M12, complete sequence
Ahy049473	gi|224923091|gb|AC235327.1|	0.88	1069	0	Glycine max strain Williams 82 clone GM_WBb0080M12, complete sequence
Ahy049474	gi|224923091|gb|AC235327.1|	0.88	1069	0	Glycine max strain Williams 82 clone GM_WBb0080M12, complete sequence
Ahy049475	gi|224923091|gb|AC235327.1|	0.88	1069	0	Glycine max strain Williams 82 clone GM_WBb0080M12, complete sequence
Ahy049476	gi|224923091|gb|AC235327.1|	0.88	1069	0	Glycine max strain Williams 82 clone GM_WBb0080M12, complete sequence
Ahy049477	gi|356502667|ref|XM_003520091.1|	0.84	701	1e-142	PREDICTED: Glycine max uncharacterized protein LOC100782205 (LOC100782205), mRNA
Ahy049478	gi|356502667|ref|XM_003520091.1|	0.84	365	3e-71	PREDICTED: Glycine max uncharacterized protein LOC100782205 (LOC100782205), mRNA
Ahy049479	gi|356502667|ref|XM_003520091.1|	0.84	701	1e-142	PREDICTED: Glycine max uncharacterized protein LOC100782205 (LOC100782205), mRNA
Ahy049480	gi|224923091|gb|AC235327.1|	0.88	1069	0	Glycine max strain Williams 82 clone GM_WBb0080M12, complete sequence
Ahy049481	gi|224923091|gb|AC235327.1|	0.88	1069	0	Glycine max strain Williams 82 clone GM_WBb0080M12, complete sequence
Ahy049482	gi|224923091|gb|AC235327.1|	0.88	1069	0	Glycine max strain Williams 82 clone GM_WBb0080M12, complete sequence
Ahy049483	gi|356502667|ref|XM_003520091.1|	0.84	701	1e-142	PREDICTED: Glycine max uncharacterized protein LOC100782205 (LOC100782205), mRNA
Ahy049484	gi|224923091|gb|AC235327.1|	0.88	1069	0	Glycine max strain Williams 82 clone GM_WBb0080M12, complete sequence
Ahy049485	gi|224923091|gb|AC235327.1|	0.88	1069	0	Glycine max strain Williams 82 clone GM_WBb0080M12, complete sequence
Ahy049486	gi|224923091|gb|AC235327.1|	0.88	1069	0	Glycine max strain Williams 82 clone GM_WBb0080M12, complete sequence
Ahy049487	gi|356502667|ref|XM_003520091.1|	0.84	701	1e-142	PREDICTED: Glycine max uncharacterized protein LOC100782205 (LOC100782205), mRNA
Ahy049488	gi|224923091|gb|AC235327.1|	0.88	1069	0	Glycine max strain Williams 82 clone GM_WBb0080M12, complete sequence
Ahy049489	gi|356502667|ref|XM_003520091.1|	0.83	323	1e-54	PREDICTED: Glycine max uncharacterized protein LOC100782205 (LOC100782205), mRNA
Ahy049490	gi|224923091|gb|AC235327.1|	0.88	1069	0	Glycine max strain Williams 82 clone GM_WBb0080M12, complete sequence
Ahy049491	gi|356502667|ref|XM_003520091.1|	0.84	701	1e-142	PREDICTED: Glycine max uncharacterized protein LOC100782205 (LOC100782205), mRNA
Ahy049492	gi|356502667|ref|XM_003520091.1|	0.83	230	2e-37	PREDICTED: Glycine max uncharacterized protein LOC100782205 (LOC100782205), mRNA
Ahy049493	gi|356502667|ref|XM_003520091.1|	0.84	701	1e-142	PREDICTED: Glycine max uncharacterized protein LOC100782205 (LOC100782205), mRNA
Ahy049494	gi|356502667|ref|XM_003520091.1|	0.84	273	2e-53	PREDICTED: Glycine max uncharacterized protein LOC100782205 (LOC100782205), mRNA
Ahy049495	gi|224923091|gb|AC235327.1|	0.88	1069	0	Glycine max strain Williams 82 clone GM_WBb0080M12, complete sequence
Ahy049496	gi|224923091|gb|AC235327.1|	0.88	1069	0	Glycine max strain Williams 82 clone GM_WBb0080M12, complete sequence
Ahy049497	gi|224923091|gb|AC235327.1|	0.88	1069	0	Glycine max strain Williams 82 clone GM_WBb0080M12, complete sequence
[truncated: 107,846 more rows]
