# Supplementary material for: Dynamics in the resistant and susceptible peanut (Arachis hypogaea L.) root transcriptome on infection with the Ralstonia solanacearum
Source: BMC Genomics. 2014 Dec 7;15(1):1078. doi: 10.1186/1471-2164-15-1078 (PMC4300042; doi:10.1186/1471-2164-15-1078)
Supplement: Supplementary file 5 — Additional file 5: File S3: Result of all unigenes blast against database of Arabidopsis, Glycine max and Peanut. (XLSX 8 MB) [file 12864_2014_6894_MOESM5_ESM.xlsx]

## Sheet: Glycine
Unigene	E-value	Annotation
comp203264_c2_seq1	6e-43	Glycine max protein kinase family protein (LOC100305420), mRNA
comp204633_c0_seq6	1e-112	Glycine max protein kinase family protein (LOC100305420), mRNA
comp204633_c0_seq7	1e-112	Glycine max protein kinase family protein (LOC100305420), mRNA
comp204633_c0_seq11	1e-112	Glycine max protein kinase family protein (LOC100305420), mRNA
comp204633_c0_seq12	1e-112	Glycine max protein kinase family protein (LOC100305420), mRNA
comp204633_c0_seq26	1e-115	Glycine max protein kinase family protein (LOC100305420), mRNA
comp204633_c0_seq31	1e-114	Glycine max protein kinase family protein (LOC100305420), mRNA
comp204633_c0_seq32	1e-115	Glycine max protein kinase family protein (LOC100305420), mRNA
comp204633_c0_seq40	1e-112	Glycine max protein kinase family protein (LOC100305420), mRNA
comp204633_c0_seq45	1e-115	Glycine max protein kinase family protein (LOC100305420), mRNA
comp205657_c3_seq4	3e-98	Glycine max protein kinase family protein (LOC100305420), mRNA
comp205657_c3_seq8	4e-98	Glycine max protein kinase family protein (LOC100305420), mRNA
comp205657_c3_seq9	1e-33	Glycine max protein kinase family protein (LOC100305420), mRNA
comp205657_c3_seq11	4e-98	Glycine max protein kinase family protein (LOC100305420), mRNA
comp205657_c3_seq13	0	Glycine max protein kinase family protein (LOC100305420), mRNA
comp205657_c3_seq14	6e-98	Glycine max protein kinase family protein (LOC100305420), mRNA
comp181947_c0_seq1	2e-54	Glycine max uncharacterized protein LOC100306461 (LOC100306461), mRNA
comp188418_c0_seq1	1e-111	Glycine max uncharacterized protein LOC100306461 (LOC100306461), mRNA
comp188418_c0_seq2	1e-111	Glycine max uncharacterized protein LOC100306461 (LOC100306461), mRNA
comp203044_c0_seq1	1e-100	Glycine max uncharacterized protein LOC100306480 (LOC100306480), mRNA
comp203914_c0_seq1	1e-109	Glycine max uncharacterized protein LOC100500546 (LOC100500546), mRNA
comp196012_c1_seq2	3e-50	Glycine max uncharacterized protein LOC100527227 (LOC100527227), mRNA
comp203122_c4_seq2	5e-33	Glycine max uncharacterized protein LOC100527550 (LOC100527550), mRNA
comp203122_c4_seq4	9e-28	Glycine max uncharacterized protein LOC100527550 (LOC100527550), mRNA
comp203122_c4_seq6	2e-29	Glycine max uncharacterized protein LOC100527550 (LOC100527550), mRNA
comp203122_c4_seq7	2e-29	Glycine max uncharacterized protein LOC100527550 (LOC100527550), mRNA
comp198045_c0_seq2	1e-145	Glycine max uncharacterized protein LOC100500445 (LOC100500445), mRNA
comp198045_c0_seq4	1e-124	Glycine max uncharacterized protein LOC100500445 (LOC100500445), mRNA
comp198045_c0_seq10	1e-148	Glycine max uncharacterized protein LOC100500445 (LOC100500445), mRNA
comp198045_c0_seq11	1e-118	Glycine max uncharacterized protein LOC100500445 (LOC100500445), mRNA
comp194559_c0_seq1	9e-23	Glycine max serine/threonine protein kinase (LOC100305389), mRNA
comp194559_c0_seq2	1e-22	Glycine max serine/threonine protein kinase (LOC100305389), mRNA
comp204610_c2_seq1	1e-118	Glycine max uncharacterized protein LOC100306717 (LOC100306717), mRNA
comp204610_c2_seq2	1e-118	Glycine max uncharacterized protein LOC100306717 (LOC100306717), mRNA
comp204610_c2_seq5	1e-118	Glycine max uncharacterized protein LOC100306717 (LOC100306717), mRNA
comp203983_c1_seq1	1e-100	Glycine max MYB transcription factor MYB52 (MYB52), mRNA
comp187869_c0_seq1	4e-29	Glycine max uncharacterized protein LOC100526931 (LOC100526931), mRNA
comp187869_c0_seq2	5e-22	Glycine max uncharacterized protein LOC100526931 (LOC100526931), mRNA
comp187869_c0_seq3	6e-19	Glycine max uncharacterized protein LOC100526931 (LOC100526931), mRNA
comp187869_c0_seq4	1e-28	Glycine max uncharacterized protein LOC100526931 (LOC100526931), mRNA
comp187869_c0_seq7	3e-18	Glycine max uncharacterized protein LOC100526931 (LOC100526931), mRNA
comp187869_c0_seq8	2e-25	Glycine max uncharacterized protein LOC100526931 (LOC100526931), mRNA
comp197966_c0_seq1	1e-28	Glycine max uncharacterized protein LOC100526931 (LOC100526931), mRNA
comp197966_c0_seq2	3e-82	Glycine max uncharacterized protein LOC100526931 (LOC100526931), mRNA
comp197966_c0_seq3	1e-142	Glycine max uncharacterized protein LOC100526931 (LOC100526931), mRNA
comp197966_c0_seq4	6e-63	Glycine max uncharacterized protein LOC100526931 (LOC100526931), mRNA
comp197966_c0_seq5	1e-106	Glycine max uncharacterized protein LOC100526931 (LOC100526931), mRNA
comp197966_c0_seq6	3e-28	Glycine max uncharacterized protein LOC100526931 (LOC100526931), mRNA
comp197966_c0_seq7	1e-118	Glycine max uncharacterized protein LOC100526931 (LOC100526931), mRNA
comp199294_c2_seq1	0	Glycine max glutamate dehydrogenase 2 (gdh2), mRNA
comp203220_c0_seq7	1e-10	Glycine max uncharacterized protein LOC100527483 (LOC100527483), mRNA
comp203220_c0_seq18	8e-11	Glycine max uncharacterized protein LOC100527483 (LOC100527483), mRNA
comp203220_c0_seq30	6e-11	Glycine max uncharacterized protein LOC100527483 (LOC100527483), mRNA
comp203220_c0_seq41	7e-11	Glycine max uncharacterized protein LOC100527483 (LOC100527483), mRNA
comp203220_c0_seq43	7e-11	Glycine max uncharacterized protein LOC100527483 (LOC100527483), mRNA
comp195820_c0_seq1	1e-111	Glycine max dehydroascorbate reductase (LOC732557), mRNA
comp195820_c0_seq2	4e-63	Glycine max dehydroascorbate reductase (LOC732557), mRNA
comp195820_c0_seq3	1e-111	Glycine max dehydroascorbate reductase (LOC732557), mRNA
comp195820_c0_seq4	4e-63	Glycine max dehydroascorbate reductase (LOC732557), mRNA
comp195820_c0_seq5	1e-177	Glycine max dehydroascorbate reductase (LOC732557), mRNA
comp195820_c0_seq6	1e-111	Glycine max dehydroascorbate reductase (LOC732557), mRNA
comp195820_c0_seq7	2e-76	Glycine max dehydroascorbate reductase (LOC732557), mRNA
comp195820_c0_seq8	4e-63	Glycine max dehydroascorbate reductase (LOC732557), mRNA
comp195820_c0_seq9	1e-111	Glycine max dehydroascorbate reductase (LOC732557), mRNA
comp195820_c0_seq10	1e-129	Glycine max dehydroascorbate reductase (LOC732557), mRNA
comp195820_c0_seq11	2e-63	Glycine max dehydroascorbate reductase (LOC732557), mRNA
comp195820_c0_seq12	4e-63	Glycine max dehydroascorbate reductase (LOC732557), mRNA
comp195820_c0_seq13	1e-111	Glycine max dehydroascorbate reductase (LOC732557), mRNA
comp186982_c0_seq1	1e-142	Glycine max uncharacterized protein LOC100499870 (LOC100499870), mRNA
comp186982_c0_seq2	1e-142	Glycine max uncharacterized protein LOC100499870 (LOC100499870), mRNA
comp177488_c0_seq1	1e-115	Glycine max polyphosphoinositide binding protein Ssh2p (SSH2), mRNA
comp177627_c0_seq1	3e-46	Glycine max PDR-like ABC-transporter (pdr12), mRNA
comp192844_c0_seq1	0	Glycine max PDR-like ABC-transporter (pdr12), mRNA
comp195105_c0_seq1	1e-136	Glycine max PDR-like ABC-transporter (pdr12), mRNA
comp195105_c1_seq2	1e-161	Glycine max PDR-like ABC-transporter (pdr12), mRNA
comp195105_c2_seq1	0	Glycine max PDR-like ABC-transporter (pdr12), mRNA
comp199707_c2_seq1	1e-134	Glycine max bZIP protein (SBZ1), mRNA
comp195999_c0_seq1	1e-121	Glycine max MAPK (LOC100305373), mRNA
comp195999_c2_seq1	3e-22	Glycine max MAPK (LOC100305373), mRNA
comp195999_c2_seq6	1e-24	Glycine max MAPK (LOC100305373), mRNA
comp190250_c0_seq1	1e-119	Glycine max glutathione S-transferase GST 13 (LOC547582), mRNA
comp190250_c0_seq2	1e-119	Glycine max glutathione S-transferase GST 13 (LOC547582), mRNA
comp187618_c0_seq1	4e-73	Glycine max uncharacterized protein LOC100527133 (LOC100527133), mRNA
comp187618_c0_seq2	2e-72	Glycine max uncharacterized protein LOC100527133 (LOC100527133), mRNA
comp198777_c0_seq1	1e-160	Glycine max uncharacterized protein LOC100305730 (LOC100305730), mRNA
comp198777_c0_seq2	1e-155	Glycine max uncharacterized protein LOC100305730 (LOC100305730), mRNA
comp198777_c0_seq3	1e-160	Glycine max uncharacterized protein LOC100305730 (LOC100305730), mRNA
comp198777_c0_seq4	1e-155	Glycine max uncharacterized protein LOC100305730 (LOC100305730), mRNA
comp184778_c0_seq1	2e-17	Glycine max uncharacterized protein LOC100527187 (LOC100527187), mRNA
comp184778_c1_seq1	1e-143	Glycine max uncharacterized protein LOC100527187 (LOC100527187), mRNA
comp204753_c0_seq1	1e-131	Glycine max 4-coumarate:CoA ligase isoenzyme 2 (LOC547944), mRNA
comp204753_c0_seq2	1e-131	Glycine max 4-coumarate:CoA ligase isoenzyme 2 (LOC547944), mRNA
comp199299_c0_seq1	0	Glycine max uncharacterized protein LOC100499662 (LOC100499662), mRNA
comp139469_c0_seq1	6e-99	Glycine max aluminum-activated citrate transporter (LOC100170750), mRNA
comp191287_c0_seq1	1e-70	Glycine max aluminum-activated citrate transporter (LOC100170750), mRNA
comp191287_c0_seq2	7e-71	Glycine max aluminum-activated citrate transporter (LOC100170750), mRNA
comp191287_c0_seq3	4e-70	Glycine max aluminum-activated citrate transporter (LOC100170750), mRNA
comp191287_c0_seq4	1e-70	Glycine max aluminum-activated citrate transporter (LOC100170750), mRNA
comp191287_c0_seq5	2e-99	Glycine max aluminum-activated citrate transporter (LOC100170750), mRNA
comp191287_c0_seq6	2e-70	Glycine max aluminum-activated citrate transporter (LOC100170750), mRNA
comp191287_c0_seq7	7e-92	Glycine max aluminum-activated citrate transporter (LOC100170750), mRNA
comp191287_c0_seq9	3e-99	Glycine max aluminum-activated citrate transporter (LOC100170750), mRNA
comp191287_c0_seq10	4e-70	Glycine max aluminum-activated citrate transporter (LOC100170750), mRNA
comp202973_c1_seq1	0	Glycine max aluminum-activated citrate transporter (LOC100170750), mRNA
comp202973_c1_seq2	0	Glycine max aluminum-activated citrate transporter (LOC100170750), mRNA
comp202973_c1_seq6	0	Glycine max aluminum-activated citrate transporter (LOC100170750), mRNA
comp202973_c1_seq7	0	Glycine max aluminum-activated citrate transporter (LOC100170750), mRNA
comp202973_c1_seq8	0	Glycine max aluminum-activated citrate transporter (LOC100170750), mRNA
comp184867_c0_seq1	1e-105	Glycine max uncharacterized protein LOC100305986 (LOC100305986), mRNA
comp184867_c0_seq3	6e-80	Glycine max uncharacterized protein LOC100305986 (LOC100305986), mRNA
comp184867_c0_seq4	7e-80	Glycine max uncharacterized protein LOC100305986 (LOC100305986), mRNA
comp184867_c0_seq6	6e-80	Glycine max uncharacterized protein LOC100305986 (LOC100305986), mRNA
comp184867_c0_seq8	4e-80	Glycine max uncharacterized protein LOC100305986 (LOC100305986), mRNA
comp184867_c0_seq9	7e-80	Glycine max uncharacterized protein LOC100305986 (LOC100305986), mRNA
comp184867_c0_seq10	6e-80	Glycine max uncharacterized protein LOC100305986 (LOC100305986), mRNA
comp184867_c0_seq11	5e-80	Glycine max uncharacterized protein LOC100305986 (LOC100305986), mRNA
comp184867_c0_seq12	6e-80	Glycine max uncharacterized protein LOC100305986 (LOC100305986), mRNA
comp184867_c0_seq13	6e-80	Glycine max uncharacterized protein LOC100305986 (LOC100305986), mRNA
comp184867_c0_seq15	6e-80	Glycine max uncharacterized protein LOC100305986 (LOC100305986), mRNA
comp184867_c0_seq16	1e-105	Glycine max uncharacterized protein LOC100305986 (LOC100305986), mRNA
comp204820_c0_seq1	1e-158	Glycine max S-adenosylmethionine decarboxylase (SAMDC), mRNA
comp204820_c0_seq2	1e-163	Glycine max S-adenosylmethionine decarboxylase (SAMDC), mRNA
comp204820_c0_seq3	0	Glycine max S-adenosylmethionine decarboxylase (SAMDC), mRNA
comp204820_c0_seq4	1e-125	Glycine max S-adenosylmethionine decarboxylase (SAMDC), mRNA
comp204820_c0_seq5	0	Glycine max S-adenosylmethionine decarboxylase (SAMDC), mRNA
comp204820_c0_seq6	9e-92	Glycine max S-adenosylmethionine decarboxylase (SAMDC), mRNA
comp192744_c0_seq1	1e-113	Glycine max uncharacterized protein LOC100499887 (LOC100499887), mRNA
comp194320_c0_seq1	0	Glycine max C2-H2 zinc finger protein (STOP1), mRNA
comp194320_c1_seq1	1e-45	Glycine max C2-H2 zinc finger protein (STOP1), mRNA
comp204317_c0_seq1	1e-121	Glycine max C2-H2 zinc finger protein (STOP1), mRNA
comp205393_c0_seq1	9e-61	Glycine max uncharacterized protein LOC100499918 (LOC100499918), mRNA
comp205393_c0_seq2	5e-69	Glycine max uncharacterized protein LOC100499918 (LOC100499918), mRNA
comp205393_c0_seq7	1e-106	Glycine max uncharacterized protein LOC100499918 (LOC100499918), mRNA
comp205393_c0_seq9	1e-66	Glycine max uncharacterized protein LOC100499918 (LOC100499918), mRNA
comp205393_c0_seq11	4e-22	Glycine max uncharacterized protein LOC100499918 (LOC100499918), mRNA
comp205393_c0_seq15	1e-139	Glycine max uncharacterized protein LOC100499918 (LOC100499918), mRNA
comp205393_c0_seq17	5e-23	Glycine max uncharacterized protein LOC100499918 (LOC100499918), mRNA
comp205393_c0_seq20	5e-61	Glycine max uncharacterized protein LOC100499918 (LOC100499918), mRNA
comp205393_c0_seq21	9e-67	Glycine max uncharacterized protein LOC100499918 (LOC100499918), mRNA
comp205393_c0_seq27	6e-69	Glycine max uncharacterized protein LOC100499918 (LOC100499918), mRNA
comp205393_c0_seq31	2e-39	Glycine max uncharacterized protein LOC100499918 (LOC100499918), mRNA
comp205393_c0_seq38	1e-138	Glycine max uncharacterized protein LOC100499918 (LOC100499918), mRNA
comp205393_c0_seq41	1e-109	Glycine max uncharacterized protein LOC100499918 (LOC100499918), mRNA
comp205393_c0_seq43	1e-60	Glycine max uncharacterized protein LOC100499918 (LOC100499918), mRNA
comp2207024_c0_seq1	3e-78	Glycine max uncharacterized protein LOC100306157 (LOC100306157), mRNA
comp3236572_c0_seq1	1e-12	Glycine max uncharacterized protein LOC100306157 (LOC100306157), mRNA
comp206781_c2_seq3	2e-45	Glycine max uncharacterized protein LOC100527699 (LOC100527699), mRNA
comp195961_c0_seq1	6e-34	Glycine max uncharacterized protein LOC100499853 (LOC100499853), mRNA
comp184759_c0_seq1	4e-86	Glycine max uncharacterized protein LOC100500143 (LOC100500143), mRNA
comp190432_c1_seq1	8e-47	Glycine max uncharacterized protein LOC100500143 (LOC100500143), mRNA
comp205387_c1_seq4	0	Glycine max serine/threonine protein kinase-like protein (LOC100499647), mRNA
comp205387_c1_seq9	0	Glycine max serine/threonine protein kinase-like protein (LOC100499647), mRNA
comp198246_c0_seq1	1e-125	Glycine max uncharacterized protein LOC100500174 (LOC100500174), mRNA
comp198246_c0_seq2	1e-125	Glycine max uncharacterized protein LOC100500174 (LOC100500174), mRNA
comp198246_c0_seq4	1e-66	Glycine max uncharacterized protein LOC100500174 (LOC100500174), mRNA
comp198246_c0_seq5	2e-20	Glycine max uncharacterized protein LOC100500174 (LOC100500174), mRNA
comp198246_c0_seq6	1e-51	Glycine max uncharacterized protein LOC100500174 (LOC100500174), mRNA
comp198246_c0_seq7	1e-51	Glycine max uncharacterized protein LOC100500174 (LOC100500174), mRNA
comp198246_c0_seq9	1e-66	Glycine max uncharacterized protein LOC100500174 (LOC100500174), mRNA
comp198246_c0_seq10	1e-66	Glycine max uncharacterized protein LOC100500174 (LOC100500174), mRNA
comp198246_c0_seq11	1e-51	Glycine max uncharacterized protein LOC100500174 (LOC100500174), mRNA
comp198246_c0_seq12	6e-67	Glycine max uncharacterized protein LOC100500174 (LOC100500174), mRNA
comp198246_c0_seq13	1e-51	Glycine max uncharacterized protein LOC100500174 (LOC100500174), mRNA
comp198246_c0_seq14	1e-66	Glycine max uncharacterized protein LOC100500174 (LOC100500174), mRNA
comp200694_c0_seq1	4e-51	Glycine max uncharacterized protein LOC100306700 (LOC100306700), mRNA
comp200694_c0_seq2	3e-35	Glycine max uncharacterized protein LOC100306700 (LOC100306700), mRNA
comp200694_c0_seq3	3e-52	Glycine max uncharacterized protein LOC100306700 (LOC100306700), mRNA
comp200694_c0_seq4	5e-51	Glycine max uncharacterized protein LOC100306700 (LOC100306700), mRNA
comp200694_c0_seq5	5e-22	Glycine max uncharacterized protein LOC100306700 (LOC100306700), mRNA
comp200694_c0_seq6	4e-51	Glycine max uncharacterized protein LOC100306700 (LOC100306700), mRNA
comp200694_c0_seq7	3e-22	Glycine max uncharacterized protein LOC100306700 (LOC100306700), mRNA
comp200694_c0_seq8	2e-37	Glycine max uncharacterized protein LOC100306700 (LOC100306700), mRNA
comp200694_c0_seq9	1e-111	Glycine max uncharacterized protein LOC100306700 (LOC100306700), mRNA
comp200694_c0_seq10	3e-35	Glycine max uncharacterized protein LOC100306700 (LOC100306700), mRNA
comp200694_c0_seq11	4e-65	Glycine max uncharacterized protein LOC100306700 (LOC100306700), mRNA
comp200694_c0_seq12	3e-22	Glycine max uncharacterized protein LOC100306700 (LOC100306700), mRNA
comp200694_c0_seq13	5e-52	Glycine max uncharacterized protein LOC100306700 (LOC100306700), mRNA
comp200694_c0_seq14	3e-22	Glycine max uncharacterized protein LOC100306700 (LOC100306700), mRNA
comp200694_c0_seq15	9e-40	Glycine max uncharacterized protein LOC100306700 (LOC100306700), mRNA
comp200694_c0_seq16	3e-51	Glycine max uncharacterized protein LOC100306700 (LOC100306700), mRNA
comp200694_c0_seq17	2e-37	Glycine max uncharacterized protein LOC100306700 (LOC100306700), mRNA
comp200694_c0_seq18	3e-22	Glycine max uncharacterized protein LOC100306700 (LOC100306700), mRNA
comp200694_c0_seq19	5e-33	Glycine max uncharacterized protein LOC100306700 (LOC100306700), mRNA
comp200694_c0_seq20	2e-38	Glycine max uncharacterized protein LOC100306700 (LOC100306700), mRNA
comp200694_c0_seq21	6e-22	Glycine max uncharacterized protein LOC100306700 (LOC100306700), mRNA
comp200694_c0_seq22	2e-37	Glycine max uncharacterized protein LOC100306700 (LOC100306700), mRNA
comp200694_c0_seq23	3e-35	Glycine max uncharacterized protein LOC100306700 (LOC100306700), mRNA
comp200694_c0_seq24	3e-51	Glycine max uncharacterized protein LOC100306700 (LOC100306700), mRNA
comp200694_c0_seq25	5e-65	Glycine max uncharacterized protein LOC100306700 (LOC100306700), mRNA
comp200694_c0_seq26	6e-65	Glycine max uncharacterized protein LOC100306700 (LOC100306700), mRNA
comp200694_c0_seq27	6e-22	Glycine max uncharacterized protein LOC100306700 (LOC100306700), mRNA
comp200694_c0_seq28	1e-111	Glycine max uncharacterized protein LOC100306700 (LOC100306700), mRNA
comp200694_c0_seq29	6e-22	Glycine max uncharacterized protein LOC100306700 (LOC100306700), mRNA
comp200694_c0_seq30	5e-22	Glycine max uncharacterized protein LOC100306700 (LOC100306700), mRNA
comp200694_c0_seq31	4e-51	Glycine max uncharacterized protein LOC100306700 (LOC100306700), mRNA
comp200694_c0_seq32	3e-51	Glycine max uncharacterized protein LOC100306700 (LOC100306700), mRNA
comp200694_c0_seq33	2e-37	Glycine max uncharacterized protein LOC100306700 (LOC100306700), mRNA
comp200694_c0_seq34	4e-51	Glycine max uncharacterized protein LOC100306700 (LOC100306700), mRNA
comp200694_c0_seq35	2e-38	Glycine max uncharacterized protein LOC100306700 (LOC100306700), mRNA
comp200694_c0_seq36	4e-51	Glycine max uncharacterized protein LOC100306700 (LOC100306700), mRNA
comp200694_c0_seq37	4e-65	Glycine max uncharacterized protein LOC100306700 (LOC100306700), mRNA
comp200694_c0_seq38	6e-52	Glycine max uncharacterized protein LOC100306700 (LOC100306700), mRNA
comp200694_c0_seq39	6e-40	Glycine max uncharacterized protein LOC100306700 (LOC100306700), mRNA
comp200694_c0_seq40	4e-51	Glycine max uncharacterized protein LOC100306700 (LOC100306700), mRNA
comp200694_c0_seq41	4e-51	Glycine max uncharacterized protein LOC100306700 (LOC100306700), mRNA
comp184509_c1_seq2	1e-170	Glycine max 14-3-3 protein SGF14a (GF14A), mRNA
comp184509_c1_seq5	1e-175	Glycine max 14-3-3 protein SGF14a (GF14A), mRNA
comp194675_c3_seq5	4e-14	Glycine max 14-3-3 protein SGF14a (GF14A), mRNA
comp203581_c3_seq9	0	Glycine max MYB transcription factor MYB118 (MYB118), mRNA
comp203581_c3_seq13	0	Glycine max MYB transcription factor MYB118 (MYB118), mRNA
comp199860_c0_seq8	1e-56	Glycine max cytochrome P450 CYP71D10 (CYP71D10), mRNA
comp199860_c0_seq19	1e-56	Glycine max cytochrome P450 CYP71D10 (CYP71D10), mRNA
comp195764_c0_seq1	1e-105	Glycine max uncharacterized protein LOC100500328 (LOC100500328), mRNA
comp202262_c0_seq1	0	Glycine max purple acid phosphatase-like protein (Pap3), mRNA
comp180950_c0_seq1	1e-106	Glycine max uncharacterized protein LOC100500109 (LOC100500109), mRNA
comp182348_c0_seq1	2e-42	Glycine max uncharacterized protein LOC100305566 (LOC100305566), mRNA
comp204966_c0_seq4	0	Glycine max uncharacterized protein LOC100499903 (LOC100499903), mRNA
comp204966_c0_seq5	0	Glycine max uncharacterized protein LOC100499903 (LOC100499903), mRNA
comp180320_c1_seq1	1e-101	Glycine max uncharacterized protein LOC100306669 (LOC100306669), mRNA
comp206514_c0_seq1	1e-53	Glycine max uncharacterized protein LOC100500222 (LOC100500222), mRNA
comp206514_c0_seq3	6e-54	Glycine max uncharacterized protein LOC100500222 (LOC100500222), mRNA
comp206514_c0_seq5	1e-53	Glycine max uncharacterized protein LOC100500222 (LOC100500222), mRNA
comp206514_c0_seq7	1e-15	Glycine max uncharacterized protein LOC100500222 (LOC100500222), mRNA
comp206514_c0_seq8	7e-54	Glycine max uncharacterized protein LOC100500222 (LOC100500222), mRNA
comp206514_c0_seq9	4e-15	Glycine max uncharacterized protein LOC100500222 (LOC100500222), mRNA
comp206514_c0_seq14	4e-15	Glycine max uncharacterized protein LOC100500222 (LOC100500222), mRNA
comp206514_c0_seq15	9e-54	Glycine max uncharacterized protein LOC100500222 (LOC100500222), mRNA
comp206514_c0_seq18	8e-54	Glycine max uncharacterized protein LOC100500222 (LOC100500222), mRNA
comp206514_c0_seq19	3e-15	Glycine max uncharacterized protein LOC100500222 (LOC100500222), mRNA
comp193560_c0_seq1	1e-105	Glycine max MYB transcription factor MYB112 (MYB112), mRNA
comp119861_c0_seq1	1e-33	Glycine max uncharacterized protein LOC100499761 (LOC100499761), mRNA
comp119861_c0_seq2	9e-34	Glycine max uncharacterized protein LOC100499761 (LOC100499761), mRNA
comp207692_c0_seq25	1e-132	Glycine max alternative oxidase (aox1), mRNA
comp207692_c0_seq40	6e-11	Glycine max alternative oxidase (aox1), mRNA
comp190106_c0_seq1	1e-167	Glycine max cysteine proteinase (LOC547964), mRNA
comp828926_c0_seq1	1e-113	Glycine max cysteine proteinase (LOC547964), mRNA
comp181783_c0_seq1	1e-119	Glycine max uncharacterized protein LOC100305583 (LOC100305583), mRNA
comp195070_c0_seq1	8e-92	Glycine max uncharacterized protein LOC100527085 (LOC100527085), mRNA
comp192284_c0_seq3	3e-45	Glycine max uncharacterized protein LOC100527116 (LOC100527116), mRNA
comp172254_c1_seq1	1e-109	Glycine max uncharacterized protein LOC100499742 (LOC100499742), mRNA
comp172254_c1_seq2	1e-109	Glycine max uncharacterized protein LOC100499742 (LOC100499742), mRNA
comp191321_c0_seq1	1e-20	Glycine max phosphatidylinositol-specific phospholipase C (LOC100037460), mRNA
comp203199_c1_seq1	2e-88	Glycine max phosphatidylinositol-specific phospholipase C (LOC100037460), mRNA
comp174258_c0_seq1	5e-17	Glycine max uncharacterized protein LOC100305512 (LOC100305512), mRNA
comp174258_c0_seq2	5e-17	Glycine max uncharacterized protein LOC100305512 (LOC100305512), mRNA
comp172029_c0_seq1	4e-55	Glycine max uncharacterized protein LOC100306078 (LOC100306078), mRNA
comp182097_c1_seq1	7e-46	Glycine max uncharacterized protein LOC100305870 (LOC100305870), mRNA
comp182097_c1_seq2	7e-46	Glycine max uncharacterized protein LOC100305870 (LOC100305870), mRNA
comp204415_c0_seq1	2e-44	Glycine max uncharacterized protein LOC100305870 (LOC100305870), mRNA
comp204415_c1_seq4	2e-32	Glycine max uncharacterized protein LOC100305870 (LOC100305870), mRNA
comp194638_c0_seq1	5e-38	Glycine max uncharacterized protein LOC100527597 (LOC100527597), mRNA
comp203511_c0_seq1	1e-130	Glycine max uncharacterized protein LOC100527372 (LOC100527372), mRNA
comp203511_c0_seq2	1e-129	Glycine max uncharacterized protein LOC100527372 (LOC100527372), mRNA
comp203511_c0_seq3	1e-130	Glycine max uncharacterized protein LOC100527372 (LOC100527372), mRNA
comp203511_c0_seq4	1e-129	Glycine max uncharacterized protein LOC100527372 (LOC100527372), mRNA
comp164640_c0_seq1	1e-115	Glycine max uncharacterized protein LOC100499998 (LOC100499998), mRNA
comp191773_c0_seq1	1e-152	Glycine max uncharacterized protein LOC100500273 (LOC100500273), mRNA
comp191773_c0_seq2	1e-135	Glycine max uncharacterized protein LOC100500273 (LOC100500273), mRNA
comp191537_c0_seq3	2e-15	Glycine max uncharacterized protein LOC100527426 (LOC100527426), mRNA
comp191537_c0_seq4	2e-15	Glycine max uncharacterized protein LOC100527426 (LOC100527426), mRNA
comp191537_c0_seq6	2e-15	Glycine max uncharacterized protein LOC100527426 (LOC100527426), mRNA
comp191537_c0_seq8	2e-15	Glycine max uncharacterized protein LOC100527426 (LOC100527426), mRNA
comp191537_c0_seq14	1e-15	Glycine max uncharacterized protein LOC100527426 (LOC100527426), mRNA
comp191537_c0_seq17	1e-15	Glycine max uncharacterized protein LOC100527426 (LOC100527426), mRNA
comp200440_c0_seq3	1e-70	Glycine max uncharacterized protein LOC100527426 (LOC100527426), mRNA
comp200440_c0_seq5	2e-70	Glycine max uncharacterized protein LOC100527426 (LOC100527426), mRNA
comp1583578_c0_seq1	2e-11	Glycine max uncharacterized protein LOC100499796 (LOC100499796), mRNA
comp197556_c0_seq1	2e-13	Glycine max uncharacterized protein LOC100500092 (LOC100500092), mRNA
comp197556_c0_seq2	3e-13	Glycine max uncharacterized protein LOC100500092 (LOC100500092), mRNA
comp196203_c0_seq1	2e-40	Glycine max uncharacterized protein LOC100306334 (LOC100306334), mRNA
comp196203_c0_seq2	4e-74	Glycine max uncharacterized protein LOC100306334 (LOC100306334), mRNA
comp196203_c0_seq4	2e-40	Glycine max uncharacterized protein LOC100306334 (LOC100306334), mRNA
comp201105_c2_seq2	1e-60	Glycine max uncharacterized protein LOC100306095 (LOC100306095), mRNA
comp201105_c2_seq13	2e-34	Glycine max uncharacterized protein LOC100306095 (LOC100306095), mRNA
comp201105_c2_seq44	6e-50	Glycine max uncharacterized protein LOC100306095 (LOC100306095), mRNA
comp21915_c0_seq1	5e-11	Glycine max uncharacterized protein LOC100305599 (LOC100305599), mRNA
comp180582_c0_seq2	2e-60	Glycine max uncharacterized protein LOC100306126 (LOC100306126), mRNA
comp195093_c0_seq1	1e-112	Glycine max uncharacterized protein LOC100527837 (LOC100527837), mRNA
comp187116_c0_seq1	1e-114	Glycine max uncharacterized protein LOC100527884 (LOC100527884), mRNA
comp187116_c0_seq2	1e-114	Glycine max uncharacterized protein LOC100527884 (LOC100527884), mRNA
comp208706_c0_seq7	6e-36	Glycine max disease resistance protein (LOC100305457), mRNA
comp203950_c0_seq1	2e-37	Glycine max uncharacterized LOC547651 (LOC547651), mRNA
comp187449_c0_seq1	1e-36	Glycine max uncharacterized protein LOC100500052 (LOC100500052), mRNA
comp205096_c0_seq4	1e-41	Glycine max uncharacterized protein LOC100306024 (LOC100306024), mRNA
comp205096_c0_seq6	4e-81	Glycine max uncharacterized protein LOC100306024 (LOC100306024), mRNA
comp205096_c0_seq8	9e-42	Glycine max uncharacterized protein LOC100306024 (LOC100306024), mRNA
comp205096_c0_seq11	6e-42	Glycine max uncharacterized protein LOC100306024 (LOC100306024), mRNA
comp205096_c0_seq15	7e-42	Glycine max uncharacterized protein LOC100306024 (LOC100306024), mRNA
comp205096_c0_seq16	1e-41	Glycine max uncharacterized protein LOC100306024 (LOC100306024), mRNA
comp205096_c0_seq26	8e-42	Glycine max uncharacterized protein LOC100306024 (LOC100306024), mRNA
comp205096_c0_seq28	1e-41	Glycine max uncharacterized protein LOC100306024 (LOC100306024), mRNA
comp205096_c0_seq30	6e-42	Glycine max uncharacterized protein LOC100306024 (LOC100306024), mRNA
comp205096_c0_seq31	7e-42	Glycine max uncharacterized protein LOC100306024 (LOC100306024), mRNA
comp205096_c0_seq39	8e-42	Glycine max uncharacterized protein LOC100306024 (LOC100306024), mRNA
comp205096_c0_seq43	1e-41	Glycine max uncharacterized protein LOC100306024 (LOC100306024), mRNA
comp191136_c0_seq1	4e-61	Glycine max uncharacterized protein LOC100500348 (LOC100500348), mRNA
comp191136_c0_seq2	4e-43	Glycine max uncharacterized protein LOC100500348 (LOC100500348), mRNA
comp191136_c0_seq3	5e-43	Glycine max uncharacterized protein LOC100500348 (LOC100500348), mRNA
comp191136_c0_seq4	4e-43	Glycine max uncharacterized protein LOC100500348 (LOC100500348), mRNA
comp191136_c0_seq5	6e-48	Glycine max uncharacterized protein LOC100500348 (LOC100500348), mRNA
comp191136_c0_seq6	6e-61	Glycine max uncharacterized protein LOC100500348 (LOC100500348), mRNA
comp191136_c0_seq7	5e-43	Glycine max uncharacterized protein LOC100500348 (LOC100500348), mRNA
comp191136_c0_seq8	9e-48	Glycine max uncharacterized protein LOC100500348 (LOC100500348), mRNA
comp1441765_c0_seq1	2e-30	Glycine max uncharacterized protein LOC100306351 (LOC100306351), mRNA
comp193005_c0_seq1	3e-81	Glycine max uncharacterized protein LOC100306382 (LOC100306382), mRNA
comp193005_c0_seq2	1e-64	Glycine max uncharacterized protein LOC100306382 (LOC100306382), mRNA
comp207764_c0_seq3	1e-173	Glycine max DNA mismatch repair protein (MSH1), mRNA
comp207764_c0_seq5	0	Glycine max DNA mismatch repair protein (MSH1), mRNA
comp207764_c0_seq6	0	Glycine max DNA mismatch repair protein (MSH1), mRNA
comp207764_c0_seq8	0	Glycine max DNA mismatch repair protein (MSH1), mRNA
comp186454_c0_seq1	3e-16	Glycine max uncharacterized protein LOC100306430 (LOC100306430), mRNA
comp205533_c0_seq11	1e-12	Glycine max protein kinase (LOC100305438), mRNA
comp205533_c1_seq1	3e-40	Glycine max protein kinase (LOC100305438), mRNA
comp193084_c0_seq1	1e-112	Glycine max bZIP transcription factor bZIP131 (bZIP131), mRNA
comp183779_c0_seq1	6e-66	Glycine max uncharacterized protein LOC100306607 (LOC100306607), mRNA
comp138383_c0_seq1	1e-39	Glycine max uncharacterized protein LOC100306638 (LOC100306638), mRNA
comp206644_c0_seq1	1e-76	Glycine max TGACG-motif-binding factor (STF2), mRNA
comp206644_c0_seq2	1e-76	Glycine max TGACG-motif-binding factor (STF2), mRNA
comp206644_c0_seq4	1e-76	Glycine max TGACG-motif-binding factor (STF2), mRNA
comp206644_c0_seq5	4e-77	Glycine max TGACG-motif-binding factor (STF2), mRNA
comp206644_c1_seq5	2e-27	Glycine max TGACG-motif-binding factor (STF2), mRNA
comp204870_c2_seq6	4e-77	Glycine max uncharacterized protein LOC100306686 (LOC100306686), mRNA
comp204870_c2_seq9	3e-72	Glycine max uncharacterized protein LOC100306686 (LOC100306686), mRNA
comp133445_c0_seq1	2e-12	Glycine max uncharacterized protein LOC100305969 (LOC100305969), mRNA
comp207278_c1_seq1	1e-120	Glycine max uncharacterized protein LOC100305969 (LOC100305969), mRNA
comp207278_c1_seq2	1e-120	Glycine max uncharacterized protein LOC100305969 (LOC100305969), mRNA
comp196781_c0_seq1	1e-108	Glycine max uncharacterized protein LOC100526952 (LOC100526952), mRNA
comp195763_c0_seq1	2e-33	Glycine max uncharacterized protein LOC100527006 (LOC100527006), mRNA
comp195763_c0_seq2	2e-33	Glycine max uncharacterized protein LOC100527006 (LOC100527006), mRNA
comp195763_c0_seq3	1e-28	Glycine max uncharacterized protein LOC100527006 (LOC100527006), mRNA
comp195763_c0_seq4	2e-33	Glycine max uncharacterized protein LOC100527006 (LOC100527006), mRNA
comp195763_c0_seq6	1e-28	Glycine max uncharacterized protein LOC100527006 (LOC100527006), mRNA
comp195763_c0_seq7	1e-28	Glycine max uncharacterized protein LOC100527006 (LOC100527006), mRNA
comp195763_c0_seq8	2e-33	Glycine max uncharacterized protein LOC100527006 (LOC100527006), mRNA
comp195763_c0_seq9	1e-28	Glycine max uncharacterized protein LOC100527006 (LOC100527006), mRNA
comp206987_c0_seq2	3e-32	Glycine max uncharacterized protein LOC100527006 (LOC100527006), mRNA
comp202857_c0_seq1	5e-13	Glycine max inositol polyphosphate 6-/3-/5-kinase (Ipk2), mRNA
comp202857_c0_seq2	4e-13	Glycine max inositol polyphosphate 6-/3-/5-kinase (Ipk2), mRNA
comp206016_c2_seq1	0	Glycine max peroxisomal 3-ketoacyl-CoA thiolase (LOC100170734), mRNA
comp4028987_c0_seq1	9e-19	Glycine max peroxisomal 3-ketoacyl-CoA thiolase (LOC100170734), mRNA
comp199614_c0_seq1	1e-122	Glycine max 4-hydroxyphenylpyruvate dioxygenase (LOC100101901), mRNA
comp208459_c1_seq1	1e-178	Glycine max uncharacterized protein LOC100305950 (LOC100305950), mRNA
comp208459_c1_seq2	1e-178	Glycine max uncharacterized protein LOC100305950 (LOC100305950), mRNA
comp208459_c1_seq3	8e-85	Glycine max uncharacterized protein LOC100305950 (LOC100305950), mRNA
comp208459_c1_seq4	4e-12	Glycine max uncharacterized protein LOC100305950 (LOC100305950), mRNA
comp208459_c1_seq6	1e-162	Glycine max uncharacterized protein LOC100305950 (LOC100305950), mRNA
comp208459_c1_seq7	1e-162	Glycine max uncharacterized protein LOC100305950 (LOC100305950), mRNA
comp208459_c1_seq8	1e-169	Glycine max uncharacterized protein LOC100305950 (LOC100305950), mRNA
comp208459_c1_seq9	1e-169	Glycine max uncharacterized protein LOC100305950 (LOC100305950), mRNA
comp208459_c1_seq10	3e-12	Glycine max uncharacterized protein LOC100305950 (LOC100305950), mRNA
comp208459_c1_seq12	2e-14	Glycine max uncharacterized protein LOC100305950 (LOC100305950), mRNA
comp208459_c1_seq13	0	Glycine max uncharacterized protein LOC100305950 (LOC100305950), mRNA
comp208459_c1_seq14	0	Glycine max uncharacterized protein LOC100305950 (LOC100305950), mRNA
comp208459_c1_seq15	4e-94	Glycine max uncharacterized protein LOC100305950 (LOC100305950), mRNA
comp208459_c1_seq16	1e-162	Glycine max uncharacterized protein LOC100305950 (LOC100305950), mRNA
comp208459_c1_seq17	1e-162	Glycine max uncharacterized protein LOC100305950 (LOC100305950), mRNA
comp208459_c1_seq18	1e-178	Glycine max uncharacterized protein LOC100305950 (LOC100305950), mRNA
comp208459_c1_seq20	3e-96	Glycine max uncharacterized protein LOC100305950 (LOC100305950), mRNA
comp208459_c1_seq21	1e-178	Glycine max uncharacterized protein LOC100305950 (LOC100305950), mRNA
comp208459_c1_seq23	1e-169	Glycine max uncharacterized protein LOC100305950 (LOC100305950), mRNA
comp208459_c1_seq24	0	Glycine max uncharacterized protein LOC100305950 (LOC100305950), mRNA
comp208459_c1_seq26	2e-14	Glycine max uncharacterized protein LOC100305950 (LOC100305950), mRNA
comp208459_c1_seq28	1e-169	Glycine max uncharacterized protein LOC100305950 (LOC100305950), mRNA
comp208459_c1_seq29	0	Glycine max uncharacterized protein LOC100305950 (LOC100305950), mRNA
comp205405_c1_seq1	6e-14	Glycine max uncharacterized protein LOC100499779 (LOC100499779), mRNA
comp205405_c1_seq3	6e-14	Glycine max uncharacterized protein LOC100499779 (LOC100499779), mRNA
comp186509_c0_seq1	1e-62	Glycine max uncharacterized protein LOC100527245 (LOC100527245), mRNA
comp206349_c3_seq3	7e-16	Glycine max uncharacterized protein LOC100527262 (LOC100527262), mRNA
comp206349_c3_seq4	2e-15	Glycine max uncharacterized protein LOC100527262 (LOC100527262), mRNA
comp206349_c3_seq9	7e-16	Glycine max uncharacterized protein LOC100527262 (LOC100527262), mRNA
comp206349_c3_seq11	3e-36	Glycine max uncharacterized protein LOC100527262 (LOC100527262), mRNA
comp206349_c3_seq12	1e-15	Glycine max uncharacterized protein LOC100527262 (LOC100527262), mRNA
comp206349_c3_seq14	1e-44	Glycine max uncharacterized protein LOC100527262 (LOC100527262), mRNA
comp206349_c3_seq17	3e-36	Glycine max uncharacterized protein LOC100527262 (LOC100527262), mRNA
comp206349_c3_seq20	1e-44	Glycine max uncharacterized protein LOC100527262 (LOC100527262), mRNA
comp206349_c3_seq22	2e-15	Glycine max uncharacterized protein LOC100527262 (LOC100527262), mRNA
comp165042_c0_seq1	5e-35	Glycine max uncharacterized protein LOC100527310 (LOC100527310), mRNA
comp180595_c1_seq1	1e-14	Glycine max uncharacterized protein LOC100527310 (LOC100527310), mRNA
comp180595_c1_seq2	1e-14	Glycine max uncharacterized protein LOC100527310 (LOC100527310), mRNA
comp190802_c0_seq1	1e-37	Glycine max uncharacterized protein LOC100500462 (LOC100500462), mRNA
comp190802_c0_seq2	1e-37	Glycine max uncharacterized protein LOC100500462 (LOC100500462), mRNA
comp190802_c0_seq3	1e-37	Glycine max uncharacterized protein LOC100500462 (LOC100500462), mRNA
comp190802_c0_seq4	1e-37	Glycine max uncharacterized protein LOC100500462 (LOC100500462), mRNA
comp201066_c0_seq2	1e-46	Glycine max uncharacterized protein LOC100527102 (LOC100527102), mRNA
comp201066_c0_seq3	4e-35	Glycine max uncharacterized protein LOC100527102 (LOC100527102), mRNA
comp201066_c0_seq4	1e-77	Glycine max uncharacterized protein LOC100527102 (LOC100527102), mRNA
comp201066_c0_seq9	8e-64	Glycine max uncharacterized protein LOC100527102 (LOC100527102), mRNA
comp201066_c0_seq11	5e-31	Glycine max uncharacterized protein LOC100527102 (LOC100527102), mRNA
comp183602_c0_seq2	4e-43	Glycine max uncharacterized protein LOC100499725 (LOC100499725), mRNA
comp180419_c0_seq1	4e-73	Glycine max uncharacterized protein LOC100306481 (LOC100306481), mRNA
comp177654_c0_seq1	1e-24	Glycine max uncharacterized protein LOC100306004 (LOC100306004), mRNA
comp177654_c0_seq2	1e-56	Glycine max uncharacterized protein LOC100306004 (LOC100306004), mRNA
comp177654_c0_seq3	9e-27	Glycine max uncharacterized protein LOC100306004 (LOC100306004), mRNA
comp177654_c0_seq4	1e-25	Glycine max uncharacterized protein LOC100306004 (LOC100306004), mRNA
comp183063_c0_seq1	1e-89	Glycine max uncharacterized protein LOC100527566 (LOC100527566), mRNA
comp183063_c0_seq2	1e-141	Glycine max uncharacterized protein LOC100527566 (LOC100527566), mRNA
comp191555_c0_seq1	2e-11	Glycine max NAC domain protein (NAC27), mRNA
comp197483_c0_seq1	1e-115	Glycine max NAC domain protein (NAC27), mRNA
comp193432_c0_seq1	6e-24	Glycine max uncharacterized protein LOC100306462 (LOC100306462), mRNA
comp206306_c2_seq6	1e-168	Glycine max pyridoxal kinase (LOC732558), mRNA
comp206306_c2_seq8	0	Glycine max pyridoxal kinase (LOC732558), mRNA
comp206306_c2_seq9	1e-135	Glycine max pyridoxal kinase (LOC732558), mRNA
comp206306_c2_seq10	0	Glycine max pyridoxal kinase (LOC732558), mRNA
comp206306_c2_seq12	1e-168	Glycine max pyridoxal kinase (LOC732558), mRNA
comp206306_c2_seq13	0	Glycine max pyridoxal kinase (LOC732558), mRNA
comp206306_c2_seq14	0	Glycine max pyridoxal kinase (LOC732558), mRNA
comp206306_c2_seq16	1e-168	Glycine max pyridoxal kinase (LOC732558), mRNA
comp206306_c2_seq17	0	Glycine max pyridoxal kinase (LOC732558), mRNA
comp206306_c2_seq18	0	Glycine max pyridoxal kinase (LOC732558), mRNA
comp206306_c2_seq22	1e-125	Glycine max pyridoxal kinase (LOC732558), mRNA
comp206306_c2_seq23	0	Glycine max pyridoxal kinase (LOC732558), mRNA
comp206306_c2_seq25	1e-159	Glycine max pyridoxal kinase (LOC732558), mRNA
comp206306_c2_seq26	1e-168	Glycine max pyridoxal kinase (LOC732558), mRNA
comp206306_c2_seq27	1e-135	Glycine max pyridoxal kinase (LOC732558), mRNA
comp206306_c2_seq28	0	Glycine max pyridoxal kinase (LOC732558), mRNA
comp192443_c0_seq1	7e-90	Glycine max uncharacterized protein LOC100527295 (LOC100527295), mRNA
comp205938_c2_seq5	1e-107	Glycine max uncharacterized protein LOC100499678 (LOC100499678), mRNA
comp205938_c2_seq9	1e-107	Glycine max uncharacterized protein LOC100499678 (LOC100499678), mRNA
comp205938_c2_seq11	1e-107	Glycine max uncharacterized protein LOC100499678 (LOC100499678), mRNA
comp205938_c2_seq16	1e-107	Glycine max uncharacterized protein LOC100499678 (LOC100499678), mRNA
comp205938_c2_seq25	1e-107	Glycine max uncharacterized protein LOC100499678 (LOC100499678), mRNA
comp205938_c2_seq32	1e-107	Glycine max uncharacterized protein LOC100499678 (LOC100499678), mRNA
comp188631_c0_seq1	3e-38	Glycine max uncharacterized protein LOC100305646 (LOC100305646), mRNA
comp199434_c0_seq2	2e-37	Glycine max uncharacterized protein LOC100527614 (LOC100527614), mRNA
comp199434_c0_seq3	2e-54	Glycine max uncharacterized protein LOC100527614 (LOC100527614), mRNA
comp199434_c0_seq4	1e-78	Glycine max uncharacterized protein LOC100527614 (LOC100527614), mRNA
comp199434_c0_seq5	3e-21	Glycine max uncharacterized protein LOC100527614 (LOC100527614), mRNA
comp199434_c0_seq8	3e-21	Glycine max uncharacterized protein LOC100527614 (LOC100527614), mRNA
comp199434_c0_seq9	2e-54	Glycine max uncharacterized protein LOC100527614 (LOC100527614), mRNA
comp199434_c0_seq10	3e-54	Glycine max uncharacterized protein LOC100527614 (LOC100527614), mRNA
comp199434_c0_seq11	1e-78	Glycine max uncharacterized protein LOC100527614 (LOC100527614), mRNA
comp199434_c0_seq14	2e-21	Glycine max uncharacterized protein LOC100527614 (LOC100527614), mRNA
comp199434_c0_seq17	3e-21	Glycine max uncharacterized protein LOC100527614 (LOC100527614), mRNA
comp199434_c0_seq19	2e-21	Glycine max uncharacterized protein LOC100527614 (LOC100527614), mRNA
comp199434_c0_seq21	6e-79	Glycine max uncharacterized protein LOC100527614 (LOC100527614), mRNA
comp199434_c0_seq22	3e-21	Glycine max uncharacterized protein LOC100527614 (LOC100527614), mRNA
comp199434_c0_seq23	6e-79	Glycine max uncharacterized protein LOC100527614 (LOC100527614), mRNA
comp199434_c0_seq24	1e-37	Glycine max uncharacterized protein LOC100527614 (LOC100527614), mRNA
comp199434_c0_seq25	3e-54	Glycine max uncharacterized protein LOC100527614 (LOC100527614), mRNA
comp199434_c0_seq27	2e-37	Glycine max uncharacterized protein LOC100527614 (LOC100527614), mRNA
comp112801_c0_seq1	4e-34	Glycine max uncharacterized protein LOC100526897 (LOC100526897), mRNA
comp112801_c1_seq1	2e-18	Glycine max uncharacterized protein LOC100526897 (LOC100526897), mRNA
comp206272_c1_seq5	6e-93	Glycine max uncharacterized protein LOC100500547 (LOC100500547), mRNA
comp139009_c0_seq1	1e-32	Glycine max microsomal omega-3 fatty acid desaturase (LOC547470), mRNA
comp191802_c0_seq1	1e-141	Glycine max microsomal omega-3 fatty acid desaturase (LOC547470), mRNA
comp191802_c0_seq2	1e-146	Glycine max microsomal omega-3 fatty acid desaturase (LOC547470), mRNA
comp191802_c0_seq3	1e-167	Glycine max microsomal omega-3 fatty acid desaturase (LOC547470), mRNA
comp191802_c0_seq4	1e-167	Glycine max microsomal omega-3 fatty acid desaturase (LOC547470), mRNA
comp194072_c1_seq1	9e-20	Glycine max uncharacterized protein LOC100527807 (LOC100527807), mRNA
comp188234_c0_seq1	5e-85	Glycine max uncharacterized protein LOC100499934 (LOC100499934), mRNA
comp188234_c0_seq2	1e-70	Glycine max uncharacterized protein LOC100499934 (LOC100499934), mRNA
comp192385_c0_seq1	3e-67	Glycine max S-locus lectin protein kinase family protein (LOC100305421), mRNA
comp194677_c0_seq1	1e-51	Glycine max S-locus lectin protein kinase family protein (LOC100305421), mRNA
comp194677_c1_seq1	4e-49	Glycine max S-locus lectin protein kinase family protein (LOC100305421), mRNA
comp206214_c0_seq1	1e-158	Glycine max S-locus lectin protein kinase family protein (LOC100305421), mRNA
comp206214_c0_seq2	1e-158	Glycine max S-locus lectin protein kinase family protein (LOC100305421), mRNA
comp172571_c0_seq1	2e-69	Glycine max uncharacterized protein LOC100305475 (LOC100305475), mRNA
comp203166_c1_seq10	5e-38	Glycine max allene oxide synthase (aos1), mRNA
comp189792_c0_seq1	4e-90	Glycine max uncharacterized protein LOC100527484 (LOC100527484), mRNA
comp197520_c0_seq1	6e-88	Glycine max uncharacterized protein LOC100499854 (LOC100499854), mRNA
comp198040_c0_seq1	2e-12	Glycine max GAMYB-binding protein (LOC732608), mRNA
comp200860_c0_seq3	0	Glycine max pyruvate kinase (LOC547791), mRNA
comp200860_c0_seq4	0	Glycine max pyruvate kinase (LOC547791), mRNA
comp187985_c0_seq1	4e-31	Glycine max uncharacterized protein LOC100500190 (LOC100500190), mRNA
comp127407_c0_seq1	3e-64	Glycine max uncharacterized protein LOC100306158 (LOC100306158), mRNA
comp180808_c0_seq1	1e-158	Glycine max uncharacterized protein LOC100306158 (LOC100306158), mRNA
comp3341546_c0_seq1	6e-30	Glycine max BiP isoform B (LOC547839), mRNA
comp208300_c4_seq1	3e-37	Glycine max uncharacterized protein LOC100305677 (LOC100305677), mRNA
comp208300_c4_seq2	5e-37	Glycine max uncharacterized protein LOC100305677 (LOC100305677), mRNA
comp186990_c0_seq1	8e-11	Glycine max uncharacterized protein LOC100305731 (LOC100305731), mRNA
comp186990_c0_seq6	9e-11	Glycine max uncharacterized protein LOC100305731 (LOC100305731), mRNA
comp197876_c0_seq1	1e-11	Glycine max uncharacterized protein LOC100305731 (LOC100305731), mRNA
comp599080_c0_seq1	8e-27	Glycine max uncharacterized protein LOC100305731 (LOC100305731), mRNA
comp194994_c0_seq1	2e-52	Glycine max 2,4-D inducible glutathione S-transferase (GSTa), mRNA
comp194994_c0_seq4	2e-51	Glycine max 2,4-D inducible glutathione S-transferase (GSTa), mRNA
comp194994_c0_seq5	1e-89	Glycine max 2,4-D inducible glutathione S-transferase (GSTa), mRNA
comp194994_c0_seq6	2e-51	Glycine max 2,4-D inducible glutathione S-transferase (GSTa), mRNA
comp194994_c0_seq9	2e-69	Glycine max 2,4-D inducible glutathione S-transferase (GSTa), mRNA
comp194994_c0_seq10	1e-107	Glycine max 2,4-D inducible glutathione S-transferase (GSTa), mRNA
comp237042_c0_seq1	9e-33	Glycine max 2,4-D inducible glutathione S-transferase (GSTa), mRNA
comp203237_c0_seq11	1e-116	Glycine max phosphoglycerate mutase-like protein (PGM), mRNA
comp203237_c0_seq19	0	Glycine max phosphoglycerate mutase-like protein (PGM), mRNA
comp207171_c0_seq1	1e-130	Glycine max uncharacterized protein LOC100500446 (LOC100500446), mRNA
comp206828_c0_seq4	0	Glycine max aminolevulinate, delta-, dehydratase (HEMB), mRNA
comp206828_c0_seq5	0	Glycine max aminolevulinate, delta-, dehydratase (HEMB), mRNA
comp186604_c0_seq1	1e-145	Glycine max uncharacterized protein LOC100527390 (LOC100527390), mRNA
comp185860_c0_seq1	4e-74	Glycine max uncharacterized protein LOC100527700 (LOC100527700), mRNA
comp196520_c0_seq1	1e-108	Glycine max uncharacterized protein LOC100500073 (LOC100500073), mRNA
comp196520_c0_seq2	1e-108	Glycine max uncharacterized protein LOC100500073 (LOC100500073), mRNA
comp196520_c0_seq3	1e-108	Glycine max uncharacterized protein LOC100500073 (LOC100500073), mRNA
comp196520_c0_seq4	1e-108	Glycine max uncharacterized protein LOC100500073 (LOC100500073), mRNA
comp200592_c1_seq1	2e-48	Glycine max senescence-inducible chloroplast stay-green protein 2 (SGR2), mRNA
comp200592_c1_seq3	2e-26	Glycine max senescence-inducible chloroplast stay-green protein 2 (SGR2), mRNA
comp200592_c1_seq5	2e-26	Glycine max senescence-inducible chloroplast stay-green protein 2 (SGR2), mRNA
comp200592_c1_seq6	4e-77	Glycine max senescence-inducible chloroplast stay-green protein 2 (SGR2), mRNA
comp200592_c1_seq7	3e-53	Glycine max senescence-inducible chloroplast stay-green protein 2 (SGR2), mRNA
comp200592_c1_seq8	3e-53	Glycine max senescence-inducible chloroplast stay-green protein 2 (SGR2), mRNA
comp200592_c1_seq9	1e-26	Glycine max senescence-inducible chloroplast stay-green protein 2 (SGR2), mRNA
comp200592_c1_seq11	2e-26	Glycine max senescence-inducible chloroplast stay-green protein 2 (SGR2), mRNA
comp200592_c1_seq12	2e-26	Glycine max senescence-inducible chloroplast stay-green protein 2 (SGR2), mRNA
comp200592_c1_seq13	2e-26	Glycine max senescence-inducible chloroplast stay-green protein 2 (SGR2), mRNA
comp200592_c1_seq15	4e-53	Glycine max senescence-inducible chloroplast stay-green protein 2 (SGR2), mRNA
comp200592_c1_seq16	4e-77	Glycine max senescence-inducible chloroplast stay-green protein 2 (SGR2), mRNA
comp200592_c1_seq17	2e-26	Glycine max senescence-inducible chloroplast stay-green protein 2 (SGR2), mRNA
comp200592_c1_seq18	2e-48	Glycine max senescence-inducible chloroplast stay-green protein 2 (SGR2), mRNA
comp200592_c1_seq19	2e-26	Glycine max senescence-inducible chloroplast stay-green protein 2 (SGR2), mRNA
comp200592_c1_seq20	3e-53	Glycine max senescence-inducible chloroplast stay-green protein 2 (SGR2), mRNA
comp202934_c0_seq1	0	Glycine max uncharacterized protein LOC100305550 (LOC100305550), mRNA
comp202934_c0_seq2	0	Glycine max uncharacterized protein LOC100305550 (LOC100305550), mRNA
comp192747_c0_seq1	3e-78	Glycine max uncharacterized protein LOC100499711 (LOC100499711), mRNA
comp172023_c2_seq1	1e-79	Glycine max uncharacterized protein LOC100306189 (LOC100306189), mRNA
comp202032_c0_seq1	1e-15	Glycine max uncharacterized protein LOC100527646 (LOC100527646), mRNA
comp202032_c0_seq4	4e-18	Glycine max uncharacterized protein LOC100527646 (LOC100527646), mRNA
comp202032_c0_seq6	1e-14	Glycine max uncharacterized protein LOC100527646 (LOC100527646), mRNA
comp202032_c0_seq9	2e-14	Glycine max uncharacterized protein LOC100527646 (LOC100527646), mRNA
comp202032_c0_seq10	1e-15	Glycine max uncharacterized protein LOC100527646 (LOC100527646), mRNA
comp202032_c0_seq11	2e-14	Glycine max uncharacterized protein LOC100527646 (LOC100527646), mRNA
comp202032_c0_seq12	5e-16	Glycine max uncharacterized protein LOC100527646 (LOC100527646), mRNA
comp202032_c0_seq16	2e-18	Glycine max uncharacterized protein LOC100527646 (LOC100527646), mRNA
comp202032_c0_seq19	6e-16	Glycine max uncharacterized protein LOC100527646 (LOC100527646), mRNA
comp202032_c0_seq22	7e-16	Glycine max uncharacterized protein LOC100527646 (LOC100527646), mRNA
comp202032_c0_seq23	8e-16	Glycine max uncharacterized protein LOC100527646 (LOC100527646), mRNA
comp202032_c0_seq29	1e-15	Glycine max uncharacterized protein LOC100527646 (LOC100527646), mRNA
comp202032_c0_seq30	1e-15	Glycine max uncharacterized protein LOC100527646 (LOC100527646), mRNA
comp202032_c0_seq31	3e-14	Glycine max uncharacterized protein LOC100527646 (LOC100527646), mRNA
comp186778_c0_seq1	7e-67	Glycine max uncharacterized protein LOC100306243 (LOC100306243), mRNA
comp186778_c0_seq2	7e-67	Glycine max uncharacterized protein LOC100306243 (LOC100306243), mRNA
comp186778_c0_seq3	7e-67	Glycine max uncharacterized protein LOC100306243 (LOC100306243), mRNA
comp186778_c0_seq4	7e-67	Glycine max uncharacterized protein LOC100306243 (LOC100306243), mRNA
comp186778_c0_seq5	6e-67	Glycine max uncharacterized protein LOC100306243 (LOC100306243), mRNA
comp186778_c0_seq6	7e-67	Glycine max uncharacterized protein LOC100306243 (LOC100306243), mRNA
comp198190_c0_seq1	1e-102	Glycine max cytochrome P450 CYP82C1 (CYP82C1), mRNA
comp198190_c0_seq2	1e-102	Glycine max cytochrome P450 CYP82C1 (CYP82C1), mRNA
comp148735_c0_seq1	1e-52	Glycine max uncharacterized protein LOC100306079 (LOC100306079), mRNA
comp148735_c0_seq2	1e-37	Glycine max uncharacterized protein LOC100306079 (LOC100306079), mRNA
comp202768_c0_seq1	6e-88	Glycine max receptor-like protein kinase 2 (RLK2), mRNA
comp202768_c1_seq1	0	Glycine max receptor-like protein kinase 2 (RLK2), mRNA
comp202768_c1_seq2	0	Glycine max receptor-like protein kinase 2 (RLK2), mRNA
comp186282_c0_seq1	9e-16	Glycine max uncharacterized protein LOC100305630 (LOC100305630), mRNA
comp186282_c0_seq2	9e-16	Glycine max uncharacterized protein LOC100305630 (LOC100305630), mRNA
comp197441_c0_seq1	4e-49	Glycine max uncharacterized protein LOC100305630 (LOC100305630), mRNA
comp197441_c0_seq2	5e-49	Glycine max uncharacterized protein LOC100305630 (LOC100305630), mRNA
comp197441_c0_seq3	9e-49	Glycine max uncharacterized protein LOC100305630 (LOC100305630), mRNA
comp197441_c0_seq4	6e-49	Glycine max uncharacterized protein LOC100305630 (LOC100305630), mRNA
comp200854_c1_seq4	3e-22	Glycine max uncharacterized protein LOC100527854 (LOC100527854), mRNA
comp200854_c1_seq7	2e-74	Glycine max uncharacterized protein LOC100527854 (LOC100527854), mRNA
comp200854_c1_seq8	2e-74	Glycine max uncharacterized protein LOC100527854 (LOC100527854), mRNA
comp200854_c1_seq30	2e-74	Glycine max uncharacterized protein LOC100527854 (LOC100527854), mRNA
comp200854_c1_seq33	2e-74	Glycine max uncharacterized protein LOC100527854 (LOC100527854), mRNA
comp200854_c1_seq36	2e-74	Glycine max uncharacterized protein LOC100527854 (LOC100527854), mRNA
comp200854_c1_seq42	2e-79	Glycine max uncharacterized protein LOC100527854 (LOC100527854), mRNA
comp200854_c1_seq45	2e-74	Glycine max uncharacterized protein LOC100527854 (LOC100527854), mRNA
comp207362_c0_seq1	0	Glycine max ATP sulfurylase (LOC547634), mRNA
comp195793_c0_seq2	6e-45	Glycine max uncharacterized protein LOC100306499 (LOC100306499), mRNA
comp195793_c1_seq1	2e-26	Glycine max uncharacterized protein LOC100306499 (LOC100306499), mRNA
comp195793_c2_seq1	2e-24	Glycine max uncharacterized protein LOC100306499 (LOC100306499), mRNA
comp200127_c1_seq3	9e-22	Glycine max uncharacterized protein LOC100306499 (LOC100306499), mRNA
comp200127_c1_seq5	1e-43	Glycine max uncharacterized protein LOC100306499 (LOC100306499), mRNA
comp200127_c1_seq6	9e-22	Glycine max uncharacterized protein LOC100306499 (LOC100306499), mRNA
comp200127_c1_seq11	4e-93	Glycine max uncharacterized protein LOC100306499 (LOC100306499), mRNA
comp200127_c1_seq15	2e-91	Glycine max uncharacterized protein LOC100306499 (LOC100306499), mRNA
comp198457_c0_seq1	6e-27	Glycine max acid phosphatase (LOC547669), mRNA
comp37075_c0_seq1	1e-12	Glycine max nucleoside diphosphate kinase (LOC547709), mRNA
comp197545_c4_seq1	1e-113	Glycine max nucleoside diphosphate kinase (LOC547709), mRNA
comp195347_c1_seq1	6e-27	Glycine max uncharacterized protein LOC100499762 (LOC100499762), mRNA
comp207279_c0_seq23	1e-61	Glycine max MYB transcription factor MYB124 (MYB124), mRNA
comp185601_c0_seq1	0	Glycine max uncharacterized protein LOC100305769 (LOC100305769), mRNA
comp591194_c0_seq1	1e-21	Glycine max auxin-regulated protein (Aux28) (AUX28), mRNA
comp820919_c0_seq1	2e-22	Glycine max auxin-regulated protein (Aux28) (AUX28), mRNA
comp157390_c0_seq1	3e-34	Glycine max uncharacterized protein LOC100306574 (LOC100306574), mRNA
comp181503_c0_seq1	9e-79	Glycine max uncharacterized protein LOC100306591 (LOC100306591), mRNA
comp207002_c4_seq1	6e-82	Glycine max uncharacterized protein LOC100499919 (LOC100499919), mRNA
comp207002_c4_seq12	6e-52	Glycine max uncharacterized protein LOC100499919 (LOC100499919), mRNA
comp207002_c4_seq32	6e-55	Glycine max uncharacterized protein LOC100499919 (LOC100499919), mRNA
comp207002_c4_seq35	1e-55	Glycine max uncharacterized protein LOC100499919 (LOC100499919), mRNA
comp207002_c4_seq50	4e-52	Glycine max uncharacterized protein LOC100499919 (LOC100499919), mRNA
comp207002_c4_seq58	6e-52	Glycine max uncharacterized protein LOC100499919 (LOC100499919), mRNA
comp205170_c3_seq1	0	Glycine max plasma membrane Ca2+-ATPase (SCA1), mRNA
comp205170_c3_seq3	0	Glycine max plasma membrane Ca2+-ATPase (SCA1), mRNA
comp189764_c0_seq1	1e-27	Glycine max uncharacterized protein LOC100527373 (LOC100527373), mRNA
comp189764_c0_seq2	1e-27	Glycine max uncharacterized protein LOC100527373 (LOC100527373), mRNA
comp193037_c0_seq1	1e-129	Glycine max uncharacterized protein LOC100500018 (LOC100500018), mRNA
comp197993_c2_seq6	0	Glycine max uncharacterized protein LOC100526915 (LOC100526915), mRNA
comp2851158_c0_seq1	2e-13	Glycine max uncharacterized protein LOC100526915 (LOC100526915), mRNA
comp196687_c0_seq4	0	Glycine max SDL5A (LOC100037461), mRNA
comp196687_c0_seq5	0	Glycine max SDL5A (LOC100037461), mRNA
comp196687_c0_seq6	0	Glycine max SDL5A (LOC100037461), mRNA
comp201116_c1_seq6	2e-13	Glycine max SDL5A (LOC100037461), mRNA
comp201116_c1_seq15	3e-13	Glycine max SDL5A (LOC100037461), mRNA
comp172117_c0_seq1	1e-64	Glycine max uncharacterized protein LOC100306537 (LOC100306537), mRNA
comp199705_c2_seq9	0	Glycine max uncharacterized protein LOC100499837 (LOC100499837), mRNA
comp199705_c2_seq14	0	Glycine max uncharacterized protein LOC100499837 (LOC100499837), mRNA
comp199705_c2_seq17	0	Glycine max uncharacterized protein LOC100499837 (LOC100499837), mRNA
comp199705_c2_seq19	0	Glycine max uncharacterized protein LOC100499837 (LOC100499837), mRNA
comp199705_c2_seq22	0	Glycine max uncharacterized protein LOC100499837 (LOC100499837), mRNA
comp185826_c0_seq1	5e-13	Glycine max bZIP transcription factor bZIP35 (bZIP35), mRNA
comp59542_c0_seq1	4e-54	Glycine max bZIP transcription factor bZIP69 (bZIP69), mRNA
comp196210_c2_seq1	1e-113	Glycine max uncharacterized protein LOC100305584 (LOC100305584), mRNA
comp196210_c2_seq2	1e-113	Glycine max uncharacterized protein LOC100305584 (LOC100305584), mRNA
comp196210_c2_seq3	1e-121	Glycine max uncharacterized protein LOC100305584 (LOC100305584), mRNA
comp194688_c1_seq1	4e-11	Glycine max uncharacterized protein LOC100499904 (LOC100499904), mRNA
comp116906_c0_seq1	3e-33	Glycine max NBS-LRR type disease resistance protein (LOC100305458), mRNA
comp116906_c1_seq1	3e-56	Glycine max NBS-LRR type disease resistance protein (LOC100305458), mRNA
comp136367_c0_seq1	0	Glycine max NBS-LRR type disease resistance protein (LOC100305458), mRNA
comp173108_c0_seq1	1e-164	Glycine max NBS-LRR type disease resistance protein (LOC100305458), mRNA
comp173108_c1_seq1	1e-119	Glycine max NBS-LRR type disease resistance protein (LOC100305458), mRNA
comp173108_c1_seq2	0	Glycine max NBS-LRR type disease resistance protein (LOC100305458), mRNA
comp173108_c1_seq3	1e-125	Glycine max NBS-LRR type disease resistance protein (LOC100305458), mRNA
comp173108_c1_seq4	2e-55	Glycine max NBS-LRR type disease resistance protein (LOC100305458), mRNA
comp173108_c2_seq1	4e-37	Glycine max NBS-LRR type disease resistance protein (LOC100305458), mRNA
comp205372_c0_seq1	1e-126	Glycine max uncharacterized protein LOC100526953 (LOC100526953), mRNA
comp205372_c0_seq2	1e-126	Glycine max uncharacterized protein LOC100526953 (LOC100526953), mRNA
comp205372_c0_seq3	1e-126	Glycine max uncharacterized protein LOC100526953 (LOC100526953), mRNA
comp205372_c0_seq4	1e-126	Glycine max uncharacterized protein LOC100526953 (LOC100526953), mRNA
comp205372_c0_seq6	1e-126	Glycine max uncharacterized protein LOC100526953 (LOC100526953), mRNA
comp205372_c0_seq7	1e-126	Glycine max uncharacterized protein LOC100526953 (LOC100526953), mRNA
comp297342_c0_seq1	1e-21	Glycine max uncharacterized protein LOC100305840 (LOC100305840), mRNA
comp204630_c0_seq3	0	Glycine max peroxisomal malate dehydrogenase (LOC100170735), mRNA
comp204630_c0_seq7	0	Glycine max peroxisomal malate dehydrogenase (LOC100170735), mRNA
comp204630_c0_seq8	0	Glycine max peroxisomal malate dehydrogenase (LOC100170735), mRNA
comp204630_c0_seq13	0	Glycine max peroxisomal malate dehydrogenase (LOC100170735), mRNA
comp204630_c0_seq14	0	Glycine max peroxisomal malate dehydrogenase (LOC100170735), mRNA
comp205565_c4_seq1	8e-45	Glycine max uncharacterized protein LOC100305970 (LOC100305970), mRNA
comp205842_c0_seq1	3e-15	Glycine max uncharacterized protein LOC100500565 (LOC100500565), mRNA
comp205842_c0_seq2	2e-15	Glycine max uncharacterized protein LOC100500565 (LOC100500565), mRNA
comp205842_c0_seq3	3e-15	Glycine max uncharacterized protein LOC100500565 (LOC100500565), mRNA
comp77691_c0_seq1	2e-32	Glycine max uncharacterized protein LOC100527209 (LOC100527209), mRNA
comp184141_c0_seq1	1e-104	Glycine max uncharacterized protein LOC100306096 (LOC100306096), mRNA
comp184141_c0_seq2	1e-109	Glycine max uncharacterized protein LOC100306096 (LOC100306096), mRNA
comp179274_c0_seq1	9e-28	Glycine max PK-LRR-TM resistance protein (LOC100305359), mRNA
comp191855_c0_seq1	2e-80	Glycine max uncharacterized protein LOC100499695 (LOC100499695), mRNA
comp204415_c1_seq3	5e-37	Glycine max uncharacterized protein LOC100305951 (LOC100305951), mRNA
comp194060_c1_seq2	1e-89	Glycine max uncharacterized protein LOC100527683 (LOC100527683), mRNA
comp194060_c1_seq4	1e-107	Glycine max uncharacterized protein LOC100527683 (LOC100527683), mRNA
comp194626_c0_seq1	4e-20	Glycine max uncharacterized protein LOC100527683 (LOC100527683), mRNA
comp206238_c0_seq8	8e-40	Glycine max uncharacterized protein LOC100527465 (LOC100527465), mRNA
comp206238_c0_seq10	8e-40	Glycine max uncharacterized protein LOC100527465 (LOC100527465), mRNA
comp200543_c0_seq3	3e-48	Glycine max uncharacterized protein LOC100305615 (LOC100305615), mRNA
comp200543_c0_seq5	3e-48	Glycine max uncharacterized protein LOC100305615 (LOC100305615), mRNA
comp205423_c2_seq3	5e-65	Glycine max uncharacterized protein LOC100527103 (LOC100527103), mRNA
comp205423_c2_seq4	4e-40	Glycine max uncharacterized protein LOC100527103 (LOC100527103), mRNA
comp205423_c2_seq5	6e-40	Glycine max uncharacterized protein LOC100527103 (LOC100527103), mRNA
comp205423_c2_seq7	4e-65	Glycine max uncharacterized protein LOC100527103 (LOC100527103), mRNA
comp205423_c2_seq10	5e-65	Glycine max uncharacterized protein LOC100527103 (LOC100527103), mRNA
comp198830_c1_seq3	3e-41	Glycine max uncharacterized protein LOC100305533 (LOC100305533), mRNA
comp187290_c0_seq1	1e-129	Glycine max uncharacterized protein LOC100305856 (LOC100305856), mRNA
comp187290_c0_seq2	1e-129	Glycine max uncharacterized protein LOC100305856 (LOC100305856), mRNA
comp199947_c0_seq1	8e-30	Glycine max inositol phosphate kinase (Itpk2), mRNA
comp199947_c0_seq2	8e-30	Glycine max inositol phosphate kinase (Itpk2), mRNA
comp195339_c0_seq1	3e-14	Glycine max uncharacterized protein LOC100305871 (LOC100305871), mRNA
comp195339_c0_seq2	3e-14	Glycine max uncharacterized protein LOC100305871 (LOC100305871), mRNA
comp205708_c1_seq1	1e-21	Glycine max uncharacterized protein LOC100306463 (LOC100306463), mRNA
comp205708_c1_seq2	1e-21	Glycine max uncharacterized protein LOC100306463 (LOC100306463), mRNA
comp205708_c1_seq3	1e-21	Glycine max uncharacterized protein LOC100306463 (LOC100306463), mRNA
comp205708_c1_seq5	1e-21	Glycine max uncharacterized protein LOC100306463 (LOC100306463), mRNA
comp194371_c2_seq1	4e-73	Glycine max MYB transcription factor MYB57 (MYB57), mRNA
comp194371_c3_seq1	2e-15	Glycine max MYB transcription factor MYB57 (MYB57), mRNA
comp207303_c1_seq5	4e-75	Glycine max uncharacterized protein LOC100305789 (LOC100305789), mRNA
comp207303_c1_seq10	1e-72	Glycine max uncharacterized protein LOC100305789 (LOC100305789), mRNA
comp207303_c1_seq19	9e-73	Glycine max uncharacterized protein LOC100305789 (LOC100305789), mRNA
comp207303_c1_seq29	4e-75	Glycine max uncharacterized protein LOC100305789 (LOC100305789), mRNA
comp203295_c0_seq1	9e-86	Glycine max copper amino oxidase (dao), mRNA
comp203295_c0_seq2	9e-86	Glycine max copper amino oxidase (dao), mRNA
comp190451_c0_seq1	1e-55	Glycine max transcription factor MYBJ6 (LOC778160), mRNA
comp190451_c0_seq2	3e-74	Glycine max transcription factor MYBJ6 (LOC778160), mRNA
comp190451_c0_seq4	2e-29	Glycine max transcription factor MYBJ6 (LOC778160), mRNA
comp174058_c2_seq1	6e-11	Glycine max uncharacterized protein LOC100306112 (LOC100306112), mRNA
comp188835_c0_seq2	1e-28	Glycine max uncharacterized protein LOC100306127 (LOC100306127), mRNA
comp186018_c0_seq1	0	Glycine max Ni-binding urease accessory protein UreG (Eu3), mRNA
comp136447_c0_seq1	0	Glycine max serine/threonine-protein kinase (LOC100305422), mRNA
comp136447_c0_seq2	0	Glycine max serine/threonine-protein kinase (LOC100305422), mRNA
comp208232_c0_seq1	1e-124	Glycine max uncharacterized protein LOC100527410 (LOC100527410), mRNA
comp209019_c1_seq1	0	Glycine max phenylalanine ammonia-lyase 2 (PAL2), mRNA
comp1308365_c0_seq1	6e-28	Glycine max phenylalanine ammonia-lyase 2 (PAL2), mRNA
comp203137_c2_seq1	0	Glycine max plastid omega-6 desaturase (LOC547807), mRNA
comp200553_c0_seq1	2e-21	Glycine max cysteine-rich protein (LOC100305391), mRNA
comp200553_c0_seq3	2e-21	Glycine max cysteine-rich protein (LOC100305391), mRNA
comp190905_c0_seq1	2e-40	Glycine max uncharacterized protein LOC100305678 (LOC100305678), mRNA
comp190905_c0_seq2	1e-108	Glycine max uncharacterized protein LOC100305678 (LOC100305678), mRNA
comp190905_c0_seq3	6e-56	Glycine max uncharacterized protein LOC100305678 (LOC100305678), mRNA
comp184686_c0_seq1	1e-14	Glycine max uncharacterized protein LOC100527666 (LOC100527666), mRNA
comp203159_c2_seq1	3e-27	Glycine max uncharacterized protein LOC100527666 (LOC100527666), mRNA
comp185542_c1_seq1	4e-77	Glycine max uncharacterized protein LOC100500128 (LOC100500128), mRNA
comp111659_c0_seq1	4e-11	Glycine max uncharacterized protein LOC100527536 (LOC100527536), mRNA
comp111659_c0_seq2	8e-11	Glycine max uncharacterized protein LOC100527536 (LOC100527536), mRNA
comp165066_c0_seq1	2e-11	Glycine max calmodulin (SCaM-1), mRNA
comp1586993_c0_seq1	3e-16	Glycine max calmodulin (SCaM-1), mRNA
comp2339208_c0_seq1	1e-12	Glycine max calmodulin (SCaM-1), mRNA
comp206629_c0_seq2	1e-149	Glycine max uncharacterized protein LOC100527135 (LOC100527135), mRNA
comp206629_c0_seq3	1e-120	Glycine max uncharacterized protein LOC100527135 (LOC100527135), mRNA
comp184597_c0_seq1	1e-130	Glycine max uncharacterized protein LOC100500036 (LOC100500036), mRNA
comp178648_c0_seq1	3e-24	Glycine max uncharacterized protein LOC100527189 (LOC100527189), mRNA
comp178648_c0_seq2	3e-24	Glycine max uncharacterized protein LOC100527189 (LOC100527189), mRNA
comp197240_c1_seq1	0	Glycine max uncharacterized protein LOC100500074 (LOC100500074), mRNA
comp77104_c0_seq1	2e-39	Glycine max uncharacterized protein LOC100500111 (LOC100500111), mRNA
comp77104_c0_seq2	2e-39	Glycine max uncharacterized protein LOC100500111 (LOC100500111), mRNA
comp202390_c0_seq1	8e-23	Glycine max uncharacterized protein LOC100527055 (LOC100527055), mRNA
comp194447_c0_seq2	1e-118	Glycine max uncharacterized protein LOC100306671 (LOC100306671), mRNA
comp166364_c0_seq1	2e-38	Glycine max uncharacterized protein LOC100306446 (LOC100306446), mRNA
comp171918_c0_seq1	3e-33	Glycine max uncharacterized protein LOC100527647 (LOC100527647), mRNA
comp171918_c1_seq1	3e-63	Glycine max uncharacterized protein LOC100527647 (LOC100527647), mRNA
comp190500_c0_seq1	3e-31	Glycine max uncharacterized protein LOC100305807 (LOC100305807), mRNA
comp207785_c3_seq1	3e-25	Glycine max uncharacterized protein LOC100305568 (LOC100305568), mRNA
comp195170_c0_seq1	8e-63	Glycine max uncharacterized protein LOC100306702 (LOC100306702), mRNA
comp184124_c0_seq1	2e-35	Glycine max uncharacterized protein LOC100305988 (LOC100305988), mRNA
comp195346_c0_seq1	1e-104	Glycine max uncharacterized protein LOC100305770 (LOC100305770), mRNA
comp195346_c0_seq2	1e-104	Glycine max uncharacterized protein LOC100305770 (LOC100305770), mRNA
comp195346_c0_seq3	1e-37	Glycine max uncharacterized protein LOC100305770 (LOC100305770), mRNA
comp195346_c0_seq4	1e-37	Glycine max uncharacterized protein LOC100305770 (LOC100305770), mRNA
comp195346_c0_seq5	1e-37	Glycine max uncharacterized protein LOC100305770 (LOC100305770), mRNA
comp195346_c0_seq6	1e-37	Glycine max uncharacterized protein LOC100305770 (LOC100305770), mRNA
comp195346_c0_seq7	7e-80	Glycine max uncharacterized protein LOC100305770 (LOC100305770), mRNA
comp195346_c0_seq8	7e-80	Glycine max uncharacterized protein LOC100305770 (LOC100305770), mRNA
comp205862_c1_seq1	4e-54	Glycine max uncharacterized protein LOC100527229 (LOC100527229), mRNA
comp205862_c1_seq2	8e-45	Glycine max uncharacterized protein LOC100527229 (LOC100527229), mRNA
comp205862_c1_seq3	4e-54	Glycine max uncharacterized protein LOC100527229 (LOC100527229), mRNA
comp205862_c1_seq4	3e-54	Glycine max uncharacterized protein LOC100527229 (LOC100527229), mRNA
comp205862_c1_seq5	4e-54	Glycine max uncharacterized protein LOC100527229 (LOC100527229), mRNA
comp205862_c1_seq6	4e-54	Glycine max uncharacterized protein LOC100527229 (LOC100527229), mRNA
comp205862_c1_seq7	3e-54	Glycine max uncharacterized protein LOC100527229 (LOC100527229), mRNA
comp150184_c0_seq1	1e-133	Glycine max uncharacterized protein LOC100305824 (LOC100305824), mRNA
comp150184_c1_seq1	2e-39	Glycine max uncharacterized protein LOC100305824 (LOC100305824), mRNA
comp174776_c1_seq1	1e-16	Glycine max aspartokinase-homoserine dehydrogenase (AK-HSDH), mRNA
comp197176_c0_seq1	1e-71	Glycine max uncharacterized protein LOC100527343 (LOC100527343), mRNA
comp191632_c0_seq1	0	Glycine max mitogen-activated protein kinase 2 (MAPK2), mRNA
comp191632_c0_seq2	0	Glycine max mitogen-activated protein kinase 2 (MAPK2), mRNA
comp198893_c0_seq1	2e-25	Glycine max uncharacterized protein LOC100499798 (LOC100499798), mRNA
comp198893_c0_seq3	7e-88	Glycine max uncharacterized protein LOC100499798 (LOC100499798), mRNA
comp198893_c0_seq5	5e-17	Glycine max uncharacterized protein LOC100499798 (LOC100499798), mRNA
comp198893_c0_seq6	1e-89	Glycine max uncharacterized protein LOC100499798 (LOC100499798), mRNA
comp198893_c0_seq7	1e-48	Glycine max uncharacterized protein LOC100499798 (LOC100499798), mRNA
comp198893_c0_seq11	1e-102	Glycine max uncharacterized protein LOC100499798 (LOC100499798), mRNA
comp198893_c0_seq12	1e-135	Glycine max uncharacterized protein LOC100499798 (LOC100499798), mRNA
comp198893_c0_seq13	1e-128	Glycine max uncharacterized protein LOC100499798 (LOC100499798), mRNA
comp198893_c0_seq14	8e-88	Glycine max uncharacterized protein LOC100499798 (LOC100499798), mRNA
comp198893_c0_seq15	9e-88	Glycine max uncharacterized protein LOC100499798 (LOC100499798), mRNA
comp198893_c0_seq16	4e-74	Glycine max uncharacterized protein LOC100499798 (LOC100499798), mRNA
comp198893_c0_seq17	3e-48	Glycine max uncharacterized protein LOC100499798 (LOC100499798), mRNA
comp198893_c0_seq18	1e-102	Glycine max uncharacterized protein LOC100499798 (LOC100499798), mRNA
comp198893_c0_seq19	4e-17	Glycine max uncharacterized protein LOC100499798 (LOC100499798), mRNA
comp198893_c0_seq20	1e-101	Glycine max uncharacterized protein LOC100499798 (LOC100499798), mRNA
comp198893_c0_seq21	4e-95	Glycine max uncharacterized protein LOC100499798 (LOC100499798), mRNA
comp198893_c0_seq22	5e-61	Glycine max uncharacterized protein LOC100499798 (LOC100499798), mRNA
comp198893_c0_seq23	1e-129	Glycine max uncharacterized protein LOC100499798 (LOC100499798), mRNA
comp198893_c0_seq25	7e-88	Glycine max uncharacterized protein LOC100499798 (LOC100499798), mRNA
comp198893_c0_seq26	5e-62	Glycine max uncharacterized protein LOC100499798 (LOC100499798), mRNA
comp198893_c0_seq27	1e-128	Glycine max uncharacterized protein LOC100499798 (LOC100499798), mRNA
comp198893_c0_seq29	3e-48	Glycine max uncharacterized protein LOC100499798 (LOC100499798), mRNA
comp198893_c0_seq30	1e-102	Glycine max uncharacterized protein LOC100499798 (LOC100499798), mRNA
comp198893_c0_seq32	4e-74	Glycine max uncharacterized protein LOC100499798 (LOC100499798), mRNA
comp198893_c0_seq33	6e-76	Glycine max uncharacterized protein LOC100499798 (LOC100499798), mRNA
comp198893_c0_seq34	8e-88	Glycine max uncharacterized protein LOC100499798 (LOC100499798), mRNA
comp198893_c0_seq37	3e-74	Glycine max uncharacterized protein LOC100499798 (LOC100499798), mRNA
comp198893_c0_seq39	3e-48	Glycine max uncharacterized protein LOC100499798 (LOC100499798), mRNA
comp198893_c0_seq41	5e-62	Glycine max uncharacterized protein LOC100499798 (LOC100499798), mRNA
comp198893_c0_seq42	1e-128	Glycine max uncharacterized protein LOC100499798 (LOC100499798), mRNA
comp198893_c0_seq43	1e-55	Glycine max uncharacterized protein LOC100499798 (LOC100499798), mRNA
comp198893_c0_seq44	2e-81	Glycine max uncharacterized protein LOC100499798 (LOC100499798), mRNA
comp198893_c0_seq45	5e-62	Glycine max uncharacterized protein LOC100499798 (LOC100499798), mRNA
comp198893_c0_seq47	2e-48	Glycine max uncharacterized protein LOC100499798 (LOC100499798), mRNA
comp198893_c0_seq51	1e-141	Glycine max uncharacterized protein LOC100499798 (LOC100499798), mRNA
comp198893_c0_seq53	5e-62	Glycine max uncharacterized protein LOC100499798 (LOC100499798), mRNA
comp198893_c0_seq54	1e-102	Glycine max uncharacterized protein LOC100499798 (LOC100499798), mRNA
comp203778_c0_seq1	2e-44	Glycine max uncharacterized protein LOC100499798 (LOC100499798), mRNA
comp203778_c0_seq2	2e-44	Glycine max uncharacterized protein LOC100499798 (LOC100499798), mRNA
comp203778_c0_seq3	9e-80	Glycine max uncharacterized protein LOC100499798 (LOC100499798), mRNA
comp203778_c0_seq4	9e-80	Glycine max uncharacterized protein LOC100499798 (LOC100499798), mRNA
comp195456_c0_seq9	3e-66	Glycine max uncharacterized protein LOC100527485 (LOC100527485), mRNA
comp174038_c1_seq1	5e-47	Glycine max uncharacterized protein LOC100306080 (LOC100306080), mRNA
comp206068_c0_seq1	4e-83	Glycine max uncharacterized protein LOC100500447 (LOC100500447), mRNA
comp195869_c0_seq1	1e-180	Glycine max uncharacterized protein LOC100499744 (LOC100499744), mRNA
comp205106_c0_seq15	2e-21	Glycine max uncharacterized protein LOC100499744 (LOC100499744), mRNA
comp204074_c1_seq2	8e-69	Glycine max uncharacterized protein LOC100500054 (LOC100500054), mRNA
comp204074_c1_seq4	1e-117	Glycine max uncharacterized protein LOC100500054 (LOC100500054), mRNA
comp170933_c0_seq1	3e-34	Glycine max uncharacterized protein LOC100527741 (LOC100527741), mRNA
comp170933_c0_seq2	3e-34	Glycine max uncharacterized protein LOC100527741 (LOC100527741), mRNA
comp196324_c0_seq3	2e-64	Glycine max uncharacterized protein LOC100527808 (LOC100527808), mRNA
comp196324_c0_seq6	2e-43	Glycine max uncharacterized protein LOC100527808 (LOC100527808), mRNA
comp196324_c0_seq15	6e-44	Glycine max uncharacterized protein LOC100527808 (LOC100527808), mRNA
comp196324_c0_seq16	7e-44	Glycine max uncharacterized protein LOC100527808 (LOC100527808), mRNA
comp196324_c0_seq18	7e-56	Glycine max uncharacterized protein LOC100527808 (LOC100527808), mRNA
comp196324_c0_seq20	2e-43	Glycine max uncharacterized protein LOC100527808 (LOC100527808), mRNA
comp196324_c0_seq22	1e-62	Glycine max uncharacterized protein LOC100527808 (LOC100527808), mRNA
comp197494_c0_seq5	9e-16	Glycine max uncharacterized protein LOC100305375 (LOC100305375), mRNA
comp197494_c0_seq6	1e-14	Glycine max uncharacterized protein LOC100305375 (LOC100305375), mRNA
comp197494_c0_seq10	7e-19	Glycine max uncharacterized protein LOC100305375 (LOC100305375), mRNA
comp197494_c0_seq11	1e-15	Glycine max uncharacterized protein LOC100305375 (LOC100305375), mRNA
comp197494_c0_seq18	8e-19	Glycine max uncharacterized protein LOC100305375 (LOC100305375), mRNA
comp197494_c0_seq20	1e-15	Glycine max uncharacterized protein LOC100305375 (LOC100305375), mRNA
comp200585_c4_seq1	8e-17	Glycine max disease resistance protein (LOC100305459), mRNA
comp200585_c4_seq3	9e-17	Glycine max disease resistance protein (LOC100305459), mRNA
comp208202_c0_seq7	4e-12	Glycine max disease resistance protein (LOC100305459), mRNA
comp208367_c0_seq10	9e-12	Glycine max disease resistance protein (LOC100305459), mRNA
comp183926_c0_seq1	2e-60	Glycine max MYB transcription factor MYB127 (MYB127), mRNA
comp207081_c3_seq1	3e-25	Glycine max MYB transcription factor MYB127 (MYB127), mRNA
comp207081_c3_seq3	5e-25	Glycine max MYB transcription factor MYB127 (MYB127), mRNA
comp207081_c3_seq4	5e-25	Glycine max MYB transcription factor MYB127 (MYB127), mRNA
comp207081_c3_seq7	4e-24	Glycine max MYB transcription factor MYB127 (MYB127), mRNA
comp207081_c3_seq8	3e-25	Glycine max MYB transcription factor MYB127 (MYB127), mRNA
comp207081_c3_seq9	8e-24	Glycine max MYB transcription factor MYB127 (MYB127), mRNA
comp207081_c3_seq12	8e-24	Glycine max MYB transcription factor MYB127 (MYB127), mRNA
comp207081_c3_seq13	6e-24	Glycine max MYB transcription factor MYB127 (MYB127), mRNA
comp207081_c3_seq14	4e-25	Glycine max MYB transcription factor MYB127 (MYB127), mRNA
comp207081_c3_seq18	5e-25	Glycine max MYB transcription factor MYB127 (MYB127), mRNA
comp207081_c3_seq19	8e-24	Glycine max MYB transcription factor MYB127 (MYB127), mRNA
comp207081_c3_seq20	3e-24	Glycine max MYB transcription factor MYB127 (MYB127), mRNA
comp206463_c1_seq1	2e-70	Glycine max uncharacterized protein LOC100527210 (LOC100527210), mRNA
comp206463_c1_seq2	3e-41	Glycine max uncharacterized protein LOC100527210 (LOC100527210), mRNA
comp207056_c0_seq2	0	Glycine max TPR-containing protein kinase (LOC732542), mRNA
comp207056_c0_seq3	0	Glycine max TPR-containing protein kinase (LOC732542), mRNA
comp207056_c0_seq5	0	Glycine max TPR-containing protein kinase (LOC732542), mRNA
comp207056_c0_seq10	0	Glycine max TPR-containing protein kinase (LOC732542), mRNA
comp207056_c0_seq12	0	Glycine max TPR-containing protein kinase (LOC732542), mRNA
comp207056_c0_seq13	0	Glycine max TPR-containing protein kinase (LOC732542), mRNA
comp207056_c0_seq14	1e-144	Glycine max TPR-containing protein kinase (LOC732542), mRNA
comp207056_c0_seq15	0	Glycine max TPR-containing protein kinase (LOC732542), mRNA
comp207056_c0_seq16	0	Glycine max TPR-containing protein kinase (LOC732542), mRNA
comp207056_c0_seq23	1e-144	Glycine max TPR-containing protein kinase (LOC732542), mRNA
comp207056_c0_seq28	0	Glycine max TPR-containing protein kinase (LOC732542), mRNA
comp207056_c0_seq31	0	Glycine max TPR-containing protein kinase (LOC732542), mRNA
comp207056_c0_seq32	0	Glycine max TPR-containing protein kinase (LOC732542), mRNA
comp207056_c0_seq34	0	Glycine max TPR-containing protein kinase (LOC732542), mRNA
comp207056_c0_seq37	0	Glycine max TPR-containing protein kinase (LOC732542), mRNA
comp207056_c0_seq38	0	Glycine max TPR-containing protein kinase (LOC732542), mRNA
comp207056_c0_seq39	0	Glycine max TPR-containing protein kinase (LOC732542), mRNA
comp207056_c0_seq41	0	Glycine max TPR-containing protein kinase (LOC732542), mRNA
comp207056_c0_seq43	0	Glycine max TPR-containing protein kinase (LOC732542), mRNA
comp207056_c0_seq48	0	Glycine max TPR-containing protein kinase (LOC732542), mRNA
comp181158_c0_seq1	4e-77	Glycine max uncharacterized protein LOC100499889 (LOC100499889), mRNA
comp197575_c0_seq1	1e-57	Glycine max uncharacterized protein LOC100305631 (LOC100305631), mRNA
comp197575_c0_seq2	3e-58	Glycine max uncharacterized protein LOC100305631 (LOC100305631), mRNA
comp197575_c0_seq3	1e-136	Glycine max uncharacterized protein LOC100305631 (LOC100305631), mRNA
comp197575_c0_seq4	6e-72	Glycine max uncharacterized protein LOC100305631 (LOC100305631), mRNA
comp197575_c0_seq6	1e-136	Glycine max uncharacterized protein LOC100305631 (LOC100305631), mRNA
comp197575_c0_seq7	6e-58	Glycine max uncharacterized protein LOC100305631 (LOC100305631), mRNA
comp197575_c0_seq10	1e-57	Glycine max uncharacterized protein LOC100305631 (LOC100305631), mRNA
comp197575_c0_seq11	4e-58	Glycine max uncharacterized protein LOC100305631 (LOC100305631), mRNA
comp197575_c0_seq12	2e-71	Glycine max uncharacterized protein LOC100305631 (LOC100305631), mRNA
comp197575_c0_seq13	6e-58	Glycine max uncharacterized protein LOC100305631 (LOC100305631), mRNA
comp197575_c0_seq14	1e-71	Glycine max uncharacterized protein LOC100305631 (LOC100305631), mRNA
comp205474_c0_seq1	1e-168	Glycine max uncharacterized protein LOC100101840 (LOC100101840), mRNA
comp205474_c1_seq1	1e-58	Glycine max uncharacterized protein LOC100101840 (LOC100101840), mRNA
comp207494_c2_seq4	1e-80	Glycine max uncharacterized protein LOC100527630 (LOC100527630), mRNA
comp171880_c0_seq1	5e-11	Glycine max uncharacterized protein LOC100526916 (LOC100526916), mRNA
comp152626_c0_seq1	6e-65	Glycine max uncharacterized protein LOC100527466 (LOC100527466), mRNA
comp195260_c1_seq1	0	Glycine max ribonucleotide reductase small subunit (LOC547521), mRNA
comp164413_c0_seq1	2e-11	Glycine max uncharacterized protein LOC100305887 (LOC100305887), mRNA
comp204499_c4_seq6	5e-79	Glycine max uncharacterized protein LOC100305887 (LOC100305887), mRNA
comp204499_c4_seq14	4e-79	Glycine max uncharacterized protein LOC100305887 (LOC100305887), mRNA
comp147460_c0_seq2	8e-24	Glycine max ferritin light chain (ferritin), mRNA
comp208539_c0_seq5	1e-84	Glycine max biotin carboxyl carrier protein subunit precursor (accB-2), mRNA
comp208539_c0_seq8	1e-84	Glycine max biotin carboxyl carrier protein subunit precursor (accB-2), mRNA
comp199246_c1_seq1	1e-135	Glycine max protein kinase (LOC100305440), mRNA
comp194609_c0_seq1	5e-55	Glycine max uncharacterized protein LOC100305971 (LOC100305971), mRNA
comp181912_c0_seq1	6e-13	Glycine max uncharacterized protein LOC100527172 (LOC100527172), mRNA
comp181912_c0_seq2	7e-13	Glycine max uncharacterized protein LOC100527172 (LOC100527172), mRNA
comp186694_c0_seq1	3e-44	Glycine max uncharacterized protein LOC100527722 (LOC100527722), mRNA
comp202311_c0_seq1	0	Glycine max receptor-like kinase RHG4 (Rhg4), mRNA
comp189549_c0_seq1	2e-16	Glycine max bZIP transcription factor bZIP41 (bZIP41), mRNA
comp189549_c0_seq2	2e-16	Glycine max bZIP transcription factor bZIP41 (bZIP41), mRNA
comp194615_c0_seq1	3e-29	Glycine max bZIP transcription factor bZIP41 (bZIP41), mRNA
comp184636_c0_seq1	0	Glycine max uncharacterized protein LOC100499664 (LOC100499664), mRNA
comp196687_c0_seq2	0	Glycine max SDL12A (LOC547855), mRNA
comp196687_c0_seq3	0	Glycine max SDL12A (LOC547855), mRNA
comp1637301_c0_seq1	3e-19	Glycine max SDL12A (LOC547855), mRNA
comp172771_c0_seq1	6e-17	Glycine max uncharacterized protein LOC100305696 (LOC100305696), mRNA
comp172771_c0_seq2	2e-15	Glycine max uncharacterized protein LOC100305696 (LOC100305696), mRNA
comp183604_c0_seq1	2e-19	Glycine max uncharacterized protein LOC100305696 (LOC100305696), mRNA
comp183344_c0_seq1	4e-15	Glycine max uncharacterized protein LOC100306483 (LOC100306483), mRNA
comp188034_c0_seq1	5e-11	Glycine max uncharacterized protein LOC100527428 (LOC100527428), mRNA
comp165066_c1_seq1	1e-153	Glycine max calmodulin (SCaM-3), mRNA
comp191281_c0_seq1	6e-19	Glycine max calmodulin (SCaM-3), mRNA
comp204719_c0_seq1	5e-54	Glycine max beta-ketoacyl-acyl carrier protein synthase III (LOC548033), mRNA
comp212325_c0_seq1	0	Glycine max beta-ketoacyl-acyl carrier protein synthase III (LOC548033), mRNA
comp131207_c0_seq1	6e-12	Glycine max uncharacterized protein LOC100499920 (LOC100499920), mRNA
comp175788_c0_seq1	3e-25	Glycine max uncharacterized protein LOC100499920 (LOC100499920), mRNA
comp175788_c0_seq2	3e-25	Glycine max uncharacterized protein LOC100499920 (LOC100499920), mRNA
comp207171_c1_seq1	2e-56	Glycine max uncharacterized protein LOC100499920 (LOC100499920), mRNA
comp2312357_c0_seq1	2e-11	Glycine max uncharacterized protein LOC100499920 (LOC100499920), mRNA
comp187479_c0_seq1	2e-20	Glycine max DnaJ-like protein (J1), mRNA
comp208004_c0_seq1	4e-29	Glycine max DnaJ-like protein (J1), mRNA
comp202458_c1_seq1	2e-16	Glycine max uncharacterized protein LOC100499838 (LOC100499838), mRNA
comp140434_c0_seq1	5e-11	Glycine max ribosomal protein S11 (RPS11), mRNA
comp202200_c0_seq1	4e-59	Glycine max uncharacterized protein LOC100527264 (LOC100527264), mRNA
comp202200_c0_seq2	3e-59	Glycine max uncharacterized protein LOC100527264 (LOC100527264), mRNA
comp202200_c0_seq3	6e-59	Glycine max uncharacterized protein LOC100527264 (LOC100527264), mRNA
comp191622_c0_seq1	1e-120	Glycine max uncharacterized protein LOC100305841 (LOC100305841), mRNA
comp191622_c0_seq2	1e-120	Glycine max uncharacterized protein LOC100305841 (LOC100305841), mRNA
comp138625_c0_seq1	3e-49	Glycine max uncharacterized protein LOC100527071 (LOC100527071), mRNA
comp196187_c1_seq1	2e-92	Glycine max uncharacterized protein LOC100306208 (LOC100306208), mRNA
comp196187_c1_seq2	9e-46	Glycine max uncharacterized protein LOC100306208 (LOC100306208), mRNA
comp200847_c1_seq1	1e-148	Glycine max with no lysine kinase 6 (WNK6), mRNA
comp200847_c1_seq2	1e-148	Glycine max with no lysine kinase 6 (WNK6), mRNA
comp198708_c0_seq1	1e-139	Glycine max uncharacterized protein LOC100499819 (LOC100499819), mRNA
comp198708_c0_seq2	1e-139	Glycine max uncharacterized protein LOC100499819 (LOC100499819), mRNA
comp198708_c0_seq3	1e-139	Glycine max uncharacterized protein LOC100499819 (LOC100499819), mRNA
comp198708_c0_seq4	1e-139	Glycine max uncharacterized protein LOC100499819 (LOC100499819), mRNA
comp198708_c0_seq5	1e-169	Glycine max uncharacterized protein LOC100499819 (LOC100499819), mRNA
comp198708_c0_seq6	1e-149	Glycine max uncharacterized protein LOC100499819 (LOC100499819), mRNA
comp127325_c0_seq1	9e-40	Glycine max calcineurin-like phosphoesterase (LOC100499649), mRNA
comp127325_c0_seq2	1e-121	Glycine max calcineurin-like phosphoesterase (LOC100499649), mRNA
comp184531_c0_seq1	2e-32	Glycine max uncharacterized protein LOC100527327 (LOC100527327), mRNA
comp184531_c0_seq2	2e-32	Glycine max uncharacterized protein LOC100527327 (LOC100527327), mRNA
comp207847_c1_seq4	3e-78	Glycine max uncharacterized protein LOC100500208 (LOC100500208), mRNA
comp207847_c1_seq8	3e-78	Glycine max uncharacterized protein LOC100500208 (LOC100500208), mRNA
comp207847_c1_seq10	3e-78	Glycine max uncharacterized protein LOC100500208 (LOC100500208), mRNA
comp207847_c1_seq15	3e-78	Glycine max uncharacterized protein LOC100500208 (LOC100500208), mRNA
comp207847_c1_seq16	3e-78	Glycine max uncharacterized protein LOC100500208 (LOC100500208), mRNA
comp207847_c1_seq19	3e-78	Glycine max uncharacterized protein LOC100500208 (LOC100500208), mRNA
comp188551_c1_seq1	6e-31	Glycine max uncharacterized protein LOC100499983 (LOC100499983), mRNA
comp205708_c0_seq1	4e-25	Glycine max uncharacterized protein LOC100306464 (LOC100306464), mRNA
comp205708_c0_seq2	8e-24	Glycine max uncharacterized protein LOC100306464 (LOC100306464), mRNA
comp205708_c0_seq4	7e-30	Glycine max uncharacterized protein LOC100306464 (LOC100306464), mRNA
comp205708_c0_seq10	1e-28	Glycine max uncharacterized protein LOC100306464 (LOC100306464), mRNA
comp205708_c0_seq13	4e-24	Glycine max uncharacterized protein LOC100306464 (LOC100306464), mRNA
comp205708_c0_seq17	9e-29	Glycine max uncharacterized protein LOC100306464 (LOC100306464), mRNA
comp205708_c0_seq20	2e-28	Glycine max uncharacterized protein LOC100306464 (LOC100306464), mRNA
comp205708_c0_seq23	7e-29	Glycine max uncharacterized protein LOC100306464 (LOC100306464), mRNA
comp205708_c0_seq24	1e-28	Glycine max uncharacterized protein LOC100306464 (LOC100306464), mRNA
comp205708_c0_seq25	7e-24	Glycine max uncharacterized protein LOC100306464 (LOC100306464), mRNA
comp205708_c0_seq27	8e-24	Glycine max uncharacterized protein LOC100306464 (LOC100306464), mRNA
comp204177_c1_seq1	3e-34	Glycine max uncharacterized protein LOC100527667 (LOC100527667), mRNA
comp198079_c0_seq1	3e-35	Glycine max uncharacterized LOC547653 (LOC547653), mRNA
comp198079_c0_seq2	4e-35	Glycine max uncharacterized LOC547653 (LOC547653), mRNA
comp198079_c0_seq3	3e-35	Glycine max uncharacterized LOC547653 (LOC547653), mRNA
comp198079_c0_seq5	4e-35	Glycine max uncharacterized LOC547653 (LOC547653), mRNA
comp198079_c0_seq6	2e-61	Glycine max uncharacterized LOC547653 (LOC547653), mRNA
comp198079_c0_seq8	1e-59	Glycine max uncharacterized LOC547653 (LOC547653), mRNA
comp198079_c0_seq9	2e-61	Glycine max uncharacterized LOC547653 (LOC547653), mRNA
comp198079_c0_seq10	3e-35	Glycine max uncharacterized LOC547653 (LOC547653), mRNA
comp198079_c0_seq11	3e-35	Glycine max uncharacterized LOC547653 (LOC547653), mRNA
comp198079_c0_seq13	2e-61	Glycine max uncharacterized LOC547653 (LOC547653), mRNA
comp198079_c0_seq14	1e-59	Glycine max uncharacterized LOC547653 (LOC547653), mRNA
comp198079_c0_seq15	2e-61	Glycine max uncharacterized LOC547653 (LOC547653), mRNA
comp201259_c0_seq12	6e-11	Glycine max uncharacterized protein LOC100527190 (LOC100527190), mRNA
comp199282_c0_seq1	5e-14	Glycine max uncharacterized protein LOC100500350 (LOC100500350), mRNA
comp199282_c0_seq2	1e-11	Glycine max uncharacterized protein LOC100500350 (LOC100500350), mRNA
comp199282_c0_seq3	1e-11	Glycine max uncharacterized protein LOC100500350 (LOC100500350), mRNA
comp113055_c0_seq1	1e-108	Glycine max uncharacterized protein LOC100500161 (LOC100500161), mRNA
comp203045_c1_seq4	2e-17	Glycine max ATP binding/protein serine/threonine kinase (LOC100305360), mRNA
comp203045_c1_seq14	4e-17	Glycine max ATP binding/protein serine/threonine kinase (LOC100305360), mRNA
comp203045_c1_seq17	4e-17	Glycine max ATP binding/protein serine/threonine kinase (LOC100305360), mRNA
comp203045_c1_seq20	1e-12	Glycine max ATP binding/protein serine/threonine kinase (LOC100305360), mRNA
comp203045_c1_seq44	2e-17	Glycine max ATP binding/protein serine/threonine kinase (LOC100305360), mRNA
comp203045_c1_seq50	2e-12	Glycine max ATP binding/protein serine/threonine kinase (LOC100305360), mRNA
comp203045_c1_seq52	2e-17	Glycine max ATP binding/protein serine/threonine kinase (LOC100305360), mRNA
comp203045_c1_seq59	2e-17	Glycine max ATP binding/protein serine/threonine kinase (LOC100305360), mRNA
comp203045_c1_seq65	2e-17	Glycine max ATP binding/protein serine/threonine kinase (LOC100305360), mRNA
comp203045_c1_seq66	2e-17	Glycine max ATP binding/protein serine/threonine kinase (LOC100305360), mRNA
comp203045_c1_seq68	2e-12	Glycine max ATP binding/protein serine/threonine kinase (LOC100305360), mRNA
comp203045_c1_seq70	2e-17	Glycine max ATP binding/protein serine/threonine kinase (LOC100305360), mRNA
comp203045_c1_seq71	2e-17	Glycine max ATP binding/protein serine/threonine kinase (LOC100305360), mRNA
comp203045_c1_seq76	1e-12	Glycine max ATP binding/protein serine/threonine kinase (LOC100305360), mRNA
comp203045_c1_seq82	1e-12	Glycine max ATP binding/protein serine/threonine kinase (LOC100305360), mRNA
comp203045_c1_seq84	4e-17	Glycine max ATP binding/protein serine/threonine kinase (LOC100305360), mRNA
comp203045_c1_seq91	1e-12	Glycine max ATP binding/protein serine/threonine kinase (LOC100305360), mRNA
comp203045_c1_seq93	1e-12	Glycine max ATP binding/protein serine/threonine kinase (LOC100305360), mRNA
comp203045_c1_seq95	2e-17	Glycine max ATP binding/protein serine/threonine kinase (LOC100305360), mRNA
comp187896_c0_seq1	6e-34	Glycine max uncharacterized protein LOC100500464 (LOC100500464), mRNA
comp187896_c0_seq2	6e-34	Glycine max uncharacterized protein LOC100500464 (LOC100500464), mRNA
comp187896_c0_seq3	5e-34	Glycine max uncharacterized protein LOC100500464 (LOC100500464), mRNA
comp207382_c0_seq7	9e-39	Glycine max uncharacterized protein LOC100500495 (LOC100500495), mRNA
comp207382_c0_seq18	1e-38	Glycine max uncharacterized protein LOC100500495 (LOC100500495), mRNA
comp207382_c0_seq19	1e-38	Glycine max uncharacterized protein LOC100500495 (LOC100500495), mRNA
comp207382_c0_seq28	1e-38	Glycine max uncharacterized protein LOC100500495 (LOC100500495), mRNA
comp144068_c0_seq1	1e-146	Glycine max uncharacterized protein LOC100527923 (LOC100527923), mRNA
comp186415_c0_seq1	0	Glycine max NADP-dependent isocitrate dehydrogenase (IDH1), mRNA
comp186415_c1_seq1	1e-156	Glycine max NADP-dependent isocitrate dehydrogenase (IDH1), mRNA
comp184307_c0_seq1	2e-28	Glycine max uncharacterized protein LOC100306609 (LOC100306609), mRNA
comp184307_c0_seq2	2e-28	Glycine max uncharacterized protein LOC100306609 (LOC100306609), mRNA
comp185454_c0_seq1	2e-44	Glycine max uncharacterized protein LOC100305616 (LOC100305616), mRNA
comp125735_c0_seq1	3e-14	Glycine max serine-threonine kinase (LOC100305392), mRNA
comp125735_c0_seq2	2e-14	Glycine max serine-threonine kinase (LOC100305392), mRNA
comp197700_c0_seq1	4e-23	Glycine max 24 kDa seed coat protein (LOC547636), mRNA
comp197700_c0_seq2	3e-23	Glycine max 24 kDa seed coat protein (LOC547636), mRNA
comp185470_c1_seq1	2e-46	Glycine max uncharacterized protein LOC100500624 (LOC100500624), mRNA
comp185470_c1_seq2	2e-46	Glycine max uncharacterized protein LOC100500624 (LOC100500624), mRNA
comp185470_c1_seq3	2e-46	Glycine max uncharacterized protein LOC100500624 (LOC100500624), mRNA
comp185470_c1_seq4	2e-46	Glycine max uncharacterized protein LOC100500624 (LOC100500624), mRNA
comp198403_c0_seq1	0	Glycine max inositol phosphate kinase (Itpk3), mRNA
comp198403_c0_seq2	0	Glycine max inositol phosphate kinase (Itpk3), mRNA
comp159370_c0_seq1	5e-30	Glycine max uncharacterized protein LOC100305601 (LOC100305601), mRNA
comp191855_c1_seq1	2e-78	Glycine max uncharacterized protein LOC100305648 (LOC100305648), mRNA
comp197179_c0_seq1	9e-51	Glycine max uncharacterized protein LOC100527136 (LOC100527136), mRNA
comp197179_c0_seq2	9e-51	Glycine max uncharacterized protein LOC100527136 (LOC100527136), mRNA
comp197179_c0_seq3	6e-70	Glycine max uncharacterized protein LOC100527136 (LOC100527136), mRNA
comp204402_c0_seq2	7e-54	Glycine max uncharacterized protein LOC100305790 (LOC100305790), mRNA
comp204402_c0_seq3	2e-54	Glycine max uncharacterized protein LOC100305790 (LOC100305790), mRNA
comp184791_c0_seq1	5e-86	Glycine max uncharacterized protein LOC100305552 (LOC100305552), mRNA
comp184791_c0_seq2	3e-68	Glycine max uncharacterized protein LOC100305552 (LOC100305552), mRNA
comp184791_c0_seq3	2e-88	Glycine max uncharacterized protein LOC100305552 (LOC100305552), mRNA
comp205116_c1_seq6	2e-74	Glycine max uncharacterized protein LOC100305552 (LOC100305552), mRNA
comp205116_c1_seq21	1e-74	Glycine max uncharacterized protein LOC100305552 (LOC100305552), mRNA
comp205116_c1_seq25	2e-74	Glycine max uncharacterized protein LOC100305552 (LOC100305552), mRNA
comp195727_c0_seq1	1e-117	Glycine max uncharacterized protein LOC100306027 (LOC100306027), mRNA
comp195727_c0_seq2	1e-116	Glycine max uncharacterized protein LOC100306027 (LOC100306027), mRNA
comp184781_c0_seq1	1e-140	Glycine max uncharacterized protein LOC100305857 (LOC100305857), mRNA
comp207447_c0_seq5	1e-145	Glycine max stearoyl-acyl carrier protein desaturase (ACPD), mRNA
comp202163_c1_seq19	8e-13	Glycine max uncharacterized protein LOC100306416 (LOC100306416), mRNA
comp729305_c0_seq1	8e-13	Glycine max uncharacterized protein LOC100306416 (LOC100306416), mRNA
comp176137_c0_seq1	2e-26	Glycine max uncharacterized protein LOC100305935 (LOC100305935), mRNA
comp189122_c1_seq1	2e-43	Glycine max uncharacterized protein LOC100499764 (LOC100499764), mRNA
comp200789_c1_seq5	1e-29	Glycine max uncharacterized protein LOC100499764 (LOC100499764), mRNA
comp200789_c1_seq6	1e-21	Glycine max uncharacterized protein LOC100499764 (LOC100499764), mRNA
comp200789_c1_seq9	2e-20	Glycine max uncharacterized protein LOC100499764 (LOC100499764), mRNA
comp200789_c1_seq17	2e-20	Glycine max uncharacterized protein LOC100499764 (LOC100499764), mRNA
comp200789_c1_seq18	1e-28	Glycine max uncharacterized protein LOC100499764 (LOC100499764), mRNA
comp200789_c2_seq1	6e-19	Glycine max uncharacterized protein LOC100499764 (LOC100499764), mRNA
comp186450_c0_seq1	6e-94	Glycine max uncharacterized protein LOC100499781 (LOC100499781), mRNA
comp206167_c3_seq2	7e-78	Glycine max uncharacterized protein LOC100500567 (LOC100500567), mRNA
comp206167_c3_seq3	2e-78	Glycine max uncharacterized protein LOC100500567 (LOC100500567), mRNA
comp193660_c0_seq1	6e-93	Glycine max uncharacterized protein LOC100306113 (LOC100306113), mRNA
comp190665_c0_seq1	3e-23	Glycine max uncharacterized protein LOC100306640 (LOC100306640), mRNA
comp190665_c0_seq2	6e-21	Glycine max uncharacterized protein LOC100306640 (LOC100306640), mRNA
comp159292_c0_seq1	6e-17	Glycine max calmodulin (SCaM-5), mRNA
comp201412_c1_seq1	1e-156	Glycine max uncharacterized protein LOC100306447 (LOC100306447), mRNA
comp194513_c0_seq2	3e-41	Glycine max uncharacterized protein LOC100500037 (LOC100500037), mRNA
comp194513_c0_seq6	4e-41	Glycine max uncharacterized protein LOC100500037 (LOC100500037), mRNA
comp194513_c0_seq23	3e-41	Glycine max uncharacterized protein LOC100500037 (LOC100500037), mRNA
comp194513_c0_seq25	3e-41	Glycine max uncharacterized protein LOC100500037 (LOC100500037), mRNA
comp197346_c0_seq1	3e-39	Glycine max uncharacterized protein LOC100500020 (LOC100500020), mRNA
comp197346_c0_seq2	1e-48	Glycine max uncharacterized protein LOC100500020 (LOC100500020), mRNA
comp197346_c0_seq3	2e-48	Glycine max uncharacterized protein LOC100500020 (LOC100500020), mRNA
comp200394_c1_seq1	2e-84	Glycine max uncharacterized protein LOC100305495 (LOC100305495), mRNA
comp200394_c1_seq4	2e-84	Glycine max uncharacterized protein LOC100305495 (LOC100305495), mRNA
comp200394_c1_seq6	2e-84	Glycine max uncharacterized protein LOC100305495 (LOC100305495), mRNA
comp200394_c1_seq8	2e-84	Glycine max uncharacterized protein LOC100305495 (LOC100305495), mRNA
comp191973_c0_seq1	2e-85	Glycine max abscisic stress ripening-like protein (LOC732594), mRNA
comp191973_c0_seq2	2e-85	Glycine max abscisic stress ripening-like protein (LOC732594), mRNA
comp81079_c0_seq1	3e-33	Glycine max bZIP transcription factor bZIP132 (bZIP132), mRNA
comp184080_c0_seq1	1e-46	Glycine max uncharacterized protein LOC100500532 (LOC100500532), mRNA
comp198628_c0_seq2	2e-37	Glycine max uncharacterized protein LOC100527723 (LOC100527723), mRNA
comp198628_c0_seq3	7e-68	Glycine max uncharacterized protein LOC100527723 (LOC100527723), mRNA
comp198628_c0_seq4	7e-68	Glycine max uncharacterized protein LOC100527723 (LOC100527723), mRNA
comp197481_c0_seq5	1e-34	Glycine max Dof17 (LOC778110), mRNA
comp197481_c0_seq6	2e-33	Glycine max Dof17 (LOC778110), mRNA
comp197481_c0_seq7	3e-38	Glycine max Dof17 (LOC778110), mRNA
comp197481_c0_seq8	1e-34	Glycine max Dof17 (LOC778110), mRNA
comp197481_c0_seq9	3e-38	Glycine max Dof17 (LOC778110), mRNA
comp206039_c1_seq2	6e-40	Glycine max uncharacterized protein LOC100500385 (LOC100500385), mRNA
comp206039_c1_seq5	2e-29	Glycine max uncharacterized protein LOC100500385 (LOC100500385), mRNA
comp206039_c1_seq6	2e-29	Glycine max uncharacterized protein LOC100500385 (LOC100500385), mRNA
comp206039_c1_seq7	2e-29	Glycine max uncharacterized protein LOC100500385 (LOC100500385), mRNA
comp206039_c1_seq8	2e-29	Glycine max uncharacterized protein LOC100500385 (LOC100500385), mRNA
comp206039_c1_seq9	2e-29	Glycine max uncharacterized protein LOC100500385 (LOC100500385), mRNA
comp206039_c1_seq11	2e-29	Glycine max uncharacterized protein LOC100500385 (LOC100500385), mRNA
comp206039_c1_seq12	2e-29	Glycine max uncharacterized protein LOC100500385 (LOC100500385), mRNA
comp206039_c1_seq13	2e-29	Glycine max uncharacterized protein LOC100500385 (LOC100500385), mRNA
comp206039_c1_seq14	2e-29	Glycine max uncharacterized protein LOC100500385 (LOC100500385), mRNA
comp206039_c1_seq15	2e-29	Glycine max uncharacterized protein LOC100500385 (LOC100500385), mRNA
comp206039_c1_seq16	2e-29	Glycine max uncharacterized protein LOC100500385 (LOC100500385), mRNA
comp206039_c1_seq17	2e-29	Glycine max uncharacterized protein LOC100500385 (LOC100500385), mRNA
comp206039_c1_seq18	2e-29	Glycine max uncharacterized protein LOC100500385 (LOC100500385), mRNA
comp206039_c1_seq19	2e-29	Glycine max uncharacterized protein LOC100500385 (LOC100500385), mRNA
comp206039_c1_seq20	2e-29	Glycine max uncharacterized protein LOC100500385 (LOC100500385), mRNA
comp206039_c1_seq21	2e-29	Glycine max uncharacterized protein LOC100500385 (LOC100500385), mRNA
comp206039_c1_seq22	2e-29	Glycine max uncharacterized protein LOC100500385 (LOC100500385), mRNA
comp206039_c1_seq23	2e-29	Glycine max uncharacterized protein LOC100500385 (LOC100500385), mRNA
comp206039_c1_seq25	2e-29	Glycine max uncharacterized protein LOC100500385 (LOC100500385), mRNA
comp206039_c1_seq26	2e-29	Glycine max uncharacterized protein LOC100500385 (LOC100500385), mRNA
comp206039_c1_seq27	2e-29	Glycine max uncharacterized protein LOC100500385 (LOC100500385), mRNA
comp206039_c1_seq28	2e-29	Glycine max uncharacterized protein LOC100500385 (LOC100500385), mRNA
comp206039_c1_seq29	2e-29	Glycine max uncharacterized protein LOC100500385 (LOC100500385), mRNA
comp206039_c1_seq30	2e-29	Glycine max uncharacterized protein LOC100500385 (LOC100500385), mRNA
comp183690_c0_seq1	1e-120	Glycine max uncharacterized protein LOC100527056 (LOC100527056), mRNA
comp163405_c0_seq1	1e-12	Glycine max uncharacterized protein LOC100499680 (LOC100499680), mRNA
comp201623_c2_seq3	5e-14	Glycine max uncharacterized protein LOC100527600 (LOC100527600), mRNA
comp188961_c0_seq1	0	Glycine max Cu/Zn-superoxide dismutase copper chaperone precursor (CCS), mRNA
comp1876088_c0_seq1	2e-21	Glycine max uncharacterized protein LOC100305733 (LOC100305733), mRNA
comp208004_c1_seq10	1e-121	Glycine max uncharacterized protein LOC100306519 (LOC100306519), mRNA
comp199841_c0_seq1	3e-16	Glycine max uncharacterized LOC547692 (LOC547692), mRNA
comp199841_c0_seq2	3e-16	Glycine max uncharacterized LOC547692 (LOC547692), mRNA
comp184877_c0_seq1	1e-131	Glycine max uncharacterized protein LOC100527297 (LOC100527297), mRNA
comp205463_c3_seq1	1e-88	Glycine max uncharacterized protein LOC100527312 (LOC100527312), mRNA
comp205463_c3_seq2	2e-88	Glycine max uncharacterized protein LOC100527312 (LOC100527312), mRNA
comp205463_c5_seq1	2e-42	Glycine max uncharacterized protein LOC100527312 (LOC100527312), mRNA
comp186528_c0_seq1	1e-128	Glycine max uncharacterized protein LOC100499745 (LOC100499745), mRNA
comp197749_c0_seq1	1e-128	Glycine max uncharacterized protein LOC100305989 (LOC100305989), mRNA
comp197749_c0_seq2	1e-128	Glycine max uncharacterized protein LOC100305989 (LOC100305989), mRNA
comp202537_c0_seq1	0	Glycine max uncharacterized protein LOC100526992 (LOC100526992), mRNA
comp208213_c4_seq2	0	Glycine max abscisic acid 8'-hydroxylase (LOC100170674), mRNA
comp207279_c0_seq2	7e-87	Glycine max uncharacterized protein LOC100527568 (LOC100527568), mRNA
comp207279_c0_seq3	5e-87	Glycine max uncharacterized protein LOC100527568 (LOC100527568), mRNA
comp207279_c0_seq7	5e-95	Glycine max uncharacterized protein LOC100527568 (LOC100527568), mRNA
comp207279_c0_seq8	1e-86	Glycine max uncharacterized protein LOC100527568 (LOC100527568), mRNA
comp207279_c0_seq10	4e-95	Glycine max uncharacterized protein LOC100527568 (LOC100527568), mRNA
comp207279_c0_seq13	4e-95	Glycine max uncharacterized protein LOC100527568 (LOC100527568), mRNA
comp207279_c0_seq15	4e-95	Glycine max uncharacterized protein LOC100527568 (LOC100527568), mRNA
comp207279_c0_seq17	5e-95	Glycine max uncharacterized protein LOC100527568 (LOC100527568), mRNA
comp207279_c0_seq19	9e-87	Glycine max uncharacterized protein LOC100527568 (LOC100527568), mRNA
comp207279_c0_seq21	3e-95	Glycine max uncharacterized protein LOC100527568 (LOC100527568), mRNA
comp207279_c0_seq22	6e-95	Glycine max uncharacterized protein LOC100527568 (LOC100527568), mRNA
comp207279_c0_seq26	8e-87	Glycine max uncharacterized protein LOC100527568 (LOC100527568), mRNA
comp207279_c0_seq29	8e-87	Glycine max uncharacterized protein LOC100527568 (LOC100527568), mRNA
comp207279_c0_seq30	6e-87	Glycine max uncharacterized protein LOC100527568 (LOC100527568), mRNA
comp207279_c0_seq31	9e-87	Glycine max uncharacterized protein LOC100527568 (LOC100527568), mRNA
comp207279_c0_seq33	5e-95	Glycine max uncharacterized protein LOC100527568 (LOC100527568), mRNA
comp207279_c0_seq34	5e-95	Glycine max uncharacterized protein LOC100527568 (LOC100527568), mRNA
comp207279_c0_seq37	7e-87	Glycine max uncharacterized protein LOC100527568 (LOC100527568), mRNA
comp207279_c0_seq38	4e-95	Glycine max uncharacterized protein LOC100527568 (LOC100527568), mRNA
comp207279_c0_seq39	5e-95	Glycine max uncharacterized protein LOC100527568 (LOC100527568), mRNA
comp207279_c0_seq44	7e-87	Glycine max uncharacterized protein LOC100527568 (LOC100527568), mRNA
comp207279_c0_seq45	4e-87	Glycine max uncharacterized protein LOC100527568 (LOC100527568), mRNA
comp184975_c0_seq1	3e-53	Glycine max uncharacterized protein LOC100500192 (LOC100500192), mRNA
comp171984_c0_seq1	2e-29	Glycine max polygalacturonase gene specific to nodule (PGN), mRNA
comp199832_c0_seq2	0	Glycine max late elongated hypocotyl and circadian clock associated-1-like protein 1 (LCL1), mRNA
comp204875_c0_seq1	1e-106	Glycine max uncharacterized protein LOC100527191 (LOC100527191), mRNA
comp204875_c0_seq2	1e-105	Glycine max uncharacterized protein LOC100527191 (LOC100527191), mRNA
comp204875_c0_seq3	1e-106	Glycine max uncharacterized protein LOC100527191 (LOC100527191), mRNA
comp204875_c0_seq4	1e-106	Glycine max uncharacterized protein LOC100527191 (LOC100527191), mRNA
comp204875_c0_seq5	2e-88	Glycine max uncharacterized protein LOC100527191 (LOC100527191), mRNA
comp204875_c0_seq6	1e-106	Glycine max uncharacterized protein LOC100527191 (LOC100527191), mRNA
comp204875_c0_seq7	1e-105	Glycine max uncharacterized protein LOC100527191 (LOC100527191), mRNA
comp204875_c0_seq8	1e-105	Glycine max uncharacterized protein LOC100527191 (LOC100527191), mRNA
comp204875_c0_seq9	1e-107	Glycine max uncharacterized protein LOC100527191 (LOC100527191), mRNA
comp204875_c0_seq10	1e-105	Glycine max uncharacterized protein LOC100527191 (LOC100527191), mRNA
comp204875_c0_seq11	1e-107	Glycine max uncharacterized protein LOC100527191 (LOC100527191), mRNA
comp204875_c0_seq12	1e-106	Glycine max uncharacterized protein LOC100527191 (LOC100527191), mRNA
comp204875_c0_seq13	1e-107	Glycine max uncharacterized protein LOC100527191 (LOC100527191), mRNA
comp204875_c0_seq14	1e-106	Glycine max uncharacterized protein LOC100527191 (LOC100527191), mRNA
comp204875_c0_seq15	1e-107	Glycine max uncharacterized protein LOC100527191 (LOC100527191), mRNA
comp204875_c0_seq16	1e-107	Glycine max uncharacterized protein LOC100527191 (LOC100527191), mRNA
comp204875_c0_seq17	1e-107	Glycine max uncharacterized protein LOC100527191 (LOC100527191), mRNA
comp204875_c0_seq18	1e-86	Glycine max uncharacterized protein LOC100527191 (LOC100527191), mRNA
comp204875_c0_seq19	1e-105	Glycine max uncharacterized protein LOC100527191 (LOC100527191), mRNA
comp204875_c0_seq20	2e-87	Glycine max uncharacterized protein LOC100527191 (LOC100527191), mRNA
comp204875_c0_seq21	1e-106	Glycine max uncharacterized protein LOC100527191 (LOC100527191), mRNA
comp204875_c0_seq22	1e-107	Glycine max uncharacterized protein LOC100527191 (LOC100527191), mRNA
comp204875_c0_seq23	1e-105	Glycine max uncharacterized protein LOC100527191 (LOC100527191), mRNA
comp204875_c0_seq24	1e-105	Glycine max uncharacterized protein LOC100527191 (LOC100527191), mRNA
comp204875_c0_seq25	1e-105	Glycine max uncharacterized protein LOC100527191 (LOC100527191), mRNA
comp204875_c0_seq26	1e-106	Glycine max uncharacterized protein LOC100527191 (LOC100527191), mRNA
comp196298_c0_seq1	4e-83	Glycine max serine hydroxymethyltransferase 3 (LOC100499634), mRNA
comp196298_c2_seq8	4e-83	Glycine max serine hydroxymethyltransferase 3 (LOC100499634), mRNA
comp196298_c2_seq9	1e-109	Glycine max serine hydroxymethyltransferase 3 (LOC100499634), mRNA
comp196298_c2_seq12	0	Glycine max serine hydroxymethyltransferase 3 (LOC100499634), mRNA
comp201444_c0_seq1	0	Glycine max uncharacterized protein LOC100305376 (LOC100305376), mRNA
comp202715_c0_seq1	1e-17	Glycine max uncharacterized protein LOC100305376 (LOC100305376), mRNA
comp202715_c0_seq8	6e-18	Glycine max uncharacterized protein LOC100305376 (LOC100305376), mRNA
comp202715_c0_seq13	1e-17	Glycine max uncharacterized protein LOC100305376 (LOC100305376), mRNA
comp202715_c0_seq26	7e-18	Glycine max uncharacterized protein LOC100305376 (LOC100305376), mRNA
comp202715_c0_seq41	1e-17	Glycine max uncharacterized protein LOC100305376 (LOC100305376), mRNA
comp202715_c0_seq45	1e-17	Glycine max uncharacterized protein LOC100305376 (LOC100305376), mRNA
comp202715_c0_seq62	1e-17	Glycine max uncharacterized protein LOC100305376 (LOC100305376), mRNA
comp202715_c0_seq67	5e-18	Glycine max uncharacterized protein LOC100305376 (LOC100305376), mRNA
comp202715_c0_seq70	1e-17	Glycine max uncharacterized protein LOC100305376 (LOC100305376), mRNA
comp179877_c0_seq1	2e-43	Glycine max uncharacterized protein LOC100500513 (LOC100500513), mRNA
comp171110_c0_seq1	1e-82	Glycine max uncharacterized protein LOC100306337 (LOC100306337), mRNA
comp205689_c0_seq1	7e-53	Glycine max nodulin (LOC547522), mRNA
comp205689_c0_seq2	1e-50	Glycine max nodulin (LOC547522), mRNA
comp196607_c2_seq1	1e-37	Glycine max uncharacterized protein LOC100499890 (LOC100499890), mRNA
comp196607_c2_seq2	2e-37	Glycine max uncharacterized protein LOC100499890 (LOC100499890), mRNA
comp196607_c2_seq4	5e-38	Glycine max uncharacterized protein LOC100499890 (LOC100499890), mRNA
comp196607_c2_seq9	6e-38	Glycine max uncharacterized protein LOC100499890 (LOC100499890), mRNA
comp1979630_c0_seq1	1e-18	Glycine max uncharacterized protein LOC100499890 (LOC100499890), mRNA
comp207362_c0_seq2	0	Glycine max receptor protein kinase-like protein (CLV1B), mRNA
comp186073_c0_seq1	7e-45	Glycine max copper chaperone homolog CCH (LOC547569), mRNA
comp128978_c0_seq1	4e-21	Glycine max MYB transcription factor MYB62 (MYB62), mRNA
comp208508_c3_seq1	5e-48	Glycine max uncharacterized protein LOC100527429 (LOC100527429), mRNA
comp205826_c3_seq22	8e-94	Glycine max gamma-tocopherol methyltransferase (LOC732543), mRNA
comp195347_c0_seq1	6e-43	Glycine max uncharacterized protein LOC100500402 (LOC100500402), mRNA
comp195347_c0_seq2	3e-43	Glycine max uncharacterized protein LOC100500402 (LOC100500402), mRNA
comp195347_c0_seq3	5e-43	Glycine max uncharacterized protein LOC100500402 (LOC100500402), mRNA
comp195347_c0_seq4	6e-43	Glycine max uncharacterized protein LOC100500402 (LOC100500402), mRNA
comp195347_c0_seq5	6e-43	Glycine max uncharacterized protein LOC100500402 (LOC100500402), mRNA
comp195347_c0_seq6	5e-43	Glycine max uncharacterized protein LOC100500402 (LOC100500402), mRNA
comp195347_c0_seq7	6e-43	Glycine max uncharacterized protein LOC100500402 (LOC100500402), mRNA
comp205736_c2_seq1	1e-24	Glycine max late nodulin (GMN56), mRNA
comp205736_c2_seq40	7e-25	Glycine max late nodulin (GMN56), mRNA
comp1431530_c0_seq1	3e-33	Glycine max seed maturation protein PM31 (PM31), mRNA
comp133707_c0_seq1	4e-16	Glycine max Calcium-dependent protein kinase SK5 (LOC547825), mRNA
comp201277_c0_seq2	6e-21	Glycine max uncharacterized protein LOC100526900 (LOC100526900), mRNA
comp201277_c0_seq3	5e-21	Glycine max uncharacterized protein LOC100526900 (LOC100526900), mRNA
comp198357_c0_seq1	0	Glycine max urease (ure), mRNA
comp171515_c0_seq1	3e-47	Glycine max uncharacterized protein LOC100305516 (LOC100305516), mRNA
comp196992_c0_seq2	0	Glycine max 6-phosphogluconate dehydrogenase (gnd), mRNA
comp196992_c0_seq3	0	Glycine max 6-phosphogluconate dehydrogenase (gnd), mRNA
comp196992_c0_seq4	0	Glycine max 6-phosphogluconate dehydrogenase (gnd), mRNA
comp192497_c0_seq1	1e-145	Glycine max RNA polymerase II protein (RNA polymerase II), mRNA
comp192497_c0_seq2	1e-145	Glycine max RNA polymerase II protein (RNA polymerase II), mRNA
comp185038_c0_seq1	1e-27	Glycine max uncharacterized protein LOC100500658 (LOC100500658), mRNA
comp185038_c0_seq2	1e-27	Glycine max uncharacterized protein LOC100500658 (LOC100500658), mRNA
comp197576_c0_seq1	1e-145	Glycine max 4-coumarate:coenzyme A ligase (4CL1), mRNA
comp197576_c0_seq2	1e-145	Glycine max 4-coumarate:coenzyme A ligase (4CL1), mRNA
comp197897_c0_seq2	5e-32	Glycine max uncharacterized protein LOC100500240 (LOC100500240), mRNA
comp197897_c0_seq5	9e-32	Glycine max uncharacterized protein LOC100500240 (LOC100500240), mRNA
comp197897_c0_seq8	4e-32	Glycine max uncharacterized protein LOC100500240 (LOC100500240), mRNA
comp197897_c0_seq9	6e-32	Glycine max uncharacterized protein LOC100500240 (LOC100500240), mRNA
comp197897_c0_seq10	5e-32	Glycine max uncharacterized protein LOC100500240 (LOC100500240), mRNA
comp197897_c0_seq12	1e-31	Glycine max uncharacterized protein LOC100500240 (LOC100500240), mRNA
comp197897_c1_seq8	7e-32	Glycine max uncharacterized protein LOC100500240 (LOC100500240), mRNA
comp178022_c0_seq1	1e-30	Glycine max uncharacterized protein LOC100526881 (LOC100526881), mRNA
comp201779_c2_seq1	3e-22	Glycine max uncharacterized protein LOC100306284 (LOC100306284), mRNA
comp199898_c3_seq1	1e-143	Glycine max uncharacterized protein LOC100499857 (LOC100499857), mRNA
comp199898_c3_seq7	1e-143	Glycine max uncharacterized protein LOC100499857 (LOC100499857), mRNA
comp199898_c3_seq8	1e-144	Glycine max uncharacterized protein LOC100499857 (LOC100499857), mRNA
comp199898_c3_seq9	1e-143	Glycine max uncharacterized protein LOC100499857 (LOC100499857), mRNA
comp182674_c0_seq1	8e-58	Glycine max uncharacterized protein LOC100527009 (LOC100527009), mRNA
comp195689_c0_seq2	3e-13	Glycine max histone H4 (LOC100305586), mRNA
comp203159_c3_seq2	1e-134	Glycine max uncharacterized protein LOC100499953 (LOC100499953), mRNA
comp176982_c0_seq1	1e-106	Glycine max uncharacterized protein LOC100527137 (LOC100527137), mRNA
comp207293_c1_seq3	4e-86	Glycine max uncharacterized protein LOC100527412 (LOC100527412), mRNA
comp207293_c1_seq4	4e-71	Glycine max uncharacterized protein LOC100527412 (LOC100527412), mRNA
comp207293_c1_seq5	4e-86	Glycine max uncharacterized protein LOC100527412 (LOC100527412), mRNA
comp207293_c1_seq6	1e-97	Glycine max uncharacterized protein LOC100527412 (LOC100527412), mRNA
comp205237_c2_seq2	1e-28	Glycine max uncharacterized protein LOC100306540 (LOC100306540), mRNA
comp205237_c2_seq10	1e-28	Glycine max uncharacterized protein LOC100306540 (LOC100306540), mRNA
comp205237_c2_seq14	2e-36	Glycine max uncharacterized protein LOC100306540 (LOC100306540), mRNA
comp205237_c2_seq17	2e-36	Glycine max uncharacterized protein LOC100306540 (LOC100306540), mRNA
comp206916_c3_seq1	1e-149	Glycine max nodulin-26 (LOC547967), mRNA
comp206916_c3_seq2	1e-149	Glycine max nodulin-26 (LOC547967), mRNA
comp184897_c0_seq1	4e-68	Glycine max uncharacterized protein LOC100527521 (LOC100527521), mRNA
comp205481_c0_seq2	1e-178	Glycine max uncharacterized protein LOC100305842 (LOC100305842), mRNA
comp205481_c0_seq3	1e-178	Glycine max uncharacterized protein LOC100305842 (LOC100305842), mRNA
comp205481_c0_seq4	1e-139	Glycine max uncharacterized protein LOC100305842 (LOC100305842), mRNA
comp205481_c0_seq5	1e-178	Glycine max uncharacterized protein LOC100305842 (LOC100305842), mRNA
comp205481_c0_seq7	1e-178	Glycine max uncharacterized protein LOC100305842 (LOC100305842), mRNA
comp205569_c1_seq2	8e-28	Glycine max uncharacterized protein LOC100306656 (LOC100306656), mRNA
comp205569_c1_seq4	1e-102	Glycine max uncharacterized protein LOC100306656 (LOC100306656), mRNA
comp205569_c1_seq5	9e-17	Glycine max uncharacterized protein LOC100306656 (LOC100306656), mRNA
comp205612_c0_seq1	3e-72	Glycine max uncharacterized protein LOC100500209 (LOC100500209), mRNA
comp205612_c0_seq2	2e-73	Glycine max uncharacterized protein LOC100500209 (LOC100500209), mRNA
comp205612_c0_seq3	5e-72	Glycine max uncharacterized protein LOC100500209 (LOC100500209), mRNA
comp205612_c0_seq4	3e-72	Glycine max uncharacterized protein LOC100500209 (LOC100500209), mRNA
comp205612_c0_seq5	5e-72	Glycine max uncharacterized protein LOC100500209 (LOC100500209), mRNA
comp205612_c0_seq6	5e-72	Glycine max uncharacterized protein LOC100500209 (LOC100500209), mRNA
comp205612_c0_seq7	1e-73	Glycine max uncharacterized protein LOC100500209 (LOC100500209), mRNA
comp205612_c0_seq8	5e-72	Glycine max uncharacterized protein LOC100500209 (LOC100500209), mRNA
comp205612_c0_seq9	2e-73	Glycine max uncharacterized protein LOC100500209 (LOC100500209), mRNA
comp205612_c0_seq10	5e-72	Glycine max uncharacterized protein LOC100500209 (LOC100500209), mRNA
comp205612_c0_seq11	5e-72	Glycine max uncharacterized protein LOC100500209 (LOC100500209), mRNA
comp205612_c0_seq12	2e-73	Glycine max uncharacterized protein LOC100500209 (LOC100500209), mRNA
comp191976_c3_seq1	3e-12	Glycine max uncharacterized protein LOC100500056 (LOC100500056), mRNA
comp207854_c2_seq2	1e-130	Glycine max uncharacterized protein LOC100500056 (LOC100500056), mRNA
comp202658_c1_seq2	4e-70	Glycine max uncharacterized protein LOC100499839 (LOC100499839), mRNA
comp202658_c1_seq6	6e-96	Glycine max uncharacterized protein LOC100499839 (LOC100499839), mRNA
comp202658_c1_seq8	3e-70	Glycine max uncharacterized protein LOC100499839 (LOC100499839), mRNA
comp202658_c1_seq9	6e-96	Glycine max uncharacterized protein LOC100499839 (LOC100499839), mRNA
comp202658_c1_seq13	5e-70	Glycine max uncharacterized protein LOC100499839 (LOC100499839), mRNA
comp202658_c1_seq14	5e-70	Glycine max uncharacterized protein LOC100499839 (LOC100499839), mRNA
comp202658_c1_seq20	5e-70	Glycine max uncharacterized protein LOC100499839 (LOC100499839), mRNA
comp204637_c4_seq3	7e-63	Glycine max uncharacterized protein LOC100499906 (LOC100499906), mRNA
comp204637_c4_seq20	9e-63	Glycine max uncharacterized protein LOC100499906 (LOC100499906), mRNA
comp204637_c4_seq26	1e-62	Glycine max uncharacterized protein LOC100499906 (LOC100499906), mRNA
comp204536_c0_seq1	1e-107	Glycine max protein disulfide isomerase-like protein (LOC100170705), mRNA
comp204536_c0_seq2	1e-107	Glycine max protein disulfide isomerase-like protein (LOC100170705), mRNA
comp206513_c2_seq1	9e-33	Glycine max uncharacterized protein LOC100527328 (LOC100527328), mRNA
comp171833_c0_seq1	8e-78	Glycine max uncharacterized protein LOC100500465 (LOC100500465), mRNA
comp3089826_c0_seq1	1e-11	Glycine max uncharacterized protein LOC100500465 (LOC100500465), mRNA
comp112605_c1_seq1	2e-15	Glycine max uncharacterized protein LOC100305680 (LOC100305680), mRNA
comp169382_c0_seq1	3e-13	Glycine max uncharacterized protein LOC100305680 (LOC100305680), mRNA
comp189620_c0_seq1	1e-41	Glycine max uncharacterized protein LOC100500294 (LOC100500294), mRNA
comp189620_c0_seq2	1e-41	Glycine max uncharacterized protein LOC100500294 (LOC100500294), mRNA
comp189620_c0_seq3	2e-78	Glycine max uncharacterized protein LOC100500294 (LOC100500294), mRNA
comp189620_c0_seq4	2e-78	Glycine max uncharacterized protein LOC100500294 (LOC100500294), mRNA
comp189620_c0_seq5	2e-78	Glycine max uncharacterized protein LOC100500294 (LOC100500294), mRNA
comp189620_c0_seq6	1e-41	Glycine max uncharacterized protein LOC100500294 (LOC100500294), mRNA
comp189620_c0_seq7	2e-78	Glycine max uncharacterized protein LOC100500294 (LOC100500294), mRNA
comp189620_c0_seq8	1e-41	Glycine max uncharacterized protein LOC100500294 (LOC100500294), mRNA
comp202270_c0_seq2	0	Glycine max uncharacterized protein LOC100500095 (LOC100500095), mRNA
comp202270_c0_seq9	0	Glycine max uncharacterized protein LOC100500095 (LOC100500095), mRNA
comp202270_c0_seq10	0	Glycine max uncharacterized protein LOC100500095 (LOC100500095), mRNA
comp202270_c0_seq11	0	Glycine max uncharacterized protein LOC100500095 (LOC100500095), mRNA
comp202270_c0_seq15	0	Glycine max uncharacterized protein LOC100500095 (LOC100500095), mRNA
comp202270_c0_seq18	2e-20	Glycine max uncharacterized protein LOC100500095 (LOC100500095), mRNA
comp205387_c1_seq1	0	Glycine max serine/threonine protein kinase-like protein (LOC100305393), mRNA
comp205387_c1_seq6	0	Glycine max serine/threonine protein kinase-like protein (LOC100305393), mRNA
comp205387_c1_seq7	0	Glycine max serine/threonine protein kinase-like protein (LOC100305393), mRNA
comp205387_c1_seq8	0	Glycine max serine/threonine protein kinase-like protein (LOC100305393), mRNA
comp133655_c0_seq1	4e-12	Glycine max uncharacterized protein LOC100305936 (LOC100305936), mRNA
comp148231_c0_seq1	9e-11	Glycine max uncharacterized protein LOC100305936 (LOC100305936), mRNA
comp178370_c0_seq1	6e-12	Glycine max uncharacterized protein LOC100305936 (LOC100305936), mRNA
comp201286_c2_seq1	2e-45	Glycine max uncharacterized protein LOC100305936 (LOC100305936), mRNA
comp207799_c0_seq2	7e-21	Glycine max uncharacterized protein LOC100305936 (LOC100305936), mRNA
comp113111_c0_seq1	6e-30	Glycine max uncharacterized protein LOC100527212 (LOC100527212), mRNA
comp189838_c0_seq1	2e-97	Glycine max uncharacterized protein LOC100499921 (LOC100499921), mRNA
comp176975_c0_seq1	7e-17	Glycine max uncharacterized protein LOC100527840 (LOC100527840), mRNA
comp191312_c0_seq1	2e-79	Glycine max uncharacterized protein LOC100499765 (LOC100499765), mRNA
comp181280_c0_seq1	8e-32	Glycine max uncharacterized protein LOC100306264 (LOC100306264), mRNA
comp1170384_c0_seq1	5e-37	Glycine max uncharacterized protein LOC100306448 (LOC100306448), mRNA
comp184337_c0_seq1	7e-37	Glycine max uncharacterized protein LOC100500021 (LOC100500021), mRNA
comp186493_c0_seq1	2e-61	Glycine max uncharacterized protein LOC100500021 (LOC100500021), mRNA
comp186916_c0_seq1	6e-89	Glycine max uncharacterized protein LOC100305734 (LOC100305734), mRNA
comp186916_c0_seq2	4e-89	Glycine max uncharacterized protein LOC100305734 (LOC100305734), mRNA
comp186916_c0_seq3	8e-89	Glycine max uncharacterized protein LOC100305734 (LOC100305734), mRNA
comp186916_c0_seq4	7e-89	Glycine max uncharacterized protein LOC100305734 (LOC100305734), mRNA
comp186916_c0_seq5	5e-89	Glycine max uncharacterized protein LOC100305734 (LOC100305734), mRNA
comp186916_c0_seq6	8e-89	Glycine max uncharacterized protein LOC100305734 (LOC100305734), mRNA
comp186916_c0_seq7	5e-89	Glycine max uncharacterized protein LOC100305734 (LOC100305734), mRNA
comp186916_c0_seq8	8e-89	Glycine max uncharacterized protein LOC100305734 (LOC100305734), mRNA
comp186916_c0_seq9	5e-89	Glycine max uncharacterized protein LOC100305734 (LOC100305734), mRNA
comp186492_c0_seq2	2e-30	Glycine max uncharacterized protein LOC100306065 (LOC100306065), mRNA
comp186492_c0_seq3	2e-30	Glycine max uncharacterized protein LOC100306065 (LOC100306065), mRNA
comp186492_c0_seq4	1e-30	Glycine max uncharacterized protein LOC100306065 (LOC100306065), mRNA
comp186492_c0_seq5	1e-30	Glycine max uncharacterized protein LOC100306065 (LOC100306065), mRNA
comp186492_c0_seq6	2e-19	Glycine max uncharacterized protein LOC100306065 (LOC100306065), mRNA
comp191510_c1_seq5	9e-19	Glycine max isoflavone conjugate-specific beta-glucosidase (ICHG), mRNA
comp191510_c1_seq6	3e-19	Glycine max isoflavone conjugate-specific beta-glucosidase (ICHG), mRNA
comp191510_c1_seq7	9e-19	Glycine max isoflavone conjugate-specific beta-glucosidase (ICHG), mRNA
comp191510_c1_seq8	8e-19	Glycine max isoflavone conjugate-specific beta-glucosidase (ICHG), mRNA
comp191510_c1_seq9	3e-19	Glycine max isoflavone conjugate-specific beta-glucosidase (ICHG), mRNA
comp191510_c1_seq10	2e-19	Glycine max isoflavone conjugate-specific beta-glucosidase (ICHG), mRNA
comp191510_c1_seq11	2e-19	Glycine max isoflavone conjugate-specific beta-glucosidase (ICHG), mRNA
comp191510_c1_seq14	1e-18	Glycine max isoflavone conjugate-specific beta-glucosidase (ICHG), mRNA
comp185372_c0_seq1	4e-20	Glycine max uncharacterized protein LOC100500130 (LOC100500130), mRNA
comp194785_c0_seq1	2e-43	Glycine max uncharacterized protein LOC100306161 (LOC100306161), mRNA
comp194785_c0_seq2	8e-24	Glycine max uncharacterized protein LOC100306161 (LOC100306161), mRNA
comp194785_c0_seq3	8e-24	Glycine max uncharacterized protein LOC100306161 (LOC100306161), mRNA
comp194785_c0_seq4	1e-43	Glycine max uncharacterized protein LOC100306161 (LOC100306161), mRNA
comp174450_c1_seq1	7e-34	Glycine max uncharacterized protein LOC100500277 (LOC100500277), mRNA
comp179854_c0_seq1	1e-27	Glycine max uncharacterized protein LOC100305990 (LOC100305990), mRNA
comp179854_c0_seq2	5e-30	Glycine max uncharacterized protein LOC100305990 (LOC100305990), mRNA
comp203655_c0_seq1	4e-29	Glycine max uncharacterized protein LOC100526936 (LOC100526936), mRNA
comp203655_c0_seq8	4e-29	Glycine max uncharacterized protein LOC100526936 (LOC100526936), mRNA
comp203655_c0_seq10	8e-29	Glycine max uncharacterized protein LOC100526936 (LOC100526936), mRNA
comp203655_c0_seq11	3e-29	Glycine max uncharacterized protein LOC100526936 (LOC100526936), mRNA
comp195796_c0_seq1	8e-29	Glycine max uncharacterized protein LOC100527448 (LOC100527448), mRNA
comp195796_c0_seq2	9e-29	Glycine max uncharacterized protein LOC100527448 (LOC100527448), mRNA
comp195796_c0_seq3	9e-29	Glycine max uncharacterized protein LOC100527448 (LOC100527448), mRNA
comp190779_c0_seq1	5e-52	Glycine max uncharacterized protein LOC100500077 (LOC100500077), mRNA
comp190779_c0_seq2	1e-58	Glycine max uncharacterized protein LOC100500077 (LOC100500077), mRNA
comp166325_c0_seq1	1e-147	Glycine max uncharacterized protein LOC100306047 (LOC100306047), mRNA
comp193820_c0_seq1	0	Glycine max acyl-CoA oxidase (LOC100125585), mRNA
comp117978_c0_seq1	2e-17	Glycine max uncharacterized protein LOC100306626 (LOC100306626), mRNA
comp194244_c2_seq1	5e-75	Glycine max uncharacterized protein LOC100306626 (LOC100306626), mRNA
comp195946_c0_seq1	1e-144	Glycine max uncharacterized protein LOC100527794 (LOC100527794), mRNA
comp205793_c1_seq2	0	Glycine max protein kinase family protein (LOC100305442), mRNA
comp205793_c1_seq3	0	Glycine max protein kinase family protein (LOC100305442), mRNA
comp207905_c1_seq1	1e-18	Glycine max protein kinase family protein (LOC100305442), mRNA
comp207905_c1_seq3	9e-19	Glycine max protein kinase family protein (LOC100305442), mRNA
comp207905_c1_seq7	9e-19	Glycine max protein kinase family protein (LOC100305442), mRNA
comp207905_c1_seq12	1e-18	Glycine max protein kinase family protein (LOC100305442), mRNA
comp196290_c1_seq1	0	Glycine max uncharacterized protein LOC100527174 (LOC100527174), mRNA
comp196290_c1_seq3	0	Glycine max uncharacterized protein LOC100527174 (LOC100527174), mRNA
comp196290_c1_seq4	0	Glycine max uncharacterized protein LOC100527174 (LOC100527174), mRNA
comp196290_c1_seq5	0	Glycine max uncharacterized protein LOC100527174 (LOC100527174), mRNA
comp196290_c1_seq6	0	Glycine max uncharacterized protein LOC100527174 (LOC100527174), mRNA
comp196290_c1_seq7	1e-171	Glycine max uncharacterized protein LOC100527174 (LOC100527174), mRNA
comp196290_c1_seq8	0	Glycine max uncharacterized protein LOC100527174 (LOC100527174), mRNA
comp194578_c0_seq1	0	Glycine max uncharacterized protein LOC100306559 (LOC100306559), mRNA
comp204708_c1_seq1	6e-58	Glycine max MADS-box protein (LOC732595), mRNA
comp204708_c1_seq3	4e-58	Glycine max MADS-box protein (LOC732595), mRNA
comp204708_c1_seq6	7e-58	Glycine max MADS-box protein (LOC732595), mRNA
comp204708_c1_seq9	6e-58	Glycine max MADS-box protein (LOC732595), mRNA
comp204708_c1_seq17	6e-58	Glycine max MADS-box protein (LOC732595), mRNA
comp204708_c1_seq18	6e-58	Glycine max MADS-box protein (LOC732595), mRNA
comp204708_c1_seq19	4e-58	Glycine max MADS-box protein (LOC732595), mRNA
comp204708_c1_seq24	6e-58	Glycine max MADS-box protein (LOC732595), mRNA
comp204708_c1_seq25	6e-58	Glycine max MADS-box protein (LOC732595), mRNA
comp204708_c1_seq28	6e-58	Glycine max MADS-box protein (LOC732595), mRNA
comp204708_c1_seq30	4e-58	Glycine max MADS-box protein (LOC732595), mRNA
comp204708_c1_seq31	6e-58	Glycine max MADS-box protein (LOC732595), mRNA
comp204708_c1_seq34	6e-58	Glycine max MADS-box protein (LOC732595), mRNA
comp204708_c1_seq36	6e-58	Glycine max MADS-box protein (LOC732595), mRNA
comp204708_c1_seq37	7e-58	Glycine max MADS-box protein (LOC732595), mRNA
comp204708_c1_seq38	7e-58	Glycine max MADS-box protein (LOC732595), mRNA
comp204708_c1_seq39	6e-58	Glycine max MADS-box protein (LOC732595), mRNA
comp204708_c1_seq41	7e-58	Glycine max MADS-box protein (LOC732595), mRNA
comp204708_c1_seq42	6e-58	Glycine max MADS-box protein (LOC732595), mRNA
comp204708_c1_seq43	6e-58	Glycine max MADS-box protein (LOC732595), mRNA
comp204708_c1_seq46	6e-58	Glycine max MADS-box protein (LOC732595), mRNA
comp204708_c1_seq48	4e-58	Glycine max MADS-box protein (LOC732595), mRNA
comp2094601_c0_seq1	3e-29	Glycine max MADS-box protein (LOC732595), mRNA
comp3593733_c0_seq1	9e-50	Glycine max MADS-box protein (LOC732595), mRNA
comp3393272_c0_seq1	3e-22	Glycine max uncharacterized protein LOC100305873 (LOC100305873), mRNA
comp208078_c2_seq1	2e-95	Glycine max uncharacterized protein LOC100527345 (LOC100527345), mRNA
comp113098_c0_seq1	2e-84	Glycine max uncharacterized protein LOC100527632 (LOC100527632), mRNA
comp187237_c0_seq1	1e-44	Glycine max uncharacterized protein LOC100305698 (LOC100305698), mRNA
comp187237_c0_seq2	2e-44	Glycine max uncharacterized protein LOC100305698 (LOC100305698), mRNA
comp187237_c1_seq1	3e-16	Glycine max uncharacterized protein LOC100305698 (LOC100305698), mRNA
comp187237_c1_seq2	3e-16	Glycine max uncharacterized protein LOC100305698 (LOC100305698), mRNA
comp172047_c0_seq1	1e-145	Glycine max uncharacterized protein LOC100305973 (LOC100305973), mRNA
comp180742_c1_seq1	5e-69	Glycine max polyphosphoinositide binding protein Ssh1p (SSH1), mRNA
comp180742_c1_seq2	2e-88	Glycine max polyphosphoinositide binding protein Ssh1p (SSH1), mRNA
comp180742_c2_seq2	4e-80	Glycine max polyphosphoinositide binding protein Ssh1p (SSH1), mRNA
comp192353_c0_seq1	3e-75	Glycine max uncharacterized protein LOC100306082 (LOC100306082), mRNA
comp198599_c0_seq1	7e-14	Glycine max uncharacterized protein LOC100306082 (LOC100306082), mRNA
comp186238_c0_seq1	1e-137	Glycine max uncharacterized protein LOC100306129 (LOC100306129), mRNA
comp200911_c3_seq1	4e-19	Glycine max uncharacterized protein LOC100500449 (LOC100500449), mRNA
comp189079_c0_seq2	2e-27	Glycine max uncharacterized protein LOC100527857 (LOC100527857), mRNA
comp204879_c0_seq4	1e-103	Glycine max uncharacterized protein LOC100306210 (LOC100306210), mRNA
comp204879_c0_seq6	1e-104	Glycine max uncharacterized protein LOC100306210 (LOC100306210), mRNA
comp204879_c0_seq8	1e-104	Glycine max uncharacterized protein LOC100306210 (LOC100306210), mRNA
comp199511_c0_seq1	1e-114	Glycine max uncharacterized protein LOC100499801 (LOC100499801), mRNA
comp189580_c1_seq1	1e-110	Glycine max uncharacterized protein LOC100306029 (LOC100306029), mRNA
comp189580_c1_seq2	1e-107	Glycine max uncharacterized protein LOC100306029 (LOC100306029), mRNA
comp180380_c0_seq1	1e-23	Glycine max uncharacterized protein LOC100527231 (LOC100527231), mRNA
comp195481_c0_seq1	1e-26	Glycine max uncharacterized protein LOC100306338 (LOC100306338), mRNA
comp195481_c0_seq3	9e-27	Glycine max uncharacterized protein LOC100306338 (LOC100306338), mRNA
comp195481_c0_seq4	1e-26	Glycine max uncharacterized protein LOC100306338 (LOC100306338), mRNA
comp144283_c0_seq1	4e-23	Glycine max receptor-like protein kinase (LOC100305408), mRNA
comp181171_c0_seq1	2e-38	Glycine max receptor-like protein kinase (LOC100305408), mRNA
comp190859_c0_seq1	1e-136	Glycine max uncharacterized protein LOC100306466 (LOC100306466), mRNA
comp194515_c0_seq1	7e-76	Glycine max uncharacterized protein LOC100500057 (LOC100500057), mRNA
comp194515_c0_seq2	9e-76	Glycine max uncharacterized protein LOC100500057 (LOC100500057), mRNA
comp194515_c0_seq3	1e-111	Glycine max uncharacterized protein LOC100500057 (LOC100500057), mRNA
comp194515_c0_seq4	8e-85	Glycine max uncharacterized protein LOC100500057 (LOC100500057), mRNA
comp207750_c1_seq1	6e-90	Glycine max uncharacterized protein LOC100527266 (LOC100527266), mRNA
comp207750_c1_seq3	9e-49	Glycine max uncharacterized protein LOC100527266 (LOC100527266), mRNA
comp207750_c1_seq4	2e-20	Glycine max uncharacterized protein LOC100527266 (LOC100527266), mRNA
comp207750_c1_seq5	8e-22	Glycine max uncharacterized protein LOC100527266 (LOC100527266), mRNA
comp207750_c1_seq6	3e-19	Glycine max uncharacterized protein LOC100527266 (LOC100527266), mRNA
comp207750_c1_seq7	3e-90	Glycine max uncharacterized protein LOC100527266 (LOC100527266), mRNA
comp207750_c1_seq9	2e-50	Glycine max uncharacterized protein LOC100527266 (LOC100527266), mRNA
comp207750_c1_seq10	1e-88	Glycine max uncharacterized protein LOC100527266 (LOC100527266), mRNA
comp207750_c1_seq11	6e-18	Glycine max uncharacterized protein LOC100527266 (LOC100527266), mRNA
comp207750_c1_seq12	9e-22	Glycine max uncharacterized protein LOC100527266 (LOC100527266), mRNA
comp207750_c1_seq13	2e-19	Glycine max uncharacterized protein LOC100527266 (LOC100527266), mRNA
comp207750_c1_seq14	2e-20	Glycine max uncharacterized protein LOC100527266 (LOC100527266), mRNA
comp207750_c1_seq15	3e-90	Glycine max uncharacterized protein LOC100527266 (LOC100527266), mRNA
comp207750_c1_seq16	6e-49	Glycine max uncharacterized protein LOC100527266 (LOC100527266), mRNA
comp207750_c1_seq17	3e-50	Glycine max uncharacterized protein LOC100527266 (LOC100527266), mRNA
comp207750_c1_seq18	3e-47	Glycine max uncharacterized protein LOC100527266 (LOC100527266), mRNA
comp207750_c1_seq19	5e-49	Glycine max uncharacterized protein LOC100527266 (LOC100527266), mRNA
comp207750_c1_seq20	1e-88	Glycine max uncharacterized protein LOC100527266 (LOC100527266), mRNA
comp207750_c1_seq21	4e-22	Glycine max uncharacterized protein LOC100527266 (LOC100527266), mRNA
comp207750_c1_seq22	9e-22	Glycine max uncharacterized protein LOC100527266 (LOC100527266), mRNA
comp207750_c1_seq23	9e-89	Glycine max uncharacterized protein LOC100527266 (LOC100527266), mRNA
comp207750_c1_seq24	5e-50	Glycine max uncharacterized protein LOC100527266 (LOC100527266), mRNA
comp207750_c1_seq25	5e-90	Glycine max uncharacterized protein LOC100527266 (LOC100527266), mRNA
comp207750_c1_seq27	4e-49	Glycine max uncharacterized protein LOC100527266 (LOC100527266), mRNA
comp207750_c1_seq28	2e-50	Glycine max uncharacterized protein LOC100527266 (LOC100527266), mRNA
comp207750_c1_seq29	8e-22	Glycine max uncharacterized protein LOC100527266 (LOC100527266), mRNA
comp207750_c1_seq30	8e-49	Glycine max uncharacterized protein LOC100527266 (LOC100527266), mRNA
comp207750_c1_seq32	2e-20	Glycine max uncharacterized protein LOC100527266 (LOC100527266), mRNA
comp207750_c1_seq33	4e-22	Glycine max uncharacterized protein LOC100527266 (LOC100527266), mRNA
comp207750_c1_seq34	2e-19	Glycine max uncharacterized protein LOC100527266 (LOC100527266), mRNA
comp207750_c1_seq35	1e-88	Glycine max uncharacterized protein LOC100527266 (LOC100527266), mRNA
comp207750_c1_seq36	3e-50	Glycine max uncharacterized protein LOC100527266 (LOC100527266), mRNA
comp207750_c1_seq37	2e-20	Glycine max uncharacterized protein LOC100527266 (LOC100527266), mRNA
comp207750_c1_seq38	6e-90	Glycine max uncharacterized protein LOC100527266 (LOC100527266), mRNA
comp207750_c1_seq39	3e-22	Glycine max uncharacterized protein LOC100527266 (LOC100527266), mRNA
comp207750_c1_seq40	1e-88	Glycine max uncharacterized protein LOC100527266 (LOC100527266), mRNA
comp207750_c1_seq41	3e-47	Glycine max uncharacterized protein LOC100527266 (LOC100527266), mRNA
comp207750_c1_seq42	3e-22	Glycine max uncharacterized protein LOC100527266 (LOC100527266), mRNA
comp207750_c1_seq43	2e-19	Glycine max uncharacterized protein LOC100527266 (LOC100527266), mRNA
comp207750_c1_seq44	4e-47	Glycine max uncharacterized protein LOC100527266 (LOC100527266), mRNA
comp207750_c1_seq45	5e-50	Glycine max uncharacterized protein LOC100527266 (LOC100527266), mRNA
comp207750_c1_seq46	2e-20	Glycine max uncharacterized protein LOC100527266 (LOC100527266), mRNA
comp207750_c1_seq47	2e-20	Glycine max uncharacterized protein LOC100527266 (LOC100527266), mRNA
comp207750_c1_seq48	9e-89	Glycine max uncharacterized protein LOC100527266 (LOC100527266), mRNA
comp207750_c1_seq49	5e-49	Glycine max uncharacterized protein LOC100527266 (LOC100527266), mRNA
comp207750_c1_seq50	5e-50	Glycine max uncharacterized protein LOC100527266 (LOC100527266), mRNA
comp207750_c1_seq51	1e-21	Glycine max uncharacterized protein LOC100527266 (LOC100527266), mRNA
comp207750_c1_seq52	9e-49	Glycine max uncharacterized protein LOC100527266 (LOC100527266), mRNA
comp207750_c1_seq53	3e-50	Glycine max uncharacterized protein LOC100527266 (LOC100527266), mRNA
comp207750_c1_seq54	5e-90	Glycine max uncharacterized protein LOC100527266 (LOC100527266), mRNA
comp207750_c1_seq55	1e-21	Glycine max uncharacterized protein LOC100527266 (LOC100527266), mRNA
comp207750_c1_seq56	1e-21	Glycine max uncharacterized protein LOC100527266 (LOC100527266), mRNA
comp207750_c1_seq57	6e-90	Glycine max uncharacterized protein LOC100527266 (LOC100527266), mRNA
comp207750_c1_seq58	2e-50	Glycine max uncharacterized protein LOC100527266 (LOC100527266), mRNA
comp207750_c1_seq59	9e-49	Glycine max uncharacterized protein LOC100527266 (LOC100527266), mRNA
comp207750_c1_seq60	4e-18	Glycine max uncharacterized protein LOC100527266 (LOC100527266), mRNA
comp207750_c1_seq61	3e-47	Glycine max uncharacterized protein LOC100527266 (LOC100527266), mRNA
comp207750_c1_seq62	2e-50	Glycine max uncharacterized protein LOC100527266 (LOC100527266), mRNA
comp207750_c1_seq63	5e-49	Glycine max uncharacterized protein LOC100527266 (LOC100527266), mRNA
comp207750_c1_seq64	1e-21	Glycine max uncharacterized protein LOC100527266 (LOC100527266), mRNA
comp207750_c1_seq65	5e-18	Glycine max uncharacterized protein LOC100527266 (LOC100527266), mRNA
comp194255_c0_seq1	1e-59	Glycine max uncharacterized protein LOC100527554 (LOC100527554), mRNA
comp193166_c0_seq1	6e-61	Glycine max uncharacterized protein LOC100306641 (LOC100306641), mRNA
comp193166_c0_seq2	1e-43	Glycine max uncharacterized protein LOC100306641 (LOC100306641), mRNA
comp193166_c0_seq3	1e-43	Glycine max uncharacterized protein LOC100306641 (LOC100306641), mRNA
comp182180_c0_seq1	1e-46	Glycine max uncharacterized protein LOC100527761 (LOC100527761), mRNA
comp181155_c0_seq1	8e-11	Glycine max uncharacterized protein LOC100527522 (LOC100527522), mRNA
comp204435_c2_seq1	4e-78	Glycine max bZIP transcription factor bZIP16 (bZIP16), mRNA
comp204435_c2_seq3	4e-78	Glycine max bZIP transcription factor bZIP16 (bZIP16), mRNA
comp692682_c0_seq1	6e-13	Glycine max uncharacterized protein LOC100499698 (LOC100499698), mRNA
comp148084_c0_seq1	2e-26	Glycine max uncharacterized protein LOC100305889 (LOC100305889), mRNA
comp148084_c0_seq2	2e-26	Glycine max uncharacterized protein LOC100305889 (LOC100305889), mRNA
comp192647_c0_seq1	4e-15	Glycine max uncharacterized protein LOC100527138 (LOC100527138), mRNA
comp192647_c0_seq2	4e-15	Glycine max uncharacterized protein LOC100527138 (LOC100527138), mRNA
comp187220_c0_seq1	2e-95	Glycine max NAD(P)H dependent 6'-deoxychalcone synthase (reductase), mRNA
comp202970_c2_seq1	0	Glycine max phosphoenolpyruvate carboxylase (LOC547456), mRNA
comp202970_c4_seq1	1e-16	Glycine max phosphoenolpyruvate carboxylase (LOC547456), mRNA
comp207825_c0_seq25	5e-24	Glycine max phosphoenolpyruvate carboxylase (LOC547456), mRNA
comp204811_c0_seq1	1e-153	Glycine max plastid division regulator MinE (LOC732562), mRNA
comp204811_c0_seq2	1e-153	Glycine max plastid division regulator MinE (LOC732562), mRNA
comp204811_c0_seq3	7e-75	Glycine max plastid division regulator MinE (LOC732562), mRNA
comp204811_c0_seq9	7e-75	Glycine max plastid division regulator MinE (LOC732562), mRNA
comp204811_c0_seq13	7e-75	Glycine max plastid division regulator MinE (LOC732562), mRNA
comp204811_c0_seq14	7e-75	Glycine max plastid division regulator MinE (LOC732562), mRNA
comp196298_c1_seq1	1e-159	Glycine max serine hydroxymethyltransferase 5 (LOC100499635), mRNA
comp196298_c2_seq1	2e-94	Glycine max serine hydroxymethyltransferase 5 (LOC100499635), mRNA
comp196298_c2_seq4	2e-45	Glycine max serine hydroxymethyltransferase 5 (LOC100499635), mRNA
comp196298_c2_seq6	1e-176	Glycine max serine hydroxymethyltransferase 5 (LOC100499635), mRNA
comp196298_c2_seq7	1e-94	Glycine max serine hydroxymethyltransferase 5 (LOC100499635), mRNA
comp196298_c2_seq11	1e-94	Glycine max serine hydroxymethyltransferase 5 (LOC100499635), mRNA
comp196298_c2_seq13	0	Glycine max serine hydroxymethyltransferase 5 (LOC100499635), mRNA
comp205772_c1_seq1	1e-24	Glycine max serine hydroxymethyltransferase 5 (LOC100499635), mRNA
comp205772_c1_seq2	2e-92	Glycine max serine hydroxymethyltransferase 5 (LOC100499635), mRNA
comp205772_c1_seq3	4e-48	Glycine max serine hydroxymethyltransferase 5 (LOC100499635), mRNA
comp205772_c1_seq4	5e-33	Glycine max serine hydroxymethyltransferase 5 (LOC100499635), mRNA
comp205772_c1_seq5	7e-26	Glycine max serine hydroxymethyltransferase 5 (LOC100499635), mRNA
comp205772_c1_seq7	6e-26	Glycine max serine hydroxymethyltransferase 5 (LOC100499635), mRNA
comp205772_c1_seq8	8e-82	Glycine max serine hydroxymethyltransferase 5 (LOC100499635), mRNA
comp205772_c1_seq9	5e-27	Glycine max serine hydroxymethyltransferase 5 (LOC100499635), mRNA
comp205772_c1_seq10	7e-33	Glycine max serine hydroxymethyltransferase 5 (LOC100499635), mRNA
comp205772_c1_seq11	2e-92	Glycine max serine hydroxymethyltransferase 5 (LOC100499635), mRNA
comp205772_c1_seq12	2e-84	Glycine max serine hydroxymethyltransferase 5 (LOC100499635), mRNA
comp205772_c1_seq13	6e-82	Glycine max serine hydroxymethyltransferase 5 (LOC100499635), mRNA
comp205772_c1_seq14	7e-41	Glycine max serine hydroxymethyltransferase 5 (LOC100499635), mRNA
comp205772_c1_seq15	4e-67	Glycine max serine hydroxymethyltransferase 5 (LOC100499635), mRNA
comp205772_c1_seq16	1e-74	Glycine max serine hydroxymethyltransferase 5 (LOC100499635), mRNA
comp205772_c1_seq17	2e-92	Glycine max serine hydroxymethyltransferase 5 (LOC100499635), mRNA
comp205772_c1_seq19	7e-39	Glycine max serine hydroxymethyltransferase 5 (LOC100499635), mRNA
comp205772_c1_seq20	1e-138	Glycine max serine hydroxymethyltransferase 5 (LOC100499635), mRNA
comp205772_c1_seq21	1e-35	Glycine max serine hydroxymethyltransferase 5 (LOC100499635), mRNA
comp205772_c1_seq22	7e-35	Glycine max serine hydroxymethyltransferase 5 (LOC100499635), mRNA
comp205772_c1_seq23	5e-30	Glycine max serine hydroxymethyltransferase 5 (LOC100499635), mRNA
comp205772_c1_seq24	1e-128	Glycine max serine hydroxymethyltransferase 5 (LOC100499635), mRNA
comp205772_c1_seq25	1e-135	Glycine max serine hydroxymethyltransferase 5 (LOC100499635), mRNA
comp205772_c1_seq26	3e-33	Glycine max serine hydroxymethyltransferase 5 (LOC100499635), mRNA
comp205772_c1_seq27	7e-39	Glycine max serine hydroxymethyltransferase 5 (LOC100499635), mRNA
comp205772_c1_seq28	5e-31	Glycine max serine hydroxymethyltransferase 5 (LOC100499635), mRNA
comp205772_c1_seq29	6e-39	Glycine max serine hydroxymethyltransferase 5 (LOC100499635), mRNA
comp205772_c1_seq30	2e-92	Glycine max serine hydroxymethyltransferase 5 (LOC100499635), mRNA
comp205772_c1_seq31	1e-25	Glycine max serine hydroxymethyltransferase 5 (LOC100499635), mRNA
comp205772_c1_seq32	1e-54	Glycine max serine hydroxymethyltransferase 5 (LOC100499635), mRNA
comp205772_c1_seq33	1e-135	Glycine max serine hydroxymethyltransferase 5 (LOC100499635), mRNA
comp205772_c1_seq34	2e-74	Glycine max serine hydroxymethyltransferase 5 (LOC100499635), mRNA
comp205772_c1_seq35	2e-70	Glycine max serine hydroxymethyltransferase 5 (LOC100499635), mRNA
comp205772_c1_seq36	1e-54	Glycine max serine hydroxymethyltransferase 5 (LOC100499635), mRNA
comp205772_c1_seq37	3e-35	Glycine max serine hydroxymethyltransferase 5 (LOC100499635), mRNA
comp205772_c1_seq38	2e-70	Glycine max serine hydroxymethyltransferase 5 (LOC100499635), mRNA
comp205772_c1_seq39	3e-26	Glycine max serine hydroxymethyltransferase 5 (LOC100499635), mRNA
comp205772_c1_seq40	2e-92	Glycine max serine hydroxymethyltransferase 5 (LOC100499635), mRNA
comp205772_c1_seq41	3e-26	Glycine max serine hydroxymethyltransferase 5 (LOC100499635), mRNA
comp205772_c1_seq42	1e-138	Glycine max serine hydroxymethyltransferase 5 (LOC100499635), mRNA
comp205772_c1_seq43	4e-34	Glycine max serine hydroxymethyltransferase 5 (LOC100499635), mRNA
comp205772_c1_seq44	2e-92	Glycine max serine hydroxymethyltransferase 5 (LOC100499635), mRNA
comp205772_c1_seq45	4e-72	Glycine max serine hydroxymethyltransferase 5 (LOC100499635), mRNA
comp205772_c1_seq46	9e-39	Glycine max serine hydroxymethyltransferase 5 (LOC100499635), mRNA
comp205772_c1_seq47	8e-39	Glycine max serine hydroxymethyltransferase 5 (LOC100499635), mRNA
comp205772_c1_seq48	7e-26	Glycine max serine hydroxymethyltransferase 5 (LOC100499635), mRNA
comp205772_c1_seq49	7e-46	Glycine max serine hydroxymethyltransferase 5 (LOC100499635), mRNA
comp205772_c1_seq50	3e-37	Glycine max serine hydroxymethyltransferase 5 (LOC100499635), mRNA
comp205772_c1_seq51	3e-84	Glycine max serine hydroxymethyltransferase 5 (LOC100499635), mRNA
comp205772_c1_seq52	5e-33	Glycine max serine hydroxymethyltransferase 5 (LOC100499635), mRNA
comp205772_c1_seq53	2e-70	Glycine max serine hydroxymethyltransferase 5 (LOC100499635), mRNA
comp205772_c1_seq54	4e-33	Glycine max serine hydroxymethyltransferase 5 (LOC100499635), mRNA
comp205772_c1_seq55	2e-17	Glycine max serine hydroxymethyltransferase 5 (LOC100499635), mRNA
comp205772_c1_seq56	1e-39	Glycine max serine hydroxymethyltransferase 5 (LOC100499635), mRNA
comp205772_c1_seq57	2e-17	Glycine max serine hydroxymethyltransferase 5 (LOC100499635), mRNA
comp205772_c1_seq58	7e-30	Glycine max serine hydroxymethyltransferase 5 (LOC100499635), mRNA
comp205772_c1_seq59	8e-18	Glycine max serine hydroxymethyltransferase 5 (LOC100499635), mRNA
comp205772_c1_seq60	1e-22	Glycine max serine hydroxymethyltransferase 5 (LOC100499635), mRNA
comp205772_c1_seq61	4e-37	Glycine max serine hydroxymethyltransferase 5 (LOC100499635), mRNA
comp205772_c1_seq62	5e-26	Glycine max serine hydroxymethyltransferase 5 (LOC100499635), mRNA
comp205772_c1_seq63	3e-35	Glycine max serine hydroxymethyltransferase 5 (LOC100499635), mRNA
comp205772_c1_seq64	3e-33	Glycine max serine hydroxymethyltransferase 5 (LOC100499635), mRNA
comp205772_c1_seq65	2e-70	Glycine max serine hydroxymethyltransferase 5 (LOC100499635), mRNA
comp205772_c1_seq66	9e-26	Glycine max serine hydroxymethyltransferase 5 (LOC100499635), mRNA
comp205772_c1_seq67	1e-74	Glycine max serine hydroxymethyltransferase 5 (LOC100499635), mRNA
comp205772_c1_seq68	1e-24	Glycine max serine hydroxymethyltransferase 5 (LOC100499635), mRNA
comp205772_c1_seq69	5e-39	Glycine max serine hydroxymethyltransferase 5 (LOC100499635), mRNA
comp205772_c1_seq70	1e-25	Glycine max serine hydroxymethyltransferase 5 (LOC100499635), mRNA
comp205772_c1_seq71	4e-33	Glycine max serine hydroxymethyltransferase 5 (LOC100499635), mRNA
comp205772_c1_seq73	2e-70	Glycine max serine hydroxymethyltransferase 5 (LOC100499635), mRNA
comp205772_c1_seq74	2e-70	Glycine max serine hydroxymethyltransferase 5 (LOC100499635), mRNA
comp205772_c1_seq75	1e-128	Glycine max serine hydroxymethyltransferase 5 (LOC100499635), mRNA
comp205772_c1_seq76	7e-33	Glycine max serine hydroxymethyltransferase 5 (LOC100499635), mRNA
comp205772_c1_seq77	3e-34	Glycine max serine hydroxymethyltransferase 5 (LOC100499635), mRNA
comp2128484_c0_seq1	1e-12	Glycine max serine hydroxymethyltransferase 5 (LOC100499635), mRNA
comp202095_c0_seq1	6e-29	Glycine max mitotic cyclin a1-type (LOC547779), mRNA
comp181780_c0_seq1	1e-108	Glycine max uncharacterized protein LOC100499729 (LOC100499729), mRNA
comp181780_c0_seq2	1e-108	Glycine max uncharacterized protein LOC100499729 (LOC100499729), mRNA
comp188661_c0_seq1	1e-15	Glycine max uncharacterized protein LOC100305753 (LOC100305753), mRNA
comp188661_c0_seq2	3e-15	Glycine max uncharacterized protein LOC100305753 (LOC100305753), mRNA
comp196985_c0_seq1	1e-166	Glycine max uncharacterized protein LOC100305753 (LOC100305753), mRNA
comp196985_c0_seq2	3e-16	Glycine max uncharacterized protein LOC100305753 (LOC100305753), mRNA
comp196985_c0_seq3	1e-166	Glycine max uncharacterized protein LOC100305753 (LOC100305753), mRNA
comp196985_c0_seq4	0	Glycine max uncharacterized protein LOC100305753 (LOC100305753), mRNA
comp180441_c0_seq1	1e-101	Glycine max glutathione S-transferase GST 9 (LOC547950), mRNA
comp185062_c0_seq1	2e-41	Glycine max glutathione S-transferase GST 9 (LOC547950), mRNA
comp998167_c0_seq1	2e-45	Glycine max glutathione S-transferase GST 9 (LOC547950), mRNA
comp208330_c2_seq1	2e-83	Glycine max uncharacterized protein LOC547474 (LOC547474), mRNA
comp208330_c2_seq2	5e-81	Glycine max uncharacterized protein LOC547474 (LOC547474), mRNA
comp143645_c0_seq1	3e-35	Glycine max dehydration-responsive element binding protein 2 (LOC732579), mRNA
comp193669_c0_seq2	3e-17	Glycine max dehydration-responsive element binding protein 2 (LOC732579), mRNA
comp193669_c0_seq3	3e-17	Glycine max dehydration-responsive element binding protein 2 (LOC732579), mRNA
comp788450_c0_seq1	2e-15	Glycine max uncharacterized protein LOC100499891 (LOC100499891), mRNA
comp206924_c1_seq1	3e-21	Glycine max functional candidate resistance protein KR1 (KR1), mRNA
comp206924_c1_seq2	6e-21	Glycine max functional candidate resistance protein KR1 (KR1), mRNA
comp206924_c1_seq8	4e-21	Glycine max functional candidate resistance protein KR1 (KR1), mRNA
comp206924_c1_seq9	5e-21	Glycine max functional candidate resistance protein KR1 (KR1), mRNA
comp206924_c1_seq10	7e-21	Glycine max functional candidate resistance protein KR1 (KR1), mRNA
comp206924_c1_seq12	3e-21	Glycine max functional candidate resistance protein KR1 (KR1), mRNA
comp206924_c1_seq13	4e-21	Glycine max functional candidate resistance protein KR1 (KR1), mRNA
comp206924_c1_seq14	4e-21	Glycine max functional candidate resistance protein KR1 (KR1), mRNA
comp206924_c1_seq16	5e-21	Glycine max functional candidate resistance protein KR1 (KR1), mRNA
comp206924_c1_seq18	4e-21	Glycine max functional candidate resistance protein KR1 (KR1), mRNA
comp206924_c1_seq25	5e-21	Glycine max functional candidate resistance protein KR1 (KR1), mRNA
comp206924_c1_seq26	6e-21	Glycine max functional candidate resistance protein KR1 (KR1), mRNA
comp206924_c1_seq27	5e-21	Glycine max functional candidate resistance protein KR1 (KR1), mRNA
comp206924_c1_seq30	7e-21	Glycine max functional candidate resistance protein KR1 (KR1), mRNA
comp206924_c1_seq31	6e-21	Glycine max functional candidate resistance protein KR1 (KR1), mRNA
comp206924_c1_seq33	7e-21	Glycine max functional candidate resistance protein KR1 (KR1), mRNA
comp206924_c1_seq34	4e-21	Glycine max functional candidate resistance protein KR1 (KR1), mRNA
comp206924_c1_seq35	5e-21	Glycine max functional candidate resistance protein KR1 (KR1), mRNA
comp206924_c1_seq38	6e-21	Glycine max functional candidate resistance protein KR1 (KR1), mRNA
comp206924_c1_seq39	3e-21	Glycine max functional candidate resistance protein KR1 (KR1), mRNA
comp206924_c1_seq42	3e-21	Glycine max functional candidate resistance protein KR1 (KR1), mRNA
comp206924_c1_seq45	6e-21	Glycine max functional candidate resistance protein KR1 (KR1), mRNA
comp206924_c1_seq46	6e-21	Glycine max functional candidate resistance protein KR1 (KR1), mRNA
comp523270_c0_seq1	5e-12	Glycine max functional candidate resistance protein KR1 (KR1), mRNA
comp2413622_c0_seq1	9e-13	Glycine max functional candidate resistance protein KR1 (KR1), mRNA
comp205484_c2_seq1	1e-119	Glycine max uncharacterized protein LOC100306401 (LOC100306401), mRNA
comp205484_c2_seq3	4e-63	Glycine max uncharacterized protein LOC100306401 (LOC100306401), mRNA
comp205484_c2_seq4	1e-138	Glycine max uncharacterized protein LOC100306401 (LOC100306401), mRNA
comp24848_c0_seq1	6e-19	Glycine max uncharacterized protein LOC100306432 (LOC100306432), mRNA
comp183550_c0_seq1	0	Glycine max uncharacterized protein LOC100499822 (LOC100499822), mRNA
comp138511_c0_seq1	2e-30	Glycine max clathrin heavy chain (LOC547986), mRNA
comp208419_c1_seq4	1e-164	Glycine max clathrin heavy chain (LOC547986), mRNA
comp208419_c1_seq6	2e-72	Glycine max clathrin heavy chain (LOC547986), mRNA
comp191610_c0_seq1	0	Glycine max uncharacterized protein LOC100500147 (LOC100500147), mRNA
comp193089_c0_seq1	2e-91	Glycine max uncharacterized protein LOC100306657 (LOC100306657), mRNA
comp180524_c0_seq1	3e-79	Glycine max uncharacterized protein LOC100500241 (LOC100500241), mRNA
comp186567_c0_seq1	2e-72	Glycine max uncharacterized protein LOC100499783 (LOC100499783), mRNA
comp208364_c3_seq1	3e-37	Glycine max uncharacterized protein LOC100500078 (LOC100500078), mRNA
comp204931_c0_seq1	7e-26	Glycine max uncharacterized protein LOC100499840 (LOC100499840), mRNA
comp204931_c0_seq2	9e-26	Glycine max uncharacterized protein LOC100499840 (LOC100499840), mRNA
comp204931_c0_seq4	2e-26	Glycine max uncharacterized protein LOC100499840 (LOC100499840), mRNA
comp204931_c0_seq5	2e-26	Glycine max uncharacterized protein LOC100499840 (LOC100499840), mRNA
comp204931_c0_seq6	2e-26	Glycine max uncharacterized protein LOC100499840 (LOC100499840), mRNA
comp204931_c0_seq8	7e-26	Glycine max uncharacterized protein LOC100499840 (LOC100499840), mRNA
comp204931_c0_seq11	1e-25	Glycine max uncharacterized protein LOC100499840 (LOC100499840), mRNA
comp204931_c0_seq12	2e-26	Glycine max uncharacterized protein LOC100499840 (LOC100499840), mRNA
comp204931_c0_seq13	1e-26	Glycine max uncharacterized protein LOC100499840 (LOC100499840), mRNA
comp204931_c0_seq15	9e-26	Glycine max uncharacterized protein LOC100499840 (LOC100499840), mRNA
comp204931_c0_seq16	1e-79	Glycine max uncharacterized protein LOC100499840 (LOC100499840), mRNA
comp204931_c0_seq17	1e-25	Glycine max uncharacterized protein LOC100499840 (LOC100499840), mRNA
comp204931_c0_seq18	9e-26	Glycine max uncharacterized protein LOC100499840 (LOC100499840), mRNA
comp204931_c0_seq19	9e-26	Glycine max uncharacterized protein LOC100499840 (LOC100499840), mRNA
comp204931_c0_seq21	2e-26	Glycine max uncharacterized protein LOC100499840 (LOC100499840), mRNA
comp204931_c0_seq22	1e-138	Glycine max uncharacterized protein LOC100499840 (LOC100499840), mRNA
comp204931_c0_seq23	1e-26	Glycine max uncharacterized protein LOC100499840 (LOC100499840), mRNA
comp204931_c0_seq26	2e-88	Glycine max uncharacterized protein LOC100499840 (LOC100499840), mRNA
comp204931_c0_seq27	2e-26	Glycine max uncharacterized protein LOC100499840 (LOC100499840), mRNA
comp204931_c0_seq31	8e-26	Glycine max uncharacterized protein LOC100499840 (LOC100499840), mRNA
comp204931_c0_seq32	8e-26	Glycine max uncharacterized protein LOC100499840 (LOC100499840), mRNA
comp204931_c0_seq33	9e-26	Glycine max uncharacterized protein LOC100499840 (LOC100499840), mRNA
comp204931_c0_seq34	1e-25	Glycine max uncharacterized protein LOC100499840 (LOC100499840), mRNA
comp202783_c1_seq1	1e-17	Glycine max kinase-associated protein phosphatase 1 (LOC100170642), mRNA
comp202783_c2_seq2	2e-37	Glycine max kinase-associated protein phosphatase 1 (LOC100170642), mRNA
comp202783_c2_seq4	0	Glycine max kinase-associated protein phosphatase 1 (LOC100170642), mRNA
comp202783_c2_seq5	2e-40	Glycine max kinase-associated protein phosphatase 1 (LOC100170642), mRNA
comp202783_c2_seq6	2e-33	Glycine max kinase-associated protein phosphatase 1 (LOC100170642), mRNA
comp202783_c2_seq9	0	Glycine max kinase-associated protein phosphatase 1 (LOC100170642), mRNA
comp202783_c2_seq18	3e-37	Glycine max kinase-associated protein phosphatase 1 (LOC100170642), mRNA
comp202783_c2_seq19	2e-58	Glycine max kinase-associated protein phosphatase 1 (LOC100170642), mRNA
comp202783_c2_seq24	9e-86	Glycine max kinase-associated protein phosphatase 1 (LOC100170642), mRNA
comp184772_c0_seq1	0	Glycine max protein kinase Pti1 (Pti1), mRNA
comp201151_c1_seq1	1e-160	Glycine max uncharacterized protein LOC100526848 (LOC100526848), mRNA
comp201151_c1_seq2	1e-160	Glycine max uncharacterized protein LOC100526848 (LOC100526848), mRNA
comp201151_c1_seq3	1e-160	Glycine max uncharacterized protein LOC100526848 (LOC100526848), mRNA
comp201151_c1_seq4	1e-160	Glycine max uncharacterized protein LOC100526848 (LOC100526848), mRNA
comp201151_c1_seq5	1e-160	Glycine max uncharacterized protein LOC100526848 (LOC100526848), mRNA
comp201151_c1_seq6	1e-160	Glycine max uncharacterized protein LOC100526848 (LOC100526848), mRNA
comp201151_c1_seq7	1e-160	Glycine max uncharacterized protein LOC100526848 (LOC100526848), mRNA
comp201151_c1_seq8	1e-160	Glycine max uncharacterized protein LOC100526848 (LOC100526848), mRNA
comp195289_c0_seq1	6e-55	Glycine max receptor-like kinase (LOC100305394), mRNA
comp198836_c3_seq1	4e-52	Glycine max receptor-like kinase (LOC100305394), mRNA
comp208257_c2_seq1	2e-65	Glycine max uncharacterized protein LOC100500497 (LOC100500497), mRNA
comp208257_c2_seq2	2e-65	Glycine max uncharacterized protein LOC100500497 (LOC100500497), mRNA
comp164783_c0_seq1	7e-23	Glycine max uncharacterized protein LOC100499858 (LOC100499858), mRNA
comp164783_c0_seq2	2e-51	Glycine max uncharacterized protein LOC100499858 (LOC100499858), mRNA
comp184512_c0_seq1	0	Glycine max uncharacterized protein LOC100499875 (LOC100499875), mRNA
comp202341_c1_seq1	1e-107	Glycine max uncharacterized protein LOC100500659 (LOC100500659), mRNA
comp202341_c1_seq3	1e-107	Glycine max uncharacterized protein LOC100500659 (LOC100500659), mRNA
comp202341_c1_seq5	1e-107	Glycine max uncharacterized protein LOC100500659 (LOC100500659), mRNA
comp201254_c0_seq1	3e-68	Glycine max uncharacterized protein LOC100499907 (LOC100499907), mRNA
comp201254_c0_seq3	2e-43	Glycine max uncharacterized protein LOC100499907 (LOC100499907), mRNA
comp201254_c0_seq4	3e-43	Glycine max uncharacterized protein LOC100499907 (LOC100499907), mRNA
comp201254_c0_seq5	2e-48	Glycine max uncharacterized protein LOC100499907 (LOC100499907), mRNA
comp201254_c0_seq6	2e-63	Glycine max uncharacterized protein LOC100499907 (LOC100499907), mRNA
comp201254_c0_seq7	2e-63	Glycine max uncharacterized protein LOC100499907 (LOC100499907), mRNA
comp201254_c0_seq8	2e-43	Glycine max uncharacterized protein LOC100499907 (LOC100499907), mRNA
comp201254_c0_seq9	8e-58	Glycine max uncharacterized protein LOC100499907 (LOC100499907), mRNA
comp201254_c0_seq10	1e-43	Glycine max uncharacterized protein LOC100499907 (LOC100499907), mRNA
comp201254_c0_seq11	1e-62	Glycine max uncharacterized protein LOC100499907 (LOC100499907), mRNA
comp201254_c0_seq12	1e-57	Glycine max uncharacterized protein LOC100499907 (LOC100499907), mRNA
comp201254_c0_seq13	2e-43	Glycine max uncharacterized protein LOC100499907 (LOC100499907), mRNA
comp201254_c0_seq14	1e-62	Glycine max uncharacterized protein LOC100499907 (LOC100499907), mRNA
comp201254_c0_seq15	9e-58	Glycine max uncharacterized protein LOC100499907 (LOC100499907), mRNA
comp201254_c0_seq16	2e-43	Glycine max uncharacterized protein LOC100499907 (LOC100499907), mRNA
comp201254_c0_seq18	2e-62	Glycine max uncharacterized protein LOC100499907 (LOC100499907), mRNA
comp201254_c0_seq21	2e-48	Glycine max uncharacterized protein LOC100499907 (LOC100499907), mRNA
comp201254_c0_seq22	3e-68	Glycine max uncharacterized protein LOC100499907 (LOC100499907), mRNA
comp201254_c0_seq23	2e-39	Glycine max uncharacterized protein LOC100499907 (LOC100499907), mRNA
comp201254_c0_seq24	8e-58	Glycine max uncharacterized protein LOC100499907 (LOC100499907), mRNA
comp201254_c0_seq25	3e-48	Glycine max uncharacterized protein LOC100499907 (LOC100499907), mRNA
comp201254_c0_seq26	6e-58	Glycine max uncharacterized protein LOC100499907 (LOC100499907), mRNA
comp201254_c0_seq28	4e-48	Glycine max uncharacterized protein LOC100499907 (LOC100499907), mRNA
comp201254_c0_seq29	2e-43	Glycine max uncharacterized protein LOC100499907 (LOC100499907), mRNA
comp201254_c0_seq30	9e-58	Glycine max uncharacterized protein LOC100499907 (LOC100499907), mRNA
comp201254_c0_seq31	1e-57	Glycine max uncharacterized protein LOC100499907 (LOC100499907), mRNA
comp201254_c0_seq32	2e-43	Glycine max uncharacterized protein LOC100499907 (LOC100499907), mRNA
comp201254_c0_seq33	2e-43	Glycine max uncharacterized protein LOC100499907 (LOC100499907), mRNA
comp201254_c0_seq35	9e-44	Glycine max uncharacterized protein LOC100499907 (LOC100499907), mRNA
comp201254_c0_seq36	1e-43	Glycine max uncharacterized protein LOC100499907 (LOC100499907), mRNA
comp201254_c0_seq37	9e-58	Glycine max uncharacterized protein LOC100499907 (LOC100499907), mRNA
comp201254_c0_seq38	2e-43	Glycine max uncharacterized protein LOC100499907 (LOC100499907), mRNA
comp201254_c0_seq39	3e-43	Glycine max uncharacterized protein LOC100499907 (LOC100499907), mRNA
comp201254_c0_seq40	2e-63	Glycine max uncharacterized protein LOC100499907 (LOC100499907), mRNA
comp201254_c0_seq41	2e-43	Glycine max uncharacterized protein LOC100499907 (LOC100499907), mRNA
comp201254_c0_seq42	2e-43	Glycine max uncharacterized protein LOC100499907 (LOC100499907), mRNA
comp201254_c0_seq43	6e-58	Glycine max uncharacterized protein LOC100499907 (LOC100499907), mRNA
comp201254_c0_seq44	2e-63	Glycine max uncharacterized protein LOC100499907 (LOC100499907), mRNA
comp201254_c0_seq45	8e-58	Glycine max uncharacterized protein LOC100499907 (LOC100499907), mRNA
comp201254_c0_seq46	7e-58	Glycine max uncharacterized protein LOC100499907 (LOC100499907), mRNA
comp201254_c0_seq47	1e-43	Glycine max uncharacterized protein LOC100499907 (LOC100499907), mRNA
comp201254_c0_seq48	2e-48	Glycine max uncharacterized protein LOC100499907 (LOC100499907), mRNA
comp201254_c0_seq49	3e-43	Glycine max uncharacterized protein LOC100499907 (LOC100499907), mRNA
comp201254_c0_seq50	2e-43	Glycine max uncharacterized protein LOC100499907 (LOC100499907), mRNA
comp201254_c0_seq51	3e-48	Glycine max uncharacterized protein LOC100499907 (LOC100499907), mRNA
comp191443_c0_seq1	1e-65	Glycine max uncharacterized protein LOC100499747 (LOC100499747), mRNA
comp191443_c0_seq2	1e-65	Glycine max uncharacterized protein LOC100499747 (LOC100499747), mRNA
comp191443_c0_seq3	1e-65	Glycine max uncharacterized protein LOC100499747 (LOC100499747), mRNA
comp208303_c2_seq6	1e-141	Glycine max lectin (LOC100301878), mRNA
comp208303_c2_seq7	1e-174	Glycine max lectin (LOC100301878), mRNA
comp208303_c2_seq9	1e-174	Glycine max lectin (LOC100301878), mRNA
comp208303_c2_seq10	1e-174	Glycine max lectin (LOC100301878), mRNA
comp208303_c2_seq22	1e-174	Glycine max lectin (LOC100301878), mRNA
comp208303_c2_seq25	1e-141	Glycine max lectin (LOC100301878), mRNA
comp208303_c2_seq26	1e-141	Glycine max lectin (LOC100301878), mRNA
comp208303_c2_seq28	1e-174	Glycine max lectin (LOC100301878), mRNA
comp208303_c2_seq29	1e-174	Glycine max lectin (LOC100301878), mRNA
comp208303_c2_seq30	1e-141	Glycine max lectin (LOC100301878), mRNA
comp208303_c2_seq31	1e-174	Glycine max lectin (LOC100301878), mRNA
comp208303_c2_seq33	1e-141	Glycine max lectin (LOC100301878), mRNA
comp208303_c2_seq37	1e-174	Glycine max lectin (LOC100301878), mRNA
comp188023_c0_seq1	0	Glycine max uncharacterized protein LOC100500352 (LOC100500352), mRNA
comp183419_c0_seq1	4e-55	Glycine max nodulin-26 (LOC547794), mRNA
comp183419_c2_seq1	6e-27	Glycine max nodulin-26 (LOC547794), mRNA
comp192875_c0_seq1	2e-97	Glycine max uncharacterized protein LOC100527616 (LOC100527616), mRNA
comp192875_c0_seq2	2e-97	Glycine max uncharacterized protein LOC100527616 (LOC100527616), mRNA
comp197194_c0_seq1	1e-112	Glycine max uncharacterized protein LOC100305681 (LOC100305681), mRNA
comp172319_c0_seq1	1e-151	Glycine max uncharacterized protein LOC100499766 (LOC100499766), mRNA
comp172319_c0_seq2	1e-129	Glycine max uncharacterized protein LOC100499766 (LOC100499766), mRNA
comp197837_c0_seq1	9e-90	Glycine max uncharacterized protein LOC100499766 (LOC100499766), mRNA
comp209314_c0_seq1	1e-82	Glycine max uncharacterized protein LOC100305479 (LOC100305479), mRNA
comp170349_c0_seq1	1e-169	Glycine max galactinol synthase (GolS), mRNA
comp188535_c0_seq1	1e-115	Glycine max uncharacterized protein LOC100305937 (LOC100305937), mRNA
comp191071_c0_seq1	3e-27	Glycine max uncharacterized protein LOC100500259 (LOC100500259), mRNA
comp197837_c2_seq1	1e-22	Glycine max uncharacterized protein LOC100500022 (LOC100500022), mRNA
comp197837_c2_seq2	2e-22	Glycine max uncharacterized protein LOC100500022 (LOC100500022), mRNA
comp197837_c2_seq3	1e-22	Glycine max uncharacterized protein LOC100500022 (LOC100500022), mRNA
comp202497_c0_seq1	0	Glycine max 4-coumarate:Coenzyme A ligase isoenzyme 4 (4CL4), mRNA
comp184696_c0_seq1	3e-81	Glycine max uncharacterized protein LOC100305536 (LOC100305536), mRNA
comp203019_c1_seq17	2e-24	Glycine max uncharacterized protein LOC100500643 (LOC100500643), mRNA
comp203019_c1_seq25	2e-24	Glycine max uncharacterized protein LOC100500643 (LOC100500643), mRNA
comp203019_c1_seq26	2e-24	Glycine max uncharacterized protein LOC100500643 (LOC100500643), mRNA
comp203019_c1_seq30	1e-24	Glycine max uncharacterized protein LOC100500643 (LOC100500643), mRNA
comp200959_c0_seq1	0	Glycine max protein disulfide isomerase-like protein (PDIL-2), mRNA
comp202355_c0_seq1	0	Glycine max aminoalcoholphosphotransferase (AAPT1), mRNA
comp202355_c0_seq2	0	Glycine max aminoalcoholphosphotransferase (AAPT1), mRNA
comp202355_c0_seq3	0	Glycine max aminoalcoholphosphotransferase (AAPT1), mRNA
comp202355_c0_seq4	0	Glycine max aminoalcoholphosphotransferase (AAPT1), mRNA
comp202355_c0_seq5	2e-51	Glycine max aminoalcoholphosphotransferase (AAPT1), mRNA
comp202355_c0_seq9	2e-51	Glycine max aminoalcoholphosphotransferase (AAPT1), mRNA
comp202355_c0_seq11	0	Glycine max aminoalcoholphosphotransferase (AAPT1), mRNA
comp202355_c0_seq12	2e-51	Glycine max aminoalcoholphosphotransferase (AAPT1), mRNA
comp202355_c0_seq15	1e-157	Glycine max aminoalcoholphosphotransferase (AAPT1), mRNA
comp202355_c0_seq17	1e-157	Glycine max aminoalcoholphosphotransferase (AAPT1), mRNA
comp204415_c1_seq1	3e-62	Glycine max glutathione S-transferase GST 17 (LOC547585), mRNA
comp207293_c1_seq1	4e-74	Glycine max uncharacterized protein LOC100306449 (LOC100306449), mRNA
comp207293_c1_seq2	4e-74	Glycine max uncharacterized protein LOC100306449 (LOC100306449), mRNA
comp185135_c0_seq1	8e-16	Glycine max uncharacterized protein LOC100500515 (LOC100500515), mRNA
comp185135_c0_seq2	1e-15	Glycine max uncharacterized protein LOC100500515 (LOC100500515), mRNA
comp181116_c0_seq1	2e-36	Glycine max uncharacterized protein LOC100499802 (LOC100499802), mRNA
comp291984_c0_seq1	3e-66	Glycine max seed maturation protein PM34 (PM34), mRNA
comp207117_c1_seq2	1e-151	Glycine max peroxisomal 3-hydroxyacyl-CoA dehydrogenase-like protein (LOC100170753), mRNA
comp207117_c1_seq3	3e-12	Glycine max peroxisomal 3-hydroxyacyl-CoA dehydrogenase-like protein (LOC100170753), mRNA
comp193902_c0_seq1	1e-134	Glycine max uncharacterized protein LOC100305462 (LOC100305462), mRNA
comp184388_c1_seq2	5e-18	Glycine max uncharacterized protein LOC100306503 (LOC100306503), mRNA
comp205353_c0_seq1	0	Glycine max chloride channel (LOC778094), mRNA
comp205353_c0_seq2	0	Glycine max chloride channel (LOC778094), mRNA
comp206393_c1_seq4	1e-52	Glycine max uncharacterized protein LOC100305827 (LOC100305827), mRNA
comp206393_c1_seq6	2e-52	Glycine max uncharacterized protein LOC100305827 (LOC100305827), mRNA
comp206393_c1_seq13	2e-52	Glycine max uncharacterized protein LOC100305827 (LOC100305827), mRNA
comp206393_c1_seq18	5e-50	Glycine max uncharacterized protein LOC100305827 (LOC100305827), mRNA
comp206393_c1_seq22	2e-52	Glycine max uncharacterized protein LOC100305827 (LOC100305827), mRNA
comp206393_c1_seq23	4e-50	Glycine max uncharacterized protein LOC100305827 (LOC100305827), mRNA
comp191739_c1_seq1	3e-63	Glycine max uncharacterized protein LOC100305859 (LOC100305859), mRNA
comp191739_c1_seq2	2e-64	Glycine max uncharacterized protein LOC100305859 (LOC100305859), mRNA
comp191739_c1_seq3	3e-63	Glycine max uncharacterized protein LOC100305859 (LOC100305859), mRNA
comp191739_c1_seq4	3e-64	Glycine max uncharacterized protein LOC100305859 (LOC100305859), mRNA
comp191739_c1_seq5	1e-46	Glycine max uncharacterized protein LOC100305859 (LOC100305859), mRNA
comp191739_c1_seq6	2e-64	Glycine max uncharacterized protein LOC100305859 (LOC100305859), mRNA
comp191739_c1_seq7	7e-47	Glycine max uncharacterized protein LOC100305859 (LOC100305859), mRNA
comp191739_c1_seq8	6e-48	Glycine max uncharacterized protein LOC100305859 (LOC100305859), mRNA
comp191739_c1_seq9	4e-63	Glycine max uncharacterized protein LOC100305859 (LOC100305859), mRNA
comp191739_c1_seq10	2e-64	Glycine max uncharacterized protein LOC100305859 (LOC100305859), mRNA
comp191739_c1_seq11	7e-48	Glycine max uncharacterized protein LOC100305859 (LOC100305859), mRNA
comp191739_c1_seq12	3e-64	Glycine max uncharacterized protein LOC100305859 (LOC100305859), mRNA
comp191739_c1_seq13	3e-93	Glycine max uncharacterized protein LOC100305859 (LOC100305859), mRNA
comp191739_c1_seq14	3e-64	Glycine max uncharacterized protein LOC100305859 (LOC100305859), mRNA
comp191739_c1_seq15	4e-63	Glycine max uncharacterized protein LOC100305859 (LOC100305859), mRNA
comp191739_c1_seq16	4e-63	Glycine max uncharacterized protein LOC100305859 (LOC100305859), mRNA
comp191739_c1_seq17	6e-47	Glycine max uncharacterized protein LOC100305859 (LOC100305859), mRNA
comp191739_c1_seq18	6e-47	Glycine max uncharacterized protein LOC100305859 (LOC100305859), mRNA
comp191739_c1_seq19	5e-63	Glycine max uncharacterized protein LOC100305859 (LOC100305859), mRNA
comp191739_c1_seq20	3e-64	Glycine max uncharacterized protein LOC100305859 (LOC100305859), mRNA
comp191739_c1_seq21	4e-48	Glycine max uncharacterized protein LOC100305859 (LOC100305859), mRNA
comp191739_c1_seq22	4e-63	Glycine max uncharacterized protein LOC100305859 (LOC100305859), mRNA
comp191739_c1_seq23	2e-64	Glycine max uncharacterized protein LOC100305859 (LOC100305859), mRNA
comp191739_c1_seq24	4e-63	Glycine max uncharacterized protein LOC100305859 (LOC100305859), mRNA
comp191739_c1_seq25	3e-63	Glycine max uncharacterized protein LOC100305859 (LOC100305859), mRNA
comp191739_c1_seq26	4e-63	Glycine max uncharacterized protein LOC100305859 (LOC100305859), mRNA
comp191739_c1_seq27	3e-93	Glycine max uncharacterized protein LOC100305859 (LOC100305859), mRNA
comp191739_c1_seq28	3e-63	Glycine max uncharacterized protein LOC100305859 (LOC100305859), mRNA
comp191739_c1_seq29	4e-63	Glycine max uncharacterized protein LOC100305859 (LOC100305859), mRNA
comp191739_c1_seq30	1e-46	Glycine max uncharacterized protein LOC100305859 (LOC100305859), mRNA
comp202557_c0_seq27	7e-15	Glycine max phytochrome A (phyA), mRNA
comp202557_c0_seq29	1e-14	Glycine max phytochrome A (phyA), mRNA
comp202557_c0_seq34	1e-14	Glycine max phytochrome A (phyA), mRNA
comp208163_c2_seq17	5e-14	Glycine max phytochrome A (phyA), mRNA
comp192372_c0_seq8	2e-81	Glycine max uncharacterized protein LOC100500314 (LOC100500314), mRNA
comp192372_c0_seq9	9e-95	Glycine max uncharacterized protein LOC100500314 (LOC100500314), mRNA
comp191998_c0_seq1	1e-18	Glycine max uncharacterized protein LOC100306560 (LOC100306560), mRNA
comp191998_c0_seq2	1e-18	Glycine max uncharacterized protein LOC100306560 (LOC100306560), mRNA
comp195037_c0_seq1	2e-41	Glycine max uncharacterized protein LOC100306083 (LOC100306083), mRNA
comp195037_c0_seq2	2e-41	Glycine max uncharacterized protein LOC100306083 (LOC100306083), mRNA
comp195037_c0_seq3	3e-41	Glycine max uncharacterized protein LOC100306083 (LOC100306083), mRNA
comp198324_c0_seq1	2e-45	Glycine max uncharacterized protein LOC100306066 (LOC100306066), mRNA
comp198324_c0_seq2	1e-55	Glycine max uncharacterized protein LOC100306066 (LOC100306066), mRNA
comp198324_c0_seq3	3e-50	Glycine max uncharacterized protein LOC100306066 (LOC100306066), mRNA
comp198324_c0_seq4	2e-60	Glycine max uncharacterized protein LOC100306066 (LOC100306066), mRNA
comp1435013_c0_seq1	8e-13	Glycine max uncharacterized protein LOC100526919 (LOC100526919), mRNA
comp1954559_c0_seq1	1e-15	Glycine max uncharacterized protein LOC100526919 (LOC100526919), mRNA
comp198893_c0_seq31	1e-105	Glycine max uncharacterized protein LOC100305498 (LOC100305498), mRNA
comp195174_c0_seq1	1e-123	Glycine max uncharacterized protein LOC100527214 (LOC100527214), mRNA
comp209132_c0_seq1	2e-80	Glycine max MYB transcription factor MYB93 (MYB93), mRNA
comp191825_c0_seq1	1e-83	Glycine max uncharacterized protein LOC100306371 (LOC100306371), mRNA
comp207447_c0_seq2	0	Glycine max stearoyl-ACP desaturase 2 (SAD2), mRNA
comp198014_c0_seq3	5e-44	Glycine max uncharacterized protein LOC100500481 (LOC100500481), mRNA
comp195549_c0_seq3	2e-76	Glycine max uncharacterized protein LOC100306230 (LOC100306230), mRNA
comp195549_c0_seq4	2e-76	Glycine max uncharacterized protein LOC100306230 (LOC100306230), mRNA
comp206101_c0_seq5	3e-93	Glycine max uncharacterized protein LOC100527470 (LOC100527470), mRNA
comp206101_c0_seq6	3e-93	Glycine max uncharacterized protein LOC100527470 (LOC100527470), mRNA
comp206101_c0_seq8	3e-93	Glycine max uncharacterized protein LOC100527470 (LOC100527470), mRNA
comp206101_c0_seq9	3e-93	Glycine max uncharacterized protein LOC100527470 (LOC100527470), mRNA
comp206101_c0_seq10	4e-93	Glycine max uncharacterized protein LOC100527470 (LOC100527470), mRNA
comp206101_c0_seq11	4e-93	Glycine max uncharacterized protein LOC100527470 (LOC100527470), mRNA
comp125459_c0_seq1	3e-23	Glycine max uncharacterized protein LOC100306578 (LOC100306578), mRNA
comp194064_c0_seq1	6e-35	Glycine max uncharacterized protein LOC100306578 (LOC100306578), mRNA
comp194064_c0_seq2	7e-35	Glycine max uncharacterized protein LOC100306578 (LOC100306578), mRNA
comp191363_c1_seq1	2e-57	Glycine max WRKY32 protein (WRKY32), mRNA
comp191153_c0_seq1	2e-66	Glycine max uncharacterized protein LOC100500690 (LOC100500690), mRNA
comp179596_c0_seq1	4e-24	Glycine max uncharacterized protein LOC100499938 (LOC100499938), mRNA
comp179596_c0_seq2	4e-24	Glycine max uncharacterized protein LOC100499938 (LOC100499938), mRNA
comp204232_c1_seq1	1e-174	Glycine max cysteine-rich receptor-like protein kinase (LOC100305409), mRNA
comp204232_c1_seq2	1e-155	Glycine max cysteine-rich receptor-like protein kinase (LOC100305409), mRNA
comp204232_c1_seq3	1e-147	Glycine max cysteine-rich receptor-like protein kinase (LOC100305409), mRNA
comp204232_c1_seq4	1e-155	Glycine max cysteine-rich receptor-like protein kinase (LOC100305409), mRNA
comp204232_c1_seq5	1e-174	Glycine max cysteine-rich receptor-like protein kinase (LOC100305409), mRNA
comp191435_c0_seq1	2e-76	Glycine max uncharacterized protein LOC100306486 (LOC100306486), mRNA
comp191435_c0_seq2	2e-76	Glycine max uncharacterized protein LOC100306486 (LOC100306486), mRNA
comp191435_c0_seq3	2e-76	Glycine max uncharacterized protein LOC100306486 (LOC100306486), mRNA
comp191435_c0_seq4	2e-76	Glycine max uncharacterized protein LOC100306486 (LOC100306486), mRNA
comp206289_c3_seq1	1e-102	Glycine max uncharacterized protein LOC100527726 (LOC100527726), mRNA
comp206289_c3_seq6	1e-102	Glycine max uncharacterized protein LOC100527726 (LOC100527726), mRNA
comp200619_c1_seq8	2e-19	Glycine max bZIP transcription factor bZIP9 (bZIP9), mRNA
comp200619_c1_seq9	7e-20	Glycine max bZIP transcription factor bZIP9 (bZIP9), mRNA
comp200619_c1_seq41	1e-19	Glycine max bZIP transcription factor bZIP9 (bZIP9), mRNA
comp200619_c1_seq44	1e-19	Glycine max bZIP transcription factor bZIP9 (bZIP9), mRNA
comp201672_c0_seq2	0	Glycine max receptor-like protein kinase (LOC100305362), mRNA
comp201672_c0_seq3	0	Glycine max receptor-like protein kinase (LOC100305362), mRNA
comp178351_c0_seq1	2e-79	Glycine max chalcone isomerase (CHI), mRNA
comp178351_c0_seq2	2e-79	Glycine max chalcone isomerase (CHI), mRNA
comp182992_c2_seq1	2e-23	Glycine max uncharacterized protein LOC100527395 (LOC100527395), mRNA
comp185240_c1_seq1	1e-53	Glycine max uncharacterized protein LOC100527687 (LOC100527687), mRNA
comp185240_c1_seq2	9e-64	Glycine max uncharacterized protein LOC100527687 (LOC100527687), mRNA
comp211221_c0_seq1	2e-94	Glycine max uncharacterized protein LOC100306266 (LOC100306266), mRNA
comp12861_c0_seq1	9e-14	Glycine max zinc transporter protein ZIP1 (LOC547695), mRNA
comp197047_c1_seq2	2e-18	Glycine max zinc transporter protein ZIP1 (LOC547695), mRNA
comp192301_c0_seq1	1e-62	Glycine max chalcone isomerase 1B1 (CHI1B1), mRNA
comp188723_c0_seq1	1e-20	Glycine max uncharacterized protein LOC100527043 (LOC100527043), mRNA
comp140435_c0_seq1	6e-33	Glycine max uncharacterized protein LOC100527651 (LOC100527651), mRNA
comp212847_c0_seq1	3e-29	Glycine max uncharacterized protein LOC100527651 (LOC100527651), mRNA
comp201396_c1_seq1	1e-132	Glycine max with no lysine kinase 2 (WNK2), mRNA
comp185079_c0_seq1	1e-100	Glycine max polygalacturonase precursor (PG11), mRNA
comp185079_c1_seq1	1e-103	Glycine max polygalacturonase precursor (PG11), mRNA
comp185079_c1_seq2	1e-103	Glycine max polygalacturonase precursor (PG11), mRNA
comp196725_c1_seq1	7e-54	Glycine max uncharacterized protein LOC100527299 (LOC100527299), mRNA
comp196725_c1_seq2	7e-54	Glycine max uncharacterized protein LOC100527299 (LOC100527299), mRNA
comp193569_c0_seq1	1e-58	Glycine max uncharacterized protein LOC100306402 (LOC100306402), mRNA
comp208130_c1_seq79	3e-19	Glycine max peroxisomal citrate synthase (LOC100170739), mRNA
comp208130_c1_seq88	3e-19	Glycine max peroxisomal citrate synthase (LOC100170739), mRNA
comp177971_c0_seq1	5e-44	Glycine max syntaxin (LOC547656), mRNA
comp199853_c0_seq1	2e-11	Glycine max syntaxin (LOC547656), mRNA
comp199853_c0_seq2	4e-11	Glycine max syntaxin (LOC547656), mRNA
comp206084_c0_seq1	0	Glycine max syntaxin (LOC547656), mRNA
comp206084_c0_seq3	0	Glycine max syntaxin (LOC547656), mRNA
comp206084_c0_seq7	1e-53	Glycine max syntaxin (LOC547656), mRNA
comp187919_c0_seq1	5e-18	Glycine max uncharacterized protein LOC100306642 (LOC100306642), mRNA
comp194550_c0_seq3	8e-74	Glycine max uncharacterized protein LOC100499699 (LOC100499699), mRNA
comp187447_c0_seq1	3e-40	Glycine max uncharacterized protein LOC100499748 (LOC100499748), mRNA
comp187447_c0_seq2	3e-40	Glycine max uncharacterized protein LOC100499748 (LOC100499748), mRNA
comp198001_c1_seq2	3e-50	Glycine max uncharacterized protein LOC100499841 (LOC100499841), mRNA
comp198001_c1_seq5	3e-50	Glycine max uncharacterized protein LOC100499841 (LOC100499841), mRNA
comp198001_c1_seq13	4e-50	Glycine max uncharacterized protein LOC100499841 (LOC100499841), mRNA
comp198001_c1_seq14	3e-50	Glycine max uncharacterized protein LOC100499841 (LOC100499841), mRNA
comp188822_c0_seq1	2e-84	Glycine max receptor-like protein kinase 2-like (LOC732563), mRNA
comp188822_c0_seq2	6e-42	Glycine max receptor-like protein kinase 2-like (LOC732563), mRNA
comp189743_c2_seq1	3e-35	Glycine max receptor-like protein kinase 2-like (LOC732563), mRNA
comp189743_c2_seq2	3e-50	Glycine max receptor-like protein kinase 2-like (LOC732563), mRNA
comp201390_c0_seq9	2e-35	Glycine max receptor-like protein kinase 2-like (LOC732563), mRNA
comp201390_c0_seq12	4e-27	Glycine max receptor-like protein kinase 2-like (LOC732563), mRNA
comp201390_c0_seq17	2e-57	Glycine max receptor-like protein kinase 2-like (LOC732563), mRNA
comp201390_c0_seq20	5e-55	Glycine max receptor-like protein kinase 2-like (LOC732563), mRNA
comp201390_c0_seq38	2e-35	Glycine max receptor-like protein kinase 2-like (LOC732563), mRNA
comp201390_c0_seq42	4e-49	Glycine max receptor-like protein kinase 2-like (LOC732563), mRNA
comp201390_c0_seq45	5e-55	Glycine max receptor-like protein kinase 2-like (LOC732563), mRNA
comp201390_c0_seq56	2e-57	Glycine max receptor-like protein kinase 2-like (LOC732563), mRNA
comp201390_c0_seq60	4e-27	Glycine max receptor-like protein kinase 2-like (LOC732563), mRNA
comp201390_c0_seq66	4e-49	Glycine max receptor-like protein kinase 2-like (LOC732563), mRNA
comp203849_c3_seq3	1e-144	Glycine max receptor-like protein kinase 2-like (LOC732563), mRNA
comp203849_c3_seq5	1e-144	Glycine max receptor-like protein kinase 2-like (LOC732563), mRNA
comp205265_c3_seq4	1e-17	Glycine max receptor-like protein kinase 2-like (LOC732563), mRNA
comp205332_c3_seq10	1e-13	Glycine max receptor-like protein kinase 2-like (LOC732563), mRNA
comp205332_c3_seq23	9e-14	Glycine max receptor-like protein kinase 2-like (LOC732563), mRNA
comp205332_c3_seq30	6e-14	Glycine max receptor-like protein kinase 2-like (LOC732563), mRNA
comp205332_c3_seq34	8e-14	Glycine max receptor-like protein kinase 2-like (LOC732563), mRNA
comp521989_c0_seq1	2e-66	Glycine max receptor-like protein kinase 2-like (LOC732563), mRNA
comp196250_c0_seq2	1e-121	Glycine max uncharacterized protein LOC100527058 (LOC100527058), mRNA
comp196250_c0_seq5	1e-120	Glycine max uncharacterized protein LOC100527058 (LOC100527058), mRNA
comp196250_c0_seq9	1e-120	Glycine max uncharacterized protein LOC100527058 (LOC100527058), mRNA
comp206769_c1_seq4	9e-36	Glycine max uncharacterized protein LOC100527586 (LOC100527586), mRNA
comp206769_c1_seq5	6e-97	Glycine max uncharacterized protein LOC100527586 (LOC100527586), mRNA
comp206769_c1_seq7	2e-45	Glycine max uncharacterized protein LOC100527586 (LOC100527586), mRNA
comp206769_c1_seq11	1e-106	Glycine max uncharacterized protein LOC100527586 (LOC100527586), mRNA
comp208686_c4_seq28	6e-13	Glycine max uncharacterized protein LOC100527586 (LOC100527586), mRNA
comp208686_c4_seq35	4e-12	Glycine max uncharacterized protein LOC100527586 (LOC100527586), mRNA
comp208686_c4_seq45	3e-13	Glycine max uncharacterized protein LOC100527586 (LOC100527586), mRNA
comp208686_c4_seq49	4e-12	Glycine max uncharacterized protein LOC100527586 (LOC100527586), mRNA
comp208686_c4_seq57	5e-13	Glycine max uncharacterized protein LOC100527586 (LOC100527586), mRNA
comp208686_c4_seq62	5e-13	Glycine max uncharacterized protein LOC100527586 (LOC100527586), mRNA
comp208686_c4_seq66	4e-13	Glycine max uncharacterized protein LOC100527586 (LOC100527586), mRNA
comp162025_c0_seq1	8e-11	Glycine max uncharacterized protein LOC100500498 (LOC100500498), mRNA
comp204474_c0_seq1	4e-31	Glycine max uncharacterized protein LOC100500004 (LOC100500004), mRNA
comp204474_c0_seq2	4e-31	Glycine max uncharacterized protein LOC100500004 (LOC100500004), mRNA
comp205002_c1_seq2	8e-37	Glycine max uncharacterized protein LOC100499784 (LOC100499784), mRNA
comp171147_c0_seq1	2e-41	Glycine max flavonoid 3'-hydroxylase (sf3'h1), mRNA
comp171147_c1_seq1	1e-70	Glycine max flavonoid 3'-hydroxylase (sf3'h1), mRNA
comp197216_c0_seq2	1e-114	Glycine max endo-1,3-beta-glucanase (LOC547748), mRNA
comp204373_c3_seq6	0	Glycine max mitotic cyclin a2-type (LOC547780), mRNA
comp204373_c3_seq8	0	Glycine max mitotic cyclin a2-type (LOC547780), mRNA
comp204373_c3_seq13	0	Glycine max mitotic cyclin a2-type (LOC547780), mRNA
comp204373_c3_seq17	0	Glycine max mitotic cyclin a2-type (LOC547780), mRNA
comp204373_c3_seq19	0	Glycine max mitotic cyclin a2-type (LOC547780), mRNA
comp204373_c3_seq20	0	Glycine max mitotic cyclin a2-type (LOC547780), mRNA
comp204373_c3_seq21	0	Glycine max mitotic cyclin a2-type (LOC547780), mRNA
comp204373_c3_seq22	0	Glycine max mitotic cyclin a2-type (LOC547780), mRNA
comp204373_c3_seq27	0	Glycine max mitotic cyclin a2-type (LOC547780), mRNA
comp204373_c3_seq28	0	Glycine max mitotic cyclin a2-type (LOC547780), mRNA
comp204373_c3_seq29	0	Glycine max mitotic cyclin a2-type (LOC547780), mRNA
comp204373_c3_seq31	0	Glycine max mitotic cyclin a2-type (LOC547780), mRNA
comp204373_c3_seq36	0	Glycine max mitotic cyclin a2-type (LOC547780), mRNA
comp204373_c3_seq38	0	Glycine max mitotic cyclin a2-type (LOC547780), mRNA
comp204373_c3_seq43	0	Glycine max mitotic cyclin a2-type (LOC547780), mRNA
comp204373_c3_seq44	0	Glycine max mitotic cyclin a2-type (LOC547780), mRNA
comp204373_c3_seq45	0	Glycine max mitotic cyclin a2-type (LOC547780), mRNA
comp204373_c3_seq47	0	Glycine max mitotic cyclin a2-type (LOC547780), mRNA
comp189817_c0_seq1	2e-11	Glycine max uncharacterized protein LOC100527842 (LOC100527842), mRNA
comp189817_c0_seq3	2e-11	Glycine max uncharacterized protein LOC100527842 (LOC100527842), mRNA
comp170744_c0_seq1	2e-19	Glycine max serine-threonine kinase (LOC100305395), mRNA
comp191144_c0_seq1	1e-105	Glycine max uncharacterized protein LOC100526849 (LOC100526849), mRNA
comp201238_c0_seq1	3e-36	Glycine max Avr9/Cf-9 induced kinase (LOC100305426), mRNA
comp201238_c0_seq5	7e-72	Glycine max Avr9/Cf-9 induced kinase (LOC100305426), mRNA
comp201238_c0_seq8	6e-72	Glycine max Avr9/Cf-9 induced kinase (LOC100305426), mRNA
comp201238_c0_seq9	1e-36	Glycine max Avr9/Cf-9 induced kinase (LOC100305426), mRNA
comp201238_c0_seq13	2e-71	Glycine max Avr9/Cf-9 induced kinase (LOC100305426), mRNA
comp201238_c0_seq15	1e-36	Glycine max Avr9/Cf-9 induced kinase (LOC100305426), mRNA
comp201238_c0_seq20	3e-36	Glycine max Avr9/Cf-9 induced kinase (LOC100305426), mRNA
comp201238_c0_seq21	2e-71	Glycine max Avr9/Cf-9 induced kinase (LOC100305426), mRNA
comp206059_c0_seq1	1e-105	Glycine max uncharacterized protein LOC100500260 (LOC100500260), mRNA
comp193387_c0_seq1	1e-160	Glycine max uncharacterized protein LOC100305775 (LOC100305775), mRNA
comp193387_c0_seq2	1e-160	Glycine max uncharacterized protein LOC100305775 (LOC100305775), mRNA
comp206644_c1_seq6	3e-24	Glycine max bZIP transcription factor bZIP36 (bZIP36), mRNA
comp201004_c2_seq12	2e-21	Glycine max glutamine synthetase precursor (GS-2), mRNA
comp185018_c0_seq2	0	Glycine max MADS-box protein (MADS29), mRNA
comp1488294_c0_seq1	4e-16	Glycine max MADS-box protein (MADS29), mRNA
comp182268_c0_seq1	2e-66	Glycine max uncharacterized protein LOC100500516 (LOC100500516), mRNA
comp204929_c5_seq1	1e-32	Glycine max uncharacterized protein LOC100500296 (LOC100500296), mRNA
comp204929_c5_seq2	3e-37	Glycine max uncharacterized protein LOC100500296 (LOC100500296), mRNA
comp204929_c5_seq3	2e-37	Glycine max uncharacterized protein LOC100500296 (LOC100500296), mRNA
comp204929_c5_seq4	1e-37	Glycine max uncharacterized protein LOC100500296 (LOC100500296), mRNA
comp204929_c5_seq5	2e-78	Glycine max uncharacterized protein LOC100500296 (LOC100500296), mRNA
comp186930_c0_seq1	6e-30	Glycine max uncharacterized protein LOC100500315 (LOC100500315), mRNA
comp202783_c2_seq1	0	Glycine max kinase-associated protein phosphatase 2 (LOC100170643), mRNA
comp202783_c2_seq3	1e-154	Glycine max kinase-associated protein phosphatase 2 (LOC100170643), mRNA
comp202783_c2_seq7	0	Glycine max kinase-associated protein phosphatase 2 (LOC100170643), mRNA
comp202783_c2_seq8	0	Glycine max kinase-associated protein phosphatase 2 (LOC100170643), mRNA
comp202783_c2_seq10	0	Glycine max kinase-associated protein phosphatase 2 (LOC100170643), mRNA
comp202783_c2_seq11	1e-106	Glycine max kinase-associated protein phosphatase 2 (LOC100170643), mRNA
comp202783_c2_seq12	0	Glycine max kinase-associated protein phosphatase 2 (LOC100170643), mRNA
comp202783_c2_seq13	1e-109	Glycine max kinase-associated protein phosphatase 2 (LOC100170643), mRNA
comp202783_c2_seq14	0	Glycine max kinase-associated protein phosphatase 2 (LOC100170643), mRNA
[truncated: 105,400 more rows]

## Sheet: Arabidopsis
Unigene	Blastn Arabidopsis thaliana	E-value	Annotation
comp208592_c0_seq1	AT4G34260.1	2e-22	1,2-alpha-L-fucosidases
comp208592_c0_seq2	AT4G34260.1	1e-32	1,2-alpha-L-fucosidases
comp208592_c0_seq3	AT4G34260.1	8e-23	1,2-alpha-L-fucosidases
comp208592_c0_seq4	AT4G34260.1	1e-22	1,2-alpha-L-fucosidases
comp208592_c0_seq5	AT4G34260.1	1e-22	1,2-alpha-L-fucosidases
comp208592_c0_seq6	AT4G34260.1	9e-23	1,2-alpha-L-fucosidases
comp208592_c0_seq7	AT4G34260.1	8e-37	1,2-alpha-L-fucosidases
comp208592_c0_seq8	AT4G34260.1	8e-37	1,2-alpha-L-fucosidases
comp208592_c0_seq9	AT4G34260.1	1e-22	1,2-alpha-L-fucosidases
comp208592_c0_seq10	AT4G34260.1	1e-22	1,2-alpha-L-fucosidases
comp208592_c0_seq11	AT4G34260.1	2e-22	1,2-alpha-L-fucosidases
comp208592_c0_seq12	AT4G34260.1	1e-32	1,2-alpha-L-fucosidases
comp208592_c0_seq13	AT4G34260.1	1e-22	1,2-alpha-L-fucosidases
comp208592_c0_seq14	AT4G34260.1	9e-23	1,2-alpha-L-fucosidases
comp208592_c0_seq15	AT4G34260.1	1e-22	1,2-alpha-L-fucosidases
comp208592_c0_seq16	AT4G34260.1	8e-37	1,2-alpha-L-fucosidases
comp208592_c0_seq17	AT4G34260.1	1e-32	1,2-alpha-L-fucosidases
comp208592_c0_seq18	AT4G34260.1	3e-24	1,2-alpha-L-fucosidases
comp208592_c0_seq19	AT4G34260.1	2e-22	1,2-alpha-L-fucosidases
comp208592_c0_seq20	AT4G34260.1	9e-23	1,2-alpha-L-fucosidases
comp208592_c0_seq21	AT4G34260.1	9e-23	1,2-alpha-L-fucosidases
comp208592_c0_seq22	AT4G34260.1	1e-32	1,2-alpha-L-fucosidases
comp208592_c0_seq23	AT4G34260.1	2e-22	1,2-alpha-L-fucosidases
comp208592_c0_seq24	AT4G34260.1	8e-37	1,2-alpha-L-fucosidases
comp208592_c0_seq25	AT4G34260.1	1e-32	1,2-alpha-L-fucosidases
comp208592_c0_seq26	AT4G34260.1	9e-23	1,2-alpha-L-fucosidases
comp208592_c0_seq27	AT4G34260.1	3e-24	1,2-alpha-L-fucosidases
comp208592_c0_seq28	AT4G34260.1	1e-32	1,2-alpha-L-fucosidases
comp208592_c0_seq29	AT4G34260.1	3e-24	1,2-alpha-L-fucosidases
comp208592_c0_seq30	AT4G34260.1	9e-23	1,2-alpha-L-fucosidases
comp208592_c0_seq31	AT4G34260.1	9e-23	1,2-alpha-L-fucosidases
comp208592_c0_seq32	AT4G34260.1	9e-23	1,2-alpha-L-fucosidases
comp208592_c0_seq33	AT4G34260.1	1e-22	1,2-alpha-L-fucosidases
comp208592_c0_seq34	AT4G34260.1	2e-22	1,2-alpha-L-fucosidases
comp208592_c0_seq35	AT4G34260.1	2e-22	1,2-alpha-L-fucosidases
comp208592_c0_seq36	AT4G34260.1	8e-33	1,2-alpha-L-fucosidases
comp208592_c0_seq37	AT4G34260.1	1e-22	1,2-alpha-L-fucosidases
comp208592_c0_seq38	AT4G34260.1	8e-37	1,2-alpha-L-fucosidases
comp208592_c0_seq39	AT4G34260.1	2e-22	1,2-alpha-L-fucosidases
comp208592_c0_seq40	AT4G34260.1	1e-32	1,2-alpha-L-fucosidases
comp208592_c0_seq41	AT4G34260.1	9e-23	1,2-alpha-L-fucosidases
comp208592_c0_seq42	AT4G34260.1	8e-23	1,2-alpha-L-fucosidases
comp208592_c0_seq43	AT4G34260.1	8e-23	1,2-alpha-L-fucosidases
comp208592_c0_seq44	AT4G34260.1	7e-37	1,2-alpha-L-fucosidases
comp208592_c0_seq45	AT4G34260.1	9e-23	1,2-alpha-L-fucosidases
comp208592_c0_seq46	AT4G34260.1	2e-22	1,2-alpha-L-fucosidases
comp208592_c0_seq47	AT4G34260.1	1e-32	1,2-alpha-L-fucosidases
comp208592_c0_seq48	AT4G34260.1	1e-32	1,2-alpha-L-fucosidases
comp208592_c0_seq50	AT4G34260.1	8e-37	1,2-alpha-L-fucosidases
comp208592_c0_seq51	AT4G34260.1	1e-32	1,2-alpha-L-fucosidases
comp208592_c0_seq52	AT4G34260.1	3e-24	1,2-alpha-L-fucosidases
comp208592_c0_seq53	AT4G34260.1	8e-37	1,2-alpha-L-fucosidases
comp208592_c0_seq54	AT4G34260.1	3e-24	1,2-alpha-L-fucosidases
comp208592_c0_seq55	AT4G34260.1	8e-23	1,2-alpha-L-fucosidases
comp208592_c0_seq56	AT4G34260.1	8e-37	1,2-alpha-L-fucosidases
comp208592_c0_seq57	AT4G34260.1	1e-22	1,2-alpha-L-fucosidases
comp208592_c0_seq58	AT4G34260.1	9e-23	1,2-alpha-L-fucosidases
comp208592_c0_seq59	AT4G34260.1	1e-22	1,2-alpha-L-fucosidases
comp208592_c0_seq60	AT4G34260.1	3e-24	1,2-alpha-L-fucosidases
comp208592_c0_seq61	AT4G34260.1	8e-23	1,2-alpha-L-fucosidases
comp208592_c0_seq62	AT4G34260.1	2e-22	1,2-alpha-L-fucosidases
comp208592_c0_seq63	AT4G34260.1	8e-37	1,2-alpha-L-fucosidases
comp208592_c0_seq64	AT4G34260.1	9e-23	1,2-alpha-L-fucosidases
comp208592_c0_seq65	AT4G34260.1	1e-22	1,2-alpha-L-fucosidases
comp208592_c0_seq66	AT4G34260.1	9e-23	1,2-alpha-L-fucosidases
comp208592_c0_seq67	AT4G34260.1	1e-22	1,2-alpha-L-fucosidases
comp208592_c0_seq68	AT4G34260.1	8e-23	1,2-alpha-L-fucosidases
comp208592_c0_seq69	AT4G34260.1	1e-22	1,2-alpha-L-fucosidases
comp208592_c0_seq70	AT4G34260.1	8e-37	1,2-alpha-L-fucosidases
comp208592_c0_seq71	AT4G34260.1	2e-22	1,2-alpha-L-fucosidases
comp208592_c0_seq72	AT4G34260.1	2e-22	1,2-alpha-L-fucosidases
comp208592_c0_seq73	AT4G34260.1	8e-37	1,2-alpha-L-fucosidases
comp208592_c0_seq74	AT4G34260.1	4e-37	1,2-alpha-L-fucosidases
comp208592_c0_seq75	AT4G34260.1	3e-24	1,2-alpha-L-fucosidases
comp208592_c0_seq76	AT4G34260.1	1e-32	1,2-alpha-L-fucosidases
comp208592_c0_seq77	AT4G34260.1	1e-32	1,2-alpha-L-fucosidases
comp208592_c0_seq78	AT4G34260.1	9e-23	1,2-alpha-L-fucosidases
comp208592_c0_seq79	AT4G34260.1	1e-22	1,2-alpha-L-fucosidases
comp208592_c0_seq80	AT4G34260.1	8e-23	1,2-alpha-L-fucosidases
comp208592_c0_seq81	AT4G34260.1	1e-22	1,2-alpha-L-fucosidases
comp208592_c0_seq82	AT4G34260.1	2e-24	1,2-alpha-L-fucosidases
comp208592_c0_seq83	AT4G34260.1	1e-22	1,2-alpha-L-fucosidases
comp208592_c0_seq84	AT4G34260.1	3e-24	1,2-alpha-L-fucosidases
comp208592_c0_seq85	AT4G34260.1	9e-23	1,2-alpha-L-fucosidases
comp208592_c0_seq86	AT4G34260.1	1e-32	1,2-alpha-L-fucosidases
comp208592_c0_seq87	AT4G34260.1	1e-22	1,2-alpha-L-fucosidases
comp208592_c0_seq88	AT4G34260.1	9e-23	1,2-alpha-L-fucosidases
comp208592_c0_seq89	AT4G34260.1	1e-22	1,2-alpha-L-fucosidases
comp208592_c0_seq90	AT4G34260.1	2e-24	1,2-alpha-L-fucosidases
comp208592_c0_seq91	AT4G34260.1	9e-23	1,2-alpha-L-fucosidases
comp208592_c0_seq92	AT4G34260.1	2e-22	1,2-alpha-L-fucosidases
comp208592_c0_seq93	AT4G34260.1	8e-23	1,2-alpha-L-fucosidases
comp208592_c0_seq94	AT4G34260.1	1e-32	1,2-alpha-L-fucosidases
comp208592_c0_seq95	AT4G34260.1	8e-23	1,2-alpha-L-fucosidases
comp208592_c0_seq96	AT4G34260.1	1e-22	1,2-alpha-L-fucosidases
comp208592_c0_seq97	AT4G34260.1	8e-37	1,2-alpha-L-fucosidases
comp208592_c0_seq98	AT4G34260.1	8e-37	1,2-alpha-L-fucosidases
comp208592_c0_seq99	AT4G34260.1	8e-37	1,2-alpha-L-fucosidases
comp208592_c0_seq100	AT4G34260.1	1e-22	1,2-alpha-L-fucosidases
comp208592_c0_seq101	AT4G34260.1	2e-22	1,2-alpha-L-fucosidases
comp208592_c0_seq102	AT4G34260.1	7e-33	1,2-alpha-L-fucosidases
comp208592_c0_seq103	AT4G34260.1	1e-22	1,2-alpha-L-fucosidases
comp208592_c0_seq104	AT4G34260.1	1e-32	1,2-alpha-L-fucosidases
comp208592_c0_seq105	AT4G34260.1	5e-37	1,2-alpha-L-fucosidases
comp208592_c0_seq106	AT4G34260.1	1e-22	1,2-alpha-L-fucosidases
comp208592_c0_seq107	AT4G34260.1	1e-32	1,2-alpha-L-fucosidases
comp208592_c0_seq108	AT4G34260.1	8e-37	1,2-alpha-L-fucosidases
comp151483_c0_seq1	AT1G50480.1	8e-11	10-formyltetrahydrofolate synthetase
comp199199_c0_seq1	AT1G50480.1	1e-136	10-formyltetrahydrofolate synthetase
comp203885_c1_seq1	AT1G76690.1	2e-30	12-oxophytodienoate reductase 2
comp203885_c1_seq2	AT1G76690.1	1e-15	12-oxophytodienoate reductase 2
comp203885_c1_seq3	AT1G76690.1	1e-13	12-oxophytodienoate reductase 2
comp203885_c1_seq4	AT1G76690.1	1e-15	12-oxophytodienoate reductase 2
comp203885_c1_seq5	AT1G76690.1	2e-30	12-oxophytodienoate reductase 2
comp203885_c1_seq6	AT1G76690.1	7e-30	12-oxophytodienoate reductase 2
comp203885_c1_seq7	AT1G76690.1	1e-15	12-oxophytodienoate reductase 2
comp204935_c0_seq2	AT4G26200.1	6e-11	1-amino-cyclopropane-1-carboxylate synthase 7
comp200862_c0_seq1	AT3G49700.1	5e-12	1-aminocyclopropane-1-carboxylate synthase 9
comp200862_c0_seq2	AT3G49700.1	2e-23	1-aminocyclopropane-1-carboxylate synthase 9
comp174525_c0_seq1	AT5G62790.1	9e-26	1-deoxy-D-xylulose 5-phosphate reductoisomerase
comp174525_c1_seq1	AT5G62790.1	8e-24	1-deoxy-D-xylulose 5-phosphate reductoisomerase
comp198363_c0_seq1	AT5G62790.1	1e-160	1-deoxy-D-xylulose 5-phosphate reductoisomerase
comp206991_c0_seq1	AT5G62790.1	8e-13	1-deoxy-D-xylulose 5-phosphate reductoisomerase
comp206991_c0_seq2	AT5G62790.1	8e-13	1-deoxy-D-xylulose 5-phosphate reductoisomerase
comp206991_c0_seq3	AT5G62790.1	4e-18	1-deoxy-D-xylulose 5-phosphate reductoisomerase
comp206991_c0_seq4	AT5G62790.1	2e-16	1-deoxy-D-xylulose 5-phosphate reductoisomerase
comp206991_c0_seq5	AT5G62790.1	1e-14	1-deoxy-D-xylulose 5-phosphate reductoisomerase
comp206991_c0_seq6	AT5G62790.1	2e-16	1-deoxy-D-xylulose 5-phosphate reductoisomerase
comp206991_c0_seq7	AT5G62790.1	6e-13	1-deoxy-D-xylulose 5-phosphate reductoisomerase
comp206991_c0_seq8	AT5G62790.1	4e-13	1-deoxy-D-xylulose 5-phosphate reductoisomerase
comp206991_c0_seq9	AT5G62790.1	3e-16	1-deoxy-D-xylulose 5-phosphate reductoisomerase
comp206991_c0_seq10	AT5G62790.1	7e-15	1-deoxy-D-xylulose 5-phosphate reductoisomerase
comp206991_c0_seq11	AT5G62790.1	4e-18	1-deoxy-D-xylulose 5-phosphate reductoisomerase
comp206991_c0_seq12	AT5G62790.1	2e-18	1-deoxy-D-xylulose 5-phosphate reductoisomerase
comp206991_c0_seq13	AT5G62790.1	3e-18	1-deoxy-D-xylulose 5-phosphate reductoisomerase
comp206991_c0_seq14	AT5G62790.1	9e-15	1-deoxy-D-xylulose 5-phosphate reductoisomerase
comp206991_c0_seq15	AT5G62790.1	1e-14	1-deoxy-D-xylulose 5-phosphate reductoisomerase
comp206991_c0_seq16	AT5G62790.1	1e-16	1-deoxy-D-xylulose 5-phosphate reductoisomerase
comp206678_c0_seq1	AT3G21500.1	1e-13	1-deoxy-D-xylulose 5-phosphate synthase 1
comp204079_c0_seq1	AT5G11380.2	2e-19	1-deoxy-D-xylulose 5-phosphate synthase 3
comp206195_c2_seq5	AT4G33240.3	1e-15	1-phosphatidylinositol-4-phosphate 5-kinases;zinc ion binding;1-phosphatidylinositol-3-phosphate 5-kinases
comp207048_c1_seq1	AT4G33240.3	3e-57	1-phosphatidylinositol-4-phosphate 5-kinases;zinc ion binding;1-phosphatidylinositol-3-phosphate 5-kinases
comp187203_c0_seq1	AT3G51260.2	1e-61	20S proteasome alpha subunit PAD1
comp206039_c0_seq1	AT3G22110.1	2e-12	20S proteasome alpha subunit C1
comp206039_c2_seq2	AT3G22110.1	2e-85	20S proteasome alpha subunit C1
comp206039_c2_seq3	AT3G22110.1	7e-28	20S proteasome alpha subunit C1
comp206039_c2_seq4	AT3G22110.1	1e-83	20S proteasome alpha subunit C1
comp1156849_c0_seq1	AT1G53850.2	3e-17	20S proteasome alpha subunit E1
comp190032_c0_seq1	AT3G14290.1	1e-123	20S proteasome alpha subunit E2
comp206399_c0_seq1	AT2G27020.1	2e-79	20S proteasome alpha subunit G1
comp206399_c0_seq10	AT2G27020.1	2e-79	20S proteasome alpha subunit G1
comp180808_c0_seq1	AT4G14800.1	1e-42	20S proteasome beta subunit D2
comp196290_c1_seq1	AT1G56450.1	7e-42	20S proteasome beta subunit G1
comp196290_c1_seq3	AT1G56450.1	1e-40	20S proteasome beta subunit G1
comp196290_c1_seq4	AT1G56450.1	1e-40	20S proteasome beta subunit G1
comp196290_c1_seq5	AT1G56450.1	3e-38	20S proteasome beta subunit G1
comp196290_c1_seq6	AT1G56450.1	2e-38	20S proteasome beta subunit G1
comp196290_c1_seq7	AT1G56450.1	8e-34	20S proteasome beta subunit G1
comp196290_c1_seq8	AT1G56450.1	3e-44	20S proteasome beta subunit G1
comp164424_c0_seq1	AT5G40580.3	1e-17	20S proteasome beta subunit PBB2
comp1294552_c0_seq1	AT5G40580.2	3e-15	20S proteasome beta subunit PBB2
comp10245_c0_seq1	AT1G09100.1	2e-20	26S proteasome AAA-ATPase subunit RPT5B
comp205970_c0_seq1	AT2G32730.1	0	26S proteasome regulatory complex, non-ATPase subcomplex, Rpn2/Psmd1 subunit
comp205711_c1_seq1	AT2G20580.1	1e-140	26S proteasome regulatory subunit S2 1A
comp203917_c1_seq1	AT5G09900.2	6e-58	26S proteasome regulatory subunit, putative (RPN5)
comp203917_c1_seq2	AT5G09900.2	7e-67	26S proteasome regulatory subunit, putative (RPN5)
comp203917_c1_seq3	AT5G09900.2	8e-67	26S proteasome regulatory subunit, putative (RPN5)
comp203917_c1_seq4	AT5G09900.2	3e-66	26S proteasome regulatory subunit, putative (RPN5)
comp203917_c1_seq5	AT5G09900.2	3e-66	26S proteasome regulatory subunit, putative (RPN5)
comp203917_c1_seq6	AT5G09900.2	3e-69	26S proteasome regulatory subunit, putative (RPN5)
comp203917_c1_seq7	AT5G09900.2	8e-70	26S proteasome regulatory subunit, putative (RPN5)
comp203917_c1_seq8	AT5G09900.2	2e-58	26S proteasome regulatory subunit, putative (RPN5)
comp163857_c0_seq1	AT3G61140.1	1e-23	26S proteasome, regulatory subunit Rpn7;Proteasome component (PCI) domain
comp191763_c0_seq1	AT3G61140.1	1e-31	26S proteasome, regulatory subunit Rpn7;Proteasome component (PCI) domain
comp191763_c0_seq2	AT3G61140.1	4e-28	26S proteasome, regulatory subunit Rpn7;Proteasome component (PCI) domain
comp193576_c0_seq1	AT4G24820.2	2e-85	26S proteasome, regulatory subunit Rpn7;Proteasome component (PCI) domain
comp195959_c0_seq1	AT5G53000.1	8e-11	2A phosphatase associated protein of 46 kD
comp112885_c1_seq1	AT5G06290.1	2e-30	2-cysteine peroxiredoxin B
comp198477_c0_seq1	AT1G32550.1	5e-33	2Fe-2S ferredoxin-like superfamily protein
comp198477_c0_seq3	AT1G32550.1	5e-33	2Fe-2S ferredoxin-like superfamily protein
comp198477_c0_seq4	AT1G32550.1	4e-33	2Fe-2S ferredoxin-like superfamily protein
comp198477_c0_seq6	AT1G32550.1	5e-33	2Fe-2S ferredoxin-like superfamily protein
comp198477_c0_seq7	AT1G32550.1	4e-33	2Fe-2S ferredoxin-like superfamily protein
comp198477_c0_seq8	AT1G32550.1	5e-33	2Fe-2S ferredoxin-like superfamily protein
comp198477_c0_seq10	AT1G32550.1	6e-33	2Fe-2S ferredoxin-like superfamily protein
comp198477_c0_seq15	AT1G32550.1	5e-33	2Fe-2S ferredoxin-like superfamily protein
comp189828_c0_seq1	AT3G25860.1	5e-36	2-oxoacid dehydrogenases acyltransferase family protein
comp189828_c2_seq2	AT1G34430.1	4e-16	2-oxoacid dehydrogenases acyltransferase family protein
comp203063_c0_seq1	AT1G34430.1	1e-103	2-oxoacid dehydrogenases acyltransferase family protein
comp208501_c2_seq1	AT3G06850.2	1e-22	2-oxoacid dehydrogenases acyltransferase family protein
comp137483_c0_seq1	AT1G20270.1	5e-17	2-oxoglutarate (2OG) and Fe(II)-dependent oxygenase superfamily protein
comp137483_c1_seq1	AT1G20270.1	2e-16	2-oxoglutarate (2OG) and Fe(II)-dependent oxygenase superfamily protein
comp144085_c0_seq1	AT3G45880.1	1e-21	2-oxoglutarate (2OG) and Fe(II)-dependent oxygenase superfamily protein
comp144085_c0_seq2	AT3G45880.1	2e-21	2-oxoglutarate (2OG) and Fe(II)-dependent oxygenase superfamily protein
comp144085_c0_seq3	AT3G45880.1	1e-21	2-oxoglutarate (2OG) and Fe(II)-dependent oxygenase superfamily protein
comp178890_c0_seq1	AT3G21360.1	3e-12	2-oxoglutarate (2OG) and Fe(II)-dependent oxygenase superfamily protein
comp178890_c1_seq1	AT3G21360.1	1e-29	2-oxoglutarate (2OG) and Fe(II)-dependent oxygenase superfamily protein
comp188440_c0_seq1	AT5G05600.1	6e-20	2-oxoglutarate (2OG) and Fe(II)-dependent oxygenase superfamily protein
comp188440_c0_seq2	AT5G05600.1	7e-20	2-oxoglutarate (2OG) and Fe(II)-dependent oxygenase superfamily protein
comp189997_c2_seq1	AT1G12010.1	6e-12	2-oxoglutarate (2OG) and Fe(II)-dependent oxygenase superfamily protein
comp191970_c0_seq1	AT1G12010.1	2e-42	2-oxoglutarate (2OG) and Fe(II)-dependent oxygenase superfamily protein
comp191975_c1_seq1	AT3G21420.1	2e-22	2-oxoglutarate (2OG) and Fe(II)-dependent oxygenase superfamily protein
comp191975_c1_seq2	AT3G21420.1	3e-12	2-oxoglutarate (2OG) and Fe(II)-dependent oxygenase superfamily protein
comp196415_c0_seq1	AT5G66060.1	1e-38	2-oxoglutarate (2OG) and Fe(II)-dependent oxygenase superfamily protein
comp196415_c0_seq2	AT5G66060.1	1e-38	2-oxoglutarate (2OG) and Fe(II)-dependent oxygenase superfamily protein
comp196415_c0_seq3	AT5G66060.1	1e-38	2-oxoglutarate (2OG) and Fe(II)-dependent oxygenase superfamily protein
comp196871_c0_seq1	AT4G13400.1	2e-14	2-oxoglutarate (2OG) and Fe(II)-dependent oxygenase superfamily protein
comp196871_c0_seq2	AT4G13400.1	2e-14	2-oxoglutarate (2OG) and Fe(II)-dependent oxygenase superfamily protein
comp196871_c0_seq4	AT4G13400.1	2e-14	2-oxoglutarate (2OG) and Fe(II)-dependent oxygenase superfamily protein
comp196871_c0_seq5	AT4G13400.1	2e-14	2-oxoglutarate (2OG) and Fe(II)-dependent oxygenase superfamily protein
comp197867_c0_seq1	AT4G25420.1	9e-17	2-oxoglutarate (2OG) and Fe(II)-dependent oxygenase superfamily protein
comp197867_c0_seq2	AT4G25420.1	9e-16	2-oxoglutarate (2OG) and Fe(II)-dependent oxygenase superfamily protein
comp197867_c0_seq3	AT4G25420.1	1e-16	2-oxoglutarate (2OG) and Fe(II)-dependent oxygenase superfamily protein
comp197867_c0_seq4	AT4G25420.1	1e-16	2-oxoglutarate (2OG) and Fe(II)-dependent oxygenase superfamily protein
comp197867_c0_seq5	AT4G25420.1	9e-17	2-oxoglutarate (2OG) and Fe(II)-dependent oxygenase superfamily protein
comp198271_c0_seq2	AT3G11180.1	2e-17	2-oxoglutarate (2OG) and Fe(II)-dependent oxygenase superfamily protein
comp200438_c0_seq1	AT2G17970.3	6e-37	2-oxoglutarate (2OG) and Fe(II)-dependent oxygenase superfamily protein
comp200611_c0_seq1	AT3G20810.3	6e-34	2-oxoglutarate (2OG) and Fe(II)-dependent oxygenase superfamily protein
comp200611_c0_seq2	AT3G20810.3	5e-34	2-oxoglutarate (2OG) and Fe(II)-dependent oxygenase superfamily protein
comp200611_c0_seq3	AT3G20810.3	3e-34	2-oxoglutarate (2OG) and Fe(II)-dependent oxygenase superfamily protein
comp200611_c0_seq4	AT3G20810.3	5e-34	2-oxoglutarate (2OG) and Fe(II)-dependent oxygenase superfamily protein
comp200611_c0_seq5	AT3G20810.3	4e-34	2-oxoglutarate (2OG) and Fe(II)-dependent oxygenase superfamily protein
comp200611_c0_seq6	AT3G20810.3	6e-34	2-oxoglutarate (2OG) and Fe(II)-dependent oxygenase superfamily protein
comp200611_c0_seq7	AT3G20810.3	3e-34	2-oxoglutarate (2OG) and Fe(II)-dependent oxygenase superfamily protein
comp200611_c0_seq8	AT3G20810.3	3e-34	2-oxoglutarate (2OG) and Fe(II)-dependent oxygenase superfamily protein
comp200611_c0_seq9	AT3G20810.3	5e-34	2-oxoglutarate (2OG) and Fe(II)-dependent oxygenase superfamily protein
comp200611_c0_seq10	AT3G20810.3	5e-34	2-oxoglutarate (2OG) and Fe(II)-dependent oxygenase superfamily protein
comp200611_c0_seq11	AT3G20810.3	5e-34	2-oxoglutarate (2OG) and Fe(II)-dependent oxygenase superfamily protein
comp200611_c0_seq12	AT3G20810.3	2e-34	2-oxoglutarate (2OG) and Fe(II)-dependent oxygenase superfamily protein
comp200611_c0_seq13	AT3G20810.3	4e-34	2-oxoglutarate (2OG) and Fe(II)-dependent oxygenase superfamily protein
comp200611_c0_seq14	AT3G20810.3	5e-34	2-oxoglutarate (2OG) and Fe(II)-dependent oxygenase superfamily protein
comp200611_c0_seq15	AT3G20810.3	7e-34	2-oxoglutarate (2OG) and Fe(II)-dependent oxygenase superfamily protein
comp200611_c0_seq16	AT3G20810.3	3e-34	2-oxoglutarate (2OG) and Fe(II)-dependent oxygenase superfamily protein
comp200611_c0_seq17	AT3G20810.3	3e-34	2-oxoglutarate (2OG) and Fe(II)-dependent oxygenase superfamily protein
comp200611_c0_seq18	AT3G20810.3	3e-34	2-oxoglutarate (2OG) and Fe(II)-dependent oxygenase superfamily protein
comp200611_c0_seq19	AT3G20810.3	3e-34	2-oxoglutarate (2OG) and Fe(II)-dependent oxygenase superfamily protein
comp200611_c0_seq20	AT3G20810.3	4e-34	2-oxoglutarate (2OG) and Fe(II)-dependent oxygenase superfamily protein
comp200611_c0_seq21	AT3G20810.3	3e-34	2-oxoglutarate (2OG) and Fe(II)-dependent oxygenase superfamily protein
comp200611_c0_seq22	AT3G20810.3	3e-34	2-oxoglutarate (2OG) and Fe(II)-dependent oxygenase superfamily protein
comp200611_c0_seq23	AT3G20810.3	2e-34	2-oxoglutarate (2OG) and Fe(II)-dependent oxygenase superfamily protein
comp200611_c0_seq24	AT3G20810.3	4e-34	2-oxoglutarate (2OG) and Fe(II)-dependent oxygenase superfamily protein
comp202739_c0_seq2	AT5G51880.1	3e-14	2-oxoglutarate (2OG) and Fe(II)-dependent oxygenase superfamily protein
comp202739_c0_seq3	AT5G51880.1	3e-14	2-oxoglutarate (2OG) and Fe(II)-dependent oxygenase superfamily protein
comp202739_c0_seq5	AT5G51880.1	3e-14	2-oxoglutarate (2OG) and Fe(II)-dependent oxygenase superfamily protein
comp202739_c0_seq6	AT5G51880.1	3e-14	2-oxoglutarate (2OG) and Fe(II)-dependent oxygenase superfamily protein
comp202760_c0_seq1	AT2G17970.3	5e-12	2-oxoglutarate (2OG) and Fe(II)-dependent oxygenase superfamily protein
comp202760_c0_seq2	AT2G17970.3	5e-12	2-oxoglutarate (2OG) and Fe(II)-dependent oxygenase superfamily protein
comp202760_c0_seq3	AT2G17970.3	5e-12	2-oxoglutarate (2OG) and Fe(II)-dependent oxygenase superfamily protein
comp202760_c0_seq4	AT2G17970.3	5e-12	2-oxoglutarate (2OG) and Fe(II)-dependent oxygenase superfamily protein
comp203549_c0_seq1	AT5G19840.1	3e-13	2-oxoglutarate (2OG) and Fe(II)-dependent oxygenase superfamily protein
comp203549_c0_seq3	AT5G19840.1	4e-13	2-oxoglutarate (2OG) and Fe(II)-dependent oxygenase superfamily protein
comp204179_c1_seq4	AT3G12940.1	3e-14	2-oxoglutarate (2OG) and Fe(II)-dependent oxygenase superfamily protein
comp204179_c1_seq6	AT3G12940.1	3e-14	2-oxoglutarate (2OG) and Fe(II)-dependent oxygenase superfamily protein
comp204179_c1_seq7	AT3G12940.1	3e-14	2-oxoglutarate (2OG) and Fe(II)-dependent oxygenase superfamily protein
comp204179_c1_seq8	AT3G12940.1	3e-14	2-oxoglutarate (2OG) and Fe(II)-dependent oxygenase superfamily protein
comp204179_c1_seq12	AT3G12940.1	3e-14	2-oxoglutarate (2OG) and Fe(II)-dependent oxygenase superfamily protein
comp204179_c1_seq16	AT3G12940.1	4e-14	2-oxoglutarate (2OG) and Fe(II)-dependent oxygenase superfamily protein
comp204179_c1_seq17	AT3G12940.1	4e-14	2-oxoglutarate (2OG) and Fe(II)-dependent oxygenase superfamily protein
comp204179_c1_seq22	AT3G12940.1	3e-14	2-oxoglutarate (2OG) and Fe(II)-dependent oxygenase superfamily protein
comp204179_c1_seq23	AT3G12940.1	3e-14	2-oxoglutarate (2OG) and Fe(II)-dependent oxygenase superfamily protein
comp204179_c1_seq24	AT3G12940.1	3e-14	2-oxoglutarate (2OG) and Fe(II)-dependent oxygenase superfamily protein
comp204179_c1_seq28	AT3G12940.1	3e-14	2-oxoglutarate (2OG) and Fe(II)-dependent oxygenase superfamily protein
comp204179_c1_seq29	AT3G12940.1	4e-14	2-oxoglutarate (2OG) and Fe(II)-dependent oxygenase superfamily protein
comp204179_c1_seq36	AT3G12940.1	3e-14	2-oxoglutarate (2OG) and Fe(II)-dependent oxygenase superfamily protein
comp204179_c1_seq37	AT3G12940.1	3e-14	2-oxoglutarate (2OG) and Fe(II)-dependent oxygenase superfamily protein
comp204179_c1_seq42	AT3G12940.1	3e-14	2-oxoglutarate (2OG) and Fe(II)-dependent oxygenase superfamily protein
comp204179_c1_seq43	AT3G12940.1	4e-14	2-oxoglutarate (2OG) and Fe(II)-dependent oxygenase superfamily protein
comp204179_c1_seq45	AT3G12940.1	3e-14	2-oxoglutarate (2OG) and Fe(II)-dependent oxygenase superfamily protein
comp204179_c1_seq46	AT3G12940.1	3e-14	2-oxoglutarate (2OG) and Fe(II)-dependent oxygenase superfamily protein
comp204179_c1_seq47	AT3G12940.1	4e-14	2-oxoglutarate (2OG) and Fe(II)-dependent oxygenase superfamily protein
comp204179_c1_seq51	AT3G12940.1	2e-14	2-oxoglutarate (2OG) and Fe(II)-dependent oxygenase superfamily protein
comp204179_c1_seq53	AT3G12940.1	2e-14	2-oxoglutarate (2OG) and Fe(II)-dependent oxygenase superfamily protein
comp204179_c1_seq55	AT3G12940.1	2e-14	2-oxoglutarate (2OG) and Fe(II)-dependent oxygenase superfamily protein
comp204322_c1_seq2	AT5G48020.1	1e-15	2-oxoglutarate (2OG) and Fe(II)-dependent oxygenase superfamily protein
comp204584_c1_seq3	AT3G18210.2	9e-16	2-oxoglutarate (2OG) and Fe(II)-dependent oxygenase superfamily protein
comp204584_c1_seq4	AT3G18210.2	8e-16	2-oxoglutarate (2OG) and Fe(II)-dependent oxygenase superfamily protein
comp204584_c1_seq7	AT3G18210.2	9e-16	2-oxoglutarate (2OG) and Fe(II)-dependent oxygenase superfamily protein
comp204584_c1_seq8	AT3G18210.2	9e-16	2-oxoglutarate (2OG) and Fe(II)-dependent oxygenase superfamily protein
comp204584_c1_seq11	AT3G18210.2	9e-16	2-oxoglutarate (2OG) and Fe(II)-dependent oxygenase superfamily protein
comp204584_c1_seq13	AT3G18210.2	9e-16	2-oxoglutarate (2OG) and Fe(II)-dependent oxygenase superfamily protein
comp204584_c1_seq15	AT3G18210.2	9e-16	2-oxoglutarate (2OG) and Fe(II)-dependent oxygenase superfamily protein
comp204584_c1_seq17	AT3G18210.2	9e-16	2-oxoglutarate (2OG) and Fe(II)-dependent oxygenase superfamily protein
comp208085_c0_seq1	AT5G63080.1	2e-21	2-oxoglutarate (2OG) and Fe(II)-dependent oxygenase superfamily protein
comp208085_c0_seq2	AT5G63080.1	1e-28	2-oxoglutarate (2OG) and Fe(II)-dependent oxygenase superfamily protein
comp208085_c0_seq3	AT5G63080.1	2e-21	2-oxoglutarate (2OG) and Fe(II)-dependent oxygenase superfamily protein
comp208085_c0_seq4	AT5G63080.1	2e-21	2-oxoglutarate (2OG) and Fe(II)-dependent oxygenase superfamily protein
comp208085_c0_seq6	AT5G63080.1	2e-21	2-oxoglutarate (2OG) and Fe(II)-dependent oxygenase superfamily protein
comp208475_c1_seq2	AT3G18210.2	3e-17	2-oxoglutarate (2OG) and Fe(II)-dependent oxygenase superfamily protein
comp208475_c1_seq5	AT3G18210.2	2e-18	2-oxoglutarate (2OG) and Fe(II)-dependent oxygenase superfamily protein
comp113632_c0_seq1	AT3G55410.1	1e-174	2-oxoglutarate dehydrogenase, E1 component
comp148711_c0_seq1	AT3G55410.1	7e-11	2-oxoglutarate dehydrogenase, E1 component
comp148711_c1_seq1	AT5G65750.1	5e-21	2-oxoglutarate dehydrogenase, E1 component
comp148711_c2_seq1	AT5G65750.1	5e-32	2-oxoglutarate dehydrogenase, E1 component
comp184508_c0_seq1	AT5G65750.1	7e-21	2-oxoglutarate dehydrogenase, E1 component
comp184508_c1_seq1	AT3G55410.1	1e-38	2-oxoglutarate dehydrogenase, E1 component
comp184508_c2_seq1	AT5G65750.1	4e-37	2-oxoglutarate dehydrogenase, E1 component
comp184595_c0_seq2	AT5G65750.1	3e-21	2-oxoglutarate dehydrogenase, E1 component
comp184595_c0_seq5	AT5G65750.1	2e-21	2-oxoglutarate dehydrogenase, E1 component
comp187119_c0_seq1	AT3G55410.1	5e-32	2-oxoglutarate dehydrogenase, E1 component
comp1261905_c0_seq1	AT5G65750.1	7e-14	2-oxoglutarate dehydrogenase, E1 component
comp208123_c3_seq1	AT5G47760.1	6e-37	2-phosphoglycolate phosphatase 2
comp208123_c3_seq2	AT5G47760.1	8e-37	2-phosphoglycolate phosphatase 2
comp208123_c3_seq4	AT5G47760.1	6e-37	2-phosphoglycolate phosphatase 2
comp208123_c3_seq5	AT5G47760.1	8e-37	2-phosphoglycolate phosphatase 2
comp208123_c3_seq6	AT5G47760.1	8e-37	2-phosphoglycolate phosphatase 2
comp208123_c3_seq8	AT5G47760.1	7e-37	2-phosphoglycolate phosphatase 2
comp208123_c3_seq9	AT5G47760.1	6e-37	2-phosphoglycolate phosphatase 2
comp208123_c3_seq11	AT5G47760.1	6e-37	2-phosphoglycolate phosphatase 2
comp208123_c3_seq12	AT5G47760.1	5e-37	2-phosphoglycolate phosphatase 2
comp208123_c3_seq13	AT5G47760.1	6e-37	2-phosphoglycolate phosphatase 2
comp205509_c0_seq1	AT5G24340.1	1e-37	3\'-5\' exonuclease domain-containing protein
comp205509_c0_seq2	AT5G24340.1	1e-37	3\'-5\' exonuclease domain-containing protein
comp205509_c0_seq3	AT5G24340.1	8e-19	3\'-5\' exonuclease domain-containing protein
comp205509_c0_seq6	AT5G24340.1	1e-37	3\'-5\' exonuclease domain-containing protein
comp205509_c0_seq7	AT5G24340.1	1e-37	3\'-5\' exonuclease domain-containing protein
comp205509_c0_seq9	AT5G24340.1	7e-19	3\'-5\' exonuclease domain-containing protein
comp206736_c1_seq1	AT2G25910.1	9e-23	3\'-5\' exonuclease domain-containing protein / K homology domain-containing protein / KH domain-containing protein
comp206736_c1_seq2	AT2G25910.1	6e-18	3\'-5\' exonuclease domain-containing protein / K homology domain-containing protein / KH domain-containing protein
comp204715_c0_seq1	AT3G61620.2	6e-14	3\'-5\'-exoribonuclease family protein
comp204715_c0_seq2	AT3G61620.2	6e-14	3\'-5\'-exoribonuclease family protein
comp204715_c0_seq3	AT3G61620.2	6e-14	3\'-5\'-exoribonuclease family protein
comp204715_c0_seq4	AT3G61620.2	5e-14	3\'-5\'-exoribonuclease family protein
comp204715_c0_seq5	AT3G61620.2	6e-14	3\'-5\'-exoribonuclease family protein
comp204715_c0_seq6	AT3G61620.2	6e-14	3\'-5\'-exoribonuclease family protein
comp204715_c0_seq7	AT3G61620.2	7e-14	3\'-5\'-exoribonuclease family protein
comp204715_c0_seq8	AT3G61620.2	6e-14	3\'-5\'-exoribonuclease family protein
comp204715_c0_seq9	AT3G61620.2	7e-14	3\'-5\'-exoribonuclease family protein
comp204715_c0_seq10	AT3G61620.2	7e-14	3\'-5\'-exoribonuclease family protein
comp204715_c0_seq11	AT3G61620.2	7e-14	3\'-5\'-exoribonuclease family protein
comp204715_c0_seq12	AT3G61620.2	6e-14	3\'-5\'-exoribonuclease family protein
comp204737_c0_seq2	AT1G60080.1	8e-43	3\'-5\'-exoribonuclease family protein
comp204737_c0_seq5	AT1G60080.1	9e-43	3\'-5\'-exoribonuclease family protein
comp204737_c0_seq6	AT1G60080.1	6e-43	3\'-5\'-exoribonuclease family protein
comp204737_c0_seq8	AT1G60080.1	7e-43	3\'-5\'-exoribonuclease family protein
comp204737_c0_seq9	AT1G60080.1	9e-43	3\'-5\'-exoribonuclease family protein
comp204737_c0_seq10	AT1G60080.1	6e-43	3\'-5\'-exoribonuclease family protein
comp204737_c0_seq11	AT1G60080.1	8e-43	3\'-5\'-exoribonuclease family protein
comp204737_c0_seq14	AT1G60080.1	7e-43	3\'-5\'-exoribonuclease family protein
comp207378_c0_seq1	AT4G27490.1	2e-16	3\'-5\'-exoribonuclease family protein
comp207378_c0_seq2	AT4G27490.1	2e-16	3\'-5\'-exoribonuclease family protein
comp207378_c0_seq4	AT4G27490.1	2e-16	3\'-5\'-exoribonuclease family protein
comp207378_c0_seq17	AT4G27490.1	2e-16	3\'-5\'-exoribonuclease family protein
comp208153_c0_seq1	AT3G07750.2	9e-16	3\'-5\'-exoribonuclease family protein
comp208153_c0_seq5	AT3G07750.2	9e-16	3\'-5\'-exoribonuclease family protein
comp208153_c0_seq9	AT3G07750.2	1e-15	3\'-5\'-exoribonuclease family protein
comp208153_c0_seq11	AT3G07750.2	1e-15	3\'-5\'-exoribonuclease family protein
comp208153_c0_seq18	AT3G07750.2	9e-16	3\'-5\'-exoribonuclease family protein
comp208153_c0_seq24	AT3G07750.2	1e-15	3\'-5\'-exoribonuclease family protein
comp208153_c0_seq26	AT3G07750.2	1e-15	3\'-5\'-exoribonuclease family protein
comp208153_c0_seq27	AT3G07750.2	1e-15	3\'-5\'-exoribonuclease family protein
comp193019_c0_seq1	AT5G24490.1	3e-12	30S ribosomal protein, putative
comp193019_c1_seq1	AT5G24490.1	3e-11	30S ribosomal protein, putative
comp193019_c1_seq2	AT5G24490.1	3e-11	30S ribosomal protein, putative
comp187639_c1_seq1	AT4G24770.1	2e-19	31-kDa RNA binding protein
comp196083_c1_seq2	AT4G24770.1	6e-26	31-kDa RNA binding protein
comp208074_c0_seq9	AT1G47290.1	8e-34	3beta-hydroxysteroid-dehydrogenase/decarboxylase isoform 1
comp208074_c0_seq1	AT2G26260.2	2e-17	3beta-hydroxysteroid-dehydrogenase/decarboxylase isoform 2
comp208074_c0_seq2	AT2G26260.2	4e-31	3beta-hydroxysteroid-dehydrogenase/decarboxylase isoform 2
comp208074_c0_seq5	AT2G26260.2	1e-43	3beta-hydroxysteroid-dehydrogenase/decarboxylase isoform 2
comp209584_c0_seq1	AT5G66120.1	1e-133	3-dehydroquinate synthase, putative
comp200083_c0_seq1	AT4G33510.1	1e-160	3-deoxy-d-arabino-heptulosonate 7-phosphate synthase
comp201124_c0_seq1	AT4G33510.2	2e-46	3-deoxy-d-arabino-heptulosonate 7-phosphate synthase
comp203064_c0_seq2	AT2G17370.1	2e-19	3-hydroxy-3-methylglutaryl-CoA reductase 2
comp203064_c0_seq6	AT2G17370.1	5e-17	3-hydroxy-3-methylglutaryl-CoA reductase 2
comp203064_c0_seq7	AT2G17370.1	1e-19	3-hydroxy-3-methylglutaryl-CoA reductase 2
comp203064_c0_seq8	AT2G17370.1	5e-17	3-hydroxy-3-methylglutaryl-CoA reductase 2
comp203064_c0_seq9	AT2G17370.1	2e-19	3-hydroxy-3-methylglutaryl-CoA reductase 2
comp203064_c0_seq10	AT2G17370.1	4e-17	3-hydroxy-3-methylglutaryl-CoA reductase 2
comp202964_c0_seq1	AT5G46290.1	1e-127	3-ketoacyl-acyl carrier protein synthase I
comp204719_c1_seq1	AT1G62640.2	5e-30	3-ketoacyl-acyl carrier protein synthase III
comp204719_c1_seq2	AT1G62640.2	5e-30	3-ketoacyl-acyl carrier protein synthase III
comp212325_c0_seq1	AT1G62640.2	3e-32	3-ketoacyl-acyl carrier protein synthase III
comp201065_c0_seq4	AT1G01120.1	5e-31	3-ketoacyl-CoA synthase 1
comp182330_c0_seq1	AT2G26250.1	1e-13	3-ketoacyl-CoA synthase 10
comp197741_c3_seq10	AT2G26640.1	2e-46	3-ketoacyl-CoA synthase 11
comp201015_c0_seq1	AT2G28630.1	2e-14	3-ketoacyl-CoA synthase 12
comp203267_c0_seq4	AT4G34510.1	5e-22	3-ketoacyl-CoA synthase 17
comp203267_c0_seq5	AT4G34510.1	5e-22	3-ketoacyl-CoA synthase 17
comp201832_c1_seq1	AT5G43760.1	1e-19	3-ketoacyl-CoA synthase 20
comp201832_c1_seq2	AT5G43760.1	1e-19	3-ketoacyl-CoA synthase 20
comp174194_c0_seq1	AT1G07720.1	5e-21	3-ketoacyl-CoA synthase 3
comp208787_c0_seq7	AT1G19440.1	1e-55	3-ketoacyl-CoA synthase 4
comp208787_c0_seq14	AT1G19440.1	8e-56	3-ketoacyl-CoA synthase 4
comp201065_c0_seq1	AT1G68530.2	4e-50	3-ketoacyl-CoA synthase 6
comp201065_c0_seq3	AT1G68530.2	4e-50	3-ketoacyl-CoA synthase 6
comp196791_c0_seq1	AT2G16280.1	3e-16	3-ketoacyl-CoA synthase 9
comp203267_c0_seq2	AT2G16280.1	1e-19	3-ketoacyl-CoA synthase 9
comp208787_c0_seq5	AT2G16280.1	1e-74	3-ketoacyl-CoA synthase 9
comp208787_c0_seq8	AT2G16280.1	1e-104	3-ketoacyl-CoA synthase 9
comp208787_c0_seq11	AT2G16280.1	1e-104	3-ketoacyl-CoA synthase 9
comp208787_c0_seq13	AT2G16280.1	2e-74	3-ketoacyl-CoA synthase 9
comp208550_c0_seq1	AT4G34030.1	2e-56	3-methylcrotonyl-CoA carboxylase
comp208550_c0_seq2	AT4G34030.1	2e-71	3-methylcrotonyl-CoA carboxylase
comp208550_c0_seq3	AT4G34030.1	2e-71	3-methylcrotonyl-CoA carboxylase
comp208550_c0_seq4	AT4G34030.1	2e-56	3-methylcrotonyl-CoA carboxylase
comp208550_c0_seq6	AT4G34030.1	2e-56	3-methylcrotonyl-CoA carboxylase
comp208550_c0_seq7	AT4G34030.1	2e-71	3-methylcrotonyl-CoA carboxylase
comp208550_c0_seq8	AT4G34030.1	2e-71	3-methylcrotonyl-CoA carboxylase
comp208550_c0_seq9	AT4G34030.1	2e-56	3-methylcrotonyl-CoA carboxylase
comp208550_c0_seq10	AT4G34030.1	2e-71	3-methylcrotonyl-CoA carboxylase
comp208550_c0_seq11	AT4G34030.1	2e-71	3-methylcrotonyl-CoA carboxylase
comp208550_c0_seq12	AT4G34030.1	2e-71	3-methylcrotonyl-CoA carboxylase
comp208550_c0_seq13	AT4G34030.1	2e-56	3-methylcrotonyl-CoA carboxylase
comp208550_c0_seq14	AT4G34030.1	1e-71	3-methylcrotonyl-CoA carboxylase
comp208550_c0_seq15	AT4G34030.1	2e-71	3-methylcrotonyl-CoA carboxylase
comp208550_c0_seq16	AT4G34030.1	2e-71	3-methylcrotonyl-CoA carboxylase
comp208550_c0_seq17	AT4G34030.1	2e-71	3-methylcrotonyl-CoA carboxylase
comp208550_c0_seq18	AT4G34030.1	2e-56	3-methylcrotonyl-CoA carboxylase
comp208550_c0_seq21	AT4G34030.1	2e-56	3-methylcrotonyl-CoA carboxylase
comp208550_c0_seq22	AT4G34030.1	2e-56	3-methylcrotonyl-CoA carboxylase
comp208550_c0_seq23	AT4G34030.1	2e-56	3-methylcrotonyl-CoA carboxylase
comp208550_c0_seq24	AT4G34030.1	2e-71	3-methylcrotonyl-CoA carboxylase
comp208550_c0_seq25	AT4G34030.1	2e-56	3-methylcrotonyl-CoA carboxylase
comp208550_c0_seq26	AT4G34030.1	3e-71	3-methylcrotonyl-CoA carboxylase
comp208550_c0_seq27	AT4G34030.1	2e-71	3-methylcrotonyl-CoA carboxylase
comp208550_c0_seq28	AT4G34030.1	2e-56	3-methylcrotonyl-CoA carboxylase
comp208550_c0_seq29	AT4G34030.1	3e-71	3-methylcrotonyl-CoA carboxylase
comp208550_c0_seq30	AT4G34030.1	2e-56	3-methylcrotonyl-CoA carboxylase
comp208550_c0_seq31	AT4G34030.1	2e-71	3-methylcrotonyl-CoA carboxylase
comp208550_c0_seq32	AT4G34030.1	2e-71	3-methylcrotonyl-CoA carboxylase
comp208550_c0_seq33	AT4G34030.1	2e-71	3-methylcrotonyl-CoA carboxylase
comp208550_c0_seq34	AT4G34030.1	2e-56	3-methylcrotonyl-CoA carboxylase
comp208550_c0_seq35	AT4G34030.1	2e-71	3-methylcrotonyl-CoA carboxylase
comp208550_c0_seq36	AT4G34030.1	2e-71	3-methylcrotonyl-CoA carboxylase
comp208550_c0_seq37	AT4G34030.1	2e-56	3-methylcrotonyl-CoA carboxylase
comp208550_c0_seq38	AT4G34030.1	2e-56	3-methylcrotonyl-CoA carboxylase
comp208550_c0_seq39	AT4G34030.1	2e-56	3-methylcrotonyl-CoA carboxylase
comp208550_c0_seq40	AT4G34030.1	2e-71	3-methylcrotonyl-CoA carboxylase
comp208550_c0_seq41	AT4G34030.1	2e-71	3-methylcrotonyl-CoA carboxylase
comp208550_c0_seq42	AT4G34030.1	2e-56	3-methylcrotonyl-CoA carboxylase
comp208550_c0_seq43	AT4G34030.1	2e-71	3-methylcrotonyl-CoA carboxylase
comp208550_c0_seq45	AT4G34030.1	2e-56	3-methylcrotonyl-CoA carboxylase
comp208550_c0_seq46	AT4G34030.1	2e-56	3-methylcrotonyl-CoA carboxylase
comp208550_c0_seq47	AT4G34030.1	3e-71	3-methylcrotonyl-CoA carboxylase
comp208550_c0_seq48	AT4G34030.1	2e-71	3-methylcrotonyl-CoA carboxylase
comp208550_c0_seq49	AT4G34030.1	2e-56	3-methylcrotonyl-CoA carboxylase
comp208550_c0_seq50	AT4G34030.1	2e-56	3-methylcrotonyl-CoA carboxylase
comp208550_c0_seq51	AT4G34030.1	2e-71	3-methylcrotonyl-CoA carboxylase
comp208550_c0_seq52	AT4G34030.1	2e-56	3-methylcrotonyl-CoA carboxylase
comp208550_c0_seq53	AT4G34030.1	2e-56	3-methylcrotonyl-CoA carboxylase
comp208550_c0_seq54	AT4G34030.1	2e-71	3-methylcrotonyl-CoA carboxylase
comp208550_c0_seq55	AT4G34030.1	2e-71	3-methylcrotonyl-CoA carboxylase
comp202926_c0_seq1	AT3G10540.1	2e-89	3-phosphoinositide-dependent protein kinase
comp201193_c0_seq1	AT1G18640.2	3e-54	3-phosphoserine phosphatase
comp201193_c0_seq2	AT1G18640.2	3e-54	3-phosphoserine phosphatase
comp201254_c0_seq2	AT2G26930.1	4e-32	4-(cytidine 5\'-phospho)-2-C-methyl-D-erithritol kinase
comp201254_c0_seq20	AT2G26930.1	4e-32	4-(cytidine 5\'-phospho)-2-C-methyl-D-erithritol kinase
comp201254_c0_seq34	AT2G26930.1	3e-32	4-(cytidine 5\'-phospho)-2-C-methyl-D-erithritol kinase
comp205806_c0_seq1	AT1G72370.2	2e-53	40s ribosomal protein SA
comp205806_c0_seq2	AT1G72370.2	2e-51	40s ribosomal protein SA
comp205806_c0_seq3	AT1G72370.2	1e-53	40s ribosomal protein SA
comp205806_c0_seq4	AT1G72370.2	2e-53	40s ribosomal protein SA
comp205806_c0_seq5	AT1G72370.2	1e-53	40s ribosomal protein SA
comp205806_c0_seq6	AT1G72370.2	1e-53	40s ribosomal protein SA
comp205806_c0_seq7	AT1G72370.2	1e-53	40s ribosomal protein SA
comp205806_c0_seq8	AT1G72370.2	3e-51	40s ribosomal protein SA
comp205806_c0_seq9	AT1G72370.2	2e-51	40s ribosomal protein SA
comp205806_c0_seq10	AT1G72370.2	1e-53	40s ribosomal protein SA
comp205806_c0_seq11	AT1G72370.2	1e-53	40s ribosomal protein SA
comp205806_c0_seq12	AT1G72370.2	1e-53	40s ribosomal protein SA
comp205806_c0_seq13	AT1G72370.2	2e-53	40s ribosomal protein SA
comp205806_c0_seq14	AT1G72370.2	2e-53	40s ribosomal protein SA
comp205806_c0_seq15	AT1G72370.2	1e-53	40s ribosomal protein SA
comp205806_c0_seq16	AT1G72370.2	1e-53	40s ribosomal protein SA
comp205806_c0_seq17	AT1G72370.2	1e-53	40s ribosomal protein SA
comp205806_c0_seq18	AT1G72370.2	1e-53	40s ribosomal protein SA
comp205806_c0_seq19	AT1G72370.2	1e-53	40s ribosomal protein SA
comp205806_c0_seq20	AT1G72370.2	2e-53	40s ribosomal protein SA
comp205806_c0_seq21	AT1G72370.2	2e-53	40s ribosomal protein SA
comp72170_c0_seq1	AT3G04770.2	5e-11	40s ribosomal protein SA B
comp204753_c0_seq1	AT1G51680.2	2e-16	4-coumarate:CoA ligase 1
comp204753_c0_seq2	AT1G51680.2	4e-14	4-coumarate:CoA ligase 1
comp198063_c0_seq2	AT3G21240.1	1e-19	4-coumarate:CoA ligase 2
comp198063_c0_seq4	AT3G21240.1	1e-19	4-coumarate:CoA ligase 2
comp198063_c0_seq6	AT3G21240.1	3e-11	4-coumarate:CoA ligase 2
comp201980_c2_seq2	AT1G65060.1	5e-15	4-coumarate:CoA ligase 3
comp201980_c2_seq6	AT1G65060.2	7e-15	4-coumarate:CoA ligase 3
comp201980_c2_seq8	AT1G65060.1	3e-15	4-coumarate:CoA ligase 3
comp202497_c0_seq1	AT1G65060.2	7e-15	4-coumarate:CoA ligase 3
comp197576_c0_seq1	AT3G21230.1	5e-19	4-coumarate:CoA ligase 5
comp197576_c0_seq2	AT3G21230.1	5e-19	4-coumarate:CoA ligase 5
comp200320_c0_seq1	AT4G34350.1	6e-18	4-hydroxy-3-methylbut-2-enyl diphosphate reductase
comp163369_c1_seq1	AT5G60600.3	4e-30	4-hydroxy-3-methylbut-2-enyl diphosphate synthase
comp202512_c0_seq1	AT5G60600.3	1e-151	4-hydroxy-3-methylbut-2-enyl diphosphate synthase
comp202512_c0_seq2	AT5G60600.3	1e-151	4-hydroxy-3-methylbut-2-enyl diphosphate synthase
comp202512_c0_seq4	AT5G60600.3	1e-150	4-hydroxy-3-methylbut-2-enyl diphosphate synthase
comp202512_c0_seq5	AT5G60600.3	1e-150	4-hydroxy-3-methylbut-2-enyl diphosphate synthase
comp202512_c0_seq6	AT5G60600.3	1e-150	4-hydroxy-3-methylbut-2-enyl diphosphate synthase
comp202512_c0_seq7	AT5G60600.3	1e-150	4-hydroxy-3-methylbut-2-enyl diphosphate synthase
comp202512_c0_seq8	AT5G60600.2	1e-23	4-hydroxy-3-methylbut-2-enyl diphosphate synthase
comp205714_c2_seq1	AT2G18250.1	2e-12	4-phosphopantetheine adenylyltransferase
comp205714_c2_seq2	AT2G18250.1	5e-25	4-phosphopantetheine adenylyltransferase
comp198232_c0_seq1	AT1G18090.2	1e-16	5\'-3\' exonuclease family protein
comp198232_c0_seq2	AT1G18090.2	1e-16	5\'-3\' exonuclease family protein
comp198232_c0_seq3	AT1G18090.2	1e-16	5\'-3\' exonuclease family protein
comp198232_c0_seq4	AT1G18090.2	1e-16	5\'-3\' exonuclease family protein
comp198285_c1_seq1	AT5G26680.2	6e-86	5\'-3\' exonuclease family protein
comp198285_c1_seq2	AT5G26680.2	6e-86	5\'-3\' exonuclease family protein
comp198285_c1_seq3	AT5G26680.2	6e-86	5\'-3\' exonuclease family protein
comp198285_c1_seq6	AT5G26680.2	5e-86	5\'-3\' exonuclease family protein
comp198378_c0_seq1	AT3G52050.2	1e-28	5\'-3\' exonuclease family protein
comp198378_c0_seq2	AT3G52050.2	1e-28	5\'-3\' exonuclease family protein
comp198378_c0_seq3	AT3G52050.2	1e-28	5\'-3\' exonuclease family protein
comp198378_c0_seq4	AT3G52050.2	1e-28	5\'-3\' exonuclease family protein
comp198378_c0_seq5	AT3G52050.5	3e-39	5\'-3\' exonuclease family protein
comp198378_c0_seq6	AT3G52050.5	3e-39	5\'-3\' exonuclease family protein
comp198378_c0_seq7	AT3G52050.2	2e-28	5\'-3\' exonuclease family protein
comp198378_c0_seq8	AT3G52050.2	2e-28	5\'-3\' exonuclease family protein
comp198378_c0_seq9	AT3G52050.2	2e-28	5\'-3\' exonuclease family protein
comp198378_c0_seq10	AT3G52050.5	3e-39	5\'-3\' exonuclease family protein
comp198378_c0_seq11	AT3G52050.2	1e-28	5\'-3\' exonuclease family protein
comp198378_c0_seq12	AT3G52050.5	2e-39	5\'-3\' exonuclease family protein
comp198378_c0_seq13	AT3G52050.5	3e-39	5\'-3\' exonuclease family protein
comp198378_c0_seq14	AT3G52050.5	2e-39	5\'-3\' exonuclease family protein
comp198378_c0_seq15	AT3G52050.5	2e-39	5\'-3\' exonuclease family protein
comp198378_c0_seq16	AT3G52050.5	2e-39	5\'-3\' exonuclease family protein
comp200909_c5_seq1	AT1G29630.2	1e-35	5\'-3\' exonuclease family protein
comp200909_c5_seq2	AT1G29630.2	1e-35	5\'-3\' exonuclease family protein
comp201462_c0_seq1	AT1G01880.2	1e-13	5\'-3\' exonuclease family protein
comp208639_c0_seq3	AT3G28030.1	2e-26	5\'-3\' exonuclease family protein
comp208639_c0_seq6	AT3G28030.1	2e-26	5\'-3\' exonuclease family protein
comp205476_c0_seq2	AT1G75660.1	5e-79	5\'-3\' exoribonuclease 3
comp205476_c0_seq3	AT1G75660.1	5e-79	5\'-3\' exoribonuclease 3
comp195505_c0_seq1	AT4G16360.1	1e-28	5\'-AMP-activated protein kinase beta-2 subunit protein
comp195505_c0_seq2	AT4G16360.1	6e-29	5\'-AMP-activated protein kinase beta-2 subunit protein
comp195505_c0_seq3	AT4G16360.1	1e-28	5\'-AMP-activated protein kinase beta-2 subunit protein
comp200465_c0_seq3	AT5G39790.1	9e-12	5\'-AMP-activated protein kinase-related
comp200465_c0_seq4	AT5G39790.1	7e-12	5\'-AMP-activated protein kinase-related
comp200465_c0_seq6	AT5G39790.1	4e-12	5\'-AMP-activated protein kinase-related
comp200465_c0_seq7	AT5G39790.1	9e-12	5\'-AMP-activated protein kinase-related
comp200465_c0_seq8	AT5G39790.1	7e-12	5\'-AMP-activated protein kinase-related
comp200465_c0_seq11	AT5G39790.1	5e-12	5\'-AMP-activated protein kinase-related
comp200311_c0_seq2	AT2G38680.1	7e-17	5\'-nucleotidases;magnesium ion binding
comp200311_c0_seq3	AT2G38680.1	8e-17	5\'-nucleotidases;magnesium ion binding
comp200311_c0_seq4	AT2G38680.1	8e-17	5\'-nucleotidases;magnesium ion binding
comp200311_c0_seq5	AT2G38680.1	9e-17	5\'-nucleotidases;magnesium ion binding
comp200311_c0_seq10	AT2G38680.1	9e-17	5\'-nucleotidases;magnesium ion binding
comp200311_c0_seq12	AT2G38680.1	4e-17	5\'-nucleotidases;magnesium ion binding
comp200311_c0_seq14	AT2G38680.1	8e-17	5\'-nucleotidases;magnesium ion binding
comp200311_c0_seq16	AT2G38680.1	4e-17	5\'-nucleotidases;magnesium ion binding
comp29209_c0_seq1	AT5G08530.1	7e-12	51 kDa subunit of complex I
comp184290_c0_seq1	AT5G08530.1	2e-20	51 kDa subunit of complex I
comp199765_c0_seq1	AT5G08530.1	0	51 kDa subunit of complex I
comp1080462_c0_seq1	AT5G08530.1	7e-17	51 kDa subunit of complex I
comp197929_c1_seq1	AT2G44050.1	3e-43	6,7-dimethyl-8-ribityllumazine synthase / DMRL synthase / lumazine synthase / riboflavin synthase
comp196735_c0_seq1	AT2G28800.1	8e-80	63 kDa inner membrane family protein
comp196735_c0_seq2	AT2G28800.1	9e-80	63 kDa inner membrane family protein
comp196735_c0_seq3	AT2G28800.1	6e-80	63 kDa inner membrane family protein
comp196735_c0_seq4	AT2G28800.1	5e-80	63 kDa inner membrane family protein
comp196735_c0_seq5	AT2G28800.1	8e-80	63 kDa inner membrane family protein
comp196735_c0_seq6	AT2G28800.1	8e-80	63 kDa inner membrane family protein
comp141348_c0_seq1	AT5G41670.2	7e-11	6-phosphogluconate dehydrogenase family protein
comp189949_c0_seq1	AT1G64190.1	5e-65	6-phosphogluconate dehydrogenase family protein
comp196085_c1_seq1	AT4G29120.1	5e-18	6-phosphogluconate dehydrogenase family protein
comp196992_c0_seq1	AT3G02360.2	1e-50	6-phosphogluconate dehydrogenase family protein
comp196992_c0_seq2	AT3G02360.2	1e-144	6-phosphogluconate dehydrogenase family protein
comp196992_c0_seq3	AT3G02360.2	1e-127	6-phosphogluconate dehydrogenase family protein
comp196992_c0_seq4	AT3G02360.2	3e-65	6-phosphogluconate dehydrogenase family protein
comp201310_c0_seq1	AT2G41540.3	5e-47	6-phosphogluconate dehydrogenase family protein
comp201310_c0_seq2	AT2G41540.3	5e-47	6-phosphogluconate dehydrogenase family protein
comp206954_c0_seq2	AT2G41540.3	1e-81	6-phosphogluconate dehydrogenase family protein
comp206954_c0_seq3	AT2G41540.3	2e-39	6-phosphogluconate dehydrogenase family protein
comp206954_c0_seq4	AT2G41540.3	1e-118	6-phosphogluconate dehydrogenase family protein
comp207918_c2_seq1	AT4G20930.1	1e-14	6-phosphogluconate dehydrogenase family protein
comp207918_c2_seq4	AT4G20930.1	1e-14	6-phosphogluconate dehydrogenase family protein
comp207918_c2_seq8	AT4G20930.1	1e-14	6-phosphogluconate dehydrogenase family protein
comp201259_c0_seq1	AT1G21710.1	2e-14	8-oxoguanine-DNA glycosylase 1
comp201259_c0_seq3	AT1G21710.1	2e-14	8-oxoguanine-DNA glycosylase 1
comp201259_c0_seq10	AT1G21710.1	2e-14	8-oxoguanine-DNA glycosylase 1
comp201259_c0_seq14	AT1G21710.1	2e-14	8-oxoguanine-DNA glycosylase 1
comp201259_c0_seq16	AT1G21710.1	2e-14	8-oxoguanine-DNA glycosylase 1
comp201259_c0_seq22	AT1G21710.1	2e-14	8-oxoguanine-DNA glycosylase 1
comp95721_c0_seq1	AT3G12630.1	2e-17	A20/AN1-like zinc finger family protein
comp172064_c0_seq1	AT3G12630.1	4e-19	A20/AN1-like zinc finger family protein
comp209254_c0_seq1	AT2G36320.1	2e-11	A20/AN1-like zinc finger family protein
comp191456_c0_seq1	AT5G40010.1	1e-13	AAA-ATPase 1
comp202460_c0_seq1	AT5G40010.1	5e-16	AAA-ATPase 1
comp202460_c0_seq2	AT5G40010.1	5e-16	AAA-ATPase 1
comp202460_c0_seq3	AT5G40010.1	5e-16	AAA-ATPase 1
comp202460_c0_seq4	AT5G40010.1	4e-16	AAA-ATPase 1
comp735_c0_seq1	AT1G45000.2	1e-18	AAA-type ATPase family protein
comp760_c0_seq1	AT5G20000.1	3e-14	AAA-type ATPase family protein
comp74089_c0_seq1	AT1G45000.2	3e-13	AAA-type ATPase family protein
comp116309_c0_seq1	AT1G45000.2	2e-26	AAA-type ATPase family protein
comp140088_c1_seq1	AT5G20000.1	7e-12	AAA-type ATPase family protein
comp160710_c0_seq1	AT5G20000.1	1e-12	AAA-type ATPase family protein
comp176105_c0_seq1	AT1G45000.2	3e-25	AAA-type ATPase family protein
comp176362_c0_seq1	AT5G20000.1	3e-11	AAA-type ATPase family protein
comp176362_c0_seq2	AT5G20000.1	1e-20	AAA-type ATPase family protein
comp176362_c0_seq3	AT5G20000.1	8e-13	AAA-type ATPase family protein
comp178203_c0_seq1	AT2G20140.1	4e-31	AAA-type ATPase family protein
comp181876_c0_seq1	AT2G20140.1	3e-18	AAA-type ATPase family protein
comp182719_c0_seq1	AT1G45000.2	4e-21	AAA-type ATPase family protein
comp184123_c0_seq1	AT2G20140.1	1e-63	AAA-type ATPase family protein
comp194422_c0_seq1	AT5G64580.1	1e-83	AAA-type ATPase family protein
comp196277_c0_seq2	AT4G36580.1	2e-81	AAA-type ATPase family protein
comp198171_c0_seq1	AT5G16930.1	7e-84	AAA-type ATPase family protein
comp199679_c0_seq1	AT1G24290.1	2e-17	AAA-type ATPase family protein
comp202759_c0_seq2	AT1G45000.1	0	AAA-type ATPase family protein
comp202759_c0_seq3	AT1G45000.1	1e-175	AAA-type ATPase family protein
comp204070_c0_seq1	AT2G27600.1	7e-11	AAA-type ATPase family protein
comp204070_c0_seq2	AT2G27600.1	3e-93	AAA-type ATPase family protein
comp204070_c0_seq3	AT2G27600.1	2e-17	AAA-type ATPase family protein
comp204070_c0_seq4	AT2G27600.1	1e-133	AAA-type ATPase family protein
comp204070_c0_seq5	AT2G27600.1	1e-52	AAA-type ATPase family protein
comp204070_c0_seq6	AT2G27600.1	6e-11	AAA-type ATPase family protein
comp204070_c0_seq7	AT2G27600.1	3e-93	AAA-type ATPase family protein
comp204070_c0_seq8	AT2G27600.1	1e-52	AAA-type ATPase family protein
comp204070_c0_seq9	AT2G27600.1	3e-87	AAA-type ATPase family protein
comp204070_c0_seq10	AT2G27600.1	3e-87	AAA-type ATPase family protein
comp204070_c0_seq11	AT2G27600.1	2e-17	AAA-type ATPase family protein
comp204070_c1_seq2	AT2G27600.1	1e-26	AAA-type ATPase family protein
comp204070_c1_seq3	AT2G27600.1	2e-25	AAA-type ATPase family protein
comp206412_c1_seq1	AT2G45500.2	6e-64	AAA-type ATPase family protein
comp206412_c1_seq5	AT2G45500.2	9e-64	AAA-type ATPase family protein
comp206412_c1_seq6	AT2G45500.2	7e-64	AAA-type ATPase family protein
comp206412_c1_seq7	AT2G45500.2	9e-64	AAA-type ATPase family protein
comp206412_c1_seq8	AT2G45500.2	8e-64	AAA-type ATPase family protein
comp206412_c1_seq10	AT2G45500.2	8e-64	AAA-type ATPase family protein
comp206412_c1_seq14	AT2G45500.2	1e-63	AAA-type ATPase family protein
comp206412_c1_seq15	AT2G45500.2	9e-64	AAA-type ATPase family protein
comp207096_c3_seq1	AT4G04910.1	3e-58	AAA-type ATPase family protein
comp207096_c3_seq2	AT4G04910.1	6e-37	AAA-type ATPase family protein
comp207096_c3_seq3	AT4G04910.1	1e-117	AAA-type ATPase family protein
comp207096_c3_seq4	AT4G04910.1	1e-11	AAA-type ATPase family protein
comp207096_c3_seq6	AT4G04910.1	1e-11	AAA-type ATPase family protein
comp207096_c3_seq7	AT4G04910.1	4e-64	AAA-type ATPase family protein
comp207096_c3_seq8	AT4G04910.1	1e-69	AAA-type ATPase family protein
comp207096_c3_seq9	AT4G04910.1	2e-40	AAA-type ATPase family protein
comp207096_c3_seq14	AT4G04910.1	1e-27	AAA-type ATPase family protein
comp207096_c3_seq15	AT4G04910.1	2e-40	AAA-type ATPase family protein
comp207096_c3_seq17	AT4G04910.1	3e-84	AAA-type ATPase family protein
comp207096_c3_seq18	AT4G04910.1	1e-40	AAA-type ATPase family protein
comp207096_c3_seq20	AT4G04910.1	5e-37	AAA-type ATPase family protein
comp207096_c3_seq24	AT4G04910.1	2e-73	AAA-type ATPase family protein
comp207096_c3_seq25	AT4G04910.1	1e-40	AAA-type ATPase family protein
comp207096_c3_seq26	AT4G04910.1	2e-45	AAA-type ATPase family protein
comp207096_c3_seq27	AT4G04910.1	1e-117	AAA-type ATPase family protein
comp207096_c3_seq28	AT4G04910.1	2e-40	AAA-type ATPase family protein
comp207096_c3_seq29	AT4G04910.1	1e-11	AAA-type ATPase family protein
comp207096_c3_seq30	AT4G04910.1	4e-64	AAA-type ATPase family protein
comp207096_c3_seq31	AT4G04910.1	2e-40	AAA-type ATPase family protein
comp207096_c3_seq32	AT4G04910.1	1e-103	AAA-type ATPase family protein
comp207096_c3_seq33	AT4G04910.1	1e-69	AAA-type ATPase family protein
comp207096_c3_seq35	AT4G04910.1	1e-11	AAA-type ATPase family protein
comp207096_c3_seq36	AT4G04910.1	2e-11	AAA-type ATPase family protein
comp207096_c3_seq37	AT4G04910.1	1e-103	AAA-type ATPase family protein
comp207096_c3_seq38	AT4G04910.1	1e-149	AAA-type ATPase family protein
comp207096_c3_seq39	AT4G04910.1	2e-40	AAA-type ATPase family protein
comp207096_c3_seq40	AT4G04910.1	3e-64	AAA-type ATPase family protein
comp207096_c3_seq43	AT4G04910.1	6e-37	AAA-type ATPase family protein
comp207096_c3_seq44	AT4G04910.1	1e-11	AAA-type ATPase family protein
comp207096_c3_seq45	AT4G04910.1	3e-40	AAA-type ATPase family protein
comp207096_c3_seq46	AT4G04910.1	6e-71	AAA-type ATPase family protein
comp207096_c3_seq47	AT4G04910.1	2e-73	AAA-type ATPase family protein
comp207096_c3_seq48	AT4G04910.1	1e-28	AAA-type ATPase family protein
comp207096_c3_seq49	AT4G04910.1	5e-37	AAA-type ATPase family protein
comp207096_c3_seq50	AT4G04910.1	5e-71	AAA-type ATPase family protein
comp207096_c3_seq51	AT4G04910.1	1e-28	AAA-type ATPase family protein
comp207096_c3_seq52	AT4G04910.1	1e-11	AAA-type ATPase family protein
comp207096_c3_seq53	AT4G04910.1	9e-84	AAA-type ATPase family protein
comp207096_c3_seq55	AT4G04910.1	3e-64	AAA-type ATPase family protein
comp207096_c3_seq57	AT4G04910.1	1e-12	AAA-type ATPase family protein
comp207096_c3_seq58	AT4G04910.1	1e-116	AAA-type ATPase family protein
comp207252_c2_seq1	AT2G02480.1	4e-30	AAA-type ATPase family protein
comp207252_c2_seq2	AT2G02480.1	4e-30	AAA-type ATPase family protein
comp207252_c2_seq3	AT2G02480.1	4e-30	AAA-type ATPase family protein
comp207252_c2_seq4	AT2G02480.1	4e-30	AAA-type ATPase family protein
comp207252_c2_seq5	AT2G02480.1	4e-30	AAA-type ATPase family protein
comp207252_c2_seq6	AT2G02480.1	4e-30	AAA-type ATPase family protein
comp207252_c2_seq7	AT2G02480.1	4e-30	AAA-type ATPase family protein
comp207252_c2_seq8	AT2G02480.1	4e-30	AAA-type ATPase family protein
comp207252_c2_seq9	AT2G02480.1	4e-30	AAA-type ATPase family protein
comp207733_c0_seq1	AT3G16290.1	1e-146	AAA-type ATPase family protein
comp207733_c0_seq2	AT3G16290.1	1e-158	AAA-type ATPase family protein
comp207733_c0_seq3	AT3G16290.1	1e-18	AAA-type ATPase family protein
comp207733_c0_seq5	AT3G16290.1	1e-163	AAA-type ATPase family protein
comp207733_c0_seq6	AT3G16290.1	1e-140	AAA-type ATPase family protein
comp207733_c0_seq7	AT3G16290.1	1e-146	AAA-type ATPase family protein
comp207733_c0_seq8	AT3G16290.1	3e-24	AAA-type ATPase family protein
comp207733_c0_seq9	AT3G16290.1	1e-163	AAA-type ATPase family protein
comp207733_c0_seq10	AT3G16290.1	3e-24	AAA-type ATPase family protein
comp207733_c0_seq11	AT3G16290.1	1e-140	AAA-type ATPase family protein
comp207733_c0_seq12	AT3G16290.1	1e-140	AAA-type ATPase family protein
comp207733_c0_seq13	AT3G16290.1	1e-158	AAA-type ATPase family protein
comp207733_c0_seq14	AT3G16290.1	1e-163	AAA-type ATPase family protein
comp207733_c0_seq15	AT3G16290.1	1e-146	AAA-type ATPase family protein
comp207733_c0_seq16	AT3G16290.1	4e-24	AAA-type ATPase family protein
comp207733_c0_seq17	AT3G16290.1	1e-146	AAA-type ATPase family protein
comp207733_c0_seq18	AT3G16290.1	1e-140	AAA-type ATPase family protein
comp207733_c0_seq19	AT3G16290.1	1e-158	AAA-type ATPase family protein
comp207733_c0_seq20	AT3G16290.1	1e-163	AAA-type ATPase family protein
comp207733_c0_seq21	AT3G16290.1	1e-158	AAA-type ATPase family protein
comp207733_c0_seq22	AT3G16290.1	1e-146	AAA-type ATPase family protein
comp207733_c0_seq23	AT3G16290.1	1e-163	AAA-type ATPase family protein
comp207733_c0_seq24	AT3G16290.1	1e-158	AAA-type ATPase family protein
comp207733_c0_seq25	AT3G16290.1	1e-146	AAA-type ATPase family protein
comp207733_c0_seq27	AT3G16290.1	3e-24	AAA-type ATPase family protein
comp207733_c0_seq28	AT3G16290.1	1e-140	AAA-type ATPase family protein
comp207733_c0_seq29	AT3G16290.1	1e-146	AAA-type ATPase family protein
comp207733_c0_seq30	AT3G16290.1	3e-24	AAA-type ATPase family protein
comp207733_c0_seq31	AT3G16290.1	8e-19	AAA-type ATPase family protein
comp207733_c0_seq32	AT3G16290.1	1e-158	AAA-type ATPase family protein
comp207733_c0_seq33	AT3G16290.1	1e-140	AAA-type ATPase family protein
comp207733_c0_seq34	AT3G16290.1	1e-146	AAA-type ATPase family protein
comp207733_c0_seq35	AT3G16290.1	1e-163	AAA-type ATPase family protein
comp207733_c0_seq36	AT3G16290.1	1e-18	AAA-type ATPase family protein
comp207733_c0_seq37	AT3G16290.1	1e-163	AAA-type ATPase family protein
comp207733_c0_seq38	AT3G16290.1	1e-140	AAA-type ATPase family protein
comp207733_c0_seq39	AT3G16290.1	1e-158	AAA-type ATPase family protein
comp207733_c0_seq40	AT3G16290.1	1e-163	AAA-type ATPase family protein
comp207733_c0_seq41	AT3G16290.1	1e-146	AAA-type ATPase family protein
comp207733_c0_seq42	AT3G16290.1	1e-140	AAA-type ATPase family protein
comp207733_c0_seq43	AT3G16290.1	1e-163	AAA-type ATPase family protein
comp207733_c0_seq44	AT3G16290.1	1e-163	AAA-type ATPase family protein
comp207733_c0_seq45	AT3G16290.1	1e-140	AAA-type ATPase family protein
comp207733_c0_seq46	AT3G16290.1	1e-158	AAA-type ATPase family protein
comp207733_c0_seq47	AT3G16290.1	4e-24	AAA-type ATPase family protein
comp207733_c0_seq48	AT3G16290.1	1e-158	AAA-type ATPase family protein
comp207733_c0_seq49	AT3G16290.1	1e-146	AAA-type ATPase family protein
comp207733_c0_seq50	AT3G16290.1	1e-163	AAA-type ATPase family protein
comp207733_c0_seq51	AT3G16290.1	5e-19	AAA-type ATPase family protein
comp207733_c0_seq52	AT3G16290.1	1e-146	AAA-type ATPase family protein
comp207733_c0_seq53	AT3G16290.1	1e-140	AAA-type ATPase family protein
comp207733_c0_seq54	AT3G16290.1	1e-146	AAA-type ATPase family protein
comp207733_c0_seq55	AT3G16290.1	7e-19	AAA-type ATPase family protein
comp207733_c0_seq56	AT3G16290.1	1e-140	AAA-type ATPase family protein
comp207733_c0_seq57	AT3G16290.1	1e-158	AAA-type ATPase family protein
comp207733_c0_seq59	AT3G16290.1	1e-18	AAA-type ATPase family protein
comp207733_c0_seq60	AT3G16290.1	1e-158	AAA-type ATPase family protein
comp207733_c0_seq61	AT3G16290.1	4e-24	AAA-type ATPase family protein
comp207733_c0_seq62	AT3G16290.1	9e-19	AAA-type ATPase family protein
comp207733_c0_seq63	AT3G16290.1	1e-158	AAA-type ATPase family protein
comp207733_c0_seq65	AT3G16290.1	1e-140	AAA-type ATPase family protein
comp207733_c0_seq66	AT3G16290.1	1e-158	AAA-type ATPase family protein
comp207733_c0_seq67	AT3G16290.1	1e-146	AAA-type ATPase family protein
comp207733_c0_seq69	AT3G16290.1	1e-146	AAA-type ATPase family protein
comp207733_c0_seq70	AT3G16290.1	1e-158	AAA-type ATPase family protein
comp207733_c0_seq71	AT3G16290.1	1e-146	AAA-type ATPase family protein
comp207733_c0_seq72	AT3G16290.1	9e-19	AAA-type ATPase family protein
comp207733_c0_seq73	AT3G16290.1	1e-163	AAA-type ATPase family protein
comp207733_c0_seq74	AT3G16290.1	1e-146	AAA-type ATPase family protein
comp207733_c0_seq75	AT3G16290.1	1e-163	AAA-type ATPase family protein
comp207733_c0_seq76	AT3G16290.1	1e-146	AAA-type ATPase family protein
comp207733_c0_seq77	AT3G16290.1	2e-24	AAA-type ATPase family protein
comp207733_c0_seq78	AT3G16290.1	1e-140	AAA-type ATPase family protein
comp207733_c0_seq79	AT3G16290.1	1e-140	AAA-type ATPase family protein
comp207983_c0_seq1	AT4G18820.1	1e-49	AAA-type ATPase family protein
comp207983_c0_seq3	AT4G18820.1	9e-50	AAA-type ATPase family protein
comp207983_c0_seq4	AT4G18820.1	9e-50	AAA-type ATPase family protein
comp208094_c0_seq8	AT1G02890.2	9e-24	AAA-type ATPase family protein
comp208215_c0_seq1	AT5G64580.1	3e-26	AAA-type ATPase family protein
comp208215_c0_seq2	AT5G64580.1	1e-36	AAA-type ATPase family protein
comp208215_c0_seq3	AT5G64580.1	8e-38	AAA-type ATPase family protein
comp208215_c0_seq4	AT5G64580.1	1e-27	AAA-type ATPase family protein
comp208215_c0_seq5	AT5G64580.1	2e-27	AAA-type ATPase family protein
comp208215_c0_seq6	AT5G64580.1	2e-27	AAA-type ATPase family protein
comp208215_c0_seq7	AT5G64580.1	5e-49	AAA-type ATPase family protein
comp208215_c0_seq9	AT5G64580.1	2e-26	AAA-type ATPase family protein
comp208215_c0_seq10	AT5G64580.1	3e-26	AAA-type ATPase family protein
comp208215_c0_seq12	AT5G64580.1	2e-27	AAA-type ATPase family protein
comp208215_c0_seq13	AT5G64580.1	3e-25	AAA-type ATPase family protein
comp208215_c0_seq15	AT5G64580.1	5e-25	AAA-type ATPase family protein
comp208215_c0_seq16	AT5G64580.1	4e-25	AAA-type ATPase family protein
comp208215_c0_seq17	AT5G64580.1	3e-25	AAA-type ATPase family protein
comp208215_c0_seq18	AT5G64580.1	3e-25	AAA-type ATPase family protein
comp208215_c0_seq19	AT5G64580.1	6e-25	AAA-type ATPase family protein
comp208215_c0_seq20	AT5G64580.1	2e-27	AAA-type ATPase family protein
comp208215_c0_seq21	AT5G64580.1	2e-26	AAA-type ATPase family protein
comp208215_c0_seq22	AT5G64580.1	2e-27	AAA-type ATPase family protein
comp208215_c0_seq24	AT5G64580.1	1e-26	AAA-type ATPase family protein
comp208215_c0_seq26	AT5G64580.1	4e-37	AAA-type ATPase family protein
comp208215_c0_seq28	AT5G64580.1	6e-25	AAA-type ATPase family protein
comp208215_c0_seq29	AT5G64580.1	5e-25	AAA-type ATPase family protein
comp208215_c0_seq31	AT5G64580.1	3e-25	AAA-type ATPase family protein
comp208215_c0_seq32	AT5G64580.1	4e-25	AAA-type ATPase family protein
comp208215_c0_seq33	AT5G64580.1	2e-25	AAA-type ATPase family protein
comp208215_c0_seq34	AT5G64580.1	5e-25	AAA-type ATPase family protein
comp208215_c0_seq36	AT5G64580.1	5e-25	AAA-type ATPase family protein
comp208215_c0_seq37	AT5G64580.1	1e-35	AAA-type ATPase family protein
comp208215_c0_seq38	AT5G64580.1	4e-25	AAA-type ATPase family protein
comp208215_c0_seq40	AT5G64580.1	2e-27	AAA-type ATPase family protein
comp208215_c0_seq41	AT5G64580.1	2e-27	AAA-type ATPase family protein
comp208215_c0_seq42	AT5G64580.1	6e-25	AAA-type ATPase family protein
comp208215_c0_seq44	AT5G64580.1	2e-27	AAA-type ATPase family protein
comp208215_c0_seq46	AT5G64580.1	2e-27	AAA-type ATPase family protein
comp208215_c0_seq47	AT5G64580.1	2e-27	AAA-type ATPase family protein
comp208215_c0_seq48	AT5G64580.1	2e-26	AAA-type ATPase family protein
comp208215_c0_seq49	AT5G64580.1	3e-27	AAA-type ATPase family protein
comp208215_c0_seq50	AT5G64580.1	3e-25	AAA-type ATPase family protein
comp208215_c0_seq51	AT5G64580.1	5e-37	AAA-type ATPase family protein
comp208215_c0_seq53	AT5G64580.1	2e-27	AAA-type ATPase family protein
comp208215_c0_seq54	AT5G64580.1	3e-25	AAA-type ATPase family protein
comp208215_c0_seq55	AT5G64580.1	2e-26	AAA-type ATPase family protein
comp208215_c0_seq58	AT5G64580.1	2e-27	AAA-type ATPase family protein
comp208215_c0_seq60	AT5G64580.1	5e-25	AAA-type ATPase family protein
comp208215_c0_seq61	AT5G64580.1	4e-25	AAA-type ATPase family protein
comp208215_c0_seq62	AT5G64580.1	1e-36	AAA-type ATPase family protein
comp208215_c0_seq63	AT5G64580.1	5e-25	AAA-type ATPase family protein
comp208215_c0_seq64	AT5G64580.1	5e-25	AAA-type ATPase family protein
comp208215_c0_seq66	AT5G64580.1	4e-37	AAA-type ATPase family protein
comp208215_c0_seq67	AT5G64580.1	5e-25	AAA-type ATPase family protein
comp208215_c0_seq68	AT5G64580.1	5e-25	AAA-type ATPase family protein
comp208215_c0_seq69	AT5G64580.1	4e-25	AAA-type ATPase family protein
comp208215_c0_seq70	AT5G64580.1	2e-26	AAA-type ATPase family protein
comp208215_c0_seq71	AT5G64580.1	2e-27	AAA-type ATPase family protein
comp208215_c0_seq72	AT5G64580.1	6e-49	AAA-type ATPase family protein
comp208215_c0_seq73	AT5G64580.1	4e-25	AAA-type ATPase family protein
comp208215_c0_seq75	AT5G64580.1	3e-26	AAA-type ATPase family protein
comp208215_c0_seq76	AT5G64580.1	2e-27	AAA-type ATPase family protein
comp208215_c0_seq77	AT5G64580.1	4e-25	AAA-type ATPase family protein
comp208215_c0_seq78	AT5G64580.1	3e-23	AAA-type ATPase family protein
comp208215_c0_seq80	AT5G64580.1	2e-25	AAA-type ATPase family protein
comp208215_c0_seq81	AT5G64580.1	3e-25	AAA-type ATPase family protein
comp208215_c0_seq83	AT5G64580.1	2e-27	AAA-type ATPase family protein
comp208215_c0_seq84	AT5G64580.1	5e-49	AAA-type ATPase family protein
comp208215_c0_seq86	AT5G64580.1	5e-49	AAA-type ATPase family protein
comp208215_c0_seq87	AT5G64580.1	2e-25	AAA-type ATPase family protein
comp208215_c0_seq88	AT5G64580.1	2e-26	AAA-type ATPase family protein
comp208215_c0_seq89	AT5G64580.1	2e-26	AAA-type ATPase family protein
comp208215_c0_seq91	AT5G64580.1	4e-25	AAA-type ATPase family protein
comp208215_c0_seq93	AT5G64580.1	1e-27	AAA-type ATPase family protein
comp208215_c0_seq94	AT5G64580.1	6e-37	AAA-type ATPase family protein
comp208215_c0_seq95	AT5G64580.1	1e-27	AAA-type ATPase family protein
comp208215_c0_seq96	AT5G64580.1	4e-37	AAA-type ATPase family protein
comp208215_c0_seq97	AT5G64580.1	2e-27	AAA-type ATPase family protein
comp208215_c0_seq98	AT5G64580.1	2e-27	AAA-type ATPase family protein
comp208215_c0_seq99	AT5G64580.1	2e-27	AAA-type ATPase family protein
comp208215_c0_seq101	AT5G64580.1	2e-27	AAA-type ATPase family protein
comp208573_c0_seq2	AT1G02890.2	1e-13	AAA-type ATPase family protein
comp208573_c0_seq4	AT4G02480.1	1e-100	AAA-type ATPase family protein
comp208573_c0_seq5	AT4G02480.1	1e-100	AAA-type ATPase family protein
comp208573_c0_seq9	AT1G02890.2	2e-13	AAA-type ATPase family protein
comp208573_c0_seq14	AT4G02480.1	1e-100	AAA-type ATPase family protein
comp208573_c0_seq17	AT4G02480.1	1e-100	AAA-type ATPase family protein
comp208573_c0_seq21	AT4G02480.1	1e-33	AAA-type ATPase family protein
comp208573_c0_seq22	AT4G02480.1	1e-100	AAA-type ATPase family protein
comp208573_c0_seq24	AT1G02890.2	2e-13	AAA-type ATPase family protein
comp208573_c0_seq26	AT1G02890.2	1e-13	AAA-type ATPase family protein
comp208573_c0_seq28	AT4G02480.1	1e-100	AAA-type ATPase family protein
comp208573_c0_seq29	AT1G02890.2	2e-13	AAA-type ATPase family protein
comp208858_c1_seq7	AT4G36580.1	1e-17	AAA-type ATPase family protein
comp208858_c1_seq11	AT4G36580.1	7e-27	AAA-type ATPase family protein
comp534365_c0_seq1	AT5G20000.1	4e-18	AAA-type ATPase family protein
comp4553408_c0_seq1	AT2G20140.1	1e-21	AAA-type ATPase family protein
comp202258_c0_seq5	AT3G24530.1	2e-45	AAA-type ATPase family protein / ankyrin repeat family protein
comp113156_c0_seq1	AT2G46510.1	3e-17	ABA-inducible BHLH-type transcription factor
comp201434_c1_seq1	AT2G46510.1	3e-13	ABA-inducible BHLH-type transcription factor
comp207699_c0_seq1	AT2G46510.1	1e-13	ABA-inducible BHLH-type transcription factor
comp207699_c0_seq3	AT2G46510.1	2e-13	ABA-inducible BHLH-type transcription factor
comp207699_c0_seq4	AT2G46510.1	1e-13	ABA-inducible BHLH-type transcription factor
comp194776_c0_seq1	AT3G56850.1	8e-21	ABA-responsive element binding protein 3
comp206340_c0_seq7	AT4G01660.1	2e-34	ABC transporter 1
comp206340_c0_seq10	AT4G01660.1	3e-34	ABC transporter 1
comp141418_c0_seq1	AT5G60790.1	8e-14	ABC transporter family protein
comp196385_c0_seq1	AT5G09930.1	1e-130	ABC transporter family protein
comp203739_c1_seq1	AT5G60740.1	6e-14	ABC transporter family protein
comp204445_c2_seq2	AT4G33460.1	6e-20	ABC transporter family protein
comp204445_c2_seq3	AT4G33460.1	8e-20	ABC transporter family protein
comp204445_c2_seq4	AT4G33460.1	8e-20	ABC transporter family protein
comp204445_c2_seq5	AT4G33460.1	7e-20	ABC transporter family protein
comp204445_c2_seq6	AT4G33460.1	7e-20	ABC transporter family protein
comp204445_c2_seq7	AT4G33460.1	7e-20	ABC transporter family protein
comp204445_c2_seq8	AT4G33460.1	7e-20	ABC transporter family protein
comp204445_c2_seq9	AT4G33460.1	8e-20	ABC transporter family protein
comp205635_c1_seq1	AT1G54350.1	7e-59	ABC transporter family protein
comp205635_c1_seq2	AT1G54350.1	7e-59	ABC transporter family protein
comp207135_c1_seq1	AT3G28345.1	7e-29	ABC transporter family protein
comp207135_c1_seq3	AT3G28345.1	6e-29	ABC transporter family protein
comp208293_c1_seq3	AT5G60790.1	2e-80	ABC transporter family protein
comp208293_c1_seq6	AT5G60790.1	1e-101	ABC transporter family protein
comp208293_c1_seq7	AT5G60790.1	2e-80	ABC transporter family protein
comp208293_c1_seq9	AT5G60790.1	3e-75	ABC transporter family protein
comp208293_c1_seq11	AT5G60790.1	4e-75	ABC transporter family protein
comp208293_c1_seq12	AT5G60790.1	9e-79	ABC transporter family protein
comp208293_c1_seq14	AT5G60790.1	2e-80	ABC transporter family protein
comp205814_c0_seq1	AT5G58270.1	2e-77	ABC transporter of the mitochondrion 3
comp205814_c0_seq2	AT5G58270.1	7e-92	ABC transporter of the mitochondrion 3
comp205814_c0_seq3	AT5G58270.1	1e-68	ABC transporter of the mitochondrion 3
comp205814_c0_seq5	AT5G58270.1	1e-68	ABC transporter of the mitochondrion 3
comp205814_c0_seq7	AT5G58270.1	1e-100	ABC transporter of the mitochondrion 3
comp205814_c0_seq8	AT5G58270.1	2e-68	ABC transporter of the mitochondrion 3
comp205814_c0_seq9	AT5G58270.1	2e-68	ABC transporter of the mitochondrion 3
comp205814_c0_seq10	AT5G58270.1	1e-77	ABC transporter of the mitochondrion 3
comp205814_c0_seq11	AT5G58270.1	4e-27	ABC transporter of the mitochondrion 3
comp205814_c0_seq13	AT5G58270.1	6e-69	ABC transporter of the mitochondrion 3
comp205814_c0_seq14	AT5G58270.1	1e-68	ABC transporter of the mitochondrion 3
comp205814_c0_seq15	AT5G58270.1	1e-91	ABC transporter of the mitochondrion 3
comp205814_c0_seq16	AT5G58270.1	2e-77	ABC transporter of the mitochondrion 3
comp205976_c0_seq1	AT5G24810.1	3e-52	ABC1 family protein
comp162408_c0_seq2	AT1G59870.1	8e-14	ABC-2 and Plant PDR ABC-type transporter family protein
comp198286_c4_seq5	AT1G59870.1	7e-26	ABC-2 and Plant PDR ABC-type transporter family protein
comp198286_c8_seq2	AT1G59870.1	1e-16	ABC-2 and Plant PDR ABC-type transporter family protein
comp205397_c0_seq1	AT4G15236.1	5e-18	ABC-2 and Plant PDR ABC-type transporter family protein
comp205397_c1_seq1	AT4G15236.1	5e-21	ABC-2 and Plant PDR ABC-type transporter family protein
comp207185_c1_seq1	AT4G15233.1	1e-17	ABC-2 and Plant PDR ABC-type transporter family protein
comp207185_c2_seq1	AT4G15233.1	1e-11	ABC-2 and Plant PDR ABC-type transporter family protein
comp1196208_c0_seq1	AT1G59870.1	8e-12	ABC-2 and Plant PDR ABC-type transporter family protein
comp203853_c2_seq1	AT5G03910.1	6e-14	ABC2 homolog 12
comp203853_c2_seq2	AT5G03910.1	1e-13	ABC2 homolog 12
comp203853_c2_seq3	AT5G03910.1	1e-13	ABC2 homolog 12
comp203853_c2_seq4	AT5G03910.1	1e-13	ABC2 homolog 12
comp194214_c1_seq1	AT5G64940.2	5e-50	ABC2 homolog 13
comp194214_c1_seq8	AT5G64940.2	2e-73	ABC2 homolog 13
comp194214_c1_seq9	AT5G64940.2	3e-37	ABC2 homolog 13
comp194214_c1_seq21	AT5G64940.2	4e-37	ABC2 homolog 13
comp194214_c1_seq29	AT5G64940.2	4e-37	ABC2 homolog 13
comp194214_c1_seq34	AT5G64940.2	2e-73	ABC2 homolog 13
comp200797_c1_seq3	AT5G64940.2	8e-63	ABC2 homolog 13
comp200797_c1_seq4	AT5G64940.2	3e-75	ABC2 homolog 13
comp200797_c1_seq6	AT5G64940.2	3e-18	ABC2 homolog 13
comp200797_c1_seq7	AT5G64940.2	3e-22	ABC2 homolog 13
comp200797_c1_seq8	AT5G64940.2	1e-15	ABC2 homolog 13
comp200797_c1_seq9	AT5G64940.2	7e-73	ABC2 homolog 13
comp203219_c0_seq1	AT5G64940.2	6e-20	ABC2 homolog 13
comp203219_c0_seq6	AT5G64940.2	4e-20	ABC2 homolog 13
comp203219_c0_seq13	AT5G64940.2	6e-20	ABC2 homolog 13
comp203219_c0_seq22	AT5G64940.2	1e-19	ABC2 homolog 13
comp203219_c0_seq24	AT5G64940.2	1e-19	ABC2 homolog 13
comp203219_c0_seq25	AT5G64940.2	4e-20	ABC2 homolog 13
comp203219_c0_seq27	AT5G64940.2	1e-19	ABC2 homolog 13
comp203219_c0_seq31	AT5G64940.2	8e-20	ABC2 homolog 13
comp203219_c0_seq40	AT5G64940.2	4e-20	ABC2 homolog 13
comp203219_c0_seq42	AT5G64940.2	6e-20	ABC2 homolog 13
comp203219_c0_seq43	AT5G64940.2	5e-20	ABC2 homolog 13
comp203159_c1_seq1	AT3G47740.1	1e-36	ABC2 homolog 2
comp203159_c1_seq4	AT3G47740.1	8e-37	ABC2 homolog 2
comp203159_c1_seq8	AT3G47740.1	8e-37	ABC2 homolog 2
comp203159_c1_seq14	AT3G47740.1	1e-36	ABC2 homolog 2
comp190287_c1_seq1	AT3G47760.1	1e-18	ABC2 homolog 4
comp198168_c0_seq1	AT2G40090.1	3e-26	ABC2 homolog 9
comp198168_c0_seq2	AT2G40090.1	3e-26	ABC2 homolog 9
comp137981_c0_seq1	AT1G51500.1	1e-42	ABC-2 type transporter family protein
comp180461_c0_seq1	AT1G51500.1	1e-27	ABC-2 type transporter family protein
comp187465_c0_seq3	AT3G13220.1	2e-36	ABC-2 type transporter family protein
comp190681_c1_seq1	AT2G28070.1	3e-37	ABC-2 type transporter family protein
comp190681_c2_seq1	AT2G28070.1	2e-19	ABC-2 type transporter family protein
comp199608_c1_seq1	AT5G13580.1	1e-25	ABC-2 type transporter family protein
comp199919_c0_seq1	AT3G52310.1	3e-48	ABC-2 type transporter family protein
comp199919_c0_seq2	AT3G52310.1	4e-48	ABC-2 type transporter family protein
comp199919_c0_seq4	AT3G52310.1	4e-48	ABC-2 type transporter family protein
comp199919_c0_seq5	AT3G52310.1	4e-48	ABC-2 type transporter family protein
comp201284_c0_seq1	AT3G25620.1	3e-11	ABC-2 type transporter family protein
comp201291_c0_seq1	AT2G01320.4	3e-53	ABC-2 type transporter family protein
comp201291_c0_seq2	AT2G01320.4	1e-105	ABC-2 type transporter family protein
comp201291_c0_seq3	AT2G01320.4	1e-105	ABC-2 type transporter family protein
comp201291_c0_seq6	AT2G01320.4	3e-53	ABC-2 type transporter family protein
comp202373_c4_seq24	AT1G51460.1	5e-13	ABC-2 type transporter family protein
comp203261_c0_seq1	AT2G13610.1	7e-29	ABC-2 type transporter family protein
comp203261_c0_seq2	AT2G13610.1	4e-29	ABC-2 type transporter family protein
comp203261_c0_seq3	AT2G13610.1	8e-29	ABC-2 type transporter family protein
comp203261_c0_seq4	AT2G13610.1	5e-14	ABC-2 type transporter family protein
comp203439_c0_seq1	AT5G19410.1	3e-14	ABC-2 type transporter family protein
comp204500_c0_seq2	AT2G37360.1	7e-28	ABC-2 type transporter family protein
comp205240_c0_seq1	AT2G28070.1	6e-84	ABC-2 type transporter family protein
comp205240_c0_seq2	AT2G28070.1	4e-51	ABC-2 type transporter family protein
comp205240_c0_seq3	AT2G28070.1	3e-55	ABC-2 type transporter family protein
comp205240_c0_seq4	AT2G28070.1	3e-55	ABC-2 type transporter family protein
comp205240_c0_seq5	AT2G28070.1	4e-51	ABC-2 type transporter family protein
comp205240_c0_seq6	AT2G28070.1	4e-51	ABC-2 type transporter family protein
comp1279200_c0_seq1	AT3G21090.1	7e-12	ABC-2 type transporter family protein
comp196078_c1_seq1	AT3G29575.4	8e-11	ABI five binding protein 3
comp196078_c1_seq2	AT3G29575.4	6e-11	ABI five binding protein 3
comp196078_c1_seq5	AT3G29575.4	6e-11	ABI five binding protein 3
comp205167_c0_seq1	AT2G46225.3	4e-14	ABI-1-like 1
comp205167_c0_seq2	AT2G46225.3	4e-14	ABI-1-like 1
comp205167_c0_seq3	AT2G46225.3	2e-33	ABI-1-like 1
comp205167_c0_seq5	AT2G46225.3	3e-17	ABI-1-like 1
comp198023_c0_seq1	AT5G24310.2	3e-16	ABL interactor-like protein 3
comp205354_c3_seq1	AT5G24310.2	1e-17	ABL interactor-like protein 3
comp205354_c3_seq2	AT5G24310.2	6e-20	ABL interactor-like protein 3
comp205354_c3_seq3	AT5G24310.2	6e-14	ABL interactor-like protein 3
comp205354_c3_seq4	AT5G24310.2	1e-17	ABL interactor-like protein 3
comp205354_c3_seq5	AT5G24310.2	4e-14	ABL interactor-like protein 3
comp205354_c3_seq6	AT5G24310.2	1e-28	ABL interactor-like protein 3
comp205354_c3_seq7	AT5G24310.2	8e-29	ABL interactor-like protein 3
comp205354_c3_seq10	AT5G24310.2	6e-14	ABL interactor-like protein 3
comp205354_c3_seq11	AT5G24310.2	5e-20	ABL interactor-like protein 3
comp205354_c3_seq12	AT5G24310.2	8e-18	ABL interactor-like protein 3
comp205354_c3_seq13	AT5G24310.2	3e-20	ABL interactor-like protein 3
comp205354_c3_seq15	AT5G24310.2	1e-28	ABL interactor-like protein 3
comp198395_c0_seq1	AT3G19290.1	7e-18	ABRE binding factor 4
comp194608_c0_seq1	AT5G42560.1	2e-64	Abscisic acid-responsive (TB2/DP1, HVA22) family protein
comp194608_c0_seq2	AT5G42560.3	1e-21	Abscisic acid-responsive (TB2/DP1, HVA22) family protein
comp194608_c0_seq3	AT5G42560.1	6e-43	Abscisic acid-responsive (TB2/DP1, HVA22) family protein
comp194608_c0_seq4	AT5G42560.3	5e-46	Abscisic acid-responsive (TB2/DP1, HVA22) family protein
comp191011_c0_seq1	AT5G38660.1	3e-19	acclimation of photosynthesis to environment
comp203002_c2_seq2	AT4G25650.1	8e-41	ACD1-like
comp203002_c2_seq5	AT4G25650.1	6e-41	ACD1-like
comp203002_c2_seq7	AT4G25650.1	6e-41	ACD1-like
comp203002_c2_seq11	AT4G25650.1	8e-41	ACD1-like
comp144068_c0_seq1	AT4G37560.1	6e-86	Acetamidase/Formamidase family protein
comp199902_c0_seq1	AT5G48230.2	4e-47	acetoacetyl-CoA thiolase 2
comp199902_c0_seq2	AT5G48230.2	4e-47	acetoacetyl-CoA thiolase 2
comp207091_c0_seq4	AT5G48230.1	2e-26	acetoacetyl-CoA thiolase 2
comp207091_c0_seq8	AT5G48230.1	2e-26	acetoacetyl-CoA thiolase 2
comp207091_c0_seq9	AT5G48230.1	6e-27	acetoacetyl-CoA thiolase 2
comp207091_c0_seq11	AT5G48230.1	7e-27	acetoacetyl-CoA thiolase 2
comp207091_c0_seq13	AT5G48230.1	5e-27	acetoacetyl-CoA thiolase 2
comp207091_c0_seq17	AT5G48230.1	2e-13	acetoacetyl-CoA thiolase 2
comp207091_c0_seq18	AT5G48230.1	2e-13	acetoacetyl-CoA thiolase 2
comp207091_c0_seq19	AT5G48230.1	2e-26	acetoacetyl-CoA thiolase 2
comp1594664_c0_seq1	AT5G48230.1	4e-11	acetoacetyl-CoA thiolase 2
comp204449_c0_seq1	AT5G35360.1	0	acetyl Co-enzyme a carboxylase biotin carboxylase subunit
comp204449_c0_seq2	AT5G35360.1	0	acetyl Co-enzyme a carboxylase biotin carboxylase subunit
comp204449_c0_seq3	AT5G35360.1	0	acetyl Co-enzyme a carboxylase biotin carboxylase subunit
comp204449_c0_seq4	AT5G35360.1	0	acetyl Co-enzyme a carboxylase biotin carboxylase subunit
comp204449_c0_seq5	AT5G35360.1	0	acetyl Co-enzyme a carboxylase biotin carboxylase subunit
comp204449_c0_seq7	AT5G35360.1	0	acetyl Co-enzyme a carboxylase biotin carboxylase subunit
comp204449_c0_seq8	AT5G35360.1	0	acetyl Co-enzyme a carboxylase biotin carboxylase subunit
comp204449_c0_seq9	AT5G35360.1	0	acetyl Co-enzyme a carboxylase biotin carboxylase subunit
comp417_c1_seq1	AT2G38040.2	2e-24	acetyl Co-enzyme a carboxylase carboxyltransferase alpha subunit
comp205722_c0_seq1	AT2G38040.2	7e-90	acetyl Co-enzyme a carboxylase carboxyltransferase alpha subunit
comp205722_c0_seq2	AT2G38040.2	7e-90	acetyl Co-enzyme a carboxylase carboxyltransferase alpha subunit
comp205722_c0_seq3	AT2G38040.2	6e-90	acetyl Co-enzyme a carboxylase carboxyltransferase alpha subunit
comp206721_c0_seq1	AT1G36160.2	0	acetyl-CoA carboxylase 1
comp206721_c0_seq2	AT1G36160.2	0	acetyl-CoA carboxylase 1
comp204050_c2_seq1	ATCG00500.1	1e-172	acetyl-CoA carboxylase carboxyl transferase subunit beta
comp204050_c2_seq4	ATCG00500.1	2e-17	acetyl-CoA carboxylase carboxyl transferase subunit beta
comp204050_c2_seq5	ATCG00500.1	1e-172	acetyl-CoA carboxylase carboxyl transferase subunit beta
comp204050_c2_seq6	ATCG00500.1	1e-138	acetyl-CoA carboxylase carboxyl transferase subunit beta
comp204050_c2_seq8	ATCG00500.1	4e-17	acetyl-CoA carboxylase carboxyl transferase subunit beta
comp204050_c2_seq12	ATCG00500.1	4e-56	acetyl-CoA carboxylase carboxyl transferase subunit beta
comp204050_c2_seq16	ATCG00500.1	2e-22	acetyl-CoA carboxylase carboxyl transferase subunit beta
comp204050_c2_seq19	ATCG00500.1	1e-138	acetyl-CoA carboxylase carboxyl transferase subunit beta
comp202025_c0_seq1	AT5G36880.1	1e-112	acetyl-CoA synthetase
comp202025_c0_seq2	AT5G36880.1	1e-112	acetyl-CoA synthetase
comp136695_c0_seq1	AT1G24350.2	3e-21	Acid phosphatase/vanadium-dependent haloperoxidase-related protein
comp136695_c0_seq2	AT1G24350.2	3e-21	Acid phosphatase/vanadium-dependent haloperoxidase-related protein
comp193299_c0_seq1	AT1G67600.1	5e-24	Acid phosphatase/vanadium-dependent haloperoxidase-related protein
comp193299_c0_seq2	AT1G67600.1	5e-24	Acid phosphatase/vanadium-dependent haloperoxidase-related protein
comp199547_c0_seq1	AT1G63680.1	2e-50	acid-amino acid ligases;ligases;ATP binding;ATP binding;ligases
comp137311_c1_seq1	AT4G14716.1	6e-21	acireductone dioxygenase 1
comp209477_c0_seq1	AT4G35830.2	0	aconitase 1
comp200597_c0_seq1	AT2G05710.1	4e-59	aconitase 3
comp200597_c1_seq1	AT2G05710.1	6e-60	aconitase 3
comp200597_c3_seq1	AT2G05710.1	1e-95	aconitase 3
comp207540_c0_seq1	AT2G05710.1	9e-78	aconitase 3
comp207540_c0_seq2	AT2G05710.1	0	aconitase 3
comp796885_c0_seq1	AT2G05710.1	9e-11	aconitase 3
comp199814_c0_seq1	AT2G43090.2	3e-16	Aconitase/3-isopropylmalate dehydratase protein
comp205677_c1_seq2	AT5G65890.1	2e-12	ACT domain repeat 1
comp205677_c1_seq4	AT5G65890.1	9e-12	ACT domain repeat 1
comp205677_c1_seq7	AT5G65890.1	6e-12	ACT domain repeat 1
comp205677_c1_seq8	AT5G65890.1	6e-12	ACT domain repeat 1
comp205677_c1_seq9	AT5G65890.1	8e-12	ACT domain repeat 1
comp205677_c1_seq10	AT5G65890.1	8e-12	ACT domain repeat 1
comp205677_c1_seq11	AT5G65890.1	7e-12	ACT domain repeat 1
comp205677_c1_seq12	AT5G65890.1	7e-12	ACT domain repeat 1
comp205677_c1_seq13	AT5G65890.1	6e-12	ACT domain repeat 1
comp205677_c1_seq14	AT5G65890.1	8e-12	ACT domain repeat 1
comp205677_c1_seq15	AT5G65890.1	4e-12	ACT domain repeat 1
comp205677_c1_seq17	AT5G65890.1	8e-12	ACT domain repeat 1
comp205677_c1_seq18	AT5G65890.1	8e-12	ACT domain repeat 1
comp205677_c1_seq19	AT5G65890.1	6e-12	ACT domain repeat 1
comp193025_c0_seq2	AT1G76990.5	2e-33	ACT domain repeat 3
comp193025_c0_seq6	AT1G76990.5	2e-33	ACT domain repeat 3
comp193025_c0_seq8	AT1G76990.5	3e-33	ACT domain repeat 3
comp193025_c0_seq9	AT1G76990.5	3e-33	ACT domain repeat 3
comp193025_c0_seq10	AT1G76990.5	2e-33	ACT domain repeat 3
comp193025_c0_seq11	AT1G76990.5	2e-33	ACT domain repeat 3
comp193025_c0_seq12	AT1G76990.5	2e-33	ACT domain repeat 3
comp193025_c0_seq13	AT1G76990.5	2e-33	ACT domain repeat 3
comp193025_c0_seq14	AT1G76990.5	2e-33	ACT domain repeat 3
comp193025_c0_seq15	AT1G76990.5	2e-33	ACT domain repeat 3
comp200453_c0_seq1	AT1G69040.2	1e-53	ACT domain repeat 4
comp200453_c0_seq2	AT1G69040.1	2e-27	ACT domain repeat 4
comp200453_c0_seq3	AT1G69040.1	7e-24	ACT domain repeat 4
comp200453_c0_seq4	AT1G69040.1	7e-24	ACT domain repeat 4
comp200453_c0_seq5	AT1G69040.1	3e-38	ACT domain repeat 4
comp200453_c0_seq6	AT1G69040.1	3e-38	ACT domain repeat 4
comp200453_c0_seq7	AT1G69040.1	4e-53	ACT domain repeat 4
comp200453_c0_seq8	AT1G69040.2	5e-28	ACT domain repeat 4
comp197691_c0_seq1	AT3G01990.1	9e-13	ACT domain repeat 6
comp197691_c0_seq2	AT3G01990.1	9e-13	ACT domain repeat 6
comp197691_c0_seq3	AT3G01990.1	6e-20	ACT domain repeat 6
comp199549_c0_seq1	AT4G22780.1	4e-13	ACT domain repeat 7
comp196393_c0_seq1	AT5G04740.2	8e-14	ACT domain-containing protein
comp196294_c0_seq1	AT2G31810.2	1e-16	ACT domain-containing small subunit of acetolactate synthase protein
comp191042_c2_seq1	AT2G37620.2	1e-109	actin 1
comp192088_c0_seq1	AT2G37620.2	1e-17	actin 1
comp192088_c0_seq2	AT2G37620.2	4e-18	actin 1
comp192088_c0_seq4	AT2G37620.2	6e-18	actin 1
comp192315_c0_seq1	AT2G37620.2	0	actin 1
comp197722_c0_seq8	AT2G37620.2	1e-123	actin 1
comp122103_c0_seq1	AT3G18780.1	5e-23	actin 2
comp197722_c2_seq1	AT3G18780.1	3e-13	actin 2
comp201751_c0_seq2	AT3G18780.2	7e-17	actin 2
comp201751_c0_seq3	AT3G18780.2	7e-17	actin 2
comp201751_c0_seq4	AT3G18780.2	7e-17	actin 2
comp207952_c1_seq2	AT3G18780.1	1e-38	actin 2
comp172116_c0_seq2	AT3G53750.1	5e-23	actin 3
comp192088_c1_seq1	AT3G53750.1	7e-19	actin 3
comp194884_c0_seq4	AT3G53750.1	7e-16	actin 3
comp197722_c3_seq1	AT3G53750.1	5e-20	actin 3
comp200495_c0_seq3	AT3G53750.1	3e-19	actin 3
comp200495_c0_seq4	AT3G53750.1	6e-21	actin 3
comp200495_c1_seq1	AT3G53750.1	1e-13	actin 3
comp200495_c1_seq4	AT3G53750.1	9e-14	actin 3
comp202699_c0_seq2	AT3G53750.1	3e-12	actin 3
comp129958_c0_seq1	AT5G59370.2	2e-12	actin 4
comp197722_c0_seq7	AT5G59370.2	3e-68	actin 4
comp201751_c1_seq4	AT5G59370.2	1e-18	actin 4
comp201751_c1_seq8	AT5G59370.2	1e-18	actin 4
comp230855_c0_seq1	AT5G59370.2	2e-22	actin 4
comp114009_c0_seq1	AT5G09810.1	8e-34	actin 7
comp121805_c0_seq1	AT5G09810.1	6e-16	actin 7
comp191042_c1_seq1	AT5G09810.1	9e-48	actin 7
comp191042_c1_seq6	AT5G09810.1	9e-48	actin 7
comp194884_c0_seq1	AT5G09810.1	6e-23	actin 7
comp194884_c0_seq3	AT5G09810.1	4e-24	actin 7
comp200495_c0_seq1	AT5G09810.1	2e-20	actin 7
comp200495_c0_seq2	AT5G09810.1	3e-20	actin 7
comp201751_c0_seq1	AT5G09810.1	3e-32	actin 7
comp201751_c0_seq5	AT5G09810.1	1e-69	actin 7
comp201751_c0_seq6	AT5G09810.1	2e-69	actin 7
comp201751_c1_seq1	AT5G09810.1	4e-14	actin 7
comp201751_c1_seq3	AT5G09810.1	3e-14	actin 7
comp201751_c1_seq5	AT5G09810.1	1e-14	actin 7
comp201751_c1_seq9	AT5G09810.1	4e-12	actin 7
comp201751_c1_seq10	AT5G09810.1	2e-14	actin 7
comp201751_c1_seq11	AT5G09810.1	9e-12	actin 7
comp201751_c1_seq12	AT5G09810.1	6e-12	actin 7
comp203678_c0_seq2	AT5G09810.1	0	actin 7
comp203678_c0_seq3	AT5G09810.1	0	actin 7
comp164222_c0_seq1	AT5G07740.1	2e-11	actin binding
comp164222_c0_seq2	AT5G07740.1	1e-11	actin binding
comp164222_c0_seq3	AT5G07740.1	1e-11	actin binding
comp164222_c0_seq4	AT5G07740.1	1e-11	actin binding
comp202862_c3_seq1	AT5G07740.1	2e-46	actin binding
comp203208_c1_seq2	AT5G07740.1	4e-15	actin binding
comp203208_c1_seq4	AT5G07740.1	2e-21	actin binding
comp203208_c1_seq5	AT5G07740.1	4e-15	actin binding
comp203208_c1_seq6	AT5G07740.1	2e-21	actin binding
comp203208_c1_seq7	AT5G07740.1	6e-15	actin binding
comp203208_c1_seq8	AT5G07740.1	7e-15	actin binding
comp203208_c1_seq9	AT5G07740.1	4e-15	actin binding
comp203208_c1_seq10	AT5G07740.1	6e-15	actin binding
comp203208_c1_seq11	AT5G07740.1	7e-15	actin binding
comp203208_c1_seq12	AT5G07740.1	7e-15	actin binding
comp203208_c1_seq13	AT5G07740.1	3e-15	actin binding
comp203208_c1_seq14	AT5G07740.1	8e-23	actin binding
comp203208_c1_seq15	AT5G07740.1	3e-24	actin binding
comp203208_c1_seq16	AT5G07740.1	2e-24	actin binding
comp203208_c1_seq18	AT5G07740.1	2e-24	actin binding
comp203208_c1_seq20	AT5G07740.1	2e-29	actin binding
comp203208_c1_seq21	AT5G07740.1	1e-21	actin binding
comp203208_c1_seq22	AT5G07740.1	3e-28	actin binding
comp203208_c1_seq23	AT5G07740.1	7e-15	actin binding
comp203208_c1_seq24	AT5G07740.1	7e-15	actin binding
comp203208_c1_seq25	AT5G07740.1	4e-15	actin binding
comp203208_c1_seq26	AT5G07740.1	7e-23	actin binding
comp203208_c1_seq27	AT5G07740.1	1e-21	actin binding
comp203208_c1_seq28	AT5G07740.1	2e-21	actin binding
comp203208_c1_seq29	AT5G07740.1	3e-24	actin binding
comp203208_c1_seq30	AT5G07740.1	2e-21	actin binding
comp203208_c1_seq31	AT5G07740.1	3e-28	actin binding
comp203208_c1_seq32	AT5G07740.1	4e-15	actin binding
comp203208_c1_seq36	AT5G07740.1	8e-22	actin binding
comp203208_c1_seq37	AT5G07740.1	7e-15	actin binding
comp203208_c1_seq41	AT5G07740.1	6e-15	actin binding
comp203208_c1_seq42	AT5G07740.1	2e-21	actin binding
comp203208_c1_seq43	AT5G07740.1	1e-21	actin binding
comp203208_c1_seq45	AT5G07740.1	5e-15	actin binding
comp203208_c1_seq46	AT5G07740.1	1e-21	actin binding
comp203208_c1_seq47	AT5G07740.1	6e-15	actin binding
comp203208_c1_seq48	AT5G07740.1	6e-15	actin binding
comp203208_c1_seq49	AT5G07740.1	1e-21	actin binding
comp203208_c1_seq50	AT5G07740.1	2e-21	actin binding
comp203208_c1_seq51	AT5G07740.1	3e-24	actin binding
comp203208_c1_seq52	AT5G07740.1	3e-24	actin binding
comp203208_c1_seq53	AT5G07740.1	3e-15	actin binding
comp203208_c1_seq54	AT5G07740.1	7e-23	actin binding
comp203208_c1_seq55	AT5G07740.1	9e-22	actin binding
comp203208_c1_seq56	AT5G07740.1	1e-21	actin binding
comp203208_c1_seq57	AT5G07740.1	9e-22	actin binding
comp203208_c1_seq58	AT5G07740.1	5e-15	actin binding
comp203208_c1_seq59	AT5G07740.1	1e-21	actin binding
comp203208_c1_seq60	AT5G07740.1	7e-15	actin binding
comp203208_c1_seq62	AT5G07740.1	6e-15	actin binding
comp203208_c1_seq63	AT5G07740.1	3e-24	actin binding
comp203208_c1_seq65	AT5G07740.1	2e-24	actin binding
comp203208_c1_seq67	AT5G07740.1	3e-15	actin binding
comp203208_c1_seq69	AT5G07740.1	6e-15	actin binding
comp203208_c1_seq70	AT5G07740.1	6e-15	actin binding
comp203208_c1_seq71	AT5G07740.1	4e-15	actin binding
comp203208_c1_seq72	AT5G07740.1	1e-21	actin binding
comp203208_c1_seq73	AT5G07740.1	7e-23	actin binding
comp203208_c1_seq75	AT5G07740.1	6e-15	actin binding
comp203208_c1_seq76	AT5G07740.1	4e-15	actin binding
comp203208_c1_seq77	AT5G07740.1	2e-24	actin binding
comp203208_c1_seq78	AT5G07740.1	3e-24	actin binding
comp203208_c1_seq79	AT5G07740.1	9e-22	actin binding
comp203208_c1_seq80	AT5G07740.1	7e-15	actin binding
comp203208_c1_seq81	AT5G07740.1	7e-15	actin binding
comp203208_c1_seq82	AT5G07740.1	3e-15	actin binding
comp203208_c1_seq83	AT5G07740.1	3e-24	actin binding
comp203208_c1_seq84	AT5G07740.1	6e-15	actin binding
comp203208_c1_seq86	AT5G07740.1	7e-23	actin binding
comp203208_c1_seq87	AT5G07740.1	2e-21	actin binding
comp203208_c1_seq88	AT5G07740.1	1e-21	actin binding
comp205189_c1_seq2	AT5G58160.1	1e-32	actin binding
comp205189_c1_seq3	AT5G58160.1	1e-32	actin binding
comp205189_c1_seq4	AT5G58160.1	1e-32	actin binding
comp205189_c1_seq5	AT5G58160.1	8e-33	actin binding
comp205189_c1_seq6	AT5G58160.1	1e-32	actin binding
comp205189_c1_seq7	AT5G58160.1	1e-32	actin binding
comp205189_c1_seq9	AT5G58160.1	9e-33	actin binding
comp205189_c1_seq11	AT5G58160.1	7e-33	actin binding
comp205189_c1_seq13	AT5G58160.1	1e-32	actin binding
comp205189_c1_seq14	AT5G58160.1	1e-32	actin binding
comp205189_c1_seq15	AT5G58160.1	8e-33	actin binding
comp205189_c1_seq16	AT5G58160.1	1e-32	actin binding
comp197735_c0_seq1	AT5G48460.1	1e-72	Actin binding Calponin homology (CH) domain-containing protein
comp203159_c3_seq6	AT3G46010.1	7e-23	actin depolymerizing factor 1
comp10662_c0_seq2	AT1G01750.1	4e-29	actin depolymerizing factor 11
comp164629_c0_seq1	AT1G01750.1	4e-39	actin depolymerizing factor 11
comp203159_c3_seq1	AT5G59890.2	8e-34	actin depolymerizing factor 4
comp203159_c3_seq2	AT5G59890.1	2e-32	actin depolymerizing factor 4
comp203159_c3_seq3	AT5G59890.2	2e-29	actin depolymerizing factor 4
comp203159_c3_seq4	AT5G59890.2	2e-29	actin depolymerizing factor 4
comp203159_c3_seq5	AT5G59890.2	8e-34	actin depolymerizing factor 4
comp189822_c0_seq1	AT2G16700.1	5e-24	actin depolymerizing factor 5
comp10662_c0_seq1	AT4G25590.1	4e-23	actin depolymerizing factor 7
comp202407_c0_seq1	AT4G25590.1	1e-43	actin depolymerizing factor 7
comp202407_c0_seq2	AT4G25590.1	2e-43	actin depolymerizing factor 7
comp202407_c0_seq3	AT4G25590.1	7e-44	actin depolymerizing factor 7
comp202407_c0_seq4	AT4G25590.1	2e-43	actin depolymerizing factor 7
comp202407_c0_seq6	AT4G25590.1	1e-43	actin depolymerizing factor 7
comp202407_c0_seq7	AT4G25590.1	2e-43	actin depolymerizing factor 7
comp200870_c1_seq1	AT3G27000.1	4e-19	actin related protein 2
comp200870_c1_seq2	AT3G27000.1	1e-125	actin related protein 2
comp200870_c1_seq3	AT3G27000.1	1e-125	actin related protein 2
comp200870_c1_seq6	AT3G27000.1	2e-19	actin related protein 2
comp200870_c1_seq9	AT3G27000.1	1e-125	actin related protein 2
comp200870_c1_seq10	AT3G27000.1	1e-125	actin related protein 2
comp200870_c1_seq12	AT3G27000.1	1e-125	actin related protein 2
comp200870_c1_seq13	AT3G27000.1	1e-125	actin related protein 2
comp200870_c1_seq15	AT3G27000.1	1e-125	actin related protein 2
comp200870_c1_seq19	AT3G27000.1	1e-125	actin related protein 2
comp200870_c1_seq21	AT3G27000.1	1e-154	actin related protein 2
comp200870_c1_seq22	AT3G27000.1	1e-154	actin related protein 2
comp200870_c1_seq23	AT3G27000.1	1e-125	actin related protein 2
comp200870_c1_seq26	AT3G27000.1	1e-125	actin related protein 2
comp200870_c1_seq27	AT3G27000.1	1e-154	actin related protein 2
comp200870_c1_seq28	AT3G27000.1	1e-125	actin related protein 2
comp200870_c1_seq29	AT3G27000.1	1e-125	actin related protein 2
comp172116_c0_seq1	AT3G12110.1	1e-24	actin-11
comp194884_c0_seq5	AT3G12110.1	2e-38	actin-11
comp194884_c2_seq1	AT3G12110.1	2e-28	actin-11
comp194884_c3_seq1	AT3G12110.1	5e-20	actin-11
comp197722_c0_seq2	AT3G12110.1	1e-66	actin-11
comp197722_c0_seq6	AT3G12110.1	1e-170	actin-11
comp197722_c1_seq1	AT3G12110.1	2e-40	actin-11
comp197877_c1_seq1	AT3G12110.1	1e-36	actin-11
comp200495_c1_seq2	AT3G12110.1	8e-15	actin-11
comp200495_c1_seq3	AT3G12110.1	6e-15	actin-11
comp201751_c2_seq1	AT3G12110.1	4e-41	actin-11
comp201751_c2_seq2	AT3G12110.1	4e-32	actin-11
comp207952_c1_seq1	AT3G12110.1	3e-86	actin-11
comp179211_c0_seq1	AT3G46520.1	1e-27	actin-12
comp184559_c2_seq1	AT3G46520.1	2e-14	actin-12
comp194884_c0_seq2	AT3G46520.1	1e-14	actin-12
comp194884_c0_seq6	AT3G46520.1	3e-15	actin-12
comp202699_c0_seq1	AT3G46520.1	9e-12	actin-12
comp203036_c1_seq1	AT3G05470.1	2e-15	Actin-binding FH2 (formin homology 2) family protein
comp203036_c1_seq2	AT3G05470.1	6e-14	Actin-binding FH2 (formin homology 2) family protein
comp203208_c1_seq68	AT5G07780.1	5e-12	Actin-binding FH2 (formin homology 2) family protein
comp206915_c0_seq1	AT2G25050.1	2e-18	Actin-binding FH2 (Formin Homology) protein
comp206915_c1_seq1	AT2G25050.1	6e-23	Actin-binding FH2 (Formin Homology) protein
comp206915_c1_seq2	AT2G25050.1	6e-23	Actin-binding FH2 (Formin Homology) protein
comp200477_c0_seq1	AT1G80460.2	7e-21	Actin-like ATPase superfamily protein
comp201339_c1_seq1	AT1G13180.1	1e-149	Actin-like ATPase superfamily protein
comp201339_c1_seq2	AT1G13180.1	1e-149	Actin-like ATPase superfamily protein
comp201795_c1_seq1	AT4G22720.2	5e-95	Actin-like ATPase superfamily protein
comp2198468_c0_seq1	AT4G22720.2	4e-12	Actin-like ATPase superfamily protein
comp183197_c0_seq1	AT1G18450.1	2e-27	actin-related protein 4
comp199877_c0_seq1	AT1G18450.1	8e-76	actin-related protein 4
comp199877_c0_seq2	AT1G18450.1	3e-19	actin-related protein 4
comp199877_c0_seq3	AT1G18450.1	3e-19	actin-related protein 4
comp203758_c0_seq1	AT3G12380.1	7e-63	actin-related protein 5
comp203758_c1_seq1	AT3G12380.1	3e-13	actin-related protein 5
comp203758_c1_seq2	AT3G12380.1	3e-13	actin-related protein 5
comp208474_c2_seq2	AT3G33520.1	2e-12	actin-related protein 6
comp208474_c2_seq3	AT3G33520.1	1e-12	actin-related protein 6
comp208474_c2_seq5	AT3G33520.1	2e-12	actin-related protein 6
comp208474_c2_seq7	AT3G33520.1	1e-12	actin-related protein 6
comp208474_c2_seq8	AT3G33520.1	2e-12	actin-related protein 6
comp208474_c2_seq9	AT3G33520.1	2e-12	actin-related protein 6
comp208474_c2_seq11	AT3G33520.1	1e-12	actin-related protein 6
comp208474_c2_seq13	AT3G33520.1	2e-12	actin-related protein 6
comp208474_c2_seq15	AT3G33520.1	1e-12	actin-related protein 6
comp208474_c2_seq17	AT3G33520.1	1e-12	actin-related protein 6
comp208474_c2_seq21	AT3G33520.1	1e-12	actin-related protein 6
comp208474_c2_seq22	AT3G33520.1	2e-12	actin-related protein 6
comp208474_c2_seq24	AT3G33520.1	2e-12	actin-related protein 6
comp208474_c2_seq25	AT3G33520.1	2e-12	actin-related protein 6
comp208474_c2_seq26	AT3G33520.1	2e-12	actin-related protein 6
comp208474_c2_seq27	AT3G33520.1	1e-12	actin-related protein 6
comp208474_c2_seq28	AT3G33520.1	2e-12	actin-related protein 6
comp208474_c2_seq29	AT3G33520.1	2e-12	actin-related protein 6
comp208474_c2_seq30	AT3G33520.1	1e-12	actin-related protein 6
comp199266_c0_seq1	AT3G60830.1	5e-17	actin-related protein 7
comp199266_c0_seq2	AT3G60830.1	4e-47	actin-related protein 7
comp199266_c0_seq3	AT3G60830.1	1e-16	actin-related protein 7
comp199266_c0_seq4	AT3G60830.1	8e-18	actin-related protein 7
comp199266_c0_seq5	AT3G60830.1	7e-18	actin-related protein 7
comp199266_c0_seq6	AT3G60830.1	6e-17	actin-related protein 7
comp201693_c0_seq2	AT5G56180.2	2e-12	actin-related protein 8
comp201693_c0_seq8	AT5G56180.1	5e-16	actin-related protein 8
comp201693_c0_seq9	AT5G56180.2	9e-12	actin-related protein 8
comp201693_c0_seq10	AT5G56180.1	6e-16	actin-related protein 8
comp201693_c0_seq11	AT5G56180.1	4e-16	actin-related protein 8
comp201693_c0_seq12	AT5G56180.1	5e-16	actin-related protein 8
comp201693_c0_seq13	AT5G56180.1	5e-16	actin-related protein 8
comp201693_c0_seq14	AT5G56180.1	6e-16	actin-related protein 8
comp201693_c0_seq15	AT5G56180.1	6e-16	actin-related protein 8
comp201693_c0_seq17	AT5G56180.1	5e-16	actin-related protein 8
comp201693_c0_seq18	AT5G56180.1	5e-16	actin-related protein 8
comp201693_c0_seq20	AT5G56180.2	1e-11	actin-related protein 8
comp201693_c0_seq21	AT5G56180.2	2e-12	actin-related protein 8
comp201693_c0_seq24	AT5G56180.2	1e-11	actin-related protein 8
comp201693_c0_seq25	AT5G56180.1	5e-16	actin-related protein 8
comp201693_c0_seq26	AT5G56180.1	6e-16	actin-related protein 8
comp201693_c0_seq27	AT5G56180.1	6e-16	actin-related protein 8
comp208183_c1_seq1	AT2G30910.3	4e-31	actin-related protein C1A
comp208183_c1_seq4	AT2G30910.3	3e-31	actin-related protein C1A
comp208183_c1_seq5	AT2G30910.3	4e-31	actin-related protein C1A
comp208183_c1_seq6	AT2G30910.3	5e-31	actin-related protein C1A
comp208183_c1_seq7	AT2G30910.3	3e-31	actin-related protein C1A
comp208183_c1_seq9	AT2G30910.3	2e-45	actin-related protein C1A
comp208183_c1_seq10	AT2G30910.3	5e-31	actin-related protein C1A
comp208183_c1_seq15	AT2G30910.3	4e-31	actin-related protein C1A
comp208183_c1_seq17	AT2G30910.3	5e-31	actin-related protein C1A
comp208183_c1_seq18	AT2G30910.3	3e-31	actin-related protein C1A
comp208183_c1_seq22	AT2G30910.3	5e-31	actin-related protein C1A
comp208183_c1_seq23	AT2G30910.3	3e-31	actin-related protein C1A
comp208183_c1_seq25	AT2G30910.3	5e-31	actin-related protein C1A
comp208183_c1_seq27	AT2G30910.3	5e-31	actin-related protein C1A
comp208183_c1_seq31	AT2G30910.3	5e-31	actin-related protein C1A
comp208183_c1_seq35	AT2G30910.3	2e-45	actin-related protein C1A
comp208183_c1_seq11	AT2G31300.1	7e-16	actin-related protein C1B
comp205824_c1_seq1	AT1G60430.2	8e-29	actin-related protein C3
comp165919_c0_seq1	AT4G38470.1	2e-46	ACT-like protein tyrosine kinase family protein
comp165919_c0_seq2	AT4G38470.1	2e-46	ACT-like protein tyrosine kinase family protein
comp165919_c0_seq3	AT4G38470.1	2e-46	ACT-like protein tyrosine kinase family protein
comp165919_c0_seq4	AT4G38470.1	3e-46	ACT-like protein tyrosine kinase family protein
comp165919_c0_seq5	AT4G38470.1	2e-46	ACT-like protein tyrosine kinase family protein
comp202490_c0_seq1	AT4G38470.1	2e-18	ACT-like protein tyrosine kinase family protein
comp202490_c0_seq3	AT4G38470.1	2e-18	ACT-like protein tyrosine kinase family protein
comp202490_c0_seq6	AT4G38470.1	2e-18	ACT-like protein tyrosine kinase family protein
comp202490_c0_seq7	AT4G38470.1	2e-18	ACT-like protein tyrosine kinase family protein
comp202490_c0_seq9	AT4G38470.1	2e-18	ACT-like protein tyrosine kinase family protein
comp202490_c0_seq11	AT4G38470.1	2e-18	ACT-like protein tyrosine kinase family protein
comp202490_c0_seq15	AT4G38470.1	2e-18	ACT-like protein tyrosine kinase family protein
comp202490_c0_seq17	AT4G38470.1	2e-18	ACT-like protein tyrosine kinase family protein
comp202490_c0_seq20	AT4G38470.1	2e-18	ACT-like protein tyrosine kinase family protein
comp202490_c0_seq32	AT4G38470.1	2e-18	ACT-like protein tyrosine kinase family protein
comp202490_c0_seq33	AT4G38470.1	2e-18	ACT-like protein tyrosine kinase family protein
comp202490_c0_seq34	AT4G38470.1	2e-18	ACT-like protein tyrosine kinase family protein
comp202490_c0_seq35	AT4G38470.1	2e-18	ACT-like protein tyrosine kinase family protein
comp202490_c0_seq37	AT4G38470.1	2e-18	ACT-like protein tyrosine kinase family protein
comp202490_c0_seq42	AT4G38470.1	2e-18	ACT-like protein tyrosine kinase family protein
comp202490_c0_seq47	AT4G38470.1	2e-18	ACT-like protein tyrosine kinase family protein
comp202490_c0_seq49	AT4G38470.1	2e-18	ACT-like protein tyrosine kinase family protein
comp202490_c0_seq51	AT4G38470.1	2e-18	ACT-like protein tyrosine kinase family protein
comp202490_c0_seq55	AT4G38470.1	2e-18	ACT-like protein tyrosine kinase family protein
comp202490_c0_seq56	AT4G38470.1	2e-18	ACT-like protein tyrosine kinase family protein
comp202490_c0_seq57	AT4G38470.1	2e-18	ACT-like protein tyrosine kinase family protein
comp202490_c0_seq58	AT4G38470.1	2e-18	ACT-like protein tyrosine kinase family protein
comp202490_c0_seq61	AT4G38470.1	2e-18	ACT-like protein tyrosine kinase family protein
comp202490_c0_seq62	AT4G38470.1	3e-18	ACT-like protein tyrosine kinase family protein
comp202490_c0_seq63	AT4G38470.1	2e-18	ACT-like protein tyrosine kinase family protein
comp202490_c0_seq64	AT4G38470.1	2e-18	ACT-like protein tyrosine kinase family protein
comp202490_c0_seq66	AT4G38470.1	3e-18	ACT-like protein tyrosine kinase family protein
comp202490_c0_seq68	AT4G38470.1	2e-18	ACT-like protein tyrosine kinase family protein
comp202490_c0_seq69	AT4G38470.1	2e-18	ACT-like protein tyrosine kinase family protein
comp202490_c0_seq70	AT4G38470.1	2e-18	ACT-like protein tyrosine kinase family protein
comp202490_c0_seq71	AT4G38470.1	2e-18	ACT-like protein tyrosine kinase family protein
comp202490_c0_seq76	AT4G38470.1	2e-18	ACT-like protein tyrosine kinase family protein
comp202490_c0_seq78	AT4G38470.1	3e-18	ACT-like protein tyrosine kinase family protein
comp207606_c0_seq1	AT4G38470.1	1e-49	ACT-like protein tyrosine kinase family protein
comp207606_c0_seq2	AT4G38470.1	2e-49	ACT-like protein tyrosine kinase family protein
comp207606_c0_seq3	AT4G38470.1	2e-49	ACT-like protein tyrosine kinase family protein
comp207606_c0_seq6	AT4G38470.1	1e-49	ACT-like protein tyrosine kinase family protein
comp200442_c5_seq2	AT2G36840.1	6e-15	ACT-like superfamily protein
comp200442_c5_seq4	AT2G36840.1	7e-15	ACT-like superfamily protein
comp200442_c5_seq5	AT2G36840.1	7e-15	ACT-like superfamily protein
comp200442_c5_seq6	AT2G36840.1	5e-15	ACT-like superfamily protein
comp200442_c5_seq8	AT2G36840.1	9e-11	ACT-like superfamily protein
comp200442_c5_seq9	AT2G36840.1	7e-15	ACT-like superfamily protein
comp200442_c5_seq10	AT2G36840.1	6e-15	ACT-like superfamily protein
comp200442_c5_seq14	AT2G36840.1	1e-10	ACT-like superfamily protein
comp200442_c5_seq15	AT2G36840.1	6e-15	ACT-like superfamily protein
comp200442_c5_seq17	AT2G36840.1	6e-15	ACT-like superfamily protein
comp200442_c5_seq18	AT2G36840.1	6e-15	ACT-like superfamily protein
comp200442_c5_seq19	AT2G36840.1	4e-19	ACT-like superfamily protein
comp200442_c5_seq20	AT2G36840.1	4e-19	ACT-like superfamily protein
comp200442_c5_seq21	AT2G36840.1	8e-11	ACT-like superfamily protein
comp200442_c5_seq23	AT2G36840.1	4e-19	ACT-like superfamily protein
comp200442_c5_seq24	AT2G36840.1	4e-19	ACT-like superfamily protein
comp200442_c5_seq25	AT2G36840.1	6e-15	ACT-like superfamily protein
comp200442_c5_seq26	AT2G36840.1	1e-10	ACT-like superfamily protein
comp208069_c1_seq4	AT5G16370.1	2e-18	acyl activating enzyme 5
comp202677_c0_seq1	AT1G33270.2	1e-34	Acyl transferase/acyl hydrolase/lysophospholipase superfamily protein
comp202677_c0_seq2	AT1G33270.2	1e-34	Acyl transferase/acyl hydrolase/lysophospholipase superfamily protein
comp199302_c0_seq1	AT4G13050.1	8e-45	Acyl-ACP thioesterase
comp199302_c0_seq2	AT4G13050.1	8e-45	Acyl-ACP thioesterase
comp200186_c0_seq1	AT4G14070.1	6e-31	acyl-activating enzyme 15
comp200186_c0_seq3	AT4G14070.1	6e-31	acyl-activating enzyme 15
comp201308_c1_seq2	AT5G23050.1	6e-25	acyl-activating enzyme 17
comp201308_c1_seq3	AT5G23050.1	6e-25	acyl-activating enzyme 17
comp206150_c2_seq5	AT1G55320.2	3e-23	acyl-activating enzyme 18
comp205515_c1_seq1	AT4G14570.1	3e-11	acylaminoacyl-peptidase-related
comp200515_c0_seq1	AT4G27780.1	4e-17	acyl-CoA binding protein 2
comp200515_c0_seq3	AT4G27780.1	2e-15	acyl-CoA binding protein 2
comp200515_c0_seq4	AT4G27780.1	6e-18	acyl-CoA binding protein 2
comp200515_c0_seq6	AT4G27780.1	3e-17	acyl-CoA binding protein 2
comp200515_c0_seq7	AT4G27780.1	2e-15	acyl-CoA binding protein 2
comp200515_c0_seq10	AT4G27780.1	7e-18	acyl-CoA binding protein 2
comp200515_c0_seq11	AT4G27780.1	7e-18	acyl-CoA binding protein 2
comp200515_c0_seq12	AT4G27780.1	4e-17	acyl-CoA binding protein 2
comp200515_c0_seq14	AT4G27780.1	4e-18	acyl-CoA binding protein 2
comp200515_c0_seq15	AT4G27780.1	5e-18	acyl-CoA binding protein 2
comp200515_c0_seq16	AT4G27780.1	5e-18	acyl-CoA binding protein 2
comp200515_c0_seq20	AT4G27780.1	3e-17	acyl-CoA binding protein 2
comp200515_c0_seq21	AT4G27780.1	2e-15	acyl-CoA binding protein 2
comp200515_c0_seq22	AT4G27780.1	2e-15	acyl-CoA binding protein 2
comp200751_c0_seq1	AT3G05420.1	5e-63	acyl-CoA binding protein 4
comp200751_c0_seq2	AT3G05420.1	6e-65	acyl-CoA binding protein 4
comp200751_c0_seq3	AT3G05420.1	5e-63	acyl-CoA binding protein 4
comp200751_c0_seq4	AT5G27630.1	4e-35	acyl-CoA binding protein 5
comp205275_c2_seq1	AT3G06810.1	3e-98	acyl-CoA dehydrogenase-related
comp194908_c0_seq1	AT2G36720.1	4e-12	Acyl-CoA N-acyltransferase with RING/FYVE/PHD-type zinc finger domain
comp194908_c0_seq2	AT2G36720.1	4e-12	Acyl-CoA N-acyltransferase with RING/FYVE/PHD-type zinc finger domain
comp194908_c0_seq3	AT2G36720.1	4e-12	Acyl-CoA N-acyltransferase with RING/FYVE/PHD-type zinc finger domain
comp194908_c0_seq4	AT2G36720.1	4e-12	Acyl-CoA N-acyltransferase with RING/FYVE/PHD-type zinc finger domain
comp194908_c0_seq6	AT2G36720.1	4e-12	Acyl-CoA N-acyltransferase with RING/FYVE/PHD-type zinc finger domain
comp194908_c0_seq7	AT2G36720.1	4e-12	Acyl-CoA N-acyltransferase with RING/FYVE/PHD-type zinc finger domain
comp194908_c0_seq10	AT2G36720.1	4e-12	Acyl-CoA N-acyltransferase with RING/FYVE/PHD-type zinc finger domain
comp194908_c0_seq11	AT2G36720.1	4e-12	Acyl-CoA N-acyltransferase with RING/FYVE/PHD-type zinc finger domain
comp194908_c0_seq12	AT2G36720.1	5e-12	Acyl-CoA N-acyltransferase with RING/FYVE/PHD-type zinc finger domain
comp194908_c0_seq13	AT2G36720.1	4e-12	Acyl-CoA N-acyltransferase with RING/FYVE/PHD-type zinc finger domain
comp194908_c0_seq15	AT2G36720.1	4e-12	Acyl-CoA N-acyltransferase with RING/FYVE/PHD-type zinc finger domain
comp194908_c0_seq17	AT2G36720.1	5e-12	Acyl-CoA N-acyltransferase with RING/FYVE/PHD-type zinc finger domain
comp194908_c0_seq18	AT2G36720.1	4e-12	Acyl-CoA N-acyltransferase with RING/FYVE/PHD-type zinc finger domain
comp194908_c0_seq19	AT2G36720.1	4e-12	Acyl-CoA N-acyltransferase with RING/FYVE/PHD-type zinc finger domain
comp194908_c0_seq21	AT2G36720.1	4e-12	Acyl-CoA N-acyltransferase with RING/FYVE/PHD-type zinc finger domain
comp194908_c0_seq22	AT2G36720.1	4e-12	Acyl-CoA N-acyltransferase with RING/FYVE/PHD-type zinc finger domain
comp206795_c2_seq1	AT2G37520.1	6e-29	Acyl-CoA N-acyltransferase with RING/FYVE/PHD-type zinc finger domain
comp206795_c2_seq3	AT2G37520.1	6e-29	Acyl-CoA N-acyltransferase with RING/FYVE/PHD-type zinc finger domain
comp208117_c2_seq1	AT5G36740.1	2e-25	Acyl-CoA N-acyltransferase with RING/FYVE/PHD-type zinc finger protein
comp208117_c2_seq3	AT5G36740.1	3e-25	Acyl-CoA N-acyltransferase with RING/FYVE/PHD-type zinc finger protein
comp208117_c2_seq4	AT5G36740.1	3e-25	Acyl-CoA N-acyltransferase with RING/FYVE/PHD-type zinc finger protein
comp208470_c0_seq1	AT4G14920.1	6e-35	Acyl-CoA N-acyltransferase with RING/FYVE/PHD-type zinc finger protein
comp208470_c0_seq2	AT4G14920.1	2e-26	Acyl-CoA N-acyltransferase with RING/FYVE/PHD-type zinc finger protein
comp208470_c0_seq4	AT4G14920.1	5e-35	Acyl-CoA N-acyltransferase with RING/FYVE/PHD-type zinc finger protein
comp138583_c0_seq1	AT2G39020.1	2e-23	Acyl-CoA N-acyltransferases (NAT) superfamily protein
comp192425_c0_seq1	AT5G13780.1	1e-76	Acyl-CoA N-acyltransferases (NAT) superfamily protein
comp192425_c0_seq2	AT5G13780.1	1e-76	Acyl-CoA N-acyltransferases (NAT) superfamily protein
comp192425_c0_seq3	AT5G13780.1	1e-76	Acyl-CoA N-acyltransferases (NAT) superfamily protein
comp192569_c0_seq1	AT1G03150.1	8e-55	Acyl-CoA N-acyltransferases (NAT) superfamily protein
comp200545_c3_seq2	AT2G06025.1	2e-11	Acyl-CoA N-acyltransferases (NAT) superfamily protein
comp200545_c3_seq3	AT2G06025.1	2e-11	Acyl-CoA N-acyltransferases (NAT) superfamily protein
comp200545_c3_seq4	AT2G06025.1	2e-11	Acyl-CoA N-acyltransferases (NAT) superfamily protein
comp200545_c3_seq7	AT2G06025.1	2e-11	Acyl-CoA N-acyltransferases (NAT) superfamily protein
comp204676_c0_seq1	AT2G23060.1	4e-16	Acyl-CoA N-acyltransferases (NAT) superfamily protein
comp205077_c1_seq1	AT1G03650.1	4e-13	Acyl-CoA N-acyltransferases (NAT) superfamily protein
comp205077_c1_seq2	AT1G03650.1	6e-13	Acyl-CoA N-acyltransferases (NAT) superfamily protein
comp205077_c1_seq3	AT1G03650.1	4e-13	Acyl-CoA N-acyltransferases (NAT) superfamily protein
comp205077_c1_seq4	AT1G03650.1	5e-13	Acyl-CoA N-acyltransferases (NAT) superfamily protein
comp205077_c1_seq5	AT1G03650.1	6e-13	Acyl-CoA N-acyltransferases (NAT) superfamily protein
comp205077_c1_seq6	AT1G03650.1	6e-13	Acyl-CoA N-acyltransferases (NAT) superfamily protein
comp208188_c2_seq1	AT1G26220.1	2e-12	Acyl-CoA N-acyltransferases (NAT) superfamily protein
comp208236_c1_seq2	AT1G24040.2	5e-27	Acyl-CoA N-acyltransferases (NAT) superfamily protein
comp208236_c1_seq6	AT1G24040.2	2e-27	Acyl-CoA N-acyltransferases (NAT) superfamily protein
comp208236_c1_seq9	AT1G24040.2	2e-27	Acyl-CoA N-acyltransferases (NAT) superfamily protein
comp208236_c1_seq33	AT1G24040.2	6e-27	Acyl-CoA N-acyltransferases (NAT) superfamily protein
comp201465_c4_seq1	AT4G16760.2	2e-67	acyl-CoA oxidase 1
comp201465_c4_seq2	AT4G16760.2	1e-75	acyl-CoA oxidase 1
comp201465_c4_seq4	AT4G16760.2	1e-75	acyl-CoA oxidase 1
comp208269_c0_seq1	AT5G65110.1	7e-92	acyl-CoA oxidase 2
comp198425_c0_seq1	AT1G06290.1	2e-21	acyl-CoA oxidase 3
comp198425_c0_seq2	AT1G06290.1	2e-50	acyl-CoA oxidase 3
comp198425_c0_seq3	AT1G06290.1	6e-59	acyl-CoA oxidase 3
comp193820_c0_seq1	AT3G51840.1	4e-56	acyl-CoA oxidase 4
comp201465_c4_seq3	AT2G35690.1	4e-66	acyl-CoA oxidase 5
comp201465_c4_seq5	AT2G35690.1	4e-69	acyl-CoA oxidase 5
comp201465_c4_seq6	AT2G35690.1	4e-69	acyl-CoA oxidase 5
comp206945_c1_seq2	AT1G01710.1	9e-14	Acyl-CoA thioesterase family protein
comp206945_c1_seq3	AT1G01710.1	8e-14	Acyl-CoA thioesterase family protein
comp206945_c1_seq6	AT1G01710.1	1e-13	Acyl-CoA thioesterase family protein
comp206945_c1_seq11	AT1G01710.1	6e-14	Acyl-CoA thioesterase family protein
comp206945_c1_seq12	AT1G01710.1	9e-14	Acyl-CoA thioesterase family protein
comp206945_c1_seq15	AT1G01710.1	8e-14	Acyl-CoA thioesterase family protein
comp206945_c1_seq21	AT1G01710.1	6e-14	Acyl-CoA thioesterase family protein
comp206945_c1_seq23	AT1G01710.1	1e-11	Acyl-CoA thioesterase family protein
comp206945_c1_seq24	AT1G01710.1	7e-14	Acyl-CoA thioesterase family protein
comp206945_c1_seq25	AT1G01710.1	9e-14	Acyl-CoA thioesterase family protein
comp206945_c1_seq30	AT1G01710.1	7e-14	Acyl-CoA thioesterase family protein
comp206945_c1_seq31	AT1G01710.1	6e-14	Acyl-CoA thioesterase family protein
comp206945_c1_seq34	AT1G01710.1	1e-11	Acyl-CoA thioesterase family protein
comp206945_c1_seq39	AT1G01710.1	6e-14	Acyl-CoA thioesterase family protein
comp206945_c1_seq40	AT1G01710.1	8e-14	Acyl-CoA thioesterase family protein
comp206945_c1_seq41	AT1G01710.1	1e-13	Acyl-CoA thioesterase family protein
comp208094_c1_seq1	AT1G31812.1	4e-24	acyl-CoA-binding protein 6
comp205294_c2_seq1	AT3G58600.1	1e-37	Adaptin ear-binding coat-associated protein 1 NECAP-1
comp26950_c0_seq1	AT4G23460.1	2e-14	Adaptin family protein
comp143550_c0_seq1	AT4G23460.1	3e-11	Adaptin family protein
comp165392_c1_seq1	AT4G23460.1	1e-11	Adaptin family protein
comp200120_c0_seq1	AT4G11380.1	1e-16	Adaptin family protein
comp204090_c0_seq1	AT5G11490.1	1e-162	adaptin family protein
comp205711_c0_seq1	AT4G11380.1	1e-138	Adaptin family protein
comp205711_c2_seq1	AT4G23460.1	1e-180	Adaptin family protein
comp205711_c2_seq2	AT4G11380.1	1e-118	Adaptin family protein
comp205711_c2_seq3	AT4G11380.1	1e-115	Adaptin family protein
comp210455_c0_seq1	AT1G31730.1	1e-101	Adaptin family protein
comp204086_c0_seq1	AT1G60070.1	3e-42	Adaptor protein complex AP-1, gamma subunit
comp204086_c0_seq2	AT1G60070.1	3e-42	Adaptor protein complex AP-1, gamma subunit
comp204086_c0_seq4	AT1G60070.1	0	Adaptor protein complex AP-1, gamma subunit
comp205573_c0_seq1	AT5G22780.1	0	Adaptor protein complex AP-2, alpha subunit
comp205573_c0_seq2	AT5G22780.1	0	Adaptor protein complex AP-2, alpha subunit
comp200204_c0_seq1	AT3G55870.1	1e-29	ADC synthase superfamily protein
comp164832_c0_seq1	AT3G53990.1	8e-12	Adenine nucleotide alpha hydrolases-like superfamily protein
comp189519_c1_seq1	AT5G14680.1	7e-23	Adenine nucleotide alpha hydrolases-like superfamily protein
comp190103_c0_seq1	AT1G11360.4	9e-17	Adenine nucleotide alpha hydrolases-like superfamily protein
comp206473_c0_seq1	AT3G24560.1	2e-13	Adenine nucleotide alpha hydrolases-like superfamily protein
comp206473_c0_seq2	AT3G24560.1	2e-13	Adenine nucleotide alpha hydrolases-like superfamily protein
comp206473_c0_seq3	AT3G24560.1	2e-13	Adenine nucleotide alpha hydrolases-like superfamily protein
comp206473_c0_seq4	AT3G24560.1	2e-13	Adenine nucleotide alpha hydrolases-like superfamily protein
comp200955_c3_seq1	AT4G01100.1	2e-24	adenine nucleotide transporter 1
comp200955_c3_seq14	AT4G01100.1	2e-24	adenine nucleotide transporter 1
comp205938_c2_seq1	AT4G01100.1	1e-15	adenine nucleotide transporter 1
comp205938_c2_seq7	AT4G01100.1	8e-16	adenine nucleotide transporter 1
comp205938_c2_seq8	AT4G01100.1	1e-15	adenine nucleotide transporter 1
comp205938_c2_seq27	AT4G01100.1	8e-16	adenine nucleotide transporter 1
comp205938_c2_seq28	AT4G01100.1	9e-16	adenine nucleotide transporter 1
comp205938_c2_seq33	AT4G01100.1	5e-16	adenine nucleotide transporter 1
comp206628_c0_seq1	AT4G01100.1	4e-34	adenine nucleotide transporter 1
comp206628_c0_seq2	AT4G01100.1	4e-34	adenine nucleotide transporter 1
comp206628_c0_seq3	AT4G01100.1	1e-45	adenine nucleotide transporter 1
comp206628_c0_seq4	AT4G01100.1	2e-12	adenine nucleotide transporter 1
comp206628_c0_seq5	AT4G01100.1	2e-34	adenine nucleotide transporter 1
comp194519_c1_seq1	AT1G27450.2	1e-47	adenine phosphoribosyl transferase 1
comp194519_c1_seq3	AT1G27450.2	9e-48	adenine phosphoribosyl transferase 1
comp206702_c0_seq2	AT4G22570.1	5e-18	adenine phosphoribosyl transferase 3
comp204306_c0_seq1	AT5G11160.1	1e-21	adenine phosphoribosyltransferase 5
comp204306_c0_seq2	AT5G11160.1	4e-24	adenine phosphoribosyltransferase 5
comp200386_c0_seq2	AT2G37250.1	3e-13	adenosine kinase
comp200386_c0_seq3	AT2G37250.1	3e-13	adenosine kinase
comp173608_c0_seq1	AT3G09820.2	2e-13	adenosine kinase 1
comp173608_c0_seq3	AT3G09820.2	2e-13	adenosine kinase 1
comp113107_c0_seq1	AT5G03300.1	2e-60	adenosine kinase 2
comp173608_c0_seq4	AT5G03300.1	1e-23	adenosine kinase 2
comp173608_c1_seq1	AT5G03300.1	1e-35	adenosine kinase 2
comp173608_c1_seq3	AT5G03300.1	7e-30	adenosine kinase 2
comp173608_c1_seq4	AT5G03300.1	8e-36	adenosine kinase 2
comp173608_c1_seq5	AT5G03300.1	8e-36	adenosine kinase 2
comp173608_c1_seq6	AT5G03300.1	7e-30	adenosine kinase 2
comp173608_c1_seq7	AT5G03300.1	9e-30	adenosine kinase 2
comp4450742_c0_seq1	AT5G03300.1	8e-16	adenosine kinase 2
comp208508_c2_seq1	AT5G47840.1	6e-27	adenosine monophosphate kinase
comp208508_c2_seq2	AT5G47840.1	4e-28	adenosine monophosphate kinase
comp208508_c2_seq3	AT5G47840.1	7e-27	adenosine monophosphate kinase
comp208508_c2_seq4	AT5G47840.1	2e-28	adenosine monophosphate kinase
comp203215_c0_seq1	AT4G04880.1	8e-13	adenosine/AMP deaminase family protein
comp203215_c0_seq2	AT4G04880.1	1e-12	adenosine/AMP deaminase family protein
comp203215_c0_seq3	AT4G04880.1	1e-12	adenosine/AMP deaminase family protein
comp203215_c0_seq4	AT4G04880.1	8e-13	adenosine/AMP deaminase family protein
comp203215_c0_seq5	AT4G04880.1	1e-12	adenosine/AMP deaminase family protein
comp203215_c0_seq6	AT4G04880.1	9e-13	adenosine/AMP deaminase family protein
comp203215_c0_seq7	AT4G04880.1	9e-13	adenosine/AMP deaminase family protein
comp203215_c0_seq8	AT4G04880.1	1e-12	adenosine/AMP deaminase family protein
comp203215_c0_seq9	AT4G04880.1	1e-12	adenosine/AMP deaminase family protein
comp203215_c0_seq10	AT4G04880.1	8e-13	adenosine/AMP deaminase family protein
comp203215_c0_seq11	AT4G04880.1	1e-12	adenosine/AMP deaminase family protein
comp203215_c0_seq12	AT4G04880.1	1e-12	adenosine/AMP deaminase family protein
comp203215_c0_seq13	AT4G04880.1	1e-12	adenosine/AMP deaminase family protein
comp203215_c0_seq14	AT4G04880.1	1e-12	adenosine/AMP deaminase family protein
comp203215_c0_seq15	AT4G04880.1	1e-12	adenosine/AMP deaminase family protein
comp203215_c0_seq16	AT4G04880.1	1e-12	adenosine/AMP deaminase family protein
comp203215_c0_seq17	AT4G04880.1	1e-12	adenosine/AMP deaminase family protein
comp203215_c0_seq18	AT4G04880.1	1e-12	adenosine/AMP deaminase family protein
comp203215_c0_seq19	AT4G04880.1	1e-12	adenosine/AMP deaminase family protein
comp203215_c0_seq20	AT4G04880.1	1e-12	adenosine/AMP deaminase family protein
comp203215_c0_seq21	AT4G04880.1	1e-12	adenosine/AMP deaminase family protein
comp192969_c0_seq1	AT3G03900.1	3e-22	adenosine-5\'-phosphosulfate (APS) kinase 3
comp192969_c0_seq2	AT3G03900.1	4e-18	adenosine-5\'-phosphosulfate (APS) kinase 3
comp192969_c0_seq3	AT3G03900.1	3e-22	adenosine-5\'-phosphosulfate (APS) kinase 3
comp192969_c0_seq5	AT3G03900.1	4e-18	adenosine-5\'-phosphosulfate (APS) kinase 3
comp195263_c0_seq1	AT5G67520.1	6e-12	adenosine-5\'-phosphosulfate (APS) kinase 4
comp195263_c0_seq2	AT5G67520.1	9e-14	adenosine-5\'-phosphosulfate (APS) kinase 4
comp195263_c0_seq3	AT5G67520.1	6e-12	adenosine-5\'-phosphosulfate (APS) kinase 4
comp195263_c0_seq4	AT5G67520.1	9e-14	adenosine-5\'-phosphosulfate (APS) kinase 4
comp195263_c0_seq5	AT5G67520.1	1e-13	adenosine-5\'-phosphosulfate (APS) kinase 4
comp195263_c0_seq6	AT5G67520.1	7e-12	adenosine-5\'-phosphosulfate (APS) kinase 4
comp195227_c0_seq1	AT5G18930.1	5e-24	Adenosylmethionine decarboxylase family protein
comp195227_c0_seq3	AT5G18930.1	5e-24	Adenosylmethionine decarboxylase family protein
comp181936_c0_seq1	AT5G57590.1	7e-36	adenosylmethionine-8-amino-7-oxononanoate transaminases
comp194750_c0_seq1	AT5G63400.2	2e-32	adenylate kinase 1
comp204152_c2_seq1	AT5G63400.1	1e-11	adenylate kinase 1
comp204152_c0_seq1	AT5G50370.1	2e-46	Adenylate kinase family protein
comp205973_c0_seq1	AT5G35170.2	1e-48	adenylate kinase family protein
comp205973_c0_seq2	AT5G35170.2	7e-49	adenylate kinase family protein
comp205973_c0_seq3	AT5G35170.2	1e-48	adenylate kinase family protein
comp205973_c0_seq4	AT5G35170.2	9e-49	adenylate kinase family protein
comp205973_c0_seq5	AT5G35170.2	9e-49	adenylate kinase family protein
comp205973_c0_seq6	AT5G35170.2	1e-11	adenylate kinase family protein
comp205973_c0_seq7	AT5G35170.2	9e-49	adenylate kinase family protein
comp205973_c0_seq8	AT5G35170.2	1e-11	adenylate kinase family protein
comp205973_c0_seq9	AT5G35170.2	7e-49	adenylate kinase family protein
comp205973_c0_seq10	AT5G35170.2	2e-11	adenylate kinase family protein
comp205973_c0_seq11	AT5G35170.2	1e-48	adenylate kinase family protein
comp205973_c0_seq12	AT5G35170.2	1e-11	adenylate kinase family protein
comp205973_c0_seq13	AT5G35170.2	2e-11	adenylate kinase family protein
comp205973_c0_seq14	AT5G35170.2	1e-48	adenylate kinase family protein
comp205973_c0_seq15	AT5G35170.2	9e-49	adenylate kinase family protein
comp205973_c0_seq16	AT5G35170.2	9e-49	adenylate kinase family protein
comp205973_c0_seq17	AT5G35170.2	7e-49	adenylate kinase family protein
comp205973_c0_seq18	AT5G35170.2	8e-36	adenylate kinase family protein
comp205973_c0_seq19	AT5G35170.2	9e-12	adenylate kinase family protein
comp205973_c0_seq20	AT5G35170.2	1e-48	adenylate kinase family protein
comp205973_c0_seq21	AT5G35170.2	1e-48	adenylate kinase family protein
comp205973_c0_seq22	AT5G35170.2	1e-11	adenylate kinase family protein
comp205973_c0_seq24	AT5G35170.2	1e-11	adenylate kinase family protein
comp205973_c0_seq25	AT5G35170.2	9e-49	adenylate kinase family protein
comp205973_c0_seq26	AT5G35170.2	1e-48	adenylate kinase family protein
comp205973_c0_seq27	AT5G35170.2	1e-11	adenylate kinase family protein
comp205973_c0_seq28	AT5G35170.2	7e-49	adenylate kinase family protein
comp205973_c0_seq29	AT5G35170.2	1e-11	adenylate kinase family protein
comp205973_c0_seq30	AT5G35170.2	1e-48	adenylate kinase family protein
comp205973_c0_seq31	AT5G35170.2	7e-49	adenylate kinase family protein
comp205973_c0_seq32	AT5G35170.2	8e-12	adenylate kinase family protein
comp205973_c0_seq33	AT5G35170.2	1e-11	adenylate kinase family protein
comp205973_c0_seq34	AT5G35170.2	7e-49	adenylate kinase family protein
comp205973_c0_seq35	AT5G35170.2	2e-11	adenylate kinase family protein
comp205973_c0_seq36	AT5G35170.2	7e-49	adenylate kinase family protein
comp205973_c0_seq37	AT5G35170.2	6e-49	adenylate kinase family protein
comp207612_c0_seq1	AT3G57610.1	7e-57	adenylosuccinate synthase
comp207612_c0_seq2	AT3G57610.1	6e-57	adenylosuccinate synthase
comp207612_c1_seq1	AT3G57610.1	6e-79	adenylosuccinate synthase
comp203968_c1_seq1	AT5G48300.1	1e-133	ADP glucose pyrophosphorylase 1
comp66897_c0_seq1	AT5G19220.1	6e-13	ADP glucose pyrophosphorylase large subunit 1
comp193662_c0_seq1	AT5G19220.1	7e-18	ADP glucose pyrophosphorylase large subunit 1
comp193662_c0_seq2	AT5G19220.1	1e-17	ADP glucose pyrophosphorylase large subunit 1
comp193662_c0_seq3	AT5G19220.1	7e-18	ADP glucose pyrophosphorylase large subunit 1
comp193662_c0_seq4	AT5G19220.1	1e-17	ADP glucose pyrophosphorylase large subunit 1
comp195993_c0_seq1	AT5G19220.1	3e-16	ADP glucose pyrophosphorylase large subunit 1
comp195993_c0_seq2	AT5G19220.1	6e-20	ADP glucose pyrophosphorylase large subunit 1
comp195993_c0_seq3	AT5G19220.1	3e-11	ADP glucose pyrophosphorylase large subunit 1
comp195993_c0_seq4	AT5G19220.1	3e-16	ADP glucose pyrophosphorylase large subunit 1
comp195993_c0_seq5	AT5G19220.1	2e-19	ADP glucose pyrophosphorylase large subunit 1
comp195993_c0_seq7	AT5G19220.1	2e-19	ADP glucose pyrophosphorylase large subunit 1
comp195993_c0_seq8	AT5G19220.1	3e-19	ADP glucose pyrophosphorylase large subunit 1
comp195993_c0_seq10	AT5G19220.1	2e-12	ADP glucose pyrophosphorylase large subunit 1
comp195993_c0_seq11	AT5G19220.1	1e-17	ADP glucose pyrophosphorylase large subunit 1
comp195993_c0_seq12	AT5G19220.1	3e-12	ADP glucose pyrophosphorylase large subunit 1
comp195993_c0_seq14	AT5G19220.1	3e-20	ADP glucose pyrophosphorylase large subunit 1
comp195993_c0_seq15	AT5G19220.1	2e-16	ADP glucose pyrophosphorylase large subunit 1
comp195993_c0_seq17	AT5G19220.1	4e-20	ADP glucose pyrophosphorylase large subunit 1
comp195993_c0_seq19	AT5G19220.1	5e-23	ADP glucose pyrophosphorylase large subunit 1
comp195993_c0_seq20	AT5G19220.1	2e-17	ADP glucose pyrophosphorylase large subunit 1
comp195993_c0_seq21	AT5G19220.1	4e-11	ADP glucose pyrophosphorylase large subunit 1
comp195993_c0_seq22	AT5G19220.1	2e-16	ADP glucose pyrophosphorylase large subunit 1
comp195993_c0_seq23	AT5G19220.1	1e-17	ADP glucose pyrophosphorylase large subunit 1
comp195993_c0_seq24	AT5G19220.1	2e-12	ADP glucose pyrophosphorylase large subunit 1
comp195993_c0_seq25	AT5G19220.1	1e-20	ADP glucose pyrophosphorylase large subunit 1
comp202105_c0_seq1	AT5G19220.1	2e-16	ADP glucose pyrophosphorylase large subunit 1
comp202105_c0_seq2	AT5G19220.1	1e-23	ADP glucose pyrophosphorylase large subunit 1
comp202105_c0_seq3	AT5G19220.1	2e-23	ADP glucose pyrophosphorylase large subunit 1
comp202105_c0_seq5	AT5G19220.1	1e-23	ADP glucose pyrophosphorylase large subunit 1
comp202105_c0_seq10	AT5G19220.1	2e-16	ADP glucose pyrophosphorylase large subunit 1
comp202105_c0_seq22	AT5G19220.1	2e-23	ADP glucose pyrophosphorylase large subunit 1
comp202105_c0_seq30	AT5G19220.1	2e-16	ADP glucose pyrophosphorylase large subunit 1
comp202105_c0_seq31	AT5G19220.1	4e-17	ADP glucose pyrophosphorylase large subunit 1
comp202105_c0_seq33	AT5G19220.1	1e-16	ADP glucose pyrophosphorylase large subunit 1
comp202105_c0_seq54	AT5G19220.1	2e-23	ADP glucose pyrophosphorylase large subunit 1
comp202105_c0_seq63	AT5G19220.1	2e-23	ADP glucose pyrophosphorylase large subunit 1
comp206910_c1_seq2	AT5G19220.1	5e-20	ADP glucose pyrophosphorylase large subunit 1
comp206910_c1_seq3	AT5G19220.1	5e-20	ADP glucose pyrophosphorylase large subunit 1
comp206910_c1_seq5	AT5G19220.1	8e-20	ADP glucose pyrophosphorylase large subunit 1
comp206910_c1_seq8	AT5G19220.1	7e-20	ADP glucose pyrophosphorylase large subunit 1
comp206910_c1_seq9	AT5G19220.1	5e-20	ADP glucose pyrophosphorylase large subunit 1
comp206910_c1_seq10	AT5G19220.1	5e-20	ADP glucose pyrophosphorylase large subunit 1
comp206910_c1_seq11	AT5G19220.1	5e-20	ADP glucose pyrophosphorylase large subunit 1
comp206910_c1_seq13	AT5G19220.1	5e-20	ADP glucose pyrophosphorylase large subunit 1
comp181657_c0_seq1	AT3G08580.2	1e-20	ADP/ATP carrier 1
comp190207_c0_seq1	AT3G08580.2	8e-13	ADP/ATP carrier 1
comp194531_c0_seq1	AT3G08580.2	1e-179	ADP/ATP carrier 1
comp200926_c0_seq1	AT3G08580.2	4e-31	ADP/ATP carrier 1
comp258135_c0_seq1	AT3G08580.2	9e-13	ADP/ATP carrier 1
comp2137336_c0_seq1	AT3G08580.2	7e-13	ADP/ATP carrier 1
comp67839_c0_seq1	AT5G13490.2	2e-32	ADP/ATP carrier 2
comp160943_c0_seq1	AT5G13490.2	6e-23	ADP/ATP carrier 2
comp200463_c0_seq1	AT5G13490.2	3e-24	ADP/ATP carrier 2
comp200463_c0_seq2	AT5G13490.2	5e-51	ADP/ATP carrier 2
comp1899169_c0_seq1	AT5G13490.2	4e-21	ADP/ATP carrier 2
comp12740_c0_seq1	AT4G28390.1	4e-15	ADP/ATP carrier 3
comp171703_c0_seq1	AT4G28390.1	3e-42	ADP/ATP carrier 3
comp194651_c0_seq1	AT4G28390.1	2e-86	ADP/ATP carrier 3
comp201873_c0_seq1	AT1G27680.1	3e-68	ADPGLC-PPase large subunit
comp201873_c0_seq2	AT1G27680.1	3e-68	ADPGLC-PPase large subunit
comp201873_c0_seq3	AT1G27680.1	3e-68	ADPGLC-PPase large subunit
comp197210_c0_seq1	AT2G04650.1	3e-29	ADP-glucose pyrophosphorylase family protein
comp197210_c0_seq2	AT2G04650.1	3e-29	ADP-glucose pyrophosphorylase family protein
comp198877_c0_seq1	AT1G74910.3	1e-53	ADP-glucose pyrophosphorylase family protein
comp172009_c0_seq1	AT1G23490.1	2e-56	ADP-ribosylation factor 1
comp172009_c1_seq1	AT1G23490.1	4e-68	ADP-ribosylation factor 1
comp195598_c0_seq1	AT1G23490.1	4e-11	ADP-ribosylation factor 1
comp196607_c2_seq1	AT1G23490.1	5e-39	ADP-ribosylation factor 1
comp196607_c2_seq2	AT1G23490.1	7e-39	ADP-ribosylation factor 1
comp196607_c2_seq4	AT1G23490.1	6e-40	ADP-ribosylation factor 1
comp196607_c2_seq6	AT1G23490.1	3e-36	ADP-ribosylation factor 1
comp196607_c2_seq9	AT1G23490.1	3e-39	ADP-ribosylation factor 1
comp196607_c3_seq1	AT1G23490.1	1e-51	ADP-ribosylation factor 1
comp196607_c3_seq2	AT1G23490.1	1e-51	ADP-ribosylation factor 1
comp200605_c0_seq5	AT1G23490.1	4e-21	ADP-ribosylation factor 1
comp1286104_c0_seq1	AT1G23490.1	3e-25	ADP-ribosylation factor 1
comp208605_c1_seq2	AT2G24765.1	8e-69	ADP-ribosylation factor 3
comp208605_c1_seq3	AT2G24765.1	1e-21	ADP-ribosylation factor 3
comp208605_c1_seq5	AT2G24765.1	2e-21	ADP-ribosylation factor 3
comp208605_c1_seq6	AT2G24765.1	2e-21	ADP-ribosylation factor 3
comp208605_c1_seq7	AT2G24765.1	2e-21	ADP-ribosylation factor 3
comp208605_c1_seq9	AT2G24765.1	2e-21	ADP-ribosylation factor 3
comp208605_c1_seq12	AT2G24765.2	1e-50	ADP-ribosylation factor 3
comp208605_c1_seq18	AT2G24765.1	1e-21	ADP-ribosylation factor 3
comp208605_c1_seq23	AT2G24765.1	2e-21	ADP-ribosylation factor 3
comp208605_c1_seq25	AT2G24765.1	2e-21	ADP-ribosylation factor 3
comp208605_c1_seq29	AT2G24765.1	1e-21	ADP-ribosylation factor 3
comp208605_c1_seq32	AT2G24765.1	1e-21	ADP-ribosylation factor 3
comp208605_c1_seq34	AT2G24765.1	1e-21	ADP-ribosylation factor 3
comp208605_c1_seq35	AT2G24765.1	1e-21	ADP-ribosylation factor 3
comp208605_c1_seq36	AT2G24765.1	1e-21	ADP-ribosylation factor 3
comp208605_c1_seq40	AT2G24765.2	1e-50	ADP-ribosylation factor 3
comp208605_c1_seq41	AT2G24765.1	2e-21	ADP-ribosylation factor 3
comp6842_c0_seq1	AT5G14670.1	1e-12	ADP-ribosylation factor A1B
comp207825_c0_seq8	AT5G14670.1	2e-25	ADP-ribosylation factor A1B
comp207825_c0_seq16	AT5G14670.1	2e-25	ADP-ribosylation factor A1B
comp207825_c0_seq17	AT5G14670.1	7e-26	ADP-ribosylation factor A1B
comp1814376_c0_seq1	AT5G14670.1	1e-14	ADP-ribosylation factor A1B
comp195717_c1_seq1	AT3G62290.3	6e-12	ADP-ribosylation factor A1E
comp195717_c1_seq2	AT3G62290.3	5e-12	ADP-ribosylation factor A1E
comp195717_c1_seq3	AT3G62290.3	5e-12	ADP-ribosylation factor A1E
comp1116839_c0_seq1	AT3G62290.3	3e-17	ADP-ribosylation factor A1E
comp4929844_c0_seq1	AT3G62290.3	2e-16	ADP-ribosylation factor A1E
comp128077_c0_seq1	AT1G10630.1	1e-35	ADP-ribosylation factor A1F
comp189889_c0_seq1	AT1G10630.1	9e-41	ADP-ribosylation factor A1F
comp1574325_c0_seq1	AT1G10630.1	6e-21	ADP-ribosylation factor A1F
comp204966_c0_seq4	AT5G17060.1	2e-65	ADP-ribosylation factor B1B
comp204966_c0_seq5	AT5G17060.1	2e-65	ADP-ribosylation factor B1B
comp204966_c0_seq6	AT5G17060.1	7e-66	ADP-ribosylation factor B1B
comp204966_c0_seq7	AT5G17060.1	9e-66	ADP-ribosylation factor B1B
comp204966_c0_seq8	AT5G17060.1	9e-66	ADP-ribosylation factor B1B
comp204966_c0_seq9	AT5G17060.1	9e-66	ADP-ribosylation factor B1B
comp204966_c0_seq10	AT5G17060.1	8e-66	ADP-ribosylation factor B1B
comp204966_c0_seq11	AT5G17060.1	7e-66	ADP-ribosylation factor B1B
comp204966_c0_seq2	AT3G03120.1	8e-46	ADP-ribosylation factor B1C
comp204966_c0_seq3	AT3G03120.1	4e-41	ADP-ribosylation factor B1C
comp201151_c1_seq1	AT3G22950.2	1e-70	ADP-ribosylation factor C1
comp201151_c1_seq2	AT3G22950.2	1e-70	ADP-ribosylation factor C1
comp201151_c1_seq3	AT3G22950.2	1e-70	ADP-ribosylation factor C1
comp201151_c1_seq4	AT3G22950.2	1e-70	ADP-ribosylation factor C1
comp201151_c1_seq5	AT3G22950.2	1e-70	ADP-ribosylation factor C1
comp201151_c1_seq6	AT3G22950.2	1e-70	ADP-ribosylation factor C1
comp201151_c1_seq7	AT3G22950.2	1e-70	ADP-ribosylation factor C1
comp201151_c1_seq8	AT3G22950.2	1e-70	ADP-ribosylation factor C1
comp208581_c1_seq1	AT2G18390.1	3e-70	ADP-ribosylation factor family protein
comp208581_c1_seq2	AT2G18390.1	5e-51	ADP-ribosylation factor family protein
comp208581_c1_seq3	AT2G18390.1	5e-51	ADP-ribosylation factor family protein
comp208581_c1_seq4	AT2G18390.1	2e-50	ADP-ribosylation factor family protein
comp208581_c1_seq5	AT2G18390.1	2e-50	ADP-ribosylation factor family protein
comp208581_c1_seq6	AT2G18390.1	7e-51	ADP-ribosylation factor family protein
comp208581_c1_seq7	AT2G18390.1	8e-68	ADP-ribosylation factor family protein
comp208581_c1_seq9	AT2G18390.1	2e-50	ADP-ribosylation factor family protein
comp208581_c1_seq10	AT2G18390.1	2e-50	ADP-ribosylation factor family protein
comp208581_c1_seq11	AT2G18390.1	2e-50	ADP-ribosylation factor family protein
comp208581_c1_seq12	AT2G18390.1	7e-51	ADP-ribosylation factor family protein
comp208581_c1_seq13	AT2G18390.1	2e-50	ADP-ribosylation factor family protein
comp208581_c1_seq14	AT2G18390.1	3e-70	ADP-ribosylation factor family protein
comp208581_c1_seq15	AT2G18390.1	3e-68	ADP-ribosylation factor family protein
comp208581_c1_seq16	AT2G18390.1	1e-70	ADP-ribosylation factor family protein
comp208581_c1_seq17	AT2G18390.1	3e-68	ADP-ribosylation factor family protein
comp208581_c1_seq20	AT2G18390.1	2e-50	ADP-ribosylation factor family protein
comp208581_c1_seq21	AT2G18390.1	1e-70	ADP-ribosylation factor family protein
comp208581_c1_seq22	AT2G18390.1	2e-50	ADP-ribosylation factor family protein
comp208581_c1_seq23	AT2G18390.1	8e-68	ADP-ribosylation factor family protein
comp208581_c1_seq24	AT2G18390.1	7e-51	ADP-ribosylation factor family protein
comp208581_c1_seq25	AT2G18390.1	6e-51	ADP-ribosylation factor family protein
comp208581_c1_seq27	AT2G18390.1	6e-51	ADP-ribosylation factor family protein
comp186701_c0_seq1	AT5G37680.1	1e-58	ADP-ribosylation factor-like A1A
comp186237_c0_seq1	AT3G49870.1	4e-83	ADP-ribosylation factor-like A1C
comp186237_c0_seq2	AT3G49870.1	5e-83	ADP-ribosylation factor-like A1C
comp186237_c0_seq3	AT3G49870.1	4e-83	ADP-ribosylation factor-like A1C
comp197718_c0_seq1	AT3G49870.1	2e-35	ADP-ribosylation factor-like A1C
comp197718_c0_seq3	AT3G49870.1	6e-39	ADP-ribosylation factor-like A1C
comp197718_c0_seq4	AT3G49870.1	7e-39	ADP-ribosylation factor-like A1C
comp197718_c0_seq8	AT3G49870.1	7e-39	ADP-ribosylation factor-like A1C
comp197718_c0_seq12	AT3G49870.1	6e-39	ADP-ribosylation factor-like A1C
comp935992_c0_seq1	AT3G49870.1	2e-12	ADP-ribosylation factor-like A1C
comp196081_c0_seq1	AT2G18876.2	2e-58	Afadin/alpha-actinin-binding protein
comp196081_c0_seq2	AT2G18876.2	2e-58	Afadin/alpha-actinin-binding protein
comp202802_c1_seq1	AT4G28070.1	7e-14	AFG1-like ATPase family protein
comp202802_c1_seq2	AT4G28070.1	6e-14	AFG1-like ATPase family protein
comp203421_c1_seq1	AT2G25530.1	1e-19	AFG1-like ATPase family protein
comp203421_c1_seq2	AT2G25530.1	4e-17	AFG1-like ATPase family protein
comp203421_c1_seq7	AT2G25530.1	4e-17	AFG1-like ATPase family protein
comp203421_c1_seq8	AT2G25530.1	1e-19	AFG1-like ATPase family protein
comp203421_c1_seq9	AT2G25530.1	1e-19	AFG1-like ATPase family protein
comp203421_c1_seq10	AT2G25530.1	4e-17	AFG1-like ATPase family protein
comp203421_c1_seq11	AT2G25530.1	1e-19	AFG1-like ATPase family protein
comp203421_c1_seq12	AT2G25530.1	4e-17	AFG1-like ATPase family protein
comp187666_c0_seq1	AT1G71692.1	3e-19	AGAMOUS-like 12
comp187666_c0_seq2	AT1G71692.1	3e-19	AGAMOUS-like 12
comp207002_c4_seq12	AT4G11880.1	1e-12	AGAMOUS-like 14
comp207002_c4_seq32	AT4G11880.1	1e-12	AGAMOUS-like 14
comp207002_c4_seq35	AT4G11880.1	1e-12	AGAMOUS-like 14
comp207002_c4_seq58	AT4G11880.1	1e-12	AGAMOUS-like 14
comp195282_c0_seq3	AT3G57230.2	6e-11	AGAMOUS-like 16
comp205984_c0_seq1	AT3G57230.2	4e-23	AGAMOUS-like 16
comp205984_c0_seq13	AT3G57230.2	4e-23	AGAMOUS-like 16
comp205984_c0_seq15	AT3G57230.2	1e-22	AGAMOUS-like 16
comp205984_c0_seq19	AT3G57230.2	5e-23	AGAMOUS-like 16
comp205984_c0_seq21	AT3G57230.2	1e-22	AGAMOUS-like 16
comp205984_c0_seq24	AT3G57230.2	5e-23	AGAMOUS-like 16
comp206625_c0_seq1	AT3G57230.2	1e-25	AGAMOUS-like 16
comp206625_c0_seq2	AT3G57230.2	9e-26	AGAMOUS-like 16
comp206625_c0_seq3	AT3G57230.2	8e-26	AGAMOUS-like 16
comp206625_c0_seq4	AT3G57230.2	1e-25	AGAMOUS-like 16
comp206625_c0_seq5	AT3G57230.2	2e-26	AGAMOUS-like 16
comp206625_c0_seq6	AT3G57230.2	8e-26	AGAMOUS-like 16
comp206625_c0_seq7	AT3G57230.2	2e-26	AGAMOUS-like 16
comp206625_c0_seq8	AT3G57230.2	2e-25	AGAMOUS-like 16
comp206625_c0_seq9	AT3G57230.2	1e-25	AGAMOUS-like 16
comp206625_c0_seq10	AT3G57230.2	1e-25	AGAMOUS-like 16
comp206625_c0_seq11	AT3G57230.2	1e-25	AGAMOUS-like 16
comp206625_c0_seq12	AT3G57230.2	6e-26	AGAMOUS-like 16
comp206625_c0_seq13	AT3G57230.2	8e-26	AGAMOUS-like 16
comp206625_c0_seq14	AT3G57230.2	2e-26	AGAMOUS-like 16
comp206625_c0_seq15	AT3G57230.2	8e-26	AGAMOUS-like 16
comp206625_c0_seq16	AT3G57230.2	1e-25	AGAMOUS-like 16
comp206625_c0_seq17	AT3G57230.2	2e-26	AGAMOUS-like 16
comp206625_c0_seq18	AT3G57230.2	2e-26	AGAMOUS-like 16
comp206625_c0_seq19	AT3G57230.2	2e-26	AGAMOUS-like 16
comp206625_c0_seq20	AT3G57230.2	2e-25	AGAMOUS-like 16
comp206625_c0_seq21	AT3G57230.2	1e-25	AGAMOUS-like 16
comp206625_c0_seq22	AT3G57230.2	1e-25	AGAMOUS-like 16
comp206625_c0_seq23	AT3G57230.2	2e-25	AGAMOUS-like 16
comp206625_c0_seq24	AT3G57230.2	9e-26	AGAMOUS-like 16
comp206625_c0_seq25	AT3G57230.2	2e-26	AGAMOUS-like 16
comp206625_c0_seq26	AT3G57230.2	2e-26	AGAMOUS-like 16
comp210703_c0_seq1	AT2G22630.1	6e-19	AGAMOUS-like 17
comp200662_c2_seq1	AT2G45660.1	2e-20	AGAMOUS-like 20
comp200662_c2_seq4	AT2G45660.1	2e-20	AGAMOUS-like 20
comp197150_c0_seq1	AT5G26880.2	2e-23	AGAMOUS-like 26
comp197150_c0_seq2	AT5G26880.2	2e-23	AGAMOUS-like 26
comp204917_c2_seq1	AT2G03060.2	4e-29	AGAMOUS-like 30
comp204917_c2_seq2	AT2G03060.2	1e-28	AGAMOUS-like 30
comp204917_c2_seq3	AT2G03060.2	4e-29	AGAMOUS-like 30
comp204917_c2_seq4	AT2G03060.2	1e-28	AGAMOUS-like 30
comp204917_c2_seq5	AT2G03060.2	1e-28	AGAMOUS-like 30
comp204917_c2_seq6	AT2G03060.2	1e-28	AGAMOUS-like 30
comp206830_c0_seq32	AT2G14210.1	2e-11	AGAMOUS-like 44
comp200662_c2_seq2	AT2G45650.1	5e-12	AGAMOUS-like 6
comp208595_c2_seq12	AT2G45650.1	2e-14	AGAMOUS-like 6
comp95885_c0_seq1	AT1G77980.1	4e-30	AGAMOUS-like 66
comp187482_c1_seq1	AT5G60910.1	5e-24	AGAMOUS-like 8
comp208595_c2_seq2	AT5G60910.1	3e-32	AGAMOUS-like 8
comp208595_c2_seq3	AT5G60910.1	8e-13	AGAMOUS-like 8
comp208595_c2_seq4	AT5G60910.1	2e-32	AGAMOUS-like 8
comp208595_c2_seq6	AT5G60910.1	8e-33	AGAMOUS-like 8
comp208595_c2_seq7	AT5G60910.1	6e-33	AGAMOUS-like 8
comp208595_c2_seq8	AT5G60910.1	7e-33	AGAMOUS-like 8
comp208595_c2_seq10	AT5G60910.1	2e-32	AGAMOUS-like 8
comp146424_c0_seq1	AT5G62310.1	2e-76	AGC (cAMP-dependent, cGMP-dependent and protein kinase C) kinase family protein
comp174340_c0_seq1	AT2G20470.1	3e-13	AGC (cAMP-dependent, cGMP-dependent and protein kinase C) kinase family protein
comp174839_c1_seq1	AT4G14350.3	2e-35	AGC (cAMP-dependent, cGMP-dependent and protein kinase C) kinase family protein
comp174839_c2_seq1	AT2G20470.1	5e-35	AGC (cAMP-dependent, cGMP-dependent and protein kinase C) kinase family protein
comp201051_c0_seq1	AT3G20830.1	2e-18	AGC (cAMP-dependent, cGMP-dependent and protein kinase C) kinase family protein
comp201051_c0_seq2	AT3G20830.1	2e-18	AGC (cAMP-dependent, cGMP-dependent and protein kinase C) kinase family protein
comp201393_c0_seq1	AT4G33080.2	6e-30	AGC (cAMP-dependent, cGMP-dependent and protein kinase C) kinase family protein
comp201393_c1_seq1	AT4G33080.2	1e-44	AGC (cAMP-dependent, cGMP-dependent and protein kinase C) kinase family protein
comp203594_c0_seq1	AT2G20470.1	1e-49	AGC (cAMP-dependent, cGMP-dependent and protein kinase C) kinase family protein
comp203594_c5_seq1	AT2G20470.1	1e-45	AGC (cAMP-dependent, cGMP-dependent and protein kinase C) kinase family protein
comp207361_c3_seq1	AT4G14350.3	1e-115	AGC (cAMP-dependent, cGMP-dependent and protein kinase C) kinase family protein
comp207361_c3_seq2	AT4G14350.3	1e-115	AGC (cAMP-dependent, cGMP-dependent and protein kinase C) kinase family protein
comp207361_c3_seq3	AT4G14350.3	3e-86	AGC (cAMP-dependent, cGMP-dependent and protein kinase C) kinase family protein
comp207361_c3_seq4	AT4G14350.3	1e-115	AGC (cAMP-dependent, cGMP-dependent and protein kinase C) kinase family protein
comp207361_c3_seq5	AT4G14350.3	1e-115	AGC (cAMP-dependent, cGMP-dependent and protein kinase C) kinase family protein
comp207361_c3_seq6	AT4G14350.3	1e-115	AGC (cAMP-dependent, cGMP-dependent and protein kinase C) kinase family protein
comp207361_c3_seq7	AT4G14350.3	1e-115	AGC (cAMP-dependent, cGMP-dependent and protein kinase C) kinase family protein
comp207361_c3_seq8	AT4G14350.3	1e-115	AGC (cAMP-dependent, cGMP-dependent and protein kinase C) kinase family protein
comp207361_c3_seq9	AT4G14350.3	1e-115	AGC (cAMP-dependent, cGMP-dependent and protein kinase C) kinase family protein
comp207361_c3_seq10	AT4G14350.3	1e-115	AGC (cAMP-dependent, cGMP-dependent and protein kinase C) kinase family protein
comp207361_c3_seq11	AT4G14350.3	1e-115	AGC (cAMP-dependent, cGMP-dependent and protein kinase C) kinase family protein
comp207361_c3_seq12	AT4G14350.3	1e-115	AGC (cAMP-dependent, cGMP-dependent and protein kinase C) kinase family protein
comp207361_c3_seq13	AT4G14350.3	1e-115	AGC (cAMP-dependent, cGMP-dependent and protein kinase C) kinase family protein
comp207361_c3_seq14	AT4G14350.3	1e-115	AGC (cAMP-dependent, cGMP-dependent and protein kinase C) kinase family protein
comp207361_c3_seq15	AT4G14350.3	1e-115	AGC (cAMP-dependent, cGMP-dependent and protein kinase C) kinase family protein
comp207361_c3_seq16	AT4G14350.3	1e-115	AGC (cAMP-dependent, cGMP-dependent and protein kinase C) kinase family protein
comp207361_c3_seq17	AT4G14350.3	1e-115	AGC (cAMP-dependent, cGMP-dependent and protein kinase C) kinase family protein
comp207361_c3_seq19	AT4G14350.3	1e-115	AGC (cAMP-dependent, cGMP-dependent and protein kinase C) kinase family protein
comp207361_c3_seq20	AT4G14350.3	1e-115	AGC (cAMP-dependent, cGMP-dependent and protein kinase C) kinase family protein
comp207361_c3_seq21	AT4G14350.3	1e-115	AGC (cAMP-dependent, cGMP-dependent and protein kinase C) kinase family protein
comp207361_c3_seq22	AT4G14350.3	1e-115	AGC (cAMP-dependent, cGMP-dependent and protein kinase C) kinase family protein
comp207361_c3_seq23	AT4G14350.3	1e-115	AGC (cAMP-dependent, cGMP-dependent and protein kinase C) kinase family protein
comp207361_c3_seq24	AT4G14350.3	1e-115	AGC (cAMP-dependent, cGMP-dependent and protein kinase C) kinase family protein
comp207361_c3_seq25	AT4G14350.3	1e-115	AGC (cAMP-dependent, cGMP-dependent and protein kinase C) kinase family protein
comp207361_c3_seq26	AT4G14350.3	1e-115	AGC (cAMP-dependent, cGMP-dependent and protein kinase C) kinase family protein
comp207361_c3_seq27	AT4G14350.3	1e-115	AGC (cAMP-dependent, cGMP-dependent and protein kinase C) kinase family protein
comp207361_c3_seq28	AT4G14350.3	1e-115	AGC (cAMP-dependent, cGMP-dependent and protein kinase C) kinase family protein
comp207361_c3_seq29	AT4G14350.3	1e-115	AGC (cAMP-dependent, cGMP-dependent and protein kinase C) kinase family protein
comp3450299_c0_seq1	AT2G19400.1	2e-31	AGC (cAMP-dependent, cGMP-dependent and protein kinase C) kinase family protein
comp4010472_c0_seq1	AT3G12690.3	9e-25	AGC kinase 1.5
comp183051_c2_seq1	AT1G68580.1	5e-11	agenet domain-containing protein / bromo-adjacent homology (BAH) domain-containing protein
comp202337_c0_seq1	AT1G68580.1	2e-15	agenet domain-containing protein / bromo-adjacent homology (BAH) domain-containing protein
comp202337_c0_seq2	AT1G68580.1	2e-15	agenet domain-containing protein / bromo-adjacent homology (BAH) domain-containing protein
comp202337_c0_seq3	AT1G68580.1	2e-15	agenet domain-containing protein / bromo-adjacent homology (BAH) domain-containing protein
comp202337_c0_seq4	AT1G68580.1	2e-15	agenet domain-containing protein / bromo-adjacent homology (BAH) domain-containing protein
comp208908_c0_seq1	AT5G55600.3	3e-18	agenet domain-containing protein / bromo-adjacent homology (BAH) domain-containing protein
comp208908_c0_seq3	AT5G55600.3	3e-18	agenet domain-containing protein / bromo-adjacent homology (BAH) domain-containing protein
comp208908_c0_seq4	AT5G55600.3	3e-18	agenet domain-containing protein / bromo-adjacent homology (BAH) domain-containing protein
comp208908_c0_seq5	AT5G55600.3	3e-18	agenet domain-containing protein / bromo-adjacent homology (BAH) domain-containing protein
comp208908_c0_seq6	AT5G55600.3	6e-18	agenet domain-containing protein / bromo-adjacent homology (BAH) domain-containing protein
comp208908_c0_seq7	AT5G55600.3	3e-18	agenet domain-containing protein / bromo-adjacent homology (BAH) domain-containing protein
comp208908_c0_seq8	AT5G55600.3	7e-18	agenet domain-containing protein / bromo-adjacent homology (BAH) domain-containing protein
comp208908_c0_seq9	AT5G55600.3	3e-18	agenet domain-containing protein / bromo-adjacent homology (BAH) domain-containing protein
comp208908_c0_seq10	AT5G55600.3	7e-18	agenet domain-containing protein / bromo-adjacent homology (BAH) domain-containing protein
comp208908_c0_seq11	AT5G55600.3	3e-18	agenet domain-containing protein / bromo-adjacent homology (BAH) domain-containing protein
comp208908_c0_seq12	AT5G55600.3	3e-18	agenet domain-containing protein / bromo-adjacent homology (BAH) domain-containing protein
comp208908_c0_seq13	AT5G55600.3	6e-18	agenet domain-containing protein / bromo-adjacent homology (BAH) domain-containing protein
comp208908_c0_seq14	AT5G55600.3	6e-18	agenet domain-containing protein / bromo-adjacent homology (BAH) domain-containing protein
comp208908_c0_seq15	AT5G55600.3	3e-18	agenet domain-containing protein / bromo-adjacent homology (BAH) domain-containing protein
comp208908_c0_seq16	AT5G55600.3	7e-18	agenet domain-containing protein / bromo-adjacent homology (BAH) domain-containing protein
comp208908_c0_seq17	AT5G55600.3	3e-18	agenet domain-containing protein / bromo-adjacent homology (BAH) domain-containing protein
comp208908_c0_seq18	AT5G55600.3	6e-18	agenet domain-containing protein / bromo-adjacent homology (BAH) domain-containing protein
comp208908_c0_seq19	AT5G55600.3	3e-18	agenet domain-containing protein / bromo-adjacent homology (BAH) domain-containing protein
comp208908_c0_seq20	AT5G55600.3	3e-18	agenet domain-containing protein / bromo-adjacent homology (BAH) domain-containing protein
comp208908_c0_seq21	AT5G55600.3	3e-18	agenet domain-containing protein / bromo-adjacent homology (BAH) domain-containing protein
comp208908_c0_seq22	AT5G55600.3	7e-18	agenet domain-containing protein / bromo-adjacent homology (BAH) domain-containing protein
comp208908_c0_seq23	AT5G55600.3	3e-18	agenet domain-containing protein / bromo-adjacent homology (BAH) domain-containing protein
comp208908_c0_seq24	AT5G55600.3	7e-18	agenet domain-containing protein / bromo-adjacent homology (BAH) domain-containing protein
comp208908_c0_seq25	AT5G55600.3	3e-18	agenet domain-containing protein / bromo-adjacent homology (BAH) domain-containing protein
comp208908_c0_seq26	AT5G55600.3	7e-18	agenet domain-containing protein / bromo-adjacent homology (BAH) domain-containing protein
comp208908_c0_seq27	AT5G55600.3	3e-18	agenet domain-containing protein / bromo-adjacent homology (BAH) domain-containing protein
comp208908_c0_seq28	AT5G55600.3	3e-18	agenet domain-containing protein / bromo-adjacent homology (BAH) domain-containing protein
comp208908_c0_seq29	AT5G55600.3	6e-18	agenet domain-containing protein / bromo-adjacent homology (BAH) domain-containing protein
comp208908_c0_seq30	AT5G55600.3	3e-18	agenet domain-containing protein / bromo-adjacent homology (BAH) domain-containing protein
comp208908_c0_seq31	AT5G55600.3	3e-18	agenet domain-containing protein / bromo-adjacent homology (BAH) domain-containing protein
comp208908_c0_seq32	AT5G55600.3	6e-18	agenet domain-containing protein / bromo-adjacent homology (BAH) domain-containing protein
comp208908_c0_seq33	AT5G55600.3	3e-18	agenet domain-containing protein / bromo-adjacent homology (BAH) domain-containing protein
comp208908_c0_seq34	AT5G55600.3	3e-18	agenet domain-containing protein / bromo-adjacent homology (BAH) domain-containing protein
comp208908_c0_seq35	AT5G55600.3	7e-18	agenet domain-containing protein / bromo-adjacent homology (BAH) domain-containing protein
comp208908_c0_seq36	AT5G55600.3	7e-18	agenet domain-containing protein / bromo-adjacent homology (BAH) domain-containing protein
comp208908_c0_seq37	AT5G55600.3	7e-18	agenet domain-containing protein / bromo-adjacent homology (BAH) domain-containing protein
comp208908_c0_seq38	AT5G55600.3	3e-18	agenet domain-containing protein / bromo-adjacent homology (BAH) domain-containing protein
comp208908_c0_seq39	AT5G55600.3	3e-18	agenet domain-containing protein / bromo-adjacent homology (BAH) domain-containing protein
comp208908_c0_seq40	AT5G55600.3	7e-18	agenet domain-containing protein / bromo-adjacent homology (BAH) domain-containing protein
comp208908_c0_seq41	AT5G55600.3	6e-18	agenet domain-containing protein / bromo-adjacent homology (BAH) domain-containing protein
comp208908_c0_seq42	AT5G55600.3	3e-18	agenet domain-containing protein / bromo-adjacent homology (BAH) domain-containing protein
comp208908_c0_seq43	AT5G55600.3	7e-18	agenet domain-containing protein / bromo-adjacent homology (BAH) domain-containing protein
comp208908_c0_seq44	AT5G55600.3	3e-18	agenet domain-containing protein / bromo-adjacent homology (BAH) domain-containing protein
comp208908_c0_seq45	AT5G55600.3	6e-18	agenet domain-containing protein / bromo-adjacent homology (BAH) domain-containing protein
comp208908_c0_seq46	AT5G55600.3	6e-18	agenet domain-containing protein / bromo-adjacent homology (BAH) domain-containing protein
comp208908_c0_seq47	AT5G55600.3	3e-18	agenet domain-containing protein / bromo-adjacent homology (BAH) domain-containing protein
comp208908_c0_seq48	AT5G55600.3	3e-18	agenet domain-containing protein / bromo-adjacent homology (BAH) domain-containing protein
comp208908_c0_seq49	AT5G55600.3	7e-18	agenet domain-containing protein / bromo-adjacent homology (BAH) domain-containing protein
comp208908_c0_seq50	AT5G55600.3	6e-18	agenet domain-containing protein / bromo-adjacent homology (BAH) domain-containing protein
comp201802_c0_seq3	AT3G12050.2	4e-23	Aha1 domain-containing protein
comp204927_c0_seq1	AT2G35040.2	6e-55	AICARFT/IMPCHase bienzyme family protein
comp203379_c0_seq2	AT5G57390.1	5e-77	AINTEGUMENTA-like 5
comp203379_c0_seq3	AT5G57390.1	5e-77	AINTEGUMENTA-like 5
comp203379_c0_seq4	AT5G57390.1	2e-43	AINTEGUMENTA-like 5
comp203379_c0_seq10	AT5G57390.1	1e-43	AINTEGUMENTA-like 5
comp203379_c0_seq12	AT5G57390.1	7e-46	AINTEGUMENTA-like 5
comp203379_c0_seq13	AT5G57390.1	6e-77	AINTEGUMENTA-like 5
comp203379_c0_seq17	AT5G57390.1	1e-44	AINTEGUMENTA-like 5
comp203379_c0_seq18	AT5G57390.1	1e-44	AINTEGUMENTA-like 5
comp203379_c0_seq19	AT5G57390.1	2e-79	AINTEGUMENTA-like 5
comp203379_c0_seq22	AT5G57390.1	2e-43	AINTEGUMENTA-like 5
comp203379_c0_seq23	AT5G57390.1	1e-44	AINTEGUMENTA-like 5
comp203379_c0_seq24	AT5G57390.1	1e-43	AINTEGUMENTA-like 5
comp203379_c0_seq27	AT5G57390.1	4e-47	AINTEGUMENTA-like 5
comp203379_c0_seq31	AT5G57390.1	7e-45	AINTEGUMENTA-like 5
comp203379_c0_seq32	AT5G57390.1	5e-42	AINTEGUMENTA-like 5
comp190698_c1_seq1	AT5G10510.1	9e-41	AINTEGUMENTA-like 6
comp204116_c0_seq10	AT5G10510.1	9e-29	AINTEGUMENTA-like 6
comp204116_c0_seq26	AT5G10510.1	5e-28	AINTEGUMENTA-like 6
comp190698_c1_seq2	AT5G65510.1	3e-70	AINTEGUMENTA-like 7
comp202153_c0_seq4	AT5G65510.1	4e-12	AINTEGUMENTA-like 7
comp202153_c0_seq11	AT5G65510.1	3e-12	AINTEGUMENTA-like 7
comp204116_c0_seq5	AT5G65510.1	1e-20	AINTEGUMENTA-like 7
comp204116_c0_seq29	AT5G65510.1	6e-37	AINTEGUMENTA-like 7
comp204116_c0_seq32	AT5G65510.1	8e-31	AINTEGUMENTA-like 7
comp172226_c3_seq1	AT1G79450.2	4e-12	ALA-interacting subunit 5
comp197846_c0_seq1	AT1G72330.1	2e-89	alanine aminotransferase 2
comp197846_c0_seq2	AT1G72330.1	2e-89	alanine aminotransferase 2
comp197462_c0_seq1	AT2G13360.2	2e-17	alanine:glyoxylate aminotransferase
comp197462_c0_seq3	AT2G13360.2	2e-17	alanine:glyoxylate aminotransferase
comp197462_c0_seq10	AT2G13360.2	2e-17	alanine:glyoxylate aminotransferase
[truncated: 43,458 more rows]

## Sheet: Peanut DB
Transcripts	Best hits	E-value
comp205867_c0_seq5	t3818.cdna.v1.contig1	0
comp205867_c0_seq15	t3818.cdna.v1.contig1	0
comp143874_c1_seq1	t3818.cdna.v1.contig10	0
comp153541_c0_seq1	t3818.cdna.v1.contig100	3e-99
comp153541_c0_seq2	t3818.cdna.v1.contig100	0
comp202010_c1_seq1	t3818.cdna.v1.contig10000	0
comp202010_c1_seq2	t3818.cdna.v1.contig10000	0
comp202010_c1_seq3	t3818.cdna.v1.contig10000	0
comp202010_c1_seq4	t3818.cdna.v1.contig10000	0
comp202010_c1_seq5	t3818.cdna.v1.contig10000	0
comp202010_c1_seq6	t3818.cdna.v1.contig10000	0
comp202010_c1_seq7	t3818.cdna.v1.contig10000	0
comp202010_c1_seq8	t3818.cdna.v1.contig10000	1e-112
comp202010_c1_seq9	t3818.cdna.v1.contig10000	0
comp202010_c1_seq10	t3818.cdna.v1.contig10000	0
comp202010_c1_seq11	t3818.cdna.v1.contig10000	0
comp202010_c1_seq12	t3818.cdna.v1.contig10000	0
comp202010_c1_seq13	t3818.cdna.v1.contig10000	0
comp202010_c1_seq15	t3818.cdna.v1.contig10000	0
comp202010_c1_seq16	t3818.cdna.v1.contig10000	0
comp202010_c1_seq17	t3818.cdna.v1.contig10000	0
comp2627016_c0_seq1	t3818.cdna.v1.contig10000	5e-23
comp202394_c0_seq1	t3818.cdna.v1.contig10002	0
comp202394_c0_seq2	t3818.cdna.v1.contig10002	0
comp202394_c0_seq3	t3818.cdna.v1.contig10002	0
comp165771_c0_seq2	t3818.cdna.v1.contig10003	5e-16
comp175281_c0_seq1	t3818.cdna.v1.contig10003	3e-43
comp205545_c2_seq3	t3818.cdna.v1.contig10003	4e-46
comp205545_c2_seq4	t3818.cdna.v1.contig10003	1e-161
comp207638_c0_seq1	t3818.cdna.v1.contig10003	5e-28
comp207638_c0_seq3	t3818.cdna.v1.contig10003	2e-54
comp207638_c0_seq4	t3818.cdna.v1.contig10003	7e-35
comp819347_c0_seq1	t3818.cdna.v1.contig10003	3e-20
comp1326669_c0_seq1	t3818.cdna.v1.contig10003	7e-13
comp1450173_c0_seq1	t3818.cdna.v1.contig10003	7e-65
comp201210_c0_seq1	t3818.cdna.v1.contig10004	7e-92
comp201210_c0_seq2	t3818.cdna.v1.contig10004	0
comp201210_c0_seq3	t3818.cdna.v1.contig10004	0
comp201210_c0_seq4	t3818.cdna.v1.contig10004	1e-117
comp201210_c0_seq5	t3818.cdna.v1.contig10004	1e-138
comp166596_c0_seq1	t3818.cdna.v1.contig10005	4e-64
comp173633_c0_seq1	t3818.cdna.v1.contig10005	6e-14
comp203529_c1_seq1	t3818.cdna.v1.contig10005	0
comp202512_c1_seq1	t3818.cdna.v1.contig10006	1e-152
comp737571_c0_seq1	t3818.cdna.v1.contig10006	2e-14
comp196210_c4_seq1	t3818.cdna.v1.contig10007	2e-69
comp196210_c4_seq2	t3818.cdna.v1.contig10007	1e-109
comp204317_c3_seq7	t3818.cdna.v1.contig10007	0
comp204317_c3_seq10	t3818.cdna.v1.contig10007	0
comp204317_c3_seq13	t3818.cdna.v1.contig10007	0
comp204317_c3_seq15	t3818.cdna.v1.contig10007	0
comp204317_c3_seq17	t3818.cdna.v1.contig10007	0
comp200424_c0_seq7	t3818.cdna.v1.contig10008	0
comp200424_c0_seq11	t3818.cdna.v1.contig10008	0
comp200424_c0_seq17	t3818.cdna.v1.contig10008	0
comp207857_c0_seq3	t3818.cdna.v1.contig10009	0
comp207857_c0_seq4	t3818.cdna.v1.contig10009	0
comp207857_c0_seq5	t3818.cdna.v1.contig10009	0
comp207857_c0_seq6	t3818.cdna.v1.contig10009	0
comp199334_c2_seq1	t3818.cdna.v1.contig1001	3e-33
comp199334_c2_seq2	t3818.cdna.v1.contig1001	0
comp199334_c2_seq3	t3818.cdna.v1.contig1001	0
comp181034_c0_seq1	t3818.cdna.v1.contig10010	2e-86
comp200793_c1_seq1	t3818.cdna.v1.contig10010	0
comp200793_c1_seq2	t3818.cdna.v1.contig10010	0
comp200793_c1_seq3	t3818.cdna.v1.contig10010	0
comp200793_c1_seq4	t3818.cdna.v1.contig10010	0
comp200793_c1_seq5	t3818.cdna.v1.contig10010	1e-68
comp200793_c1_seq6	t3818.cdna.v1.contig10010	0
comp200793_c1_seq7	t3818.cdna.v1.contig10010	0
comp200793_c1_seq9	t3818.cdna.v1.contig10010	0
comp200793_c1_seq10	t3818.cdna.v1.contig10010	0
comp200793_c1_seq12	t3818.cdna.v1.contig10010	0
comp200793_c1_seq15	t3818.cdna.v1.contig10010	0
comp201713_c0_seq10	t3818.cdna.v1.contig10010	3e-17
comp166687_c0_seq3	t3818.cdna.v1.contig10011	1e-11
comp190795_c0_seq1	t3818.cdna.v1.contig10011	8e-20
comp190795_c0_seq2	t3818.cdna.v1.contig10011	8e-20
comp207528_c0_seq1	t3818.cdna.v1.contig10011	0
comp207528_c0_seq2	t3818.cdna.v1.contig10011	0
comp207528_c0_seq3	t3818.cdna.v1.contig10011	0
comp207528_c0_seq4	t3818.cdna.v1.contig10011	2e-86
comp207528_c0_seq5	t3818.cdna.v1.contig10011	1e-110
comp207528_c0_seq6	t3818.cdna.v1.contig10011	0
comp207528_c0_seq8	t3818.cdna.v1.contig10011	0
comp207528_c0_seq10	t3818.cdna.v1.contig10011	0
comp207528_c0_seq11	t3818.cdna.v1.contig10011	0
comp207528_c0_seq12	t3818.cdna.v1.contig10011	0
comp207528_c0_seq13	t3818.cdna.v1.contig10011	0
comp207528_c0_seq14	t3818.cdna.v1.contig10011	0
comp207528_c0_seq15	t3818.cdna.v1.contig10011	0
comp207528_c0_seq16	t3818.cdna.v1.contig10011	1e-110
comp207528_c0_seq17	t3818.cdna.v1.contig10011	0
comp207528_c0_seq18	t3818.cdna.v1.contig10011	0
comp207528_c0_seq19	t3818.cdna.v1.contig10011	0
comp207528_c0_seq20	t3818.cdna.v1.contig10011	0
comp207528_c0_seq22	t3818.cdna.v1.contig10011	0
comp207528_c0_seq24	t3818.cdna.v1.contig10011	0
comp207528_c0_seq25	t3818.cdna.v1.contig10011	0
comp207528_c0_seq26	t3818.cdna.v1.contig10011	2e-86
comp207528_c0_seq30	t3818.cdna.v1.contig10011	0
comp207528_c0_seq31	t3818.cdna.v1.contig10011	0
comp207528_c0_seq32	t3818.cdna.v1.contig10011	0
comp207528_c0_seq33	t3818.cdna.v1.contig10011	0
comp2886607_c0_seq1	t3818.cdna.v1.contig10011	7e-16
comp162393_c0_seq1	t3818.cdna.v1.contig10012	4e-23
comp202615_c0_seq2	t3818.cdna.v1.contig10012	0
comp202615_c0_seq3	t3818.cdna.v1.contig10012	8e-97
comp202615_c0_seq4	t3818.cdna.v1.contig10012	8e-97
comp202615_c0_seq5	t3818.cdna.v1.contig10012	0
comp206252_c1_seq1	t3818.cdna.v1.contig10013	0
comp206252_c1_seq2	t3818.cdna.v1.contig10013	0
comp206252_c1_seq3	t3818.cdna.v1.contig10013	0
comp206252_c1_seq8	t3818.cdna.v1.contig10013	0
comp206252_c1_seq11	t3818.cdna.v1.contig10013	0
comp206252_c1_seq13	t3818.cdna.v1.contig10013	0
comp208232_c4_seq1	t3818.cdna.v1.contig10015	0
comp208232_c4_seq2	t3818.cdna.v1.contig10015	0
comp198262_c0_seq1	t3818.cdna.v1.contig10016	0
comp198262_c0_seq2	t3818.cdna.v1.contig10016	0
comp208446_c0_seq23	t3818.cdna.v1.contig10018	2e-53
comp208446_c0_seq24	t3818.cdna.v1.contig10018	7e-56
comp208446_c0_seq46	t3818.cdna.v1.contig10018	5e-56
comp208446_c0_seq53	t3818.cdna.v1.contig10018	0
comp208446_c0_seq55	t3818.cdna.v1.contig10018	0
comp208446_c0_seq70	t3818.cdna.v1.contig10018	0
comp208446_c0_seq74	t3818.cdna.v1.contig10018	7e-56
comp208446_c0_seq80	t3818.cdna.v1.contig10018	4e-56
comp208446_c0_seq83	t3818.cdna.v1.contig10018	2e-56
comp208446_c0_seq85	t3818.cdna.v1.contig10018	1e-53
comp208446_c0_seq86	t3818.cdna.v1.contig10018	7e-53
comp208446_c0_seq87	t3818.cdna.v1.contig10018	1e-56
comp208446_c0_seq97	t3818.cdna.v1.contig10018	4e-54
comp197233_c0_seq1	t3818.cdna.v1.contig10019	0
comp197233_c0_seq2	t3818.cdna.v1.contig10019	0
comp197233_c0_seq3	t3818.cdna.v1.contig10019	0
comp197233_c0_seq4	t3818.cdna.v1.contig10019	0
comp207409_c0_seq2	t3818.cdna.v1.contig1002	0
comp207409_c0_seq3	t3818.cdna.v1.contig1002	0
comp207409_c0_seq5	t3818.cdna.v1.contig1002	0
comp207409_c0_seq8	t3818.cdna.v1.contig1002	0
comp173347_c0_seq1	t3818.cdna.v1.contig10020	5e-29
comp176592_c0_seq1	t3818.cdna.v1.contig10020	8e-15
comp195071_c1_seq6	t3818.cdna.v1.contig10020	0
comp208067_c3_seq25	t3818.cdna.v1.contig10020	2e-18
comp2308581_c0_seq1	t3818.cdna.v1.contig10020	3e-20
comp26038_c0_seq1	t3818.cdna.v1.contig10022	9e-28
comp122945_c0_seq1	t3818.cdna.v1.contig10022	3e-39
comp159240_c1_seq1	t3818.cdna.v1.contig10022	5e-25
comp168653_c0_seq1	t3818.cdna.v1.contig10022	1e-101
comp208942_c0_seq4	t3818.cdna.v1.contig10022	0
comp1648259_c0_seq1	t3818.cdna.v1.contig10022	6e-30
comp1854225_c0_seq1	t3818.cdna.v1.contig10022	5e-25
comp3758307_c0_seq1	t3818.cdna.v1.contig10022	3e-14
comp4758816_c0_seq1	t3818.cdna.v1.contig10022	2e-21
comp119710_c0_seq1	t3818.cdna.v1.contig10023	4e-80
comp191893_c0_seq1	t3818.cdna.v1.contig10023	1e-158
comp191893_c0_seq2	t3818.cdna.v1.contig10023	1e-158
comp190946_c0_seq1	t3818.cdna.v1.contig10024	0
comp205694_c0_seq1	t3818.cdna.v1.contig10024	3e-27
comp205694_c0_seq2	t3818.cdna.v1.contig10024	3e-27
comp206454_c1_seq1	t3818.cdna.v1.contig10025	0
comp204809_c0_seq1	t3818.cdna.v1.contig10027	0
comp204809_c1_seq4	t3818.cdna.v1.contig10027	0
comp198299_c0_seq1	t3818.cdna.v1.contig10028	0
comp198299_c0_seq2	t3818.cdna.v1.contig10028	1e-75
comp198299_c0_seq3	t3818.cdna.v1.contig10028	0
comp198299_c0_seq4	t3818.cdna.v1.contig10028	4e-31
comp198299_c0_seq5	t3818.cdna.v1.contig10028	0
comp198299_c0_seq6	t3818.cdna.v1.contig10028	5e-62
comp198299_c0_seq7	t3818.cdna.v1.contig10028	7e-62
comp198299_c0_seq8	t3818.cdna.v1.contig10028	4e-38
comp198299_c0_seq9	t3818.cdna.v1.contig10028	6e-62
comp198299_c0_seq10	t3818.cdna.v1.contig10028	1e-108
comp198299_c0_seq11	t3818.cdna.v1.contig10028	1e-111
comp198299_c0_seq12	t3818.cdna.v1.contig10028	4e-38
comp198299_c0_seq13	t3818.cdna.v1.contig10028	5e-68
comp198299_c0_seq14	t3818.cdna.v1.contig10028	0
comp198299_c0_seq15	t3818.cdna.v1.contig10028	4e-31
comp198299_c0_seq16	t3818.cdna.v1.contig10028	1e-124
comp198299_c0_seq17	t3818.cdna.v1.contig10028	0
comp198299_c0_seq18	t3818.cdna.v1.contig10028	1e-111
comp198299_c0_seq19	t3818.cdna.v1.contig10028	0
comp198299_c0_seq20	t3818.cdna.v1.contig10028	0
comp198299_c0_seq21	t3818.cdna.v1.contig10028	5e-68
comp198299_c0_seq22	t3818.cdna.v1.contig10028	1e-111
comp198299_c0_seq23	t3818.cdna.v1.contig10028	7e-62
comp198299_c0_seq24	t3818.cdna.v1.contig10028	4e-68
comp198299_c0_seq25	t3818.cdna.v1.contig10028	0
comp198299_c0_seq26	t3818.cdna.v1.contig10028	4e-68
comp198299_c0_seq27	t3818.cdna.v1.contig10028	1e-75
comp198299_c0_seq28	t3818.cdna.v1.contig10028	0
comp198299_c0_seq29	t3818.cdna.v1.contig10028	1e-124
comp198299_c0_seq30	t3818.cdna.v1.contig10028	0
comp198299_c0_seq31	t3818.cdna.v1.contig10028	1e-146
comp198299_c0_seq32	t3818.cdna.v1.contig10028	4e-31
comp198299_c0_seq33	t3818.cdna.v1.contig10028	1e-44
comp198299_c0_seq34	t3818.cdna.v1.contig10028	1e-111
comp198299_c0_seq35	t3818.cdna.v1.contig10028	2e-62
comp198299_c0_seq36	t3818.cdna.v1.contig10028	6e-47
comp198299_c0_seq37	t3818.cdna.v1.contig10028	0
comp198299_c0_seq38	t3818.cdna.v1.contig10028	3e-28
comp203997_c1_seq1	t3818.cdna.v1.contig10029	2e-79
comp180708_c0_seq1	t3818.cdna.v1.contig1003	0
comp180708_c0_seq2	t3818.cdna.v1.contig1003	0
comp3608149_c0_seq1	t3818.cdna.v1.contig1003	3e-33
comp155863_c0_seq1	t3818.cdna.v1.contig10030	7e-57
comp536903_c0_seq1	t3818.cdna.v1.contig10030	8e-22
comp189517_c0_seq1	t3818.cdna.v1.contig10031	0
comp207995_c2_seq1	t3818.cdna.v1.contig10031	8e-41
comp180516_c0_seq1	t3818.cdna.v1.contig10033	0
comp161199_c1_seq1	t3818.cdna.v1.contig10034	4e-35
comp202924_c0_seq1	t3818.cdna.v1.contig10034	0
comp202924_c0_seq2	t3818.cdna.v1.contig10034	0
comp200817_c0_seq3	t3818.cdna.v1.contig10035	1e-149
comp200817_c0_seq4	t3818.cdna.v1.contig10035	1e-109
comp196868_c1_seq2	t3818.cdna.v1.contig10036	1e-60
comp197578_c0_seq1	t3818.cdna.v1.contig10037	0
comp197578_c0_seq3	t3818.cdna.v1.contig10037	0
comp208553_c0_seq2	t3818.cdna.v1.contig10038	0
comp208553_c0_seq6	t3818.cdna.v1.contig10038	0
comp208553_c0_seq16	t3818.cdna.v1.contig10038	0
comp208553_c0_seq17	t3818.cdna.v1.contig10038	0
comp201881_c0_seq1	t3818.cdna.v1.contig10039	0
comp201881_c0_seq3	t3818.cdna.v1.contig10039	0
comp201881_c0_seq4	t3818.cdna.v1.contig10039	0
comp201881_c0_seq5	t3818.cdna.v1.contig10039	0
comp201881_c0_seq6	t3818.cdna.v1.contig10039	0
comp201881_c0_seq8	t3818.cdna.v1.contig10039	0
comp201881_c0_seq11	t3818.cdna.v1.contig10039	0
comp201881_c0_seq13	t3818.cdna.v1.contig10039	0
comp201881_c0_seq15	t3818.cdna.v1.contig10039	0
comp201881_c0_seq17	t3818.cdna.v1.contig10039	0
comp201881_c0_seq18	t3818.cdna.v1.contig10039	0
comp201881_c0_seq20	t3818.cdna.v1.contig10039	0
comp197513_c1_seq1	t3818.cdna.v1.contig10040	9e-17
comp197513_c1_seq2	t3818.cdna.v1.contig10040	1e-16
comp195766_c0_seq1	t3818.cdna.v1.contig10041	0
comp195766_c0_seq2	t3818.cdna.v1.contig10041	0
comp195766_c0_seq3	t3818.cdna.v1.contig10041	0
comp195766_c0_seq4	t3818.cdna.v1.contig10041	0
comp178984_c0_seq1	t3818.cdna.v1.contig10042	0
comp11443_c0_seq1	t3818.cdna.v1.contig10043	6e-41
comp117678_c0_seq1	t3818.cdna.v1.contig10043	4e-18
comp168606_c0_seq1	t3818.cdna.v1.contig10043	2e-24
comp193260_c0_seq1	t3818.cdna.v1.contig10043	3e-18
comp193260_c0_seq4	t3818.cdna.v1.contig10043	2e-18
comp193260_c2_seq1	t3818.cdna.v1.contig10043	1e-10
comp193260_c2_seq2	t3818.cdna.v1.contig10043	1e-10
comp200117_c1_seq1	t3818.cdna.v1.contig10043	2e-16
comp200117_c1_seq2	t3818.cdna.v1.contig10043	2e-16
comp230603_c0_seq1	t3818.cdna.v1.contig10043	0
comp573_c0_seq1	t3818.cdna.v1.contig10044	4e-83
comp3240493_c0_seq1	t3818.cdna.v1.contig10044	7e-47
comp203924_c0_seq1	t3818.cdna.v1.contig10045	0
comp206045_c0_seq1	t3818.cdna.v1.contig10045	3e-17
comp206045_c0_seq5	t3818.cdna.v1.contig10045	3e-17
comp206045_c0_seq19	t3818.cdna.v1.contig10045	4e-17
comp206045_c0_seq26	t3818.cdna.v1.contig10045	4e-17
comp206045_c0_seq30	t3818.cdna.v1.contig10045	3e-17
comp206045_c0_seq31	t3818.cdna.v1.contig10045	4e-17
comp206045_c0_seq39	t3818.cdna.v1.contig10045	3e-17
comp206045_c0_seq41	t3818.cdna.v1.contig10045	4e-17
comp206045_c0_seq50	t3818.cdna.v1.contig10045	3e-17
comp206045_c0_seq51	t3818.cdna.v1.contig10045	4e-17
comp206045_c0_seq52	t3818.cdna.v1.contig10045	4e-17
comp149246_c0_seq1	t3818.cdna.v1.contig10046	9e-12
comp149246_c0_seq2	t3818.cdna.v1.contig10046	1e-61
comp133076_c0_seq1	t3818.cdna.v1.contig10047	1e-137
comp189543_c1_seq1	t3818.cdna.v1.contig10047	1e-151
comp204380_c0_seq1	t3818.cdna.v1.contig10048	0
comp204380_c0_seq2	t3818.cdna.v1.contig10048	0
comp204614_c1_seq3	t3818.cdna.v1.contig10049	3e-20
comp204614_c1_seq13	t3818.cdna.v1.contig10049	3e-20
comp204985_c3_seq10	t3818.cdna.v1.contig10049	3e-72
comp204985_c3_seq23	t3818.cdna.v1.contig10049	5e-72
comp236344_c0_seq1	t3818.cdna.v1.contig10049	0
comp206317_c0_seq1	t3818.cdna.v1.contig10051	0
comp206317_c0_seq2	t3818.cdna.v1.contig10051	0
comp206317_c0_seq4	t3818.cdna.v1.contig10051	0
comp206317_c0_seq5	t3818.cdna.v1.contig10051	0
comp206317_c0_seq7	t3818.cdna.v1.contig10051	0
comp206317_c0_seq8	t3818.cdna.v1.contig10051	0
comp206317_c0_seq9	t3818.cdna.v1.contig10051	0
comp206317_c0_seq10	t3818.cdna.v1.contig10051	0
comp206317_c0_seq11	t3818.cdna.v1.contig10051	0
comp206317_c0_seq12	t3818.cdna.v1.contig10051	0
comp206317_c0_seq13	t3818.cdna.v1.contig10051	0
comp206317_c0_seq14	t3818.cdna.v1.contig10051	0
comp206317_c0_seq15	t3818.cdna.v1.contig10051	0
comp206317_c0_seq16	t3818.cdna.v1.contig10051	0
comp206317_c0_seq18	t3818.cdna.v1.contig10051	0
comp206317_c0_seq19	t3818.cdna.v1.contig10051	0
comp206317_c0_seq20	t3818.cdna.v1.contig10051	0
comp206317_c0_seq21	t3818.cdna.v1.contig10051	0
comp206317_c0_seq22	t3818.cdna.v1.contig10051	0
comp206317_c0_seq23	t3818.cdna.v1.contig10051	0
comp206317_c0_seq24	t3818.cdna.v1.contig10051	0
comp206317_c0_seq25	t3818.cdna.v1.contig10051	0
comp206317_c0_seq27	t3818.cdna.v1.contig10051	0
comp206317_c0_seq28	t3818.cdna.v1.contig10051	0
comp206317_c0_seq29	t3818.cdna.v1.contig10051	0
comp206317_c0_seq30	t3818.cdna.v1.contig10051	0
comp206317_c0_seq31	t3818.cdna.v1.contig10051	0
comp206317_c0_seq32	t3818.cdna.v1.contig10051	0
comp206317_c0_seq33	t3818.cdna.v1.contig10051	0
comp206317_c0_seq34	t3818.cdna.v1.contig10051	0
comp206317_c0_seq35	t3818.cdna.v1.contig10051	0
comp206317_c0_seq36	t3818.cdna.v1.contig10051	0
comp206317_c0_seq37	t3818.cdna.v1.contig10051	0
comp206317_c0_seq38	t3818.cdna.v1.contig10051	0
comp206317_c0_seq39	t3818.cdna.v1.contig10051	0
comp206317_c0_seq40	t3818.cdna.v1.contig10051	0
comp206317_c0_seq41	t3818.cdna.v1.contig10051	0
comp206317_c0_seq42	t3818.cdna.v1.contig10051	0
comp206317_c0_seq43	t3818.cdna.v1.contig10051	0
comp206317_c0_seq44	t3818.cdna.v1.contig10051	0
comp206317_c0_seq45	t3818.cdna.v1.contig10051	0
comp206317_c0_seq46	t3818.cdna.v1.contig10051	0
comp206317_c0_seq47	t3818.cdna.v1.contig10051	0
comp206317_c0_seq48	t3818.cdna.v1.contig10051	0
comp206317_c0_seq49	t3818.cdna.v1.contig10051	0
comp206317_c0_seq50	t3818.cdna.v1.contig10051	0
comp998167_c0_seq1	t3818.cdna.v1.contig10052	1e-163
comp66246_c0_seq1	t3818.cdna.v1.contig10053	7e-16
comp185653_c0_seq1	t3818.cdna.v1.contig10053	4e-41
comp195979_c0_seq1	t3818.cdna.v1.contig10053	0
comp204145_c0_seq5	t3818.cdna.v1.contig10053	2e-22
comp204145_c0_seq6	t3818.cdna.v1.contig10053	2e-22
comp202987_c1_seq1	t3818.cdna.v1.contig10054	0
comp205377_c2_seq1	t3818.cdna.v1.contig10057	0
comp205377_c2_seq4	t3818.cdna.v1.contig10057	0
comp205377_c2_seq10	t3818.cdna.v1.contig10057	0
comp205377_c2_seq22	t3818.cdna.v1.contig10057	0
comp877407_c0_seq1	t3818.cdna.v1.contig10058	2e-34
comp205508_c1_seq1	t3818.cdna.v1.contig10059	0
comp205508_c1_seq2	t3818.cdna.v1.contig10059	0
comp200527_c1_seq1	t3818.cdna.v1.contig1006	1e-110
comp204814_c0_seq5	t3818.cdna.v1.contig10060	2e-72
comp204814_c0_seq10	t3818.cdna.v1.contig10060	1e-137
comp208504_c0_seq1	t3818.cdna.v1.contig10061	0
comp208504_c0_seq4	t3818.cdna.v1.contig10061	0
comp208504_c0_seq5	t3818.cdna.v1.contig10061	0
comp208504_c0_seq6	t3818.cdna.v1.contig10061	0
comp208504_c0_seq8	t3818.cdna.v1.contig10061	0
comp208504_c0_seq9	t3818.cdna.v1.contig10061	0
comp201294_c0_seq1	t3818.cdna.v1.contig10062	0
comp201294_c0_seq2	t3818.cdna.v1.contig10062	0
comp1577236_c0_seq1	t3818.cdna.v1.contig10065	4e-20
comp183548_c0_seq1	t3818.cdna.v1.contig10067	0
comp206741_c0_seq2	t3818.cdna.v1.contig10068	0
comp111965_c1_seq1	t3818.cdna.v1.contig10069	1e-173
comp196156_c5_seq11	t3818.cdna.v1.contig10069	3e-20
comp198915_c3_seq1	t3818.cdna.v1.contig10069	2e-36
comp198915_c3_seq6	t3818.cdna.v1.contig10069	7e-28
comp198915_c3_seq8	t3818.cdna.v1.contig10069	2e-26
comp200429_c1_seq2	t3818.cdna.v1.contig10069	2e-35
comp679345_c0_seq1	t3818.cdna.v1.contig10069	2e-32
comp903795_c0_seq1	t3818.cdna.v1.contig10069	2e-24
comp917827_c0_seq1	t3818.cdna.v1.contig10069	8e-20
comp1237344_c0_seq1	t3818.cdna.v1.contig10069	1e-25
comp1293818_c0_seq1	t3818.cdna.v1.contig10069	3e-27
comp202632_c2_seq6	t3818.cdna.v1.contig10070	0
comp202632_c2_seq21	t3818.cdna.v1.contig10070	0
comp202632_c2_seq22	t3818.cdna.v1.contig10070	0
comp202632_c2_seq28	t3818.cdna.v1.contig10070	0
comp113205_c0_seq1	t3818.cdna.v1.contig10071	0
comp113205_c1_seq1	t3818.cdna.v1.contig10071	1e-137
comp10260_c0_seq1	t3818.cdna.v1.contig10072	3e-11
comp97169_c0_seq2	t3818.cdna.v1.contig10072	4e-55
comp140103_c0_seq1	t3818.cdna.v1.contig10072	7e-39
comp1152509_c0_seq1	t3818.cdna.v1.contig10072	1e-180
comp198183_c1_seq1	t3818.cdna.v1.contig10073	0
comp198183_c1_seq2	t3818.cdna.v1.contig10073	0
comp198183_c1_seq3	t3818.cdna.v1.contig10073	0
comp198183_c1_seq4	t3818.cdna.v1.contig10073	1e-145
comp198183_c1_seq5	t3818.cdna.v1.contig10073	0
comp198183_c1_seq6	t3818.cdna.v1.contig10073	1e-145
comp204410_c0_seq2	t3818.cdna.v1.contig10074	0
comp203430_c2_seq1	t3818.cdna.v1.contig10075	5e-13
comp12716_c1_seq1	t3818.cdna.v1.contig10077	7e-30
comp13903_c0_seq1	t3818.cdna.v1.contig10077	2e-26
comp207646_c0_seq15	t3818.cdna.v1.contig10077	0
comp309160_c0_seq1	t3818.cdna.v1.contig10077	7e-37
comp2840253_c0_seq1	t3818.cdna.v1.contig10077	3e-20
comp3268549_c0_seq1	t3818.cdna.v1.contig10077	3e-32
comp4666472_c0_seq1	t3818.cdna.v1.contig10077	4e-44
comp5295453_c0_seq1	t3818.cdna.v1.contig10077	9e-11
comp196901_c0_seq2	t3818.cdna.v1.contig10078	0
comp196901_c0_seq3	t3818.cdna.v1.contig10078	0
comp201634_c0_seq1	t3818.cdna.v1.contig10079	0
comp201634_c0_seq2	t3818.cdna.v1.contig10079	0
comp215055_c0_seq1	t3818.cdna.v1.contig10079	3e-23
comp2740474_c0_seq1	t3818.cdna.v1.contig1008	1e-115
comp4381112_c0_seq1	t3818.cdna.v1.contig1008	5e-99
comp190672_c0_seq1	t3818.cdna.v1.contig10080	0
comp198762_c0_seq1	t3818.cdna.v1.contig10081	0
comp190419_c1_seq1	t3818.cdna.v1.contig10084	6e-41
comp190419_c2_seq1	t3818.cdna.v1.contig10084	4e-24
comp190419_c2_seq2	t3818.cdna.v1.contig10084	5e-24
comp205461_c1_seq1	t3818.cdna.v1.contig10084	0
comp205461_c1_seq2	t3818.cdna.v1.contig10084	0
comp182092_c0_seq1	t3818.cdna.v1.contig10085	0
comp177379_c0_seq1	t3818.cdna.v1.contig10086	8e-72
comp177379_c0_seq2	t3818.cdna.v1.contig10086	9e-72
comp208591_c0_seq11	t3818.cdna.v1.contig10086	1e-166
comp208591_c0_seq16	t3818.cdna.v1.contig10086	3e-66
comp208591_c0_seq21	t3818.cdna.v1.contig10086	1e-129
comp208591_c0_seq23	t3818.cdna.v1.contig10086	2e-94
comp208591_c0_seq25	t3818.cdna.v1.contig10086	0
comp208591_c0_seq30	t3818.cdna.v1.contig10086	2e-94
comp208591_c0_seq31	t3818.cdna.v1.contig10086	1e-106
comp208591_c0_seq38	t3818.cdna.v1.contig10086	4e-70
comp2112088_c0_seq1	t3818.cdna.v1.contig10086	2e-37
comp207950_c1_seq4	t3818.cdna.v1.contig10087	0
comp207950_c1_seq6	t3818.cdna.v1.contig10087	0
comp127664_c0_seq1	t3818.cdna.v1.contig10088	0
comp176836_c0_seq1	t3818.cdna.v1.contig10089	4e-80
comp176836_c0_seq2	t3818.cdna.v1.contig10089	3e-80
comp190204_c0_seq1	t3818.cdna.v1.contig10089	1e-120
comp195887_c0_seq1	t3818.cdna.v1.contig10089	2e-47
comp166041_c0_seq1	t3818.cdna.v1.contig1009	1e-122
comp166041_c0_seq2	t3818.cdna.v1.contig1009	0
comp207181_c1_seq13	t3818.cdna.v1.contig10090	0
comp207181_c1_seq15	t3818.cdna.v1.contig10090	0
comp207181_c1_seq19	t3818.cdna.v1.contig10090	1e-113
comp207181_c1_seq30	t3818.cdna.v1.contig10090	0
comp207181_c1_seq33	t3818.cdna.v1.contig10090	0
comp207181_c1_seq41	t3818.cdna.v1.contig10090	0
comp207181_c1_seq43	t3818.cdna.v1.contig10090	0
comp207181_c1_seq45	t3818.cdna.v1.contig10090	0
comp207181_c1_seq49	t3818.cdna.v1.contig10090	0
comp207181_c1_seq51	t3818.cdna.v1.contig10090	0
comp207181_c1_seq53	t3818.cdna.v1.contig10090	0
comp207181_c1_seq58	t3818.cdna.v1.contig10090	0
comp200569_c0_seq1	t3818.cdna.v1.contig10092	0
comp200569_c0_seq2	t3818.cdna.v1.contig10092	0
comp183592_c0_seq1	t3818.cdna.v1.contig10093	1e-17
comp203136_c0_seq1	t3818.cdna.v1.contig10093	0
comp203136_c0_seq3	t3818.cdna.v1.contig10093	0
comp203136_c0_seq4	t3818.cdna.v1.contig10093	0
comp203136_c0_seq5	t3818.cdna.v1.contig10093	0
comp203136_c1_seq1	t3818.cdna.v1.contig10093	8e-61
comp152786_c0_seq1	t3818.cdna.v1.contig10094	8e-35
comp172321_c0_seq1	t3818.cdna.v1.contig10094	0
comp172321_c1_seq1	t3818.cdna.v1.contig10094	4e-22
comp204214_c0_seq1	t3818.cdna.v1.contig10095	0
comp1610630_c0_seq1	t3818.cdna.v1.contig10095	7e-21
comp1637619_c0_seq1	t3818.cdna.v1.contig10095	4e-38
comp185250_c1_seq1	t3818.cdna.v1.contig10096	4e-11
comp205968_c1_seq5	t3818.cdna.v1.contig10096	0
comp205968_c1_seq8	t3818.cdna.v1.contig10096	0
comp205968_c1_seq10	t3818.cdna.v1.contig10096	0
comp205968_c1_seq14	t3818.cdna.v1.contig10096	0
comp205968_c1_seq24	t3818.cdna.v1.contig10096	0
comp205968_c1_seq37	t3818.cdna.v1.contig10096	0
comp205968_c1_seq38	t3818.cdna.v1.contig10096	0
comp205968_c1_seq45	t3818.cdna.v1.contig10096	0
comp205968_c1_seq54	t3818.cdna.v1.contig10096	0
comp205968_c1_seq55	t3818.cdna.v1.contig10096	0
comp129753_c1_seq1	t3818.cdna.v1.contig10097	0
comp152343_c0_seq2	t3818.cdna.v1.contig10098	2e-35
comp203604_c0_seq1	t3818.cdna.v1.contig10098	0
comp171827_c0_seq1	t3818.cdna.v1.contig101	0
comp171827_c1_seq1	t3818.cdna.v1.contig101	1e-156
comp171827_c1_seq2	t3818.cdna.v1.contig101	1e-155
comp171827_c1_seq3	t3818.cdna.v1.contig101	1e-156
comp189951_c0_seq1	t3818.cdna.v1.contig1010	7e-50
comp189951_c0_seq2	t3818.cdna.v1.contig1010	3e-58
comp205645_c0_seq1	t3818.cdna.v1.contig1010	1e-126
comp205645_c0_seq2	t3818.cdna.v1.contig1010	0
comp205645_c0_seq4	t3818.cdna.v1.contig1010	1e-126
comp205645_c0_seq5	t3818.cdna.v1.contig1010	0
comp205645_c0_seq6	t3818.cdna.v1.contig1010	7e-23
comp207895_c0_seq3	t3818.cdna.v1.contig10100	0
comp177660_c0_seq3	t3818.cdna.v1.contig10101	0
comp197463_c0_seq1	t3818.cdna.v1.contig10102	7e-82
comp197463_c0_seq2	t3818.cdna.v1.contig10102	5e-82
comp197463_c0_seq3	t3818.cdna.v1.contig10102	6e-82
comp197463_c0_seq4	t3818.cdna.v1.contig10102	6e-82
comp197463_c0_seq5	t3818.cdna.v1.contig10102	7e-82
comp197463_c1_seq1	t3818.cdna.v1.contig10102	0
comp198717_c1_seq1	t3818.cdna.v1.contig10103	0
comp208859_c1_seq1	t3818.cdna.v1.contig10104	0
comp208859_c1_seq2	t3818.cdna.v1.contig10104	0
comp208859_c1_seq6	t3818.cdna.v1.contig10104	0
comp208859_c1_seq13	t3818.cdna.v1.contig10104	0
comp208859_c1_seq19	t3818.cdna.v1.contig10104	0
comp208859_c1_seq22	t3818.cdna.v1.contig10104	0
comp208859_c1_seq23	t3818.cdna.v1.contig10104	0
comp208859_c1_seq28	t3818.cdna.v1.contig10104	0
comp208859_c1_seq29	t3818.cdna.v1.contig10104	0
comp205265_c1_seq3	t3818.cdna.v1.contig10106	0
comp205265_c1_seq4	t3818.cdna.v1.contig10106	0
comp205265_c1_seq5	t3818.cdna.v1.contig10106	0
comp205265_c1_seq6	t3818.cdna.v1.contig10106	0
comp205265_c1_seq7	t3818.cdna.v1.contig10106	0
comp205265_c1_seq8	t3818.cdna.v1.contig10106	0
comp205265_c1_seq9	t3818.cdna.v1.contig10106	0
comp205265_c1_seq10	t3818.cdna.v1.contig10106	0
comp205265_c1_seq11	t3818.cdna.v1.contig10106	0
comp205265_c1_seq12	t3818.cdna.v1.contig10106	0
comp205265_c1_seq15	t3818.cdna.v1.contig10106	0
comp207567_c1_seq1	t3818.cdna.v1.contig10106	1e-14
comp200390_c2_seq19	t3818.cdna.v1.contig10107	0
comp195115_c0_seq1	t3818.cdna.v1.contig10108	0
comp195115_c0_seq2	t3818.cdna.v1.contig10108	0
comp195115_c0_seq3	t3818.cdna.v1.contig10108	5e-81
comp195115_c0_seq4	t3818.cdna.v1.contig10108	0
comp195115_c0_seq5	t3818.cdna.v1.contig10108	0
comp196091_c0_seq10	t3818.cdna.v1.contig10109	1e-143
comp206728_c3_seq2	t3818.cdna.v1.contig1011	6e-81
comp206728_c3_seq59	t3818.cdna.v1.contig1011	6e-81
comp11929_c0_seq1	t3818.cdna.v1.contig10110	7e-21
comp132964_c0_seq1	t3818.cdna.v1.contig10110	1e-156
comp152736_c0_seq1	t3818.cdna.v1.contig10110	6e-48
comp207849_c1_seq1	t3818.cdna.v1.contig10110	6e-12
comp207849_c1_seq2	t3818.cdna.v1.contig10110	5e-13
comp179199_c0_seq1	t3818.cdna.v1.contig10111	0
comp203370_c1_seq3	t3818.cdna.v1.contig10112	0
comp203370_c1_seq4	t3818.cdna.v1.contig10112	0
comp203370_c1_seq5	t3818.cdna.v1.contig10112	0
comp203370_c1_seq7	t3818.cdna.v1.contig10112	0
comp203370_c1_seq15	t3818.cdna.v1.contig10112	0
comp190195_c0_seq1	t3818.cdna.v1.contig10114	0
comp200388_c0_seq1	t3818.cdna.v1.contig10115	0
comp200388_c0_seq2	t3818.cdna.v1.contig10115	1e-148
comp200388_c0_seq3	t3818.cdna.v1.contig10115	0
comp200388_c0_seq4	t3818.cdna.v1.contig10115	0
comp200388_c0_seq5	t3818.cdna.v1.contig10115	0
comp200388_c0_seq6	t3818.cdna.v1.contig10115	0
comp200388_c0_seq7	t3818.cdna.v1.contig10115	0
comp200388_c0_seq8	t3818.cdna.v1.contig10115	0
comp112397_c1_seq1	t3818.cdna.v1.contig10116	4e-38
comp114314_c0_seq1	t3818.cdna.v1.contig10116	6e-37
comp208828_c1_seq2	t3818.cdna.v1.contig10116	0
comp208828_c1_seq3	t3818.cdna.v1.contig10116	0
comp208828_c1_seq6	t3818.cdna.v1.contig10116	1e-163
comp72386_c0_seq2	t3818.cdna.v1.contig10118	1e-11
comp205946_c0_seq1	t3818.cdna.v1.contig10118	0
comp208382_c0_seq1	t3818.cdna.v1.contig10119	0
comp128943_c0_seq1	t3818.cdna.v1.contig10120	1e-128
comp195779_c0_seq1	t3818.cdna.v1.contig10120	1e-166
comp199257_c4_seq2	t3818.cdna.v1.contig10120	2e-52
comp191801_c0_seq1	t3818.cdna.v1.contig10121	0
comp191801_c0_seq2	t3818.cdna.v1.contig10121	0
comp207536_c0_seq1	t3818.cdna.v1.contig10122	0
comp166665_c1_seq1	t3818.cdna.v1.contig10123	0
comp201910_c0_seq1	t3818.cdna.v1.contig10123	2e-30
comp201910_c0_seq2	t3818.cdna.v1.contig10123	3e-30
comp1062945_c0_seq1	t3818.cdna.v1.contig10123	1e-31
comp1811469_c0_seq1	t3818.cdna.v1.contig10123	6e-46
comp4515587_c0_seq1	t3818.cdna.v1.contig10124	1e-87
comp4782351_c0_seq1	t3818.cdna.v1.contig10124	3e-97
comp185150_c0_seq1	t3818.cdna.v1.contig10125	0
comp185150_c0_seq2	t3818.cdna.v1.contig10125	1e-165
comp159550_c0_seq2	t3818.cdna.v1.contig10126	8e-24
comp201657_c0_seq4	t3818.cdna.v1.contig10126	0
comp201657_c1_seq1	t3818.cdna.v1.contig10126	1e-156
comp201657_c1_seq2	t3818.cdna.v1.contig10126	1e-133
comp5693022_c0_seq1	t3818.cdna.v1.contig10126	5e-22
comp133512_c0_seq1	t3818.cdna.v1.contig10127	1e-16
comp205080_c4_seq2	t3818.cdna.v1.contig10127	0
comp37375_c0_seq1	t3818.cdna.v1.contig10128	7e-16
comp129662_c0_seq1	t3818.cdna.v1.contig10128	4e-39
comp205217_c0_seq9	t3818.cdna.v1.contig10128	0
comp205217_c0_seq32	t3818.cdna.v1.contig10128	0
comp183319_c0_seq1	t3818.cdna.v1.contig10129	0
comp643269_c0_seq1	t3818.cdna.v1.contig1013	2e-83
comp206077_c0_seq1	t3818.cdna.v1.contig10130	0
comp206472_c0_seq3	t3818.cdna.v1.contig10130	4e-26
comp206472_c0_seq6	t3818.cdna.v1.contig10130	3e-26
comp195114_c2_seq1	t3818.cdna.v1.contig10132	0
comp195531_c0_seq23	t3818.cdna.v1.contig10132	2e-12
comp197115_c0_seq1	t3818.cdna.v1.contig10133	0
comp197115_c0_seq2	t3818.cdna.v1.contig10133	0
comp178714_c0_seq1	t3818.cdna.v1.contig10134	0
comp178714_c1_seq1	t3818.cdna.v1.contig10134	1e-53
comp4415848_c0_seq1	t3818.cdna.v1.contig10134	3e-17
comp198014_c0_seq2	t3818.cdna.v1.contig10135	0
comp198014_c0_seq6	t3818.cdna.v1.contig10135	0
comp198014_c0_seq7	t3818.cdna.v1.contig10135	0
comp198014_c0_seq8	t3818.cdna.v1.contig10135	8e-62
comp198014_c0_seq9	t3818.cdna.v1.contig10135	0
comp160917_c0_seq1	t3818.cdna.v1.contig10136	1e-14
comp203968_c0_seq1	t3818.cdna.v1.contig10137	0
comp204704_c1_seq1	t3818.cdna.v1.contig10138	8e-46
comp206605_c0_seq2	t3818.cdna.v1.contig10138	0
comp206605_c0_seq4	t3818.cdna.v1.contig10138	0
comp206605_c0_seq6	t3818.cdna.v1.contig10138	0
comp206605_c0_seq8	t3818.cdna.v1.contig10138	0
comp195778_c2_seq1	t3818.cdna.v1.contig10139	0
comp195778_c2_seq2	t3818.cdna.v1.contig10139	0
comp185421_c0_seq1	t3818.cdna.v1.contig10140	0
comp160789_c0_seq1	t3818.cdna.v1.contig10141	4e-24
comp160789_c0_seq2	t3818.cdna.v1.contig10141	0
comp193591_c0_seq1	t3818.cdna.v1.contig10142	1e-143
comp193591_c1_seq1	t3818.cdna.v1.contig10142	1e-107
comp193591_c4_seq1	t3818.cdna.v1.contig10142	1e-103
comp202882_c0_seq1	t3818.cdna.v1.contig10143	0
comp202882_c0_seq2	t3818.cdna.v1.contig10143	0
comp202882_c0_seq3	t3818.cdna.v1.contig10143	0
comp202882_c0_seq4	t3818.cdna.v1.contig10143	0
comp202882_c0_seq5	t3818.cdna.v1.contig10143	0
comp194044_c1_seq1	t3818.cdna.v1.contig10144	0
comp101943_c0_seq1	t3818.cdna.v1.contig10145	0
comp159667_c0_seq1	t3818.cdna.v1.contig10145	3e-29
comp159667_c0_seq2	t3818.cdna.v1.contig10145	0
comp160753_c1_seq1	t3818.cdna.v1.contig10145	2e-90
comp160753_c1_seq2	t3818.cdna.v1.contig10145	1e-171
comp160753_c1_seq3	t3818.cdna.v1.contig10145	1e-147
comp195849_c0_seq1	t3818.cdna.v1.contig10146	0
comp195849_c0_seq2	t3818.cdna.v1.contig10146	0
comp195849_c0_seq3	t3818.cdna.v1.contig10146	0
comp195849_c0_seq4	t3818.cdna.v1.contig10146	0
comp199825_c0_seq1	t3818.cdna.v1.contig10147	0
comp199825_c0_seq2	t3818.cdna.v1.contig10147	0
comp199825_c0_seq4	t3818.cdna.v1.contig10147	0
comp199825_c0_seq5	t3818.cdna.v1.contig10147	0
comp206102_c0_seq3	t3818.cdna.v1.contig10148	0
comp206102_c0_seq8	t3818.cdna.v1.contig10148	0
comp200107_c0_seq1	t3818.cdna.v1.contig10149	0
comp200107_c0_seq2	t3818.cdna.v1.contig10149	0
comp18709_c0_seq1	t3818.cdna.v1.contig1015	0
comp198314_c0_seq1	t3818.cdna.v1.contig10150	0
comp198314_c0_seq2	t3818.cdna.v1.contig10150	0
comp198314_c0_seq4	t3818.cdna.v1.contig10150	0
comp198314_c0_seq6	t3818.cdna.v1.contig10150	0
comp198314_c0_seq8	t3818.cdna.v1.contig10150	0
comp202378_c0_seq1	t3818.cdna.v1.contig10151	0
comp202378_c0_seq2	t3818.cdna.v1.contig10151	0
comp202378_c0_seq4	t3818.cdna.v1.contig10151	0
comp202378_c0_seq5	t3818.cdna.v1.contig10151	0
comp202378_c0_seq7	t3818.cdna.v1.contig10151	0
comp202378_c0_seq9	t3818.cdna.v1.contig10151	0
comp202378_c0_seq11	t3818.cdna.v1.contig10151	0
comp202378_c0_seq13	t3818.cdna.v1.contig10151	0
comp208619_c1_seq3	t3818.cdna.v1.contig10155	0
comp201550_c0_seq1	t3818.cdna.v1.contig10156	0
comp201550_c0_seq2	t3818.cdna.v1.contig10156	0
comp201550_c1_seq1	t3818.cdna.v1.contig10156	3e-63
comp201550_c2_seq1	t3818.cdna.v1.contig10156	0
comp26547_c0_seq1	t3818.cdna.v1.contig10157	0
comp57655_c0_seq1	t3818.cdna.v1.contig10157	4e-63
comp127561_c0_seq1	t3818.cdna.v1.contig10159	3e-11
comp163650_c0_seq1	t3818.cdna.v1.contig10159	8e-22
comp194366_c2_seq1	t3818.cdna.v1.contig10159	1e-20
comp200938_c4_seq1	t3818.cdna.v1.contig10159	2e-22
comp208229_c1_seq1	t3818.cdna.v1.contig10159	6e-19
comp124651_c0_seq1	t3818.cdna.v1.contig1016	5e-15
comp203729_c2_seq1	t3818.cdna.v1.contig1016	5e-56
comp203729_c2_seq7	t3818.cdna.v1.contig1016	1e-153
comp203729_c2_seq8	t3818.cdna.v1.contig1016	0
comp203729_c2_seq9	t3818.cdna.v1.contig1016	2e-65
comp203729_c2_seq12	t3818.cdna.v1.contig1016	7e-44
comp201465_c4_seq2	t3818.cdna.v1.contig10160	0
comp201465_c4_seq4	t3818.cdna.v1.contig10160	0
comp201465_c4_seq5	t3818.cdna.v1.contig10160	0
comp201465_c4_seq6	t3818.cdna.v1.contig10160	0
comp164783_c0_seq2	t3818.cdna.v1.contig10161	0
comp206207_c1_seq1	t3818.cdna.v1.contig10162	0
comp206207_c1_seq3	t3818.cdna.v1.contig10162	0
comp206207_c1_seq4	t3818.cdna.v1.contig10162	0
comp206207_c1_seq5	t3818.cdna.v1.contig10162	0
comp206207_c1_seq6	t3818.cdna.v1.contig10162	0
comp206207_c1_seq8	t3818.cdna.v1.contig10162	0
comp206207_c1_seq9	t3818.cdna.v1.contig10162	0
comp206207_c1_seq10	t3818.cdna.v1.contig10162	0
comp206207_c1_seq11	t3818.cdna.v1.contig10162	0
comp206207_c1_seq12	t3818.cdna.v1.contig10162	0
comp206207_c1_seq14	t3818.cdna.v1.contig10162	0
comp206207_c1_seq15	t3818.cdna.v1.contig10162	0
comp203035_c0_seq1	t3818.cdna.v1.contig10164	0
comp28133_c0_seq1	t3818.cdna.v1.contig10165	0
comp207133_c1_seq2	t3818.cdna.v1.contig10166	0
comp207133_c1_seq4	t3818.cdna.v1.contig10166	0
comp207133_c1_seq6	t3818.cdna.v1.contig10166	0
comp201539_c0_seq1	t3818.cdna.v1.contig10168	0
comp201539_c0_seq2	t3818.cdna.v1.contig10168	0
comp193011_c0_seq1	t3818.cdna.v1.contig10169	0
comp193011_c0_seq2	t3818.cdna.v1.contig10169	0
comp193011_c0_seq3	t3818.cdna.v1.contig10169	0
comp193011_c0_seq4	t3818.cdna.v1.contig10169	0
comp193011_c0_seq5	t3818.cdna.v1.contig10169	0
comp208031_c0_seq2	t3818.cdna.v1.contig1017	0
comp203314_c0_seq1	t3818.cdna.v1.contig10170	0
comp203314_c0_seq2	t3818.cdna.v1.contig10170	0
comp203314_c0_seq3	t3818.cdna.v1.contig10170	0
comp203314_c0_seq4	t3818.cdna.v1.contig10170	0
comp203314_c0_seq5	t3818.cdna.v1.contig10170	0
comp203314_c0_seq6	t3818.cdna.v1.contig10170	0
comp203314_c0_seq7	t3818.cdna.v1.contig10170	0
comp203314_c0_seq8	t3818.cdna.v1.contig10170	0
comp203314_c0_seq9	t3818.cdna.v1.contig10170	0
comp203314_c0_seq10	t3818.cdna.v1.contig10170	0
comp203314_c0_seq11	t3818.cdna.v1.contig10170	0
comp203314_c0_seq12	t3818.cdna.v1.contig10170	0
comp206777_c3_seq1	t3818.cdna.v1.contig10171	1e-105
comp191053_c0_seq1	t3818.cdna.v1.contig10172	1e-44
comp191053_c0_seq2	t3818.cdna.v1.contig10172	1e-172
comp191053_c0_seq3	t3818.cdna.v1.contig10172	0
comp191053_c0_seq5	t3818.cdna.v1.contig10172	1e-109
comp202518_c0_seq1	t3818.cdna.v1.contig10173	0
comp202518_c0_seq2	t3818.cdna.v1.contig10173	0
comp202518_c0_seq3	t3818.cdna.v1.contig10173	0
comp202518_c0_seq4	t3818.cdna.v1.contig10173	0
comp206743_c0_seq6	t3818.cdna.v1.contig10174	0
comp206743_c0_seq10	t3818.cdna.v1.contig10174	0
comp206743_c0_seq11	t3818.cdna.v1.contig10174	5e-69
comp190492_c1_seq1	t3818.cdna.v1.contig10175	0
comp190492_c1_seq2	t3818.cdna.v1.contig10175	0
comp190492_c1_seq3	t3818.cdna.v1.contig10175	0
comp207744_c0_seq1	t3818.cdna.v1.contig10175	2e-16
comp207744_c0_seq4	t3818.cdna.v1.contig10175	5e-16
comp207744_c0_seq7	t3818.cdna.v1.contig10175	3e-17
comp207744_c0_seq9	t3818.cdna.v1.contig10175	8e-16
comp207744_c0_seq13	t3818.cdna.v1.contig10175	1e-17
comp207744_c0_seq14	t3818.cdna.v1.contig10175	9e-13
comp207744_c0_seq20	t3818.cdna.v1.contig10175	3e-17
comp207744_c0_seq24	t3818.cdna.v1.contig10175	3e-16
comp207744_c0_seq28	t3818.cdna.v1.contig10175	2e-17
comp207744_c0_seq31	t3818.cdna.v1.contig10175	2e-17
comp207744_c0_seq35	t3818.cdna.v1.contig10175	7e-16
comp207744_c0_seq38	t3818.cdna.v1.contig10175	2e-17
comp207744_c0_seq41	t3818.cdna.v1.contig10175	2e-17
comp207744_c0_seq42	t3818.cdna.v1.contig10175	1e-12
comp207744_c0_seq43	t3818.cdna.v1.contig10175	1e-17
comp207744_c0_seq47	t3818.cdna.v1.contig10175	5e-17
comp207744_c0_seq49	t3818.cdna.v1.contig10175	2e-17
comp207744_c0_seq50	t3818.cdna.v1.contig10175	4e-16
comp207744_c0_seq53	t3818.cdna.v1.contig10175	9e-16
comp207744_c0_seq54	t3818.cdna.v1.contig10175	6e-17
comp207744_c0_seq57	t3818.cdna.v1.contig10175	5e-16
comp207744_c0_seq58	t3818.cdna.v1.contig10175	4e-16
comp207190_c1_seq8	t3818.cdna.v1.contig10176	0
comp207190_c1_seq10	t3818.cdna.v1.contig10176	0
comp204060_c1_seq2	t3818.cdna.v1.contig10177	6e-11
comp204060_c1_seq4	t3818.cdna.v1.contig10177	5e-11
comp204060_c1_seq6	t3818.cdna.v1.contig10177	5e-11
comp204060_c1_seq11	t3818.cdna.v1.contig10177	7e-11
comp205143_c0_seq1	t3818.cdna.v1.contig10177	0
comp205143_c0_seq2	t3818.cdna.v1.contig10177	0
comp205143_c0_seq3	t3818.cdna.v1.contig10177	0
comp205143_c0_seq4	t3818.cdna.v1.contig10177	0
comp205143_c0_seq5	t3818.cdna.v1.contig10177	0
comp205143_c0_seq6	t3818.cdna.v1.contig10177	0
comp205143_c0_seq7	t3818.cdna.v1.contig10177	0
comp205143_c0_seq8	t3818.cdna.v1.contig10177	0
comp205143_c0_seq9	t3818.cdna.v1.contig10177	0
comp205143_c0_seq10	t3818.cdna.v1.contig10177	0
comp207161_c3_seq2	t3818.cdna.v1.contig10178	1e-169
comp207161_c3_seq3	t3818.cdna.v1.contig10178	1e-169
comp207161_c3_seq5	t3818.cdna.v1.contig10178	0
comp207161_c3_seq7	t3818.cdna.v1.contig10178	0
comp207161_c3_seq8	t3818.cdna.v1.contig10178	1e-169
comp207161_c3_seq9	t3818.cdna.v1.contig10178	1e-169
comp207161_c3_seq10	t3818.cdna.v1.contig10178	0
comp207161_c3_seq11	t3818.cdna.v1.contig10178	0
comp207161_c3_seq13	t3818.cdna.v1.contig10178	0
comp207161_c3_seq14	t3818.cdna.v1.contig10178	0
comp207161_c3_seq17	t3818.cdna.v1.contig10178	1e-169
comp207161_c3_seq18	t3818.cdna.v1.contig10178	0
comp207161_c3_seq21	t3818.cdna.v1.contig10178	0
comp207161_c3_seq22	t3818.cdna.v1.contig10178	1e-169
comp207161_c3_seq25	t3818.cdna.v1.contig10178	0
comp207161_c3_seq26	t3818.cdna.v1.contig10178	0
comp207161_c3_seq27	t3818.cdna.v1.contig10178	1e-169
comp207161_c3_seq29	t3818.cdna.v1.contig10178	0
comp207161_c3_seq30	t3818.cdna.v1.contig10178	0
comp207161_c3_seq31	t3818.cdna.v1.contig10178	0
comp207161_c3_seq35	t3818.cdna.v1.contig10178	1e-169
comp207161_c3_seq36	t3818.cdna.v1.contig10178	0
comp207161_c3_seq37	t3818.cdna.v1.contig10178	0
comp207161_c3_seq38	t3818.cdna.v1.contig10178	1e-169
comp207161_c3_seq40	t3818.cdna.v1.contig10178	0
comp207161_c3_seq41	t3818.cdna.v1.contig10178	0
comp207161_c3_seq42	t3818.cdna.v1.contig10178	0
comp207161_c3_seq43	t3818.cdna.v1.contig10178	0
comp207161_c3_seq44	t3818.cdna.v1.contig10178	1e-169
comp207161_c3_seq45	t3818.cdna.v1.contig10178	0
comp207161_c3_seq46	t3818.cdna.v1.contig10178	1e-169
comp207161_c3_seq47	t3818.cdna.v1.contig10178	1e-169
comp207161_c3_seq48	t3818.cdna.v1.contig10178	0
comp207161_c3_seq49	t3818.cdna.v1.contig10178	0
comp207161_c3_seq50	t3818.cdna.v1.contig10178	1e-169
comp207161_c3_seq51	t3818.cdna.v1.contig10178	0
comp207161_c3_seq52	t3818.cdna.v1.contig10178	1e-169
comp207161_c3_seq54	t3818.cdna.v1.contig10178	1e-169
comp207161_c3_seq57	t3818.cdna.v1.contig10178	0
comp207161_c3_seq58	t3818.cdna.v1.contig10178	1e-169
comp207161_c3_seq59	t3818.cdna.v1.contig10178	0
comp207161_c3_seq60	t3818.cdna.v1.contig10178	0
comp207161_c3_seq61	t3818.cdna.v1.contig10178	1e-169
comp207161_c3_seq63	t3818.cdna.v1.contig10178	1e-169
comp207161_c3_seq65	t3818.cdna.v1.contig10178	0
comp205251_c0_seq1	t3818.cdna.v1.contig10179	1e-155
comp205251_c0_seq2	t3818.cdna.v1.contig10179	0
comp205251_c0_seq3	t3818.cdna.v1.contig10179	0
comp205251_c0_seq4	t3818.cdna.v1.contig10179	1e-155
comp205251_c0_seq5	t3818.cdna.v1.contig10179	0
comp205251_c0_seq6	t3818.cdna.v1.contig10179	0
comp159378_c0_seq1	t3818.cdna.v1.contig1018	0
comp159378_c0_seq2	t3818.cdna.v1.contig1018	0
comp159378_c0_seq3	t3818.cdna.v1.contig1018	0
comp159378_c0_seq4	t3818.cdna.v1.contig1018	0
comp168577_c0_seq4	t3818.cdna.v1.contig1018	2e-11
comp62813_c0_seq1	t3818.cdna.v1.contig10180	9e-11
comp201006_c0_seq2	t3818.cdna.v1.contig10180	0
comp201006_c0_seq3	t3818.cdna.v1.contig10180	0
comp1593089_c0_seq1	t3818.cdna.v1.contig10180	1e-13
comp201893_c2_seq4	t3818.cdna.v1.contig10181	1e-136
comp207847_c0_seq1	t3818.cdna.v1.contig10181	0
comp176143_c0_seq1	t3818.cdna.v1.contig10182	1e-11
comp176143_c0_seq3	t3818.cdna.v1.contig10182	2e-11
comp198068_c0_seq1	t3818.cdna.v1.contig10182	1e-29
comp198068_c0_seq3	t3818.cdna.v1.contig10182	3e-67
comp198068_c0_seq7	t3818.cdna.v1.contig10182	6e-14
comp198068_c0_seq8	t3818.cdna.v1.contig10182	4e-18
comp198068_c0_seq9	t3818.cdna.v1.contig10182	3e-18
comp198068_c0_seq12	t3818.cdna.v1.contig10182	6e-18
comp201694_c3_seq19	t3818.cdna.v1.contig10182	1e-155
comp205356_c0_seq1	t3818.cdna.v1.contig10183	0
comp204342_c0_seq1	t3818.cdna.v1.contig10184	0
comp204342_c0_seq2	t3818.cdna.v1.contig10184	0
comp204342_c0_seq3	t3818.cdna.v1.contig10184	0
comp204342_c0_seq4	t3818.cdna.v1.contig10184	0
comp204342_c0_seq5	t3818.cdna.v1.contig10184	0
comp204342_c0_seq6	t3818.cdna.v1.contig10184	0
comp204342_c0_seq7	t3818.cdna.v1.contig10184	0
comp204342_c0_seq8	t3818.cdna.v1.contig10184	0
comp202649_c1_seq1	t3818.cdna.v1.contig10185	1e-131
comp202649_c1_seq2	t3818.cdna.v1.contig10185	1e-131
comp202649_c1_seq3	t3818.cdna.v1.contig10185	1e-131
comp202649_c1_seq4	t3818.cdna.v1.contig10185	0
comp202649_c1_seq5	t3818.cdna.v1.contig10185	0
comp202649_c1_seq6	t3818.cdna.v1.contig10185	0
comp202649_c1_seq7	t3818.cdna.v1.contig10185	0
comp202649_c1_seq8	t3818.cdna.v1.contig10185	0
comp202649_c1_seq9	t3818.cdna.v1.contig10185	0
comp202649_c1_seq10	t3818.cdna.v1.contig10185	0
comp202649_c1_seq11	t3818.cdna.v1.contig10185	0
comp202649_c1_seq12	t3818.cdna.v1.contig10185	1e-131
comp202649_c1_seq13	t3818.cdna.v1.contig10185	1e-131
comp202649_c1_seq14	t3818.cdna.v1.contig10185	0
comp202649_c1_seq15	t3818.cdna.v1.contig10185	0
comp202649_c1_seq16	t3818.cdna.v1.contig10185	0
comp202649_c1_seq17	t3818.cdna.v1.contig10185	0
comp202649_c1_seq18	t3818.cdna.v1.contig10185	0
comp202649_c1_seq19	t3818.cdna.v1.contig10185	0
comp202649_c1_seq20	t3818.cdna.v1.contig10185	0
comp3366767_c0_seq1	t3818.cdna.v1.contig10186	1e-134
comp180081_c0_seq1	t3818.cdna.v1.contig10187	7e-24
comp192506_c1_seq5	t3818.cdna.v1.contig10187	0
comp207525_c1_seq1	t3818.cdna.v1.contig10188	0
comp207525_c1_seq2	t3818.cdna.v1.contig10188	0
comp205754_c4_seq1	t3818.cdna.v1.contig10189	0
comp186898_c2_seq1	t3818.cdna.v1.contig1019	1e-24
comp182407_c0_seq1	t3818.cdna.v1.contig10190	6e-22
comp203294_c3_seq2	t3818.cdna.v1.contig10190	5e-35
comp203294_c3_seq3	t3818.cdna.v1.contig10190	0
comp203294_c3_seq4	t3818.cdna.v1.contig10190	3e-35
comp203294_c3_seq5	t3818.cdna.v1.contig10190	8e-48
comp203294_c3_seq6	t3818.cdna.v1.contig10190	3e-48
comp203294_c3_seq7	t3818.cdna.v1.contig10190	9e-61
comp203294_c3_seq8	t3818.cdna.v1.contig10190	1e-47
comp202599_c2_seq1	t3818.cdna.v1.contig10191	0
comp172275_c0_seq1	t3818.cdna.v1.contig10192	1e-173
comp343487_c0_seq1	t3818.cdna.v1.contig10193	7e-49
comp206266_c1_seq20	t3818.cdna.v1.contig10195	0
comp131370_c0_seq2	t3818.cdna.v1.contig10196	2e-12
comp162520_c1_seq1	t3818.cdna.v1.contig10196	6e-17
comp182507_c0_seq1	t3818.cdna.v1.contig10196	1e-32
comp182507_c0_seq2	t3818.cdna.v1.contig10196	2e-32
comp187592_c1_seq1	t3818.cdna.v1.contig10196	2e-12
comp189281_c0_seq1	t3818.cdna.v1.contig10196	1e-14
comp190436_c0_seq1	t3818.cdna.v1.contig10196	1e-16
comp199637_c0_seq2	t3818.cdna.v1.contig10196	4e-16
comp199637_c0_seq3	t3818.cdna.v1.contig10196	5e-16
comp199644_c0_seq1	t3818.cdna.v1.contig10196	0
comp200870_c1_seq20	t3818.cdna.v1.contig10196	6e-23
comp200870_c1_seq25	t3818.cdna.v1.contig10196	3e-23
comp250693_c0_seq1	t3818.cdna.v1.contig10196	3e-29
comp505094_c0_seq1	t3818.cdna.v1.contig10196	4e-17
comp1081511_c0_seq1	t3818.cdna.v1.contig10196	6e-13
comp192974_c0_seq2	t3818.cdna.v1.contig10197	0
comp192974_c0_seq3	t3818.cdna.v1.contig10197	1e-150
comp198044_c0_seq2	t3818.cdna.v1.contig10197	1e-44
comp203860_c0_seq1	t3818.cdna.v1.contig10199	0
comp207469_c1_seq2	t3818.cdna.v1.contig10199	0
comp207469_c1_seq3	t3818.cdna.v1.contig10199	1e-165
comp12373_c0_seq1	t3818.cdna.v1.contig1020	0
comp160263_c0_seq1	t3818.cdna.v1.contig10202	1e-17
comp176782_c0_seq1	t3818.cdna.v1.contig10202	5e-32
comp181838_c0_seq1	t3818.cdna.v1.contig10202	1e-144
comp181838_c1_seq1	t3818.cdna.v1.contig10202	1e-118
comp181838_c2_seq4	t3818.cdna.v1.contig10202	1e-117
comp181838_c2_seq7	t3818.cdna.v1.contig10202	9e-65
comp206871_c0_seq2	t3818.cdna.v1.contig10202	4e-22
comp206871_c0_seq19	t3818.cdna.v1.contig10202	2e-24
comp206623_c0_seq2	t3818.cdna.v1.contig10203	0
comp206623_c0_seq5	t3818.cdna.v1.contig10203	0
comp206623_c0_seq11	t3818.cdna.v1.contig10203	0
comp206623_c0_seq13	t3818.cdna.v1.contig10203	0
comp206623_c0_seq14	t3818.cdna.v1.contig10203	0
comp206623_c0_seq15	t3818.cdna.v1.contig10203	0
comp206623_c0_seq17	t3818.cdna.v1.contig10203	0
comp206623_c0_seq19	t3818.cdna.v1.contig10203	0
comp206623_c0_seq22	t3818.cdna.v1.contig10203	1e-132
comp206623_c0_seq29	t3818.cdna.v1.contig10203	0
comp206623_c0_seq30	t3818.cdna.v1.contig10203	0
comp206623_c0_seq33	t3818.cdna.v1.contig10203	0
comp1810232_c0_seq1	t3818.cdna.v1.contig10204	2e-87
comp208886_c0_seq3	t3818.cdna.v1.contig10205	1e-134
comp208886_c1_seq2	t3818.cdna.v1.contig10205	0
comp208886_c1_seq6	t3818.cdna.v1.contig10205	0
comp203802_c1_seq1	t3818.cdna.v1.contig10206	3e-71
comp203802_c2_seq1	t3818.cdna.v1.contig10206	0
comp194147_c0_seq2	t3818.cdna.v1.contig10207	0
comp194147_c0_seq3	t3818.cdna.v1.contig10207	0
comp202799_c0_seq1	t3818.cdna.v1.contig10208	1e-66
comp202799_c1_seq2	t3818.cdna.v1.contig10208	0
comp202799_c1_seq3	t3818.cdna.v1.contig10208	0
comp208665_c1_seq1	t3818.cdna.v1.contig10209	0
comp208665_c1_seq4	t3818.cdna.v1.contig10209	0
comp208665_c1_seq6	t3818.cdna.v1.contig10209	0
comp208665_c1_seq7	t3818.cdna.v1.contig10209	0
comp208665_c1_seq8	t3818.cdna.v1.contig10209	0
comp208665_c1_seq18	t3818.cdna.v1.contig10209	0
comp208665_c1_seq19	t3818.cdna.v1.contig10209	0
comp208665_c1_seq20	t3818.cdna.v1.contig10209	0
comp208665_c1_seq21	t3818.cdna.v1.contig10209	0
comp208665_c1_seq26	t3818.cdna.v1.contig10209	0
comp208665_c1_seq27	t3818.cdna.v1.contig10209	0
comp208665_c1_seq31	t3818.cdna.v1.contig10209	0
comp208665_c1_seq33	t3818.cdna.v1.contig10209	0
comp208665_c1_seq35	t3818.cdna.v1.contig10209	0
comp208665_c1_seq36	t3818.cdna.v1.contig10209	0
comp208665_c1_seq37	t3818.cdna.v1.contig10209	0
comp208665_c1_seq39	t3818.cdna.v1.contig10209	0
comp208665_c1_seq40	t3818.cdna.v1.contig10209	0
comp146545_c0_seq1	t3818.cdna.v1.contig10210	5e-11
comp146545_c0_seq2	t3818.cdna.v1.contig10210	5e-11
comp207204_c0_seq1	t3818.cdna.v1.contig10210	1e-106
comp207204_c0_seq2	t3818.cdna.v1.contig10210	0
comp207204_c0_seq3	t3818.cdna.v1.contig10210	0
comp207204_c0_seq4	t3818.cdna.v1.contig10210	0
comp207204_c0_seq5	t3818.cdna.v1.contig10210	0
comp207204_c0_seq7	t3818.cdna.v1.contig10210	4e-42
comp207204_c0_seq8	t3818.cdna.v1.contig10210	0
comp207204_c0_seq9	t3818.cdna.v1.contig10210	4e-42
comp207204_c0_seq10	t3818.cdna.v1.contig10210	1e-119
comp207204_c0_seq11	t3818.cdna.v1.contig10210	2e-40
comp207204_c0_seq12	t3818.cdna.v1.contig10210	0
comp207204_c0_seq13	t3818.cdna.v1.contig10210	1e-103
comp207204_c0_seq14	t3818.cdna.v1.contig10210	1e-103
comp207204_c0_seq15	t3818.cdna.v1.contig10210	0
comp207204_c0_seq16	t3818.cdna.v1.contig10210	0
comp207204_c0_seq18	t3818.cdna.v1.contig10210	1e-138
comp207204_c0_seq19	t3818.cdna.v1.contig10210	2e-42
comp207204_c0_seq20	t3818.cdna.v1.contig10210	1e-171
comp207204_c0_seq21	t3818.cdna.v1.contig10210	0
comp207204_c0_seq22	t3818.cdna.v1.contig10210	1e-171
comp207204_c0_seq23	t3818.cdna.v1.contig10210	1e-119
comp202860_c0_seq7	t3818.cdna.v1.contig10211	0
comp207388_c0_seq14	t3818.cdna.v1.contig10212	0
comp207388_c0_seq16	t3818.cdna.v1.contig10212	0
comp207388_c0_seq24	t3818.cdna.v1.contig10212	0
comp207388_c0_seq39	t3818.cdna.v1.contig10212	0
comp207388_c0_seq52	t3818.cdna.v1.contig10212	0
comp198844_c0_seq1	t3818.cdna.v1.contig10213	0
comp198844_c0_seq2	t3818.cdna.v1.contig10213	0
comp207130_c0_seq7	t3818.cdna.v1.contig10214	0
comp200823_c0_seq1	t3818.cdna.v1.contig10215	1e-153
comp200823_c2_seq1	t3818.cdna.v1.contig10215	0
comp194371_c2_seq1	t3818.cdna.v1.contig10216	0
comp202560_c1_seq4	t3818.cdna.v1.contig10217	3e-92
comp206316_c0_seq2	t3818.cdna.v1.contig10217	0
comp206316_c0_seq5	t3818.cdna.v1.contig10217	0
comp206316_c0_seq6	t3818.cdna.v1.contig10217	0
comp183286_c0_seq1	t3818.cdna.v1.contig10218	1e-50
comp183286_c1_seq1	t3818.cdna.v1.contig10218	0
comp194679_c1_seq1	t3818.cdna.v1.contig10219	2e-16
comp205245_c0_seq6	t3818.cdna.v1.contig10219	0
comp205245_c0_seq9	t3818.cdna.v1.contig10219	0
comp205245_c0_seq10	t3818.cdna.v1.contig10219	0
comp205245_c0_seq11	t3818.cdna.v1.contig10219	0
comp205245_c0_seq18	t3818.cdna.v1.contig10219	2e-22
comp205245_c0_seq19	t3818.cdna.v1.contig10219	0
comp205245_c0_seq20	t3818.cdna.v1.contig10219	0
comp205245_c0_seq21	t3818.cdna.v1.contig10219	0
comp205245_c0_seq24	t3818.cdna.v1.contig10219	0
comp205245_c0_seq26	t3818.cdna.v1.contig10219	0
comp205245_c0_seq30	t3818.cdna.v1.contig10219	0
comp205245_c0_seq35	t3818.cdna.v1.contig10219	0
comp205245_c0_seq36	t3818.cdna.v1.contig10219	0
comp205245_c0_seq39	t3818.cdna.v1.contig10219	0
comp205245_c0_seq48	t3818.cdna.v1.contig10219	0
comp205245_c0_seq52	t3818.cdna.v1.contig10219	0
comp205245_c0_seq53	t3818.cdna.v1.contig10219	0
comp205245_c0_seq57	t3818.cdna.v1.contig10219	0
comp2867141_c0_seq1	t3818.cdna.v1.contig10219	2e-44
comp163178_c0_seq9	t3818.cdna.v1.contig1022	2e-18
comp212558_c0_seq1	t3818.cdna.v1.contig1022	2e-73
comp195688_c0_seq1	t3818.cdna.v1.contig10221	1e-35
comp204080_c0_seq2	t3818.cdna.v1.contig10221	1e-71
comp204080_c0_seq4	t3818.cdna.v1.contig10221	1e-144
comp204080_c0_seq6	t3818.cdna.v1.contig10221	1e-71
comp204080_c0_seq8	t3818.cdna.v1.contig10221	1e-144
comp204080_c0_seq13	t3818.cdna.v1.contig10221	1e-144
comp204080_c0_seq14	t3818.cdna.v1.contig10221	1e-144
comp204080_c0_seq15	t3818.cdna.v1.contig10221	1e-144
comp204080_c0_seq16	t3818.cdna.v1.contig10221	1e-71
comp204080_c0_seq17	t3818.cdna.v1.contig10221	1e-144
comp204080_c0_seq19	t3818.cdna.v1.contig10221	1e-71
comp204080_c0_seq20	t3818.cdna.v1.contig10221	1e-71
comp204080_c0_seq21	t3818.cdna.v1.contig10221	1e-71
comp204080_c1_seq1	t3818.cdna.v1.contig10221	1e-66
comp204080_c1_seq2	t3818.cdna.v1.contig10221	1e-130
comp203930_c0_seq2	t3818.cdna.v1.contig10222	7e-51
comp203930_c0_seq3	t3818.cdna.v1.contig10222	2e-35
comp203930_c2_seq1	t3818.cdna.v1.contig10222	5e-95
comp203930_c2_seq2	t3818.cdna.v1.contig10222	0
comp203930_c3_seq1	t3818.cdna.v1.contig10222	0
comp203930_c3_seq2	t3818.cdna.v1.contig10222	0
comp203930_c3_seq3	t3818.cdna.v1.contig10222	0
comp190217_c0_seq1	t3818.cdna.v1.contig10223	0
comp190217_c1_seq1	t3818.cdna.v1.contig10223	0
comp190217_c1_seq2	t3818.cdna.v1.contig10223	0
comp203771_c1_seq2	t3818.cdna.v1.contig10224	0
comp203771_c1_seq4	t3818.cdna.v1.contig10224	0
comp203771_c1_seq5	t3818.cdna.v1.contig10224	0
comp203771_c1_seq6	t3818.cdna.v1.contig10224	0
comp203771_c1_seq7	t3818.cdna.v1.contig10224	0
comp203771_c1_seq8	t3818.cdna.v1.contig10224	0
comp203771_c1_seq9	t3818.cdna.v1.contig10224	0
comp203771_c1_seq10	t3818.cdna.v1.contig10224	0
comp206329_c0_seq6	t3818.cdna.v1.contig10225	0
comp206329_c0_seq8	t3818.cdna.v1.contig10225	0
comp206329_c0_seq16	t3818.cdna.v1.contig10225	0
comp167827_c0_seq1	t3818.cdna.v1.contig10226	0
comp205814_c0_seq1	t3818.cdna.v1.contig10227	0
comp205814_c0_seq7	t3818.cdna.v1.contig10227	0
comp205814_c0_seq8	t3818.cdna.v1.contig10227	0
comp205814_c0_seq9	t3818.cdna.v1.contig10227	0
comp205814_c0_seq10	t3818.cdna.v1.contig10227	0
comp205814_c0_seq14	t3818.cdna.v1.contig10227	0
comp205814_c0_seq15	t3818.cdna.v1.contig10227	0
comp205814_c0_seq16	t3818.cdna.v1.contig10227	0
comp205459_c0_seq1	t3818.cdna.v1.contig10228	0
comp205459_c0_seq2	t3818.cdna.v1.contig10228	0
comp205459_c0_seq3	t3818.cdna.v1.contig10228	0
comp205459_c0_seq6	t3818.cdna.v1.contig10228	0
comp205459_c0_seq7	t3818.cdna.v1.contig10228	0
comp205459_c0_seq14	t3818.cdna.v1.contig10228	0
comp205459_c0_seq15	t3818.cdna.v1.contig10228	0
comp205459_c0_seq20	t3818.cdna.v1.contig10228	0
comp205459_c0_seq24	t3818.cdna.v1.contig10228	0
comp205459_c0_seq25	t3818.cdna.v1.contig10228	0
comp205459_c0_seq26	t3818.cdna.v1.contig10228	0
comp205459_c0_seq28	t3818.cdna.v1.contig10228	0
comp205459_c0_seq30	t3818.cdna.v1.contig10228	0
comp205459_c0_seq31	t3818.cdna.v1.contig10228	0
comp205459_c0_seq36	t3818.cdna.v1.contig10228	0
comp205459_c0_seq37	t3818.cdna.v1.contig10228	0
comp205459_c0_seq41	t3818.cdna.v1.contig10228	0
comp205459_c0_seq43	t3818.cdna.v1.contig10228	0
comp205459_c0_seq44	t3818.cdna.v1.contig10228	0
comp205459_c0_seq45	t3818.cdna.v1.contig10228	0
comp205459_c0_seq46	t3818.cdna.v1.contig10228	0
comp207395_c0_seq2	t3818.cdna.v1.contig10228	2e-88
comp207395_c0_seq9	t3818.cdna.v1.contig10228	2e-88
comp207395_c0_seq11	t3818.cdna.v1.contig10228	1e-88
comp207395_c0_seq18	t3818.cdna.v1.contig10228	2e-88
comp207072_c2_seq2	t3818.cdna.v1.contig10229	0
comp207072_c2_seq7	t3818.cdna.v1.contig10229	0
comp96306_c0_seq1	t3818.cdna.v1.contig1023	3e-90
comp111777_c0_seq1	t3818.cdna.v1.contig1023	4e-19
comp207487_c1_seq8	t3818.cdna.v1.contig10231	1e-97
comp178507_c0_seq2	t3818.cdna.v1.contig10232	8e-24
comp194184_c0_seq5	t3818.cdna.v1.contig10232	0
comp194184_c0_seq9	t3818.cdna.v1.contig10232	0
comp194184_c0_seq12	t3818.cdna.v1.contig10232	0
comp194184_c0_seq14	t3818.cdna.v1.contig10232	0
comp194184_c0_seq19	t3818.cdna.v1.contig10232	0
comp194184_c0_seq21	t3818.cdna.v1.contig10232	0
comp194184_c0_seq28	t3818.cdna.v1.contig10232	0
comp194184_c0_seq32	t3818.cdna.v1.contig10232	0
comp194184_c0_seq33	t3818.cdna.v1.contig10232	0
comp194184_c0_seq35	t3818.cdna.v1.contig10232	0
comp194184_c0_seq36	t3818.cdna.v1.contig10232	0
comp863361_c0_seq1	t3818.cdna.v1.contig10232	1e-13
comp1192799_c0_seq1	t3818.cdna.v1.contig10232	2e-41
comp189669_c0_seq1	t3818.cdna.v1.contig10233	0
comp205036_c2_seq7	t3818.cdna.v1.contig10234	0
comp205036_c2_seq9	t3818.cdna.v1.contig10234	0
comp205036_c2_seq10	t3818.cdna.v1.contig10234	0
comp205036_c2_seq11	t3818.cdna.v1.contig10234	0
comp205036_c2_seq12	t3818.cdna.v1.contig10234	0
comp205036_c2_seq14	t3818.cdna.v1.contig10234	0
comp201356_c0_seq1	t3818.cdna.v1.contig10235	0
comp201356_c0_seq2	t3818.cdna.v1.contig10235	0
comp201356_c0_seq3	t3818.cdna.v1.contig10235	0
comp202517_c3_seq1	t3818.cdna.v1.contig10236	0
comp202517_c4_seq1	t3818.cdna.v1.contig10236	3e-99
comp202517_c4_seq5	t3818.cdna.v1.contig10236	4e-34
comp197736_c2_seq1	t3818.cdna.v1.contig10237	9e-12
comp206834_c1_seq7	t3818.cdna.v1.contig10237	1e-148
comp223310_c0_seq1	t3818.cdna.v1.contig10238	0
comp176110_c0_seq1	t3818.cdna.v1.contig1024	1e-22
comp198693_c0_seq1	t3818.cdna.v1.contig1024	7e-28
comp198693_c0_seq2	t3818.cdna.v1.contig1024	7e-28
comp199616_c0_seq1	t3818.cdna.v1.contig1024	1e-99
comp199616_c0_seq3	t3818.cdna.v1.contig1024	1e-99
comp199616_c0_seq6	t3818.cdna.v1.contig1024	2e-99
comp199616_c0_seq7	t3818.cdna.v1.contig1024	1e-124
comp199616_c0_seq8	t3818.cdna.v1.contig1024	9e-92
comp199616_c0_seq10	t3818.cdna.v1.contig1024	2e-99
comp199616_c0_seq14	t3818.cdna.v1.contig1024	8e-92
comp199616_c0_seq15	t3818.cdna.v1.contig1024	1e-124
comp207472_c2_seq3	t3818.cdna.v1.contig10241	0
comp207472_c2_seq6	t3818.cdna.v1.contig10241	0
comp207472_c2_seq9	t3818.cdna.v1.contig10241	0
comp207472_c2_seq12	t3818.cdna.v1.contig10241	0
comp207472_c2_seq13	t3818.cdna.v1.contig10241	0
comp207472_c2_seq17	t3818.cdna.v1.contig10241	0
comp207472_c2_seq19	t3818.cdna.v1.contig10241	0
comp207472_c2_seq26	t3818.cdna.v1.contig10241	0
comp207472_c2_seq28	t3818.cdna.v1.contig10241	0
comp207472_c2_seq30	t3818.cdna.v1.contig10241	0
comp207472_c2_seq31	t3818.cdna.v1.contig10241	0
comp207472_c2_seq32	t3818.cdna.v1.contig10241	0
comp207472_c2_seq33	t3818.cdna.v1.contig10241	0
comp207472_c2_seq38	t3818.cdna.v1.contig10241	0
comp207472_c2_seq39	t3818.cdna.v1.contig10241	0
comp203170_c0_seq4	t3818.cdna.v1.contig10242	0
comp175891_c0_seq1	t3818.cdna.v1.contig10243	1e-29
comp203853_c1_seq1	t3818.cdna.v1.contig10243	2e-61
comp203853_c1_seq2	t3818.cdna.v1.contig10243	2e-61
comp203853_c1_seq3	t3818.cdna.v1.contig10243	2e-61
comp203853_c1_seq4	t3818.cdna.v1.contig10243	2e-61
comp203853_c1_seq6	t3818.cdna.v1.contig10243	2e-61
comp203853_c1_seq7	t3818.cdna.v1.contig10243	2e-61
comp203853_c1_seq8	t3818.cdna.v1.contig10243	2e-61
comp203853_c1_seq9	t3818.cdna.v1.contig10243	2e-61
comp203853_c1_seq10	t3818.cdna.v1.contig10243	2e-61
comp206506_c1_seq1	t3818.cdna.v1.contig10244	0
comp189394_c0_seq6	t3818.cdna.v1.contig10245	6e-46
comp193012_c1_seq1	t3818.cdna.v1.contig10245	1e-142
comp193012_c1_seq2	t3818.cdna.v1.contig10245	0
comp193012_c2_seq1	t3818.cdna.v1.contig10245	0
comp205292_c1_seq10	t3818.cdna.v1.contig10246	1e-17
comp206470_c0_seq1	t3818.cdna.v1.contig10247	0
comp206470_c0_seq2	t3818.cdna.v1.contig10247	0
comp206470_c0_seq3	t3818.cdna.v1.contig10247	0
comp207724_c1_seq1	t3818.cdna.v1.contig10248	0
comp207724_c1_seq2	t3818.cdna.v1.contig10248	0
comp207724_c1_seq5	t3818.cdna.v1.contig10248	0
comp201259_c0_seq20	t3818.cdna.v1.contig10249	1e-55
comp205332_c3_seq18	t3818.cdna.v1.contig10249	1e-109
comp2427568_c0_seq1	t3818.cdna.v1.contig10249	1e-16
comp191453_c0_seq1	t3818.cdna.v1.contig10250	1e-101
comp191453_c2_seq1	t3818.cdna.v1.contig10250	0
comp58169_c0_seq1	t3818.cdna.v1.contig10251	2e-12
comp112984_c0_seq1	t3818.cdna.v1.contig10251	0
comp112984_c0_seq2	t3818.cdna.v1.contig10251	0
comp763625_c0_seq1	t3818.cdna.v1.contig10251	2e-14
comp202783_c2_seq1	t3818.cdna.v1.contig10252	0
comp202783_c2_seq7	t3818.cdna.v1.contig10252	0
comp202783_c2_seq8	t3818.cdna.v1.contig10252	0
comp202783_c2_seq10	t3818.cdna.v1.contig10252	0
comp202783_c2_seq12	t3818.cdna.v1.contig10252	0
comp202783_c2_seq14	t3818.cdna.v1.contig10252	0
comp202783_c2_seq17	t3818.cdna.v1.contig10252	0
comp202783_c2_seq20	t3818.cdna.v1.contig10252	0
comp202783_c2_seq21	t3818.cdna.v1.contig10252	0
comp202783_c2_seq22	t3818.cdna.v1.contig10252	0
comp202783_c2_seq23	t3818.cdna.v1.contig10252	0
comp208553_c0_seq41	t3818.cdna.v1.contig10254	0
comp208553_c0_seq42	t3818.cdna.v1.contig10254	0
comp207262_c2_seq1	t3818.cdna.v1.contig10255	0
comp204848_c0_seq1	t3818.cdna.v1.contig10256	1e-122
comp208672_c0_seq1	t3818.cdna.v1.contig10257	0
comp208672_c0_seq2	t3818.cdna.v1.contig10257	0
comp208672_c0_seq3	t3818.cdna.v1.contig10257	0
comp1008791_c0_seq1	t3818.cdna.v1.contig10257	1e-44
comp205615_c0_seq1	t3818.cdna.v1.contig10258	0
comp207970_c0_seq1	t3818.cdna.v1.contig10259	1e-148
comp207970_c0_seq2	t3818.cdna.v1.contig10259	0
comp207970_c0_seq3	t3818.cdna.v1.contig10259	1e-150
comp207970_c0_seq4	t3818.cdna.v1.contig10259	0
comp207970_c0_seq5	t3818.cdna.v1.contig10259	0
comp207970_c0_seq6	t3818.cdna.v1.contig10259	1e-150
comp207970_c0_seq7	t3818.cdna.v1.contig10259	0
comp207970_c0_seq8	t3818.cdna.v1.contig10259	0
comp207970_c0_seq9	t3818.cdna.v1.contig10259	0
comp207970_c0_seq10	t3818.cdna.v1.contig10259	0
comp207970_c0_seq11	t3818.cdna.v1.contig10259	0
comp207970_c0_seq12	t3818.cdna.v1.contig10259	1e-150
comp207970_c0_seq13	t3818.cdna.v1.contig10259	0
comp207970_c0_seq14	t3818.cdna.v1.contig10259	1e-150
comp207970_c0_seq15	t3818.cdna.v1.contig10259	0
comp207970_c0_seq16	t3818.cdna.v1.contig10259	0
comp207970_c0_seq17	t3818.cdna.v1.contig10259	0
comp207970_c0_seq18	t3818.cdna.v1.contig10259	0
comp207970_c0_seq19	t3818.cdna.v1.contig10259	1e-150
comp207970_c0_seq20	t3818.cdna.v1.contig10259	0
comp207970_c0_seq21	t3818.cdna.v1.contig10259	0
comp207970_c0_seq22	t3818.cdna.v1.contig10259	1e-147
comp207970_c0_seq23	t3818.cdna.v1.contig10259	0
comp207970_c0_seq24	t3818.cdna.v1.contig10259	0
comp207970_c0_seq25	t3818.cdna.v1.contig10259	1e-150
comp207970_c0_seq26	t3818.cdna.v1.contig10259	0
comp207970_c0_seq27	t3818.cdna.v1.contig10259	0
comp207970_c0_seq28	t3818.cdna.v1.contig10259	0
comp207970_c0_seq29	t3818.cdna.v1.contig10259	4e-82
comp207970_c0_seq30	t3818.cdna.v1.contig10259	1e-150
comp207970_c0_seq31	t3818.cdna.v1.contig10259	1e-148
comp207970_c0_seq32	t3818.cdna.v1.contig10259	1e-150
comp207970_c0_seq33	t3818.cdna.v1.contig10259	0
comp207970_c0_seq34	t3818.cdna.v1.contig10259	1e-150
comp207970_c0_seq35	t3818.cdna.v1.contig10259	0
comp207970_c0_seq36	t3818.cdna.v1.contig10259	0
comp207970_c0_seq37	t3818.cdna.v1.contig10259	0
comp207970_c0_seq38	t3818.cdna.v1.contig10259	0
comp207970_c0_seq39	t3818.cdna.v1.contig10259	1e-148
comp207970_c0_seq40	t3818.cdna.v1.contig10259	1e-150
comp207970_c0_seq41	t3818.cdna.v1.contig10259	1e-150
comp207970_c0_seq42	t3818.cdna.v1.contig10259	1e-148
comp207970_c0_seq43	t3818.cdna.v1.contig10259	1e-150
comp207970_c0_seq44	t3818.cdna.v1.contig10259	1e-150
comp207970_c0_seq45	t3818.cdna.v1.contig10259	1e-148
comp207970_c0_seq46	t3818.cdna.v1.contig10259	0
comp207970_c0_seq47	t3818.cdna.v1.contig10259	0
comp207970_c0_seq48	t3818.cdna.v1.contig10259	0
comp207970_c0_seq49	t3818.cdna.v1.contig10259	0
comp207970_c0_seq50	t3818.cdna.v1.contig10259	0
comp207970_c0_seq51	t3818.cdna.v1.contig10259	0
comp207970_c0_seq52	t3818.cdna.v1.contig10259	0
comp207970_c0_seq53	t3818.cdna.v1.contig10259	0
comp207970_c0_seq54	t3818.cdna.v1.contig10259	0
comp207970_c0_seq55	t3818.cdna.v1.contig10259	0
comp207970_c0_seq56	t3818.cdna.v1.contig10259	0
comp207970_c0_seq57	t3818.cdna.v1.contig10259	0
comp207970_c0_seq58	t3818.cdna.v1.contig10259	0
comp207970_c0_seq59	t3818.cdna.v1.contig10259	1e-147
comp207970_c0_seq60	t3818.cdna.v1.contig10259	0
comp187044_c0_seq1	t3818.cdna.v1.contig1026	6e-42
comp203640_c0_seq14	t3818.cdna.v1.contig1026	3e-14
comp200056_c0_seq1	t3818.cdna.v1.contig10261	0
comp197368_c0_seq1	t3818.cdna.v1.contig10262	0
comp197368_c1_seq1	t3818.cdna.v1.contig10262	2e-12
comp197368_c2_seq1	t3818.cdna.v1.contig10262	0
comp205117_c2_seq4	t3818.cdna.v1.contig10263	0
comp205117_c2_seq6	t3818.cdna.v1.contig10263	1e-103
comp205117_c2_seq11	t3818.cdna.v1.contig10263	1e-103
comp7461_c0_seq1	t3818.cdna.v1.contig10264	3e-22
comp7461_c0_seq2	t3818.cdna.v1.contig10264	3e-22
comp193416_c0_seq2	t3818.cdna.v1.contig10264	0
comp114893_c0_seq1	t3818.cdna.v1.contig10265	6e-12
comp159826_c1_seq1	t3818.cdna.v1.contig10265	1e-42
comp189560_c0_seq1	t3818.cdna.v1.contig10265	4e-37
comp189560_c0_seq2	t3818.cdna.v1.contig10265	3e-37
comp190047_c0_seq2	t3818.cdna.v1.contig10265	5e-11
comp206043_c0_seq11	t3818.cdna.v1.contig10265	0
comp206043_c0_seq14	t3818.cdna.v1.contig10265	1e-159
comp206043_c0_seq15	t3818.cdna.v1.contig10265	0
comp206043_c0_seq16	t3818.cdna.v1.contig10265	0
comp206043_c0_seq17	t3818.cdna.v1.contig10265	1e-159
comp206679_c0_seq8	t3818.cdna.v1.contig10265	0
comp206679_c0_seq10	t3818.cdna.v1.contig10265	0
comp206679_c0_seq13	t3818.cdna.v1.contig10265	0
comp206679_c0_seq14	t3818.cdna.v1.contig10265	1e-171
comp206679_c0_seq15	t3818.cdna.v1.contig10265	1e-114
comp206679_c0_seq18	t3818.cdna.v1.contig10265	1e-114
comp206679_c0_seq19	t3818.cdna.v1.contig10265	0
comp206679_c0_seq20	t3818.cdna.v1.contig10265	0
comp206679_c0_seq21	t3818.cdna.v1.contig10265	0
comp205076_c0_seq2	t3818.cdna.v1.contig10266	0
comp205076_c0_seq3	t3818.cdna.v1.contig10266	0
comp132642_c0_seq1	t3818.cdna.v1.contig10267	5e-75
comp166838_c0_seq2	t3818.cdna.v1.contig10267	1e-13
comp192095_c0_seq1	t3818.cdna.v1.contig10267	0
comp192095_c0_seq2	t3818.cdna.v1.contig10267	0
comp155023_c0_seq1	t3818.cdna.v1.contig10268	2e-61
comp193115_c1_seq1	t3818.cdna.v1.contig10268	2e-14
comp193115_c1_seq2	t3818.cdna.v1.contig10268	2e-14
comp204469_c0_seq3	t3818.cdna.v1.contig10268	0
comp204469_c0_seq5	t3818.cdna.v1.contig10268	0
comp204469_c0_seq6	t3818.cdna.v1.contig10268	0
comp208176_c0_seq5	t3818.cdna.v1.contig10269	0
comp208176_c0_seq7	t3818.cdna.v1.contig10269	0
comp208176_c0_seq8	t3818.cdna.v1.contig10269	0
comp208176_c0_seq9	t3818.cdna.v1.contig10269	0
comp208176_c0_seq10	t3818.cdna.v1.contig10269	0
comp208176_c0_seq11	t3818.cdna.v1.contig10269	0
comp208176_c0_seq19	t3818.cdna.v1.contig10269	0
comp208176_c0_seq20	t3818.cdna.v1.contig10269	0
comp208176_c0_seq27	t3818.cdna.v1.contig10269	0
comp208176_c0_seq29	t3818.cdna.v1.contig10269	0
comp208176_c0_seq30	t3818.cdna.v1.contig10269	0
comp208176_c0_seq33	t3818.cdna.v1.contig10269	0
comp208176_c0_seq34	t3818.cdna.v1.contig10269	0
comp208176_c0_seq36	t3818.cdna.v1.contig10269	0
comp208176_c0_seq44	t3818.cdna.v1.contig10269	0
comp208176_c0_seq45	t3818.cdna.v1.contig10269	0
comp208176_c0_seq47	t3818.cdna.v1.contig10269	0
comp208176_c0_seq48	t3818.cdna.v1.contig10269	0
comp208176_c0_seq50	t3818.cdna.v1.contig10269	0
comp208176_c0_seq56	t3818.cdna.v1.contig10269	0
comp208176_c0_seq62	t3818.cdna.v1.contig10269	0
comp204793_c0_seq1	t3818.cdna.v1.contig10270	0
comp204793_c0_seq2	t3818.cdna.v1.contig10270	0
comp200011_c0_seq1	t3818.cdna.v1.contig10271	0
comp200011_c0_seq2	t3818.cdna.v1.contig10271	0
comp206264_c0_seq6	t3818.cdna.v1.contig10272	0
comp206264_c0_seq9	t3818.cdna.v1.contig10272	0
comp206264_c4_seq1	t3818.cdna.v1.contig10272	1e-156
comp198782_c0_seq1	t3818.cdna.v1.contig10273	0
comp136398_c0_seq1	t3818.cdna.v1.contig10274	0
comp199690_c0_seq1	t3818.cdna.v1.contig10275	4e-59
comp199690_c0_seq2	t3818.cdna.v1.contig10275	0
comp199690_c0_seq4	t3818.cdna.v1.contig10275	0
comp199690_c0_seq6	t3818.cdna.v1.contig10275	0
comp199690_c0_seq10	t3818.cdna.v1.contig10275	1e-129
comp149972_c0_seq1	t3818.cdna.v1.contig10276	4e-19
comp201862_c0_seq2	t3818.cdna.v1.contig10276	4e-16
comp207540_c0_seq2	t3818.cdna.v1.contig10276	0
comp179055_c0_seq1	t3818.cdna.v1.contig10277	0
comp179055_c0_seq2	t3818.cdna.v1.contig10277	0
comp149606_c0_seq1	t3818.cdna.v1.contig10278	0
comp205309_c0_seq2	t3818.cdna.v1.contig10279	1e-41
comp205309_c0_seq6	t3818.cdna.v1.contig10279	0
comp205309_c0_seq8	t3818.cdna.v1.contig10279	2e-65
comp205309_c0_seq9	t3818.cdna.v1.contig10279	0
[truncated: 148,634 more rows]
