# Supplementary material for: Dynamics in the resistant and susceptible peanut (Arachis hypogaea L.) root transcriptome on infection with the Ralstonia solanacearum
Source: BMC Genomics. 2014 Dec 7;15(1):1078. doi: 10.1186/1471-2164-15-1078 (PMC4300042; doi:10.1186/1471-2164-15-1078)
Supplement: Supplementary file 6 — Additional file 6: File S4: Result of all unigenes blast against Ralstonia solanacearum genome. (XLSX 188 KB) [file 12864_2014_6894_MOESM6_ESM.xlsx]

## Sheet: Sheet1
Unigene	Length	GC(%)	Best hits	Identity	Score	E-value	Annotation	Blastn to Ralstonia_solanacearum				Best hits		Best hits，no redudant
comp170488_c0_seq1	287	69.34	lcl|NC_003295.1_gene_1	86	81.8	2e-16	[gene=rpmH] [locus_tag=RSc0001] [location=486..620]					lcl|NC_003295.1_gene_1		lcl|NC_003295.1_gene_1
comp131117_c0_seq1	623	61.64	lcl|NC_003295.1_gene_10	84	470	1e-133	[gene=acrB] [locus_tag=RSc0010] [location=complement(8446..11595)]					lcl|NC_003295.1_gene_10		lcl|NC_003295.1_gene_10
comp147789_c0_seq1	329	63.83	lcl|NC_003295.1_gene_10	82	103	7e-23	[gene=acrB] [locus_tag=RSc0010] [location=complement(8446..11595)]					lcl|NC_003295.1_gene_10		lcl|NC_003295.1_gene_1004
comp2685472_c0_seq1	303	58.42	lcl|NC_003295.1_gene_10	90	375	1e-104	[gene=acrB] [locus_tag=RSc0010] [location=complement(8446..11595)]					lcl|NC_003295.1_gene_10		lcl|NC_003295.1_gene_1005
comp103887_c0_seq1	494	70.24	lcl|NC_003295.1_gene_1004	81	87.7	6e-18	[locus_tag=RSc0996] [location=complement(1047231..1048406)]					lcl|NC_003295.1_gene_1004		lcl|NC_003295.1_gene_1006
comp152784_c0_seq1	547	67.28	lcl|NC_003295.1_gene_1004	91	149	2e-36	[locus_tag=RSc0996] [location=complement(1047231..1048406)]					lcl|NC_003295.1_gene_1004		lcl|NC_003295.1_gene_1010
comp62995_c0_seq1	344	62.21	lcl|NC_003295.1_gene_1005	90	394	1e-110	[locus_tag=RSc0997] [location=complement(1048425..1049033)]					lcl|NC_003295.1_gene_1005		lcl|NC_003295.1_gene_1013
comp1921252_c0_seq1	266	63.53	lcl|NC_003295.1_gene_1006	92	238	1e-63	[locus_tag=RSc0998] [location=complement(1049047..1049919)]					lcl|NC_003295.1_gene_1006		lcl|NC_003295.1_gene_1015
comp2120132_c0_seq1	213	67.14	lcl|NC_003295.1_gene_1006	82	105	1e-23	[locus_tag=RSc0998] [location=complement(1049047..1049919)]					lcl|NC_003295.1_gene_1006		lcl|NC_003295.1_gene_1016
comp4612918_c0_seq1	225	59.56	lcl|NC_003295.1_gene_1006	89	232	7e-62	[locus_tag=RSc0998] [location=complement(1049047..1049919)]					lcl|NC_003295.1_gene_1006		lcl|NC_003295.1_gene_1018
comp3372073_c0_seq1	265	66.79	lcl|NC_003295.1_gene_1010	86	198	1e-51	[locus_tag=RSc1002] [location=1051553..1052491]					lcl|NC_003295.1_gene_1010		lcl|NC_003295.1_gene_1019
comp82766_c0_seq1	466	68.03	lcl|NC_003295.1_gene_1013	92	79.8	1e-15	[gene=nth] [locus_tag=RSc1005] [location=complement(1055611..1056255)]					lcl|NC_003295.1_gene_1013		lcl|NC_003295.1_gene_1020
comp2700419_c0_seq1	427	62.53	lcl|NC_003295.1_gene_1015	90	492	1e-139	[locus_tag=RSc1007] [location=1057230..1057949]					lcl|NC_003295.1_gene_1015		lcl|NC_003295.1_gene_1023
comp147704_c0_seq1	490	66.94	lcl|NC_003295.1_gene_1016	82	75.8	2e-14	[gene=phaZ] [locus_tag=RSc1008] [location=complement(1058015..1059283)]					lcl|NC_003295.1_gene_1016		lcl|NC_003295.1_gene_1026
comp2199324_c0_seq1	281	62.99	lcl|NC_003295.1_gene_1016	87	268	2e-72	[gene=phaZ] [locus_tag=RSc1008] [location=complement(1058015..1059283)]					lcl|NC_003295.1_gene_1016		lcl|NC_003295.1_gene_1027
comp3571473_c0_seq1	241	65.98	lcl|NC_003295.1_gene_1016	88	262	9e-71	[gene=phaZ] [locus_tag=RSc1008] [location=complement(1058015..1059283)]					lcl|NC_003295.1_gene_1016		lcl|NC_003295.1_gene_1028
comp60389_c0_seq1	301	68.44	lcl|NC_003295.1_gene_1018	86	105	2e-23	[gene=tyrB] [locus_tag=RSc1010] [location=complement(1060385..1061581)]					lcl|NC_003295.1_gene_1018		lcl|NC_003295.1_gene_1032
comp2305546_c0_seq1	247	64.37	lcl|NC_003295.1_gene_1018	93	349	5e-97	[gene=tyrB] [locus_tag=RSc1010] [location=complement(1060385..1061581)]					lcl|NC_003295.1_gene_1018		lcl|NC_003295.1_gene_1035
comp4674460_c0_seq1	277	61.37	lcl|NC_003295.1_gene_1019	92	383	1e-107	[gene=uvrB] [locus_tag=RSc1011] [location=1061898..1063988]					lcl|NC_003295.1_gene_1019		lcl|NC_003295.1_gene_1036
comp5269569_c0_seq1	271	67.9	lcl|NC_003295.1_gene_1020	85	216	5e-57	[locus_tag=RSc1012] [location=1064147..1066237]					lcl|NC_003295.1_gene_1020		lcl|NC_003295.1_gene_1038
comp2588347_c0_seq1	289	61.59	lcl|NC_003295.1_gene_1023	87	155	2e-38	[locus_tag=RSc1015] [location=complement(1068311..1069357)]					lcl|NC_003295.1_gene_1023		lcl|NC_003295.1_gene_1041
comp153240_c0_seq1	230	66.96	lcl|NC_003295.1_gene_1026	91	79.8	7e-16	[locus_tag=RSc1018] [location=1072321..1072902]					lcl|NC_003295.1_gene_1026		lcl|NC_003295.1_gene_1042
comp169902_c0_seq1	325	64	lcl|NC_003295.1_gene_1026	89	256	7e-69	[locus_tag=RSc1018] [location=1072321..1072902]					lcl|NC_003295.1_gene_1026		lcl|NC_003295.1_gene_1043
comp13631_c0_seq1	408	63.73	lcl|NC_003295.1_gene_1027	81	109	1e-24	[gene=nifS] [locus_tag=RSc1019] [location=1072986..1074203]					lcl|NC_003295.1_gene_1027		lcl|NC_003295.1_gene_1048
comp146833_c1_seq1	219	59.82	lcl|NC_003295.1_gene_1028	89	73.8	4e-14	[gene=nifU] [locus_tag=RSc1020] [location=1074263..1074664]					lcl|NC_003295.1_gene_1028		lcl|NC_003295.1_gene_1053
comp644676_c0_seq1	483	56.11	lcl|NC_003295.1_gene_1028	86	71.9	4e-13	[gene=nifU] [locus_tag=RSc1020] [location=1074263..1074664]					lcl|NC_003295.1_gene_1028		lcl|NC_003295.1_gene_1054
comp18073_c0_seq1	273	59.34	lcl|NC_003295.1_gene_1032	90	67.9	3e-12	[gene=hscA] [locus_tag=RSc1024] [location=1075903..1077768]					lcl|NC_003295.1_gene_1032		lcl|NC_003295.1_gene_1055
comp202158_c2_seq3	1082	60.72	lcl|NC_003295.1_gene_1032	90	73.8	2e-13	[gene=hscA] [locus_tag=RSc1024] [location=1075903..1077768]					lcl|NC_003295.1_gene_1032		lcl|NC_003295.1_gene_1056
comp202158_c2_seq4	1103	58.02	lcl|NC_003295.1_gene_1032	90	73.8	2e-13	[gene=hscA] [locus_tag=RSc1024] [location=1075903..1077768]					lcl|NC_003295.1_gene_1032		lcl|NC_003295.1_gene_1057
comp576312_c0_seq1	582	69.76	lcl|NC_003295.1_gene_1035	99	1082	0	[locus_tag=RSc1027] [location=complement(1078598..1079350)]					lcl|NC_003295.1_gene_1035		lcl|NC_003295.1_gene_1061
comp164839_c0_seq1	1922	52.97	lcl|NC_003295.1_gene_1036	84	79.8	6e-15	[gene=lysS] [locus_tag=RSc1028] [location=complement(1079620..1081152)]					lcl|NC_003295.1_gene_1036		lcl|NC_003295.1_gene_1062
comp164839_c0_seq2	1567	53.54	lcl|NC_003295.1_gene_1036	84	79.8	5e-15	[gene=lysS] [locus_tag=RSc1028] [location=complement(1079620..1081152)]					lcl|NC_003295.1_gene_1036		lcl|NC_003295.1_gene_1063
comp1825632_c0_seq1	1054	57.12	lcl|NC_003295.1_gene_1036	88	67.9	1e-11	[gene=lysS] [locus_tag=RSc1028] [location=complement(1079620..1081152)]					lcl|NC_003295.1_gene_1036		lcl|NC_003295.1_gene_1064
comp3424688_c0_seq1	248	62.5	lcl|NC_003295.1_gene_1038	92	129	9e-31	[gene=prfB] [locus_tag=RSc1030] [location=complement(1081940..1082842)]					lcl|NC_003295.1_gene_1038		lcl|NC_003295.1_gene_1068
comp3346658_c0_seq1	243	62.96	lcl|NC_003295.1_gene_1041	86	214	2e-56	[locus_tag=RSc1033] [location=1085281..1086717]					lcl|NC_003295.1_gene_1041		lcl|NC_003295.1_gene_1070
comp2131343_c0_seq1	255	64.71	lcl|NC_003295.1_gene_1042	85	79.8	7e-16	[locus_tag=RSc1034] [location=1086737..1087741]					lcl|NC_003295.1_gene_1042		lcl|NC_003295.1_gene_1077
comp153290_c0_seq1	209	69.38	lcl|NC_003295.1_gene_1043	90	121	2e-28	[locus_tag=RSc1035] [location=1087851..1089224]					lcl|NC_003295.1_gene_1043		lcl|NC_003295.1_gene_1082
comp3263348_c0_seq1	306	63.4	lcl|NC_003295.1_gene_1043	90	377	1e-105	[locus_tag=RSc1035] [location=1087851..1089224]					lcl|NC_003295.1_gene_1043		lcl|NC_003295.1_gene_1084
comp89373_c0_seq1	312	65.38	lcl|NC_003295.1_gene_1048	98	555	1e-159	[gene=rne] [locus_tag=RSc1040] [location=complement(1093031..1096075)]					lcl|NC_003295.1_gene_1048		lcl|NC_003295.1_gene_1085
comp95503_c0_seq1	445	66.07	lcl|NC_003295.1_gene_1048	85	83.8	9e-17	[gene=rne] [locus_tag=RSc1040] [location=complement(1093031..1096075)]					lcl|NC_003295.1_gene_1048		lcl|NC_003295.1_gene_1090
comp3605596_c0_seq1	294	67.69	lcl|NC_003295.1_gene_1053	87	190	3e-49	[locus_tag=RSc1045] [location=complement(1100058..1100789)]					lcl|NC_003295.1_gene_1053		lcl|NC_003295.1_gene_110
comp2587456_c0_seq1	215	64.19	lcl|NC_003295.1_gene_1054	82	125	1e-29	[gene=maf] [locus_tag=RSc1046] [location=complement(1100793..1101377)]					lcl|NC_003295.1_gene_1054		lcl|NC_003295.1_gene_1101
comp32164_c0_seq1	369	59.62	lcl|NC_003295.1_gene_1055	100	210	5e-55	[locus_tag=RSc1047] [location=1101589..1102128]					lcl|NC_003295.1_gene_1055		lcl|NC_003295.1_gene_1105
comp177831_c0_seq1	534	66.85	lcl|NC_003295.1_gene_1056	94	81.8	4e-16	[gene=rpmF] [locus_tag=RSc1048] [location=1102243..1102422]					lcl|NC_003295.1_gene_1056		lcl|NC_003295.1_gene_1108
comp177831_c0_seq2	578	65.92	lcl|NC_003295.1_gene_1056	94	81.8	4e-16	[gene=rpmF] [locus_tag=RSc1048] [location=1102243..1102422]					lcl|NC_003295.1_gene_1056		lcl|NC_003295.1_gene_1128
comp177831_c0_seq3	654	66.51	lcl|NC_003295.1_gene_1056	94	81.8	5e-16	[gene=rpmF] [locus_tag=RSc1048] [location=1102243..1102422]					lcl|NC_003295.1_gene_1056		lcl|NC_003295.1_gene_1129
comp944745_c0_seq1	294	59.86	lcl|NC_003295.1_gene_1056	99	303	3e-83	[gene=rpmF] [locus_tag=RSc1048] [location=1102243..1102422]					lcl|NC_003295.1_gene_1056		lcl|NC_003295.1_gene_1132
comp1608900_c0_seq1	234	54.27	lcl|NC_003295.1_gene_1056	81	65.9	1e-11	[gene=rpmF] [locus_tag=RSc1048] [location=1102243..1102422]					lcl|NC_003295.1_gene_1056		lcl|NC_003295.1_gene_1134
comp29544_c0_seq1	334	64.37	lcl|NC_003295.1_gene_1057	100	662	0	[gene=plsX] [locus_tag=RSc1049] [location=1102627..1103691]					lcl|NC_003295.1_gene_1057		lcl|NC_003295.1_gene_114
comp1580285_c0_seq1	393	70.23	lcl|NC_003295.1_gene_1057	85	75.8	2e-14	[gene=plsX] [locus_tag=RSc1049] [location=1102627..1103691]					lcl|NC_003295.1_gene_1057		lcl|NC_003295.1_gene_1140
comp62433_c0_seq1	625	62.08	lcl|NC_003295.1_gene_1061	81	87.7	8e-18	[gene=acpP] [locus_tag=RSc1053] [location=1106629..1106868]					lcl|NC_003295.1_gene_1061		lcl|NC_003295.1_gene_1141
comp96126_c0_seq1	285	69.47	lcl|NC_003295.1_gene_1062	82	159	1e-39	[gene=fabF1] [locus_tag=RSc1054] [location=1106980..1108212]					lcl|NC_003295.1_gene_1062		lcl|NC_003295.1_gene_1145
comp2327303_c0_seq1	289	67.82	lcl|NC_003295.1_gene_1062	83	97.6	4e-21	[gene=fabF1] [locus_tag=RSc1054] [location=1106980..1108212]					lcl|NC_003295.1_gene_1062		lcl|NC_003295.1_gene_115
comp2149431_c0_seq1	242	58.68	lcl|NC_003295.1_gene_1063	99	472	1e-134	[gene=rpoE1] [locus_tag=RSc1055] [location=1108822..1109421]					lcl|NC_003295.1_gene_1063		lcl|NC_003295.1_gene_1151
comp2526141_c0_seq1	442	69	lcl|NC_003295.1_gene_1064	98	783	0	[gene=rseA] [locus_tag=RSc1056] [location=1109510..1110163]					lcl|NC_003295.1_gene_1064		lcl|NC_003295.1_gene_1154
comp107503_c1_seq1	247	65.59	lcl|NC_003295.1_gene_1068	85	210	3e-55	[gene=lepA] [locus_tag=RSc1060] [location=1113358..1115154]					lcl|NC_003295.1_gene_1068		lcl|NC_003295.1_gene_1159
comp3912461_c0_seq1	226	65.93	lcl|NC_003295.1_gene_1070	99	440	1e-124	[locus_tag=RSc1062] [location=1116150..1116542]					lcl|NC_003295.1_gene_1070		lcl|NC_003295.1_gene_116
comp99700_c0_seq1	207	55.56	lcl|NC_003295.1_gene_1077	100	375	1e-105	[gene=efp] [locus_tag=RSc1069] [location=complement(1121490..1122056)]					lcl|NC_003295.1_gene_1077		lcl|NC_003295.1_gene_1160
comp163232_c0_seq1	461	59.65	lcl|NC_003295.1_gene_1077	90	321	2e-88	[gene=efp] [locus_tag=RSc1069] [location=complement(1121490..1122056)]					lcl|NC_003295.1_gene_1077		lcl|NC_003295.1_gene_1163
comp20455_c0_seq1	223	49.33	lcl|NC_003295.1_gene_1082	93	111	2e-25	[gene=tRNA-glyV] [locus_tag=RS04003] [location=1126367..1126442]					lcl|NC_003295.1_gene_1082		lcl|NC_003295.1_gene_1164
comp168236_c0_seq2	212	58.96	lcl|NC_003295.1_gene_1082	97	121	2e-28	[gene=tRNA-glyV] [locus_tag=RS04003] [location=1126367..1126442]					lcl|NC_003295.1_gene_1082		lcl|NC_003295.1_gene_1165
comp92693_c0_seq1	388	61.34	lcl|NC_003295.1_gene_1084	86	161	4e-40	[locus_tag=RSc1073] [location=1127395..1128108]					lcl|NC_003295.1_gene_1084		lcl|NC_003295.1_gene_1166
comp95232_c0_seq1	252	67.46	lcl|NC_003295.1_gene_1085	89	65.9	1e-11	[locus_tag=RSc1074] [location=1128092..1129798]					lcl|NC_003295.1_gene_1085		lcl|NC_003295.1_gene_1169
comp27311_c0_seq1	317	64.98	lcl|NC_003295.1_gene_1090	90	93.7	6e-20	[gene=gudD1] [locus_tag=RSc1079] [location=1134803..1136164]					lcl|NC_003295.1_gene_1090		lcl|NC_003295.1_gene_1170
comp80718_c0_seq1	279	66.67	lcl|NC_003295.1_gene_1090	83	194	2e-50	[gene=gudD1] [locus_tag=RSc1079] [location=1134803..1136164]					lcl|NC_003295.1_gene_1090		lcl|NC_003295.1_gene_1174
comp3213507_c0_seq1	312	65.71	lcl|NC_003295.1_gene_1090	85	200	4e-52	[gene=gudD1] [locus_tag=RSc1079] [location=1134803..1136164]					lcl|NC_003295.1_gene_1090		lcl|NC_003295.1_gene_1176
comp3913768_c0_seq1	292	69.18	lcl|NC_003295.1_gene_110	84	170	3e-43	[gene=thiG] [locus_tag=RSc0109] [location=complement(126991..127818)]					lcl|NC_003295.1_gene_110		lcl|NC_003295.1_gene_1179
comp135546_c0_seq1	998	61.62	lcl|NC_003295.1_gene_1101	83	474	1e-134	[gene=nagG] [locus_tag=RSc1090] [location=complement(1146887..1148143)]					lcl|NC_003295.1_gene_1101		lcl|NC_003295.1_gene_1180
comp1755638_c0_seq1	374	67.11	lcl|NC_003295.1_gene_1105	80	161	4e-40	[locus_tag=RSc1094] [location=1151953..1152888]					lcl|NC_003295.1_gene_1105		lcl|NC_003295.1_gene_1183
comp3426855_c0_seq1	212	67.45	lcl|NC_003295.1_gene_1108	100	418	1e-118	[locus_tag=RSc1097] [location=1155306..1155647]					lcl|NC_003295.1_gene_1108		lcl|NC_003295.1_gene_1185
comp12658_c0_seq1	434	63.82	lcl|NC_003295.1_gene_1128	89	192	1e-49	[gene=fdxA] [locus_tag=RSc1114] [location=complement(1170415..1170741)]					lcl|NC_003295.1_gene_1128		lcl|NC_003295.1_gene_1186
comp15494_c0_seq1	292	66.1	lcl|NC_003295.1_gene_1129	90	349	6e-97	[gene=recJ] [locus_tag=RSc1115] [location=complement(1170912..1172609)]					lcl|NC_003295.1_gene_1129		lcl|NC_003295.1_gene_1187
comp5311084_c0_seq1	258	68.6	lcl|NC_003295.1_gene_1132	87	266	6e-72	[gene=lolD] [locus_tag=RSc1118] [location=1175005..1175739]					lcl|NC_003295.1_gene_1132		lcl|NC_003295.1_gene_1188
comp91564_c0_seq1	576	64.76	lcl|NC_003295.1_gene_1134	78	85.7	3e-17	[locus_tag=RSc1120] [location=1176593..1179136]					lcl|NC_003295.1_gene_1134		lcl|NC_003295.1_gene_1198
comp1571472_c0_seq1	320	65.62	lcl|NC_003295.1_gene_114	95	218	2e-57	[gene=thiC] [locus_tag=RSc0113] [location=complement(130368..132263)]					lcl|NC_003295.1_gene_114		lcl|NC_003295.1_gene_12
comp1852504_c0_seq1	277	59.57	lcl|NC_003295.1_gene_1140	96	176	5e-45	[gene=pyrG] [locus_tag=RSc1126] [location=1184558..1186222]					lcl|NC_003295.1_gene_1140		lcl|NC_003295.1_gene_1200
comp2964150_c0_seq1	287	62.37	lcl|NC_003295.1_gene_1140	87	111	2e-25	[gene=pyrG] [locus_tag=RSc1126] [location=1184558..1186222]					lcl|NC_003295.1_gene_1140		lcl|NC_003295.1_gene_1203
comp3521241_c0_seq1	220	66.82	lcl|NC_003295.1_gene_1140	91	117	3e-27	[gene=pyrG] [locus_tag=RSc1126] [location=1184558..1186222]					lcl|NC_003295.1_gene_1140		lcl|NC_003295.1_gene_1206
comp2374815_c0_seq1	249	65.46	lcl|NC_003295.1_gene_1141	100	494	1e-140	[gene=kdsA] [locus_tag=RSc1127] [location=1186245..1187099]					lcl|NC_003295.1_gene_1141		lcl|NC_003295.1_gene_1208
comp4599759_c0_seq1	240	67.08	lcl|NC_003295.1_gene_1145	83	111	2e-25	[locus_tag=RSc1131] [location=complement(1189269..1189682)]					lcl|NC_003295.1_gene_1145		lcl|NC_003295.1_gene_1209
comp137564_c0_seq1	570	69.12	lcl|NC_003295.1_gene_115	94	75.8	3e-14	[locus_tag=RSc0114] [location=132681..133889]					lcl|NC_003295.1_gene_115		lcl|NC_003295.1_gene_1212
comp137564_c0_seq2	713	72.37	lcl|NC_003295.1_gene_115	94	75.8	3e-14	[locus_tag=RSc0114] [location=132681..133889]					lcl|NC_003295.1_gene_115		lcl|NC_003295.1_gene_1216
comp57850_c0_seq1	244	70.08	lcl|NC_003295.1_gene_1151	88	77.8	3e-15	[locus_tag=RSc1137] [location=complement(1193683..1194225)]					lcl|NC_003295.1_gene_1151		lcl|NC_003295.1_gene_1218
comp109646_c0_seq1	318	69.81	lcl|NC_003295.1_gene_1154	82	79.8	9e-16	[locus_tag=RSc1140] [location=1196595..1197455]					lcl|NC_003295.1_gene_1154		lcl|NC_003295.1_gene_1219
comp34552_c0_seq1	211	60.19	lcl|NC_003295.1_gene_1159	90	244	2e-65	[gene=dapA] [locus_tag=RSc1145] [location=1200763..1201647]					lcl|NC_003295.1_gene_1159		lcl|NC_003295.1_gene_122
comp133147_c0_seq1	495	64.04	lcl|NC_003295.1_gene_1159	84	73.8	9e-14	[gene=dapA] [locus_tag=RSc1145] [location=1200763..1201647]					lcl|NC_003295.1_gene_1159		lcl|NC_003295.1_gene_1225
comp58928_c0_seq1	299	62.54	lcl|NC_003295.1_gene_116	83	139	1e-33	[locus_tag=RSc0115] [location=complement(133929..138947)]					lcl|NC_003295.1_gene_116		lcl|NC_003295.1_gene_1227
comp5053777_c0_seq1	302	69.54	lcl|NC_003295.1_gene_116	83	93.7	6e-20	[locus_tag=RSc0115] [location=complement(133929..138947)]					lcl|NC_003295.1_gene_116		lcl|NC_003295.1_gene_1231
comp1475939_c0_seq1	340	66.47	lcl|NC_003295.1_gene_1160	86	131	3e-31	[locus_tag=RSc1146] [location=1201688..1202884]					lcl|NC_003295.1_gene_1160		lcl|NC_003295.1_gene_1232
comp70804_c0_seq1	333	57.96	lcl|NC_003295.1_gene_1163	95	480	1e-136	[gene=slyD] [locus_tag=RSc1149] [location=1205573..1206097]					lcl|NC_003295.1_gene_1163		lcl|NC_003295.1_gene_1233
comp70804_c1_seq1	207	62.32	lcl|NC_003295.1_gene_1163	86	163	5e-41	[gene=slyD] [locus_tag=RSc1149] [location=1205573..1206097]					lcl|NC_003295.1_gene_1163		lcl|NC_003295.1_gene_1236
comp94504_c0_seq1	334	67.96	lcl|NC_003295.1_gene_1164	86	291	1e-79	[locus_tag=RSc1150] [location=complement(1206152..1207216)]					lcl|NC_003295.1_gene_1164		lcl|NC_003295.1_gene_1237
comp79047_c0_seq1	306	64.71	lcl|NC_003295.1_gene_1165	91	404	1e-113	[gene=mutS] [locus_tag=RSc1151] [location=complement(1207216..1209864)]					lcl|NC_003295.1_gene_1165		lcl|NC_003295.1_gene_124
comp4457797_c0_seq1	262	59.54	lcl|NC_003295.1_gene_1166	89	188	1e-48	[locus_tag=RSc1152] [location=complement(1209960..1210853)]					lcl|NC_003295.1_gene_1166		lcl|NC_003295.1_gene_1240
comp65178_c0_seq1	294	62.93	lcl|NC_003295.1_gene_1169	86	109	1e-24	[locus_tag=RSc1155] [location=1213132..1215021]					lcl|NC_003295.1_gene_1169		lcl|NC_003295.1_gene_1241
comp135058_c0_seq1	269	68.4	lcl|NC_003295.1_gene_1169	91	196	5e-51	[locus_tag=RSc1155] [location=1213132..1215021]					lcl|NC_003295.1_gene_1169		lcl|NC_003295.1_gene_1242
comp164830_c1_seq1	965	66.84	lcl|NC_003295.1_gene_1169	90	222	3e-58	[locus_tag=RSc1155] [location=1213132..1215021]					lcl|NC_003295.1_gene_1169		lcl|NC_003295.1_gene_1243
comp167385_c1_seq1	1389	67.17	lcl|NC_003295.1_gene_1169	86	165	9e-41	[locus_tag=RSc1155] [location=1213132..1215021]					lcl|NC_003295.1_gene_1169		lcl|NC_003295.1_gene_1246
comp4427932_c0_seq1	236	66.53	lcl|NC_003295.1_gene_1169	90	63.9	4e-11	[locus_tag=RSc1155] [location=1213132..1215021]					lcl|NC_003295.1_gene_1169		lcl|NC_003295.1_gene_1247
comp167385_c0_seq1	263	71.86	lcl|NC_003295.1_gene_1170	97	75.8	1e-14	[locus_tag=RSc1156] [location=1215097..1216899]					lcl|NC_003295.1_gene_1170		lcl|NC_003295.1_gene_1248
comp156589_c0_seq1	248	59.27	lcl|NC_003295.1_gene_1174	93	87.7	3e-18	[gene=suhB] [locus_tag=RSc1160] [location=complement(1219045..1219857)]					lcl|NC_003295.1_gene_1174		lcl|NC_003295.1_gene_1249
comp154631_c1_seq1	263	65.78	lcl|NC_003295.1_gene_1176	84	75.8	1e-14	[gene=cysE2] [locus_tag=RSc1162] [location=1220911..1221717]					lcl|NC_003295.1_gene_1176		lcl|NC_003295.1_gene_1250
comp1568659_c0_seq1	311	53.05	lcl|NC_003295.1_gene_1179	95	157	5e-39	[gene=ppiA] [locus_tag=RSc1165] [location=complement(1223087..1223659)]					lcl|NC_003295.1_gene_1179		lcl|NC_003295.1_gene_1252
comp3278809_c0_seq1	202	59.41	lcl|NC_003295.1_gene_1179	90	149	8e-37	[gene=ppiA] [locus_tag=RSc1165] [location=complement(1223087..1223659)]					lcl|NC_003295.1_gene_1179		lcl|NC_003295.1_gene_1255
comp3238725_c0_seq1	273	65.2	lcl|NC_003295.1_gene_1180	84	174	2e-44	[locus_tag=RSc1166] [location=complement(1223713..1224372)]					lcl|NC_003295.1_gene_1180		lcl|NC_003295.1_gene_1256
comp3333907_c0_seq1	304	69.41	lcl|NC_003295.1_gene_1183	82	91.7	2e-19	[gene=accA] [locus_tag=RSc1169] [location=1226959..1227927]					lcl|NC_003295.1_gene_1183		lcl|NC_003295.1_gene_1274
comp62586_c0_seq1	264	62.5	lcl|NC_003295.1_gene_1185	88	87.7	3e-18	[gene=lysC] [locus_tag=RSc1171] [location=1229452..1230702]					lcl|NC_003295.1_gene_1185		lcl|NC_003295.1_gene_1276
comp82575_c0_seq1	247	57.89	lcl|NC_003295.1_gene_1185	87	165	2e-41	[gene=lysC] [locus_tag=RSc1171] [location=1229452..1230702]					lcl|NC_003295.1_gene_1185		lcl|NC_003295.1_gene_1280
comp176212_c0_seq1	203	63.55	lcl|NC_003295.1_gene_1185	97	355	7e-99	[gene=lysC] [locus_tag=RSc1171] [location=1229452..1230702]					lcl|NC_003295.1_gene_1185		lcl|NC_003295.1_gene_1291
comp176212_c1_seq1	324	61.73	lcl|NC_003295.1_gene_1185	97	446	1e-126	[gene=lysC] [locus_tag=RSc1171] [location=1229452..1230702]					lcl|NC_003295.1_gene_1185		lcl|NC_003295.1_gene_1292
comp2044715_c0_seq1	276	66.3	lcl|NC_003295.1_gene_1185	84	119	9e-28	[gene=lysC] [locus_tag=RSc1171] [location=1229452..1230702]					lcl|NC_003295.1_gene_1185		lcl|NC_003295.1_gene_1293
comp3030717_c0_seq1	342	61.99	lcl|NC_003295.1_gene_1185	91	426	1e-120	[gene=lysC] [locus_tag=RSc1171] [location=1229452..1230702]					lcl|NC_003295.1_gene_1185		lcl|NC_003295.1_gene_1294
comp176212_c2_seq1	368	56.79	lcl|NC_003295.1_gene_1186	87	83.8	7e-17	[gene=tRNA-serV] [locus_tag=RS04528] [location=1230833..1230926]					lcl|NC_003295.1_gene_1186		lcl|NC_003295.1_gene_1296
comp2312596_c0_seq1	332	63.86	lcl|NC_003295.1_gene_1187	98	412	1e-116	[gene=fabI] [locus_tag=RSc1172] [location=complement(1231104..1231898)]					lcl|NC_003295.1_gene_1187		lcl|NC_003295.1_gene_1298
comp2675632_c0_seq1	248	62.9	lcl|NC_003295.1_gene_1188	82	115	1e-26	[locus_tag=RSc1173] [location=1232165..1234042]					lcl|NC_003295.1_gene_1188		lcl|NC_003295.1_gene_1299
comp4049333_c0_seq1	341	59.53	lcl|NC_003295.1_gene_1188	85	270	5e-73	[locus_tag=RSc1173] [location=1232165..1234042]					lcl|NC_003295.1_gene_1188		lcl|NC_003295.1_gene_13
comp192233_c0_seq2	246	50	lcl|NC_003295.1_gene_1198	97	135	1e-32	[gene=tRNA-alaX2] [locus_tag=RS04531] [location=1242044..1242119]					lcl|NC_003295.1_gene_1198		lcl|NC_003295.1_gene_1301
comp80862_c0_seq1	308	64.61	lcl|NC_003295.1_gene_12	96	398	1e-112	[gene=acrR] [locus_tag=RSc0012] [location=13346..14005]					lcl|NC_003295.1_gene_12		lcl|NC_003295.1_gene_1302
comp192233_c0_seq1	351	54.7	lcl|NC_003295.1_gene_1200	97	137	5e-33	[gene=tRNA-aspV] [locus_tag=RS04532] [location=1242376..1242452]					lcl|NC_003295.1_gene_1200		lcl|NC_003295.1_gene_1306
comp192233_c0_seq3	529	53.31	lcl|NC_003295.1_gene_1200	97	137	8e-33	[gene=tRNA-aspV] [locus_tag=RS04532] [location=1242376..1242452]					lcl|NC_003295.1_gene_1200		lcl|NC_003295.1_gene_1308
comp192233_c0_seq4	319	51.72	lcl|NC_003295.1_gene_1200	98	145	2e-35	[gene=tRNA-aspV] [locus_tag=RS04532] [location=1242376..1242452]					lcl|NC_003295.1_gene_1200		lcl|NC_003295.1_gene_1310
comp192233_c0_seq5	497	51.31	lcl|NC_003295.1_gene_1200	98	145	3e-35	[gene=tRNA-aspV] [locus_tag=RS04532] [location=1242376..1242452]					lcl|NC_003295.1_gene_1200		lcl|NC_003295.1_gene_1313
comp2070676_c0_seq1	290	57.24	lcl|NC_003295.1_gene_1203	99	440	1e-124	[gene=rpmE2] [locus_tag=RSc1182] [location=complement(1245840..1246103)]					lcl|NC_003295.1_gene_1203		lcl|NC_003295.1_gene_1315
comp1814508_c0_seq1	273	61.9	lcl|NC_003295.1_gene_1206	100	363	1e-101	[locus_tag=RSc1185] [location=complement(1247779..1248447)]					lcl|NC_003295.1_gene_1206		lcl|NC_003295.1_gene_1317
comp1269209_c0_seq1	374	63.37	lcl|NC_003295.1_gene_1208	79	83.8	7e-17	[gene=rho] [locus_tag=RSc1187] [location=complement(1251086..1252348)]					lcl|NC_003295.1_gene_1208		lcl|NC_003295.1_gene_1318
comp62001_c0_seq1	325	59.69	lcl|NC_003295.1_gene_1209	97	482	1e-137	[gene=trxA] [locus_tag=RSc1188] [location=complement(1252542..1252868)]					lcl|NC_003295.1_gene_1209		lcl|NC_003295.1_gene_1327
comp134775_c0_seq1	490	65.1	lcl|NC_003295.1_gene_1209	84	168	2e-42	[gene=trxA] [locus_tag=RSc1188] [location=complement(1252542..1252868)]					lcl|NC_003295.1_gene_1209		lcl|NC_003295.1_gene_1328
comp134775_c0_seq2	462	61.47	lcl|NC_003295.1_gene_1209	84	168	2e-42	[gene=trxA] [locus_tag=RSc1188] [location=complement(1252542..1252868)]					lcl|NC_003295.1_gene_1209		lcl|NC_003295.1_gene_1330
comp76577_c0_seq1	240	65.42	lcl|NC_003295.1_gene_1212	79	71.9	2e-13	[gene=dnaX] [locus_tag=RSc1191] [location=1259777..1261963]					lcl|NC_003295.1_gene_1212		lcl|NC_003295.1_gene_1331
comp2707225_c0_seq1	414	63.29	lcl|NC_003295.1_gene_1212	85	176	7e-45	[gene=dnaX] [locus_tag=RSc1191] [location=1259777..1261963]					lcl|NC_003295.1_gene_1212		lcl|NC_003295.1_gene_1332
comp3447692_c0_seq1	218	60.55	lcl|NC_003295.1_gene_1212	91	161	2e-40	[gene=dnaX] [locus_tag=RSc1191] [location=1259777..1261963]					lcl|NC_003295.1_gene_1212		lcl|NC_003295.1_gene_1339
comp78345_c0_seq1	403	60.3	lcl|NC_003295.1_gene_1216	81	89.7	1e-18	[locus_tag=RSc1195] [location=complement(1263160..1264665)]					lcl|NC_003295.1_gene_1216		lcl|NC_003295.1_gene_1347
comp3655546_c0_seq1	348	71.26	lcl|NC_003295.1_gene_1218	82	119	1e-27	[locus_tag=RSc1197] [location=1265688..1266905]					lcl|NC_003295.1_gene_1218		lcl|NC_003295.1_gene_1349
comp3421587_c0_seq1	270	62.96	lcl|NC_003295.1_gene_1219	88	208	1e-54	[locus_tag=RSc1198] [location=1267000..1268049]					lcl|NC_003295.1_gene_1219		lcl|NC_003295.1_gene_135
comp139709_c0_seq1	213	67.14	lcl|NC_003295.1_gene_122	92	301	9e-83	[gene=aidB] [locus_tag=RSc0121] [location=142057..143730]					lcl|NC_003295.1_gene_122		lcl|NC_003295.1_gene_1350
comp22361_c0_seq1	245	69.39	lcl|NC_003295.1_gene_1225	85	89.7	7e-19	[gene=surE] [locus_tag=RSc1204] [location=1272903..1273658]					lcl|NC_003295.1_gene_1225		lcl|NC_003295.1_gene_1358
comp15941_c0_seq1	300	59	lcl|NC_003295.1_gene_1227	100	418	1e-118	[locus_tag=RSc1206] [location=1274662..1275468]					lcl|NC_003295.1_gene_1227		lcl|NC_003295.1_gene_1359
comp139379_c0_seq1	755	63.71	lcl|NC_003295.1_gene_1231	92	69.9	2e-12	[locus_tag=RSc1210] [location=complement(1279105..1279806)]					lcl|NC_003295.1_gene_1231		lcl|NC_003295.1_gene_1361
comp426656_c0_seq1	488	64.14	lcl|NC_003295.1_gene_1232	85	331	2e-91	[gene=ndk] [locus_tag=RSc1211] [location=1280175..1280600]					lcl|NC_003295.1_gene_1232		lcl|NC_003295.1_gene_1363
comp62630_c0_seq1	226	57.52	lcl|NC_003295.1_gene_1233	96	283	2e-77	[locus_tag=RSc1212] [location=1280644..1281795]					lcl|NC_003295.1_gene_1233		lcl|NC_003295.1_gene_1364
comp2646431_c0_seq1	278	67.99	lcl|NC_003295.1_gene_1233	100	551	1e-158	[locus_tag=RSc1212] [location=1280644..1281795]					lcl|NC_003295.1_gene_1233		lcl|NC_003295.1_gene_1366
comp3427464_c0_seq1	261	67.82	lcl|NC_003295.1_gene_1236	81	91.7	2e-19	[gene=ispG] [locus_tag=RSc1215] [location=1283734..1285029]					lcl|NC_003295.1_gene_1236		lcl|NC_003295.1_gene_1369
comp2527314_c0_seq1	264	61.36	lcl|NC_003295.1_gene_1237	89	285	7e-78	[gene=hisS] [locus_tag=RSc1216] [location=1285118..1286416]					lcl|NC_003295.1_gene_1237		lcl|NC_003295.1_gene_137
comp110481_c0_seq1	222	64.41	lcl|NC_003295.1_gene_124	83	133	5e-32	[locus_tag=RSc0123] [location=complement(145024..146748)]					lcl|NC_003295.1_gene_124		lcl|NC_003295.1_gene_1376
comp4582465_c0_seq1	219	67.12	lcl|NC_003295.1_gene_124	87	170	2e-43	[locus_tag=RSc0123] [location=complement(145024..146748)]					lcl|NC_003295.1_gene_124		lcl|NC_003295.1_gene_138
comp74462_c0_seq1	263	63.12	lcl|NC_003295.1_gene_1240	80	85.7	1e-17	[gene=engA] [locus_tag=RSc1219] [location=1288497..1289840]					lcl|NC_003295.1_gene_1240		lcl|NC_003295.1_gene_1381
comp174647_c0_seq1	461	60.95	lcl|NC_003295.1_gene_1241	83	135	3e-32	[gene=hfq] [locus_tag=RSc1220] [location=1290132..1290371]					lcl|NC_003295.1_gene_1241		lcl|NC_003295.1_gene_1382
comp1203339_c0_seq1	264	56.44	lcl|NC_003295.1_gene_1241	100	476	1e-135	[gene=hfq] [locus_tag=RSc1220] [location=1290132..1290371]					lcl|NC_003295.1_gene_1241		lcl|NC_003295.1_gene_1387
comp152321_c0_seq1	254	66.14	lcl|NC_003295.1_gene_1242	85	77.8	3e-15	[locus_tag=RSc1221] [location=1290450..1291703]					lcl|NC_003295.1_gene_1242		lcl|NC_003295.1_gene_1388
comp135588_c0_seq1	277	67.15	lcl|NC_003295.1_gene_1243	92	115	1e-26	[locus_tag=RSc1222] [location=1291796..1293139]					lcl|NC_003295.1_gene_1243		lcl|NC_003295.1_gene_1389
comp2768314_c0_seq1	220	65.45	lcl|NC_003295.1_gene_1243	100	303	2e-83	[locus_tag=RSc1222] [location=1291796..1293139]					lcl|NC_003295.1_gene_1243		lcl|NC_003295.1_gene_1393
comp561352_c0_seq1	346	67.34	lcl|NC_003295.1_gene_1246	87	97.6	4e-21	[gene=hisZ] [locus_tag=RSc1225] [location=1294406..1295566]					lcl|NC_003295.1_gene_1246		lcl|NC_003295.1_gene_1394
comp2781121_c0_seq1	281	63.7	lcl|NC_003295.1_gene_1246	85	232	9e-62	[gene=hisZ] [locus_tag=RSc1225] [location=1294406..1295566]					lcl|NC_003295.1_gene_1246		lcl|NC_003295.1_gene_1396
comp60534_c0_seq1	419	62.77	lcl|NC_003295.1_gene_1247	97	73.8	8e-14	[gene=purA] [locus_tag=RSc1226] [location=1295663..1297003]					lcl|NC_003295.1_gene_1247		lcl|NC_003295.1_gene_1398
comp107498_c0_seq1	344	64.83	lcl|NC_003295.1_gene_1247	82	131	3e-31	[gene=purA] [locus_tag=RSc1226] [location=1295663..1297003]					lcl|NC_003295.1_gene_1247		lcl|NC_003295.1_gene_14
comp28793_c0_seq1	217	66.36	lcl|NC_003295.1_gene_1248	87	77.8	2e-15	[locus_tag=RSc1227] [location=1297139..1297720]					lcl|NC_003295.1_gene_1248		lcl|NC_003295.1_gene_140
comp96504_c0_seq2	266	41.35	lcl|NC_003295.1_gene_1249	100	167	4e-42	[gene=tRNA-leuP] [locus_tag=RS02877] [location=complement(1298061..1298145)]					lcl|NC_003295.1_gene_1249		lcl|NC_003295.1_gene_1403
comp96504_c0_seq1	424	45.75	lcl|NC_003295.1_gene_1250	92	184	3e-47	[gene=rnr] [locus_tag=RSc1228] [location=1298192..1300807]					lcl|NC_003295.1_gene_1250		lcl|NC_003295.1_gene_1405
comp5494297_c0_seq1	225	64	lcl|NC_003295.1_gene_1252	84	161	2e-40	[locus_tag=RSc1230] [location=1301591..1302331]					lcl|NC_003295.1_gene_1252		lcl|NC_003295.1_gene_1411
comp97300_c0_seq1	281	64.41	lcl|NC_003295.1_gene_1255	86	264	3e-71	[locus_tag=RSc1233] [location=1304554..1306062]					lcl|NC_003295.1_gene_1255		lcl|NC_003295.1_gene_1417
comp59528_c0_seq1	252	63.89	lcl|NC_003295.1_gene_1256	82	69.9	7e-13	[locus_tag=RSc1234] [location=1306376..1307920]					lcl|NC_003295.1_gene_1256		lcl|NC_003295.1_gene_1418
comp145494_c0_seq1	264	62.12	lcl|NC_003295.1_gene_1274	83	63.9	5e-11	[locus_tag=RSc1252] [location=1331151..1332143]					lcl|NC_003295.1_gene_1274		lcl|NC_003295.1_gene_1419
comp1852214_c0_seq1	230	62.61	lcl|NC_003295.1_gene_1274	100	424	1e-119	[locus_tag=RSc1252] [location=1331151..1332143]					lcl|NC_003295.1_gene_1274		lcl|NC_003295.1_gene_1420
comp3242805_c0_seq1	258	63.57	lcl|NC_003295.1_gene_1276	89	287	2e-78	[locus_tag=RSc1254] [location=1332977..1333951]					lcl|NC_003295.1_gene_1276		lcl|NC_003295.1_gene_1421
comp59140_c0_seq1	274	63.87	lcl|NC_003295.1_gene_1280	85	178	1e-45	[gene=glnA1] [locus_tag=RSc1258] [location=1336769..1338184]					lcl|NC_003295.1_gene_1280		lcl|NC_003295.1_gene_1422
comp31953_c0_seq1	324	64.81	lcl|NC_003295.1_gene_1291	87	91.7	3e-19	[gene=sucA] [locus_tag=RSc1269] [location=1348620..1351481]					lcl|NC_003295.1_gene_1291		lcl|NC_003295.1_gene_1424
comp73419_c0_seq1	235	67.23	lcl|NC_003295.1_gene_1291	86	216	5e-57	[gene=sucA] [locus_tag=RSc1269] [location=1348620..1351481]					lcl|NC_003295.1_gene_1291		lcl|NC_003295.1_gene_1425
comp145303_c0_seq1	283	57.95	lcl|NC_003295.1_gene_1291	100	186	5e-48	[gene=sucA] [locus_tag=RSc1269] [location=1348620..1351481]					lcl|NC_003295.1_gene_1291		lcl|NC_003295.1_gene_1426
comp149346_c0_seq1	324	64.51	lcl|NC_003295.1_gene_1291	90	406	1e-114	[gene=sucA] [locus_tag=RSc1269] [location=1348620..1351481]					lcl|NC_003295.1_gene_1291		lcl|NC_003295.1_gene_1427
comp1288530_c0_seq1	240	65.83	lcl|NC_003295.1_gene_1291	89	125	1e-29	[gene=sucA] [locus_tag=RSc1269] [location=1348620..1351481]					lcl|NC_003295.1_gene_1291		lcl|NC_003295.1_gene_143
comp1938101_c0_seq1	253	67.19	lcl|NC_003295.1_gene_1291	89	258	1e-69	[gene=sucA] [locus_tag=RSc1269] [location=1348620..1351481]					lcl|NC_003295.1_gene_1291		lcl|NC_003295.1_gene_1431
comp136697_c0_seq1	603	63.18	lcl|NC_003295.1_gene_1292	90	83.8	1e-16	[gene=sucB] [locus_tag=RSc1270] [location=1351621..1352877]					lcl|NC_003295.1_gene_1292		lcl|NC_003295.1_gene_1432
comp176194_c0_seq1	326	61.96	lcl|NC_003295.1_gene_1292	87	293	3e-80	[gene=sucB] [locus_tag=RSc1270] [location=1351621..1352877]					lcl|NC_003295.1_gene_1292		lcl|NC_003295.1_gene_1435
comp176194_c0_seq2	374	62.57	lcl|NC_003295.1_gene_1292	87	365	1e-101	[gene=sucB] [locus_tag=RSc1270] [location=1351621..1352877]					lcl|NC_003295.1_gene_1292		lcl|NC_003295.1_gene_1444
comp593_c0_seq1	1000	65.5	lcl|NC_003295.1_gene_1293	94	77.8	1e-14	[locus_tag=RSc1271] [location=1352948..1354384]					lcl|NC_003295.1_gene_1293		lcl|NC_003295.1_gene_1447
comp163008_c1_seq1	414	60.14	lcl|NC_003295.1_gene_1293	95	71.9	3e-13	[locus_tag=RSc1271] [location=1352948..1354384]					lcl|NC_003295.1_gene_1293		lcl|NC_003295.1_gene_1452
comp1410648_c0_seq1	318	66.98	lcl|NC_003295.1_gene_1293	81	127	4e-30	[locus_tag=RSc1271] [location=1352948..1354384]					lcl|NC_003295.1_gene_1293		lcl|NC_003295.1_gene_1460
comp4519981_c0_seq1	227	66.08	lcl|NC_003295.1_gene_1293	85	63.9	4e-11	[locus_tag=RSc1271] [location=1352948..1354384]					lcl|NC_003295.1_gene_1293		lcl|NC_003295.1_gene_1470
comp42984_c0_seq1	347	62.82	lcl|NC_003295.1_gene_1294	91	450	1e-127	[locus_tag=RSc1272] [location=1354476..1355573]					lcl|NC_003295.1_gene_1294		lcl|NC_003295.1_gene_1471
comp16053_c0_seq1	268	64.93	lcl|NC_003295.1_gene_1296	86	163	7e-41	[locus_tag=RSc1274] [location=1356598..1359153]					lcl|NC_003295.1_gene_1296		lcl|NC_003295.1_gene_1473
comp3290593_c0_seq1	269	68.4	lcl|NC_003295.1_gene_1296	85	79.8	8e-16	[locus_tag=RSc1274] [location=1356598..1359153]					lcl|NC_003295.1_gene_1296		lcl|NC_003295.1_gene_1477
comp34330_c0_seq1	287	53.31	lcl|NC_003295.1_gene_1298	99	394	1e-110	[locus_tag=RSc1276] [location=1359455..1360912]					lcl|NC_003295.1_gene_1298		lcl|NC_003295.1_gene_1481
comp102471_c0_seq1	300	62.67	lcl|NC_003295.1_gene_1298	86	174	2e-44	[locus_tag=RSc1276] [location=1359455..1360912]					lcl|NC_003295.1_gene_1298		lcl|NC_003295.1_gene_1484
comp174981_c0_seq1	210	63.81	lcl|NC_003295.1_gene_1298	88	194	1e-50	[locus_tag=RSc1276] [location=1359455..1360912]					lcl|NC_003295.1_gene_1298		lcl|NC_003295.1_gene_1487
comp174981_c2_seq1	901	63.82	lcl|NC_003295.1_gene_1298	82	349	2e-96	[locus_tag=RSc1276] [location=1359455..1360912]					lcl|NC_003295.1_gene_1298		lcl|NC_003295.1_gene_1488
comp183893_c0_seq1	872	66.74	lcl|NC_003295.1_gene_1298	83	121	8e-28	[locus_tag=RSc1276] [location=1359455..1360912]					lcl|NC_003295.1_gene_1298		lcl|NC_003295.1_gene_1489
comp1648644_c0_seq1	313	62.62	lcl|NC_003295.1_gene_1298	99	613	1e-176	[locus_tag=RSc1276] [location=1359455..1360912]					lcl|NC_003295.1_gene_1298		lcl|NC_003295.1_gene_1491
comp3007078_c0_seq1	267	62.55	lcl|NC_003295.1_gene_1298	88	77.8	3e-15	[locus_tag=RSc1276] [location=1359455..1360912]					lcl|NC_003295.1_gene_1298		lcl|NC_003295.1_gene_1494
comp1402710_c0_seq1	338	43.2	lcl|NC_003295.1_gene_1299	83	71.9	2e-13	[locus_tag=RSc1277] [location=1360923..1361594]					lcl|NC_003295.1_gene_1299		lcl|NC_003295.1_gene_1496
comp3548737_c0_seq1	247	66.8	lcl|NC_003295.1_gene_13	86	214	2e-56	[locus_tag=RSc0013] [location=14002..14895]					lcl|NC_003295.1_gene_13		lcl|NC_003295.1_gene_1498
comp63719_c0_seq1	297	63.64	lcl|NC_003295.1_gene_1301	88	73.8	5e-14	[locus_tag=RSc1279] [location=1361758..1362738]					lcl|NC_003295.1_gene_1301		lcl|NC_003295.1_gene_15
comp36406_c0_seq1	205	63.41	lcl|NC_003295.1_gene_1302	92	281	8e-77	[locus_tag=RSc1280] [location=1362765..1364198]					lcl|NC_003295.1_gene_1302		lcl|NC_003295.1_gene_1501
comp183893_c2_seq2	1449	66.53	lcl|NC_003295.1_gene_1302	83	101	1e-21	[locus_tag=RSc1280] [location=1362765..1364198]					lcl|NC_003295.1_gene_1302		lcl|NC_003295.1_gene_1504
comp183893_c3_seq1	311	65.59	lcl|NC_003295.1_gene_1302	85	105	2e-23	[locus_tag=RSc1280] [location=1362765..1364198]					lcl|NC_003295.1_gene_1302		lcl|NC_003295.1_gene_1506
comp2112489_c0_seq1	308	65.58	lcl|NC_003295.1_gene_1302	87	297	2e-81	[locus_tag=RSc1280] [location=1362765..1364198]					lcl|NC_003295.1_gene_1302		lcl|NC_003295.1_gene_1531
comp70418_c1_seq1	250	66.8	lcl|NC_003295.1_gene_1306	85	129	9e-31	[locus_tag=RSc1284] [location=1365633..1366379]					lcl|NC_003295.1_gene_1306		lcl|NC_003295.1_gene_1532
comp103064_c0_seq1	320	63.12	lcl|NC_003295.1_gene_1308	87	303	3e-83	[locus_tag=RSc1286] [location=1367863..1369659]					lcl|NC_003295.1_gene_1308		lcl|NC_003295.1_gene_1537
comp2681993_c0_seq1	410	62.2	lcl|NC_003295.1_gene_1310	98	488	1e-138	[gene=nusA] [locus_tag=RSc1288] [location=1370352..1371827]					lcl|NC_003295.1_gene_1310		lcl|NC_003295.1_gene_1540
comp140861_c0_seq1	299	68.23	lcl|NC_003295.1_gene_1313	88	81.8	2e-16	[gene=truB] [locus_tag=RSc1291] [location=1375283..1376227]					lcl|NC_003295.1_gene_1313		lcl|NC_003295.1_gene_1541
comp1931110_c0_seq1	428	60.51	lcl|NC_003295.1_gene_1315	87	93.7	9e-20	[gene=emrA] [locus_tag=RSc1293] [location=complement(1377867..1379153)]					lcl|NC_003295.1_gene_1315		lcl|NC_003295.1_gene_1542
comp1596465_c0_seq1	224	64.29	lcl|NC_003295.1_gene_1317	98	270	3e-73	[locus_tag=RSc1295] [location=complement(1380776..1381219)]					lcl|NC_003295.1_gene_1317		lcl|NC_003295.1_gene_1544
comp150858_c1_seq1	234	64.1	lcl|NC_003295.1_gene_1318	100	464	1e-131	[gene=typA] [locus_tag=RSc1296] [location=1381540..1383360]					lcl|NC_003295.1_gene_1318		lcl|NC_003295.1_gene_1546
comp2156683_c0_seq1	285	66.67	lcl|NC_003295.1_gene_1318	85	153	7e-38	[gene=typA] [locus_tag=RSc1296] [location=1381540..1383360]					lcl|NC_003295.1_gene_1318		lcl|NC_003295.1_gene_1547
comp138962_c0_seq1	607	66.72	lcl|NC_003295.1_gene_1327	95	77.8	7e-15	[gene=lexA] [locus_tag=RSc1304] [location=complement(1391233..1391883)]					lcl|NC_003295.1_gene_1327		lcl|NC_003295.1_gene_1549
comp166344_c0_seq1	427	66.28	lcl|NC_003295.1_gene_1328	83	107	6e-24	[gene=fpr] [locus_tag=RSc1305] [location=1392131..1392907]					lcl|NC_003295.1_gene_1328		lcl|NC_003295.1_gene_1550
comp166344_c1_seq2	569	64.5	lcl|NC_003295.1_gene_1328	84	69.9	2e-12	[gene=fpr] [locus_tag=RSc1305] [location=1392131..1392907]					lcl|NC_003295.1_gene_1328		lcl|NC_003295.1_gene_1554
comp952215_c0_seq1	325	55.38	lcl|NC_003295.1_gene_1328	99	509	1e-145	[gene=fpr] [locus_tag=RSc1305] [location=1392131..1392907]					lcl|NC_003295.1_gene_1328		lcl|NC_003295.1_gene_1556
comp142909_c0_seq1	1109	62.58	lcl|NC_003295.1_gene_1330	83	103	2e-22	[gene=rpsF] [locus_tag=RSc1307] [location=1394112..1394480]					lcl|NC_003295.1_gene_1330		lcl|NC_003295.1_gene_1557
comp142909_c0_seq2	712	61.1	lcl|NC_003295.1_gene_1330	83	103	1e-22	[gene=rpsF] [locus_tag=RSc1307] [location=1394112..1394480]					lcl|NC_003295.1_gene_1330		lcl|NC_003295.1_gene_1558
comp932456_c0_seq1	310	58.39	lcl|NC_003295.1_gene_1330	100	502	1e-143	[gene=rpsF] [locus_tag=RSc1307] [location=1394112..1394480]					lcl|NC_003295.1_gene_1330		lcl|NC_003295.1_gene_1559
comp9864_c0_seq1	256	68.75	lcl|NC_003295.1_gene_1331	98	347	2e-96	[locus_tag=RSc1308] [location=1394546..1394872]					lcl|NC_003295.1_gene_1331		lcl|NC_003295.1_gene_156
comp4386960_c0_seq1	293	55.29	lcl|NC_003295.1_gene_1332	81	125	2e-29	[gene=rpsR] [locus_tag=RSc1309] [location=1394885..1395163]					lcl|NC_003295.1_gene_1332		lcl|NC_003295.1_gene_1560
comp1082681_c0_seq1	442	67.87	lcl|NC_003295.1_gene_1339	89	165	3e-41	[locus_tag=RSc1316] [location=complement(1400509..1402227)]					lcl|NC_003295.1_gene_1339		lcl|NC_003295.1_gene_1561
comp2114450_c0_seq1	467	69.38	lcl|NC_003295.1_gene_1339	88	276	1e-74	[locus_tag=RSc1316] [location=complement(1400509..1402227)]					lcl|NC_003295.1_gene_1339		lcl|NC_003295.1_gene_1562
comp2572833_c0_seq1	294	65.99	lcl|NC_003295.1_gene_1347	90	291	1e-79	[locus_tag=RSc1324] [location=complement(1408817..1410487)]					lcl|NC_003295.1_gene_1347		lcl|NC_003295.1_gene_1564
comp13200_c0_seq1	327	63.61	lcl|NC_003295.1_gene_1349	89	339	6e-94	[locus_tag=RSc1326] [location=1411206..1412447]					lcl|NC_003295.1_gene_1349		lcl|NC_003295.1_gene_1573
comp1199864_c0_seq1	381	66.4	lcl|NC_003295.1_gene_1349	100	462	1e-131	[locus_tag=RSc1326] [location=1411206..1412447]					lcl|NC_003295.1_gene_1349		lcl|NC_003295.1_gene_1574
comp137823_c0_seq1	286	63.29	lcl|NC_003295.1_gene_135	85	234	2e-62	[gene=metK] [locus_tag=RSc0134] [location=complement(156370..157560)]					lcl|NC_003295.1_gene_135		lcl|NC_003295.1_gene_1589
comp181485_c0_seq1	535	60.56	lcl|NC_003295.1_gene_135	93	71.9	4e-13	[gene=metK] [locus_tag=RSc0134] [location=complement(156370..157560)]					lcl|NC_003295.1_gene_135		lcl|NC_003295.1_gene_1590
comp181485_c0_seq2	688	57.7	lcl|NC_003295.1_gene_135	93	71.9	5e-13	[gene=metK] [locus_tag=RSc0134] [location=complement(156370..157560)]					lcl|NC_003295.1_gene_135		lcl|NC_003295.1_gene_1593
comp186638_c0_seq1	1274	57.38	lcl|NC_003295.1_gene_135	83	65.9	6e-11	[gene=metK] [locus_tag=RSc0134] [location=complement(156370..157560)]					lcl|NC_003295.1_gene_135		lcl|NC_003295.1_gene_1594
comp186638_c0_seq3	775	56	lcl|NC_003295.1_gene_135	84	127	1e-29	[gene=metK] [locus_tag=RSc0134] [location=complement(156370..157560)]					lcl|NC_003295.1_gene_135		lcl|NC_003295.1_gene_1596
comp1403302_c0_seq1	1077	63.97	lcl|NC_003295.1_gene_135	86	147	2e-35	[gene=metK] [locus_tag=RSc0134] [location=complement(156370..157560)]					lcl|NC_003295.1_gene_135		lcl|NC_003295.1_gene_1597
comp176446_c0_seq1	210	62.86	lcl|NC_003295.1_gene_1350	84	151	2e-37	[locus_tag=RSc1327] [location=1412538..1413857]					lcl|NC_003295.1_gene_1350		lcl|NC_003295.1_gene_1598
comp73940_c0_seq1	539	56.22	lcl|NC_003295.1_gene_1358	86	63.9	1e-10	[gene=clpB] [locus_tag=RSc1335] [location=1420990..1423578]					lcl|NC_003295.1_gene_1358		lcl|NC_003295.1_gene_160
comp157475_c0_seq1	297	60.94	lcl|NC_003295.1_gene_1358	91	63.9	5e-11	[gene=clpB] [locus_tag=RSc1335] [location=1420990..1423578]					lcl|NC_003295.1_gene_1358		lcl|NC_003295.1_gene_1600
comp176666_c0_seq1	1357	66.54	lcl|NC_003295.1_gene_1358	90	569	1e-162	[gene=clpB] [locus_tag=RSc1335] [location=1420990..1423578]					lcl|NC_003295.1_gene_1358		lcl|NC_003295.1_gene_1601
comp176666_c1_seq1	510	67.45	lcl|NC_003295.1_gene_1358	100	65.9	2e-11	[gene=clpB] [locus_tag=RSc1335] [location=1420990..1423578]					lcl|NC_003295.1_gene_1358		lcl|NC_003295.1_gene_1603
comp183368_c0_seq1	962	69.13	lcl|NC_003295.1_gene_1358	86	500	1e-142	[gene=clpB] [locus_tag=RSc1335] [location=1420990..1423578]					lcl|NC_003295.1_gene_1358		lcl|NC_003295.1_gene_1606
comp183368_c0_seq2	663	65.31	lcl|NC_003295.1_gene_1358	83	119	2e-27	[gene=clpB] [locus_tag=RSc1335] [location=1420990..1423578]					lcl|NC_003295.1_gene_1358		lcl|NC_003295.1_gene_1609
comp183368_c0_seq3	303	65.02	lcl|NC_003295.1_gene_1358	82	109	1e-24	[gene=clpB] [locus_tag=RSc1335] [location=1420990..1423578]					lcl|NC_003295.1_gene_1358		lcl|NC_003295.1_gene_161
comp183368_c0_seq4	828	68.12	lcl|NC_003295.1_gene_1358	82	212	3e-55	[gene=clpB] [locus_tag=RSc1335] [location=1420990..1423578]					lcl|NC_003295.1_gene_1358		lcl|NC_003295.1_gene_1614
comp183368_c1_seq1	524	66.41	lcl|NC_003295.1_gene_1358	77	79.8	2e-15	[gene=clpB] [locus_tag=RSc1335] [location=1420990..1423578]					lcl|NC_003295.1_gene_1358		lcl|NC_003295.1_gene_1615
comp1711009_c0_seq1	347	65.42	lcl|NC_003295.1_gene_1358	95	65.9	2e-11	[gene=clpB] [locus_tag=RSc1335] [location=1420990..1423578]					lcl|NC_003295.1_gene_1358		lcl|NC_003295.1_gene_1619
comp2134312_c0_seq1	359	64.62	lcl|NC_003295.1_gene_1358	88	353	5e-98	[gene=clpB] [locus_tag=RSc1335] [location=1420990..1423578]					lcl|NC_003295.1_gene_1358		lcl|NC_003295.1_gene_162
comp3295567_c0_seq1	592	63.18	lcl|NC_003295.1_gene_1358	95	67.9	7e-12	[gene=clpB] [locus_tag=RSc1335] [location=1420990..1423578]					lcl|NC_003295.1_gene_1358		lcl|NC_003295.1_gene_1624
comp4492971_c0_seq1	272	68.75	lcl|NC_003295.1_gene_1358	83	89.7	8e-19	[gene=clpB] [locus_tag=RSc1335] [location=1420990..1423578]					lcl|NC_003295.1_gene_1358		lcl|NC_003295.1_gene_1626
comp4629655_c0_seq1	338	58.28	lcl|NC_003295.1_gene_1358	85	274	3e-74	[gene=clpB] [locus_tag=RSc1335] [location=1420990..1423578]					lcl|NC_003295.1_gene_1358		lcl|NC_003295.1_gene_1627
comp4920895_c0_seq1	314	53.18	lcl|NC_003295.1_gene_1358	82	89.7	1e-18	[gene=clpB] [locus_tag=RSc1335] [location=1420990..1423578]					lcl|NC_003295.1_gene_1358		lcl|NC_003295.1_gene_1628
comp18725_c0_seq1	217	62.21	lcl|NC_003295.1_gene_1359	90	272	8e-74	[gene=sbp] [locus_tag=RSc1336] [location=1423811..1424821]					lcl|NC_003295.1_gene_1359		lcl|NC_003295.1_gene_1629
comp74436_c0_seq1	361	64.27	lcl|NC_003295.1_gene_1359	90	450	1e-127	[gene=sbp] [locus_tag=RSc1336] [location=1423811..1424821]					lcl|NC_003295.1_gene_1359		lcl|NC_003295.1_gene_1631
comp2177343_c0_seq1	348	69.83	lcl|NC_003295.1_gene_1361	86	224	3e-59	[gene=ssuA1] [locus_tag=RSc1338] [location=1425633..1426643]					lcl|NC_003295.1_gene_1361		lcl|NC_003295.1_gene_1632
comp2616087_c0_seq1	265	59.62	lcl|NC_003295.1_gene_1363	91	337	2e-93	[gene=ssuC] [locus_tag=RSc1340] [location=1427845..1428639]					lcl|NC_003295.1_gene_1363		lcl|NC_003295.1_gene_1634
comp1153_c1_seq1	327	66.06	lcl|NC_003295.1_gene_1364	90	63.9	6e-11	[gene=ssuB] [locus_tag=RSc1341] [location=1428656..1429510]					lcl|NC_003295.1_gene_1364		lcl|NC_003295.1_gene_1636
comp3622549_c0_seq1	260	66.92	lcl|NC_003295.1_gene_1366	88	151	3e-37	[locus_tag=RSc1343] [location=1429836..1430741]					lcl|NC_003295.1_gene_1366		lcl|NC_003295.1_gene_1638
comp153528_c0_seq1	401	60.35	lcl|NC_003295.1_gene_1369	85	343	5e-95	[gene=cysW] [locus_tag=RSc1346] [location=1432466..1433446]					lcl|NC_003295.1_gene_1369		lcl|NC_003295.1_gene_1640
comp144084_c0_seq1	328	64.33	lcl|NC_003295.1_gene_137	87	325	1e-89	[locus_tag=RSc0136] [location=158667..159560]					lcl|NC_003295.1_gene_137		lcl|NC_003295.1_gene_1641
comp3365028_c0_seq1	282	68.09	lcl|NC_003295.1_gene_1376	84	200	3e-52	[gene=ilvG] [locus_tag=RSc1353] [location=1440421..1442166]					lcl|NC_003295.1_gene_1376		lcl|NC_003295.1_gene_1647
comp141603_c0_seq1	283	68.2	lcl|NC_003295.1_gene_138	90	85.7	1e-17	[gene=dapF] [locus_tag=RSc0137] [location=159639..160517]					lcl|NC_003295.1_gene_138		lcl|NC_003295.1_gene_1648
comp196408_c0_seq1	550	47.64	lcl|NC_003295.1_gene_1381	85	103	1e-22	[gene=aceA] [locus_tag=RSc1358] [location=1447965..1449296]					lcl|NC_003295.1_gene_1381		lcl|NC_003295.1_gene_1651
comp196408_c0_seq2	1215	50.86	lcl|NC_003295.1_gene_1381	85	93.7	2e-19	[gene=aceA] [locus_tag=RSc1358] [location=1447965..1449296]					lcl|NC_003295.1_gene_1381		lcl|NC_003295.1_gene_1654
comp196408_c0_seq3	335	53.13	lcl|NC_003295.1_gene_1381	85	103	7e-23	[gene=aceA] [locus_tag=RSc1358] [location=1447965..1449296]					lcl|NC_003295.1_gene_1381		lcl|NC_003295.1_gene_1655
comp1808209_c0_seq1	528	62.5	lcl|NC_003295.1_gene_1381	99	900	0	[gene=aceA] [locus_tag=RSc1358] [location=1447965..1449296]					lcl|NC_003295.1_gene_1381		lcl|NC_003295.1_gene_1656
comp3517517_c0_seq1	272	64.34	lcl|NC_003295.1_gene_1381	87	274	3e-74	[gene=aceA] [locus_tag=RSc1358] [location=1447965..1449296]					lcl|NC_003295.1_gene_1381		lcl|NC_003295.1_gene_1660
comp94227_c0_seq1	286	63.99	lcl|NC_003295.1_gene_1382	98	420	1e-118	[locus_tag=RSc1359] [location=complement(1449428..1449934)]					lcl|NC_003295.1_gene_1382		lcl|NC_003295.1_gene_1664
comp109374_c0_seq1	212	72.17	lcl|NC_003295.1_gene_1382	84	67.9	2e-12	[locus_tag=RSc1359] [location=complement(1449428..1449934)]					lcl|NC_003295.1_gene_1382		lcl|NC_003295.1_gene_1665
comp3287071_c0_seq1	250	60.8	lcl|NC_003295.1_gene_1387	86	214	2e-56	[locus_tag=RSc1364] [location=1453798..1454268]					lcl|NC_003295.1_gene_1387		lcl|NC_003295.1_gene_1666
comp2572845_c0_seq1	344	62.79	lcl|NC_003295.1_gene_1388	89	343	4e-95	[locus_tag=RSc1365] [location=1454365..1455828]					lcl|NC_003295.1_gene_1388		lcl|NC_003295.1_gene_1668
comp2174503_c0_seq1	304	61.51	lcl|NC_003295.1_gene_1389	89	172	8e-44	[locus_tag=RSc1366] [location=complement(1455880..1456197)]					lcl|NC_003295.1_gene_1389		lcl|NC_003295.1_gene_1672
comp67106_c0_seq1	274	59.12	lcl|NC_003295.1_gene_1393	87	230	4e-61	[locus_tag=RSc1370] [location=complement(1458633..1459949)]					lcl|NC_003295.1_gene_1393		lcl|NC_003295.1_gene_1680
comp92468_c0_seq1	268	58.96	lcl|NC_003295.1_gene_1393	98	103	5e-23	[locus_tag=RSc1370] [location=complement(1458633..1459949)]					lcl|NC_003295.1_gene_1393		lcl|NC_003295.1_gene_1681
comp4755560_c0_seq1	230	66.09	lcl|NC_003295.1_gene_1394	84	174	2e-44	[gene=alr] [locus_tag=RSc1371] [location=1460580..1461707]					lcl|NC_003295.1_gene_1394		lcl|NC_003295.1_gene_1683
comp156429_c0_seq1	246	65.04	lcl|NC_003295.1_gene_1396	87	212	7e-56	[gene=dsbB] [locus_tag=RSc1373] [location=1463251..1463730]					lcl|NC_003295.1_gene_1396		lcl|NC_003295.1_gene_1684
comp3415829_c0_seq1	293	67.92	lcl|NC_003295.1_gene_1398	85	248	2e-66	[locus_tag=RSc1375] [location=complement(1464244..1465350)]					lcl|NC_003295.1_gene_1398		lcl|NC_003295.1_gene_1687
comp4433816_c0_seq1	257	70.43	lcl|NC_003295.1_gene_14	86	137	4e-33	[gene=gor] [locus_tag=RSc0014] [location=14967..16412]					lcl|NC_003295.1_gene_14		lcl|NC_003295.1_gene_1688
comp3553_c0_seq1	280	68.93	lcl|NC_003295.1_gene_140	87	113	6e-26	[gene=pyrE] [locus_tag=RSc0139] [location=complement(161518..162231)]					lcl|NC_003295.1_gene_140		lcl|NC_003295.1_gene_17
comp5190358_c0_seq1	307	59.28	lcl|NC_003295.1_gene_1403	92	434	1e-122	[locus_tag=RSc1380] [location=1471501..1473054]					lcl|NC_003295.1_gene_1403		lcl|NC_003295.1_gene_1705
comp4491443_c0_seq1	344	62.5	lcl|NC_003295.1_gene_1405	91	430	1e-121	[locus_tag=RSc1382] [location=1474053..1474952]					lcl|NC_003295.1_gene_1405		lcl|NC_003295.1_gene_1738
comp3342909_c0_seq1	268	64.93	lcl|NC_003295.1_gene_1411	88	293	3e-80	[locus_tag=RSc1388] [location=complement(1480946..1481860)]					lcl|NC_003295.1_gene_1411		lcl|NC_003295.1_gene_1744
comp146011_c0_seq1	268	61.57	lcl|NC_003295.1_gene_1417	95	165	2e-41	[gene=dapC] [locus_tag=RSc1394] [location=complement(1485259..1486512)]					lcl|NC_003295.1_gene_1417		lcl|NC_003295.1_gene_1745
comp70521_c0_seq1	321	63.24	lcl|NC_003295.1_gene_1418	85	172	9e-44	[locus_tag=RSc1395] [location=1486621..1487541]					lcl|NC_003295.1_gene_1418		lcl|NC_003295.1_gene_1746
comp47330_c0_seq1	206	64.56	lcl|NC_003295.1_gene_1419	90	224	2e-59	[locus_tag=RSc1396] [location=1487584..1488651]					lcl|NC_003295.1_gene_1419		lcl|NC_003295.1_gene_1747
comp4595657_c0_seq1	206	60.19	lcl|NC_003295.1_gene_1420	88	216	4e-57	[locus_tag=RSc1397] [location=1492417..1493643]					lcl|NC_003295.1_gene_1420		lcl|NC_003295.1_gene_1748
comp79663_c0_seq1	210	61.9	lcl|NC_003295.1_gene_1421	84	149	8e-37	[gene=ligA] [locus_tag=RSc1398] [location=1493654..1496095]					lcl|NC_003295.1_gene_1421		lcl|NC_003295.1_gene_1753
comp2684069_c0_seq1	283	60.42	lcl|NC_003295.1_gene_1422	87	135	2e-32	[gene=def] [locus_tag=RSc1399] [location=1496092..1496625]					lcl|NC_003295.1_gene_1422		lcl|NC_003295.1_gene_1755
comp3274154_c0_seq1	302	68.87	lcl|NC_003295.1_gene_1424	89	170	3e-43	[locus_tag=RSc1401] [location=complement(1497887..1499782)]					lcl|NC_003295.1_gene_1424		lcl|NC_003295.1_gene_1756
comp3112276_c0_seq1	275	63.27	lcl|NC_003295.1_gene_1425	85	165	2e-41	[gene=glnD] [locus_tag=RSc1402] [location=complement(1499807..1502392)]					lcl|NC_003295.1_gene_1425		lcl|NC_003295.1_gene_1757
comp1591325_c0_seq1	752	68.88	lcl|NC_003295.1_gene_1426	80	97.6	1e-20	[gene=map] [locus_tag=RSc1403] [location=complement(1502501..1503328)]					lcl|NC_003295.1_gene_1426		lcl|NC_003295.1_gene_1758
comp2702190_c0_seq1	336	58.04	lcl|NC_003295.1_gene_1426	96	170	4e-43	[gene=map] [locus_tag=RSc1403] [location=complement(1502501..1503328)]					lcl|NC_003295.1_gene_1426		lcl|NC_003295.1_gene_1769
comp127306_c0_seq1	498	59.24	lcl|NC_003295.1_gene_1427	89	143	1e-34	[gene=rpsB] [locus_tag=RSc1404] [location=1503647..1504390]					lcl|NC_003295.1_gene_1427		lcl|NC_003295.1_gene_1772
comp127306_c1_seq1	248	63.71	lcl|NC_003295.1_gene_1427	87	95.6	1e-20	[gene=rpsB] [locus_tag=RSc1404] [location=1503647..1504390]					lcl|NC_003295.1_gene_1427		lcl|NC_003295.1_gene_1774
comp166005_c0_seq1	357	59.1	lcl|NC_003295.1_gene_1427	92	297	2e-81	[gene=rpsB] [locus_tag=RSc1404] [location=1503647..1504390]					lcl|NC_003295.1_gene_1427		lcl|NC_003295.1_gene_1779
comp166005_c0_seq2	391	53.71	lcl|NC_003295.1_gene_1427	91	289	6e-79	[gene=rpsB] [locus_tag=RSc1404] [location=1503647..1504390]					lcl|NC_003295.1_gene_1427		lcl|NC_003295.1_gene_1782
comp2233972_c0_seq1	387	63.31	lcl|NC_003295.1_gene_1427	93	458	1e-129	[gene=rpsB] [locus_tag=RSc1404] [location=1503647..1504390]					lcl|NC_003295.1_gene_1427		lcl|NC_003295.1_gene_1784
comp1570730_c0_seq1	240	66.25	lcl|NC_003295.1_gene_143	95	71.9	2e-13	[gene=argC] [locus_tag=RSc0142] [location=163788..164801]					lcl|NC_003295.1_gene_143		lcl|NC_003295.1_gene_1785
comp2171482_c0_seq1	211	65.88	lcl|NC_003295.1_gene_1431	95	65.9	9e-12	[gene=uppS] [locus_tag=RSc1408] [location=1507323..1508099]					lcl|NC_003295.1_gene_1431		lcl|NC_003295.1_gene_179
comp4482889_c0_seq1	210	64.29	lcl|NC_003295.1_gene_1432	90	99.6	7e-22	[gene=cdsA] [locus_tag=RSc1409] [location=1508103..1508918]					lcl|NC_003295.1_gene_1432		lcl|NC_003295.1_gene_1794
comp2178244_c0_seq1	248	63.71	lcl|NC_003295.1_gene_1435	88	63.9	4e-11	[locus_tag=RSc1412] [location=1511713..1514010]					lcl|NC_003295.1_gene_1435		lcl|NC_003295.1_gene_1796
comp58226_c0_seq1	400	68.25	lcl|NC_003295.1_gene_1444	85	161	4e-40	[gene=ppsA] [locus_tag=RSc1421] [location=1520988..1523375]					lcl|NC_003295.1_gene_1444		lcl|NC_003295.1_gene_18
comp1415711_c0_seq1	239	64.44	lcl|NC_003295.1_gene_1444	84	174	2e-44	[gene=ppsA] [locus_tag=RSc1421] [location=1520988..1523375]					lcl|NC_003295.1_gene_1444		lcl|NC_003295.1_gene_1801
comp151236_c0_seq1	229	67.25	lcl|NC_003295.1_gene_1447	91	63.9	4e-11	[gene=smpB] [locus_tag=RSc1424] [location=complement(1524926..1525372)]					lcl|NC_003295.1_gene_1447		lcl|NC_003295.1_gene_1802
comp150131_c0_seq1	236	58.9	lcl|NC_003295.1_gene_1452	81	119	8e-28	[gene=guaB] [locus_tag=RSc1429] [location=1528044..1529507]					lcl|NC_003295.1_gene_1452		lcl|NC_003295.1_gene_1805
comp2632524_c0_seq1	334	58.08	lcl|NC_003295.1_gene_1460	100	416	1e-117	[locus_tag=RSc1432] [location=1538221..1538430]					lcl|NC_003295.1_gene_1460		lcl|NC_003295.1_gene_1806
comp4474365_c0_seq1	206	61.17	lcl|NC_003295.1_gene_1470	86	131	2e-31	[gene=pcaG] [locus_tag=RSc1442] [location=1544934..1545584]					lcl|NC_003295.1_gene_1470		lcl|NC_003295.1_gene_1808
comp4382133_c0_seq1	380	62.37	lcl|NC_003295.1_gene_1471	89	93.7	8e-20	[locus_tag=RSc1443] [location=1545732..1546328]					lcl|NC_003295.1_gene_1471		lcl|NC_003295.1_gene_1810
comp63807_c0_seq1	335	66.57	lcl|NC_003295.1_gene_1473	83	105	2e-23	[locus_tag=RSc1445] [location=complement(1547305..1548507)]					lcl|NC_003295.1_gene_1473		lcl|NC_003295.1_gene_1818
comp4422512_c0_seq1	218	72.02	lcl|NC_003295.1_gene_1477	89	93.7	4e-20	[locus_tag=RSc1449] [location=1551351..1551989]					lcl|NC_003295.1_gene_1477		lcl|NC_003295.1_gene_182
comp2114924_c0_seq1	301	61.46	lcl|NC_003295.1_gene_1481	93	410	1e-115	[locus_tag=RSc1453] [location=1554140..1555762]					lcl|NC_003295.1_gene_1481		lcl|NC_003295.1_gene_1828
comp144199_c0_seq1	353	62.89	lcl|NC_003295.1_gene_1484	81	188	2e-48	[gene=betB] [locus_tag=RSc1456] [location=1557122..1558558]					lcl|NC_003295.1_gene_1484		lcl|NC_003295.1_gene_1830
comp5111262_c0_seq1	336	67.26	lcl|NC_003295.1_gene_1484	90	404	1e-113	[gene=betB] [locus_tag=RSc1456] [location=1557122..1558558]					lcl|NC_003295.1_gene_1484		lcl|NC_003295.1_gene_1832
comp2591873_c0_seq1	255	65.49	lcl|NC_003295.1_gene_1487	82	125	1e-29	[locus_tag=RSc1459] [location=1560812..1562053]					lcl|NC_003295.1_gene_1487		lcl|NC_003295.1_gene_1834
comp23108_c0_seq1	338	71.3	lcl|NC_003295.1_gene_1488	89	117	5e-27	[locus_tag=RSc1460] [location=1562194..1563735]					lcl|NC_003295.1_gene_1488		lcl|NC_003295.1_gene_1856
comp34149_c0_seq1	711	65.26	lcl|NC_003295.1_gene_1488	83	71.9	5e-13	[locus_tag=RSc1460] [location=1562194..1563735]					lcl|NC_003295.1_gene_1488		lcl|NC_003295.1_gene_1861
comp3574730_c0_seq1	320	64.69	lcl|NC_003295.1_gene_1489	85	87.7	4e-18	[locus_tag=RSc1461] [location=complement(1563766..1564488)]					lcl|NC_003295.1_gene_1489		lcl|NC_003295.1_gene_188
comp4518543_c0_seq1	232	65.52	lcl|NC_003295.1_gene_1491	81	113	5e-26	[locus_tag=RSc1463] [location=complement(1566022..1567053)]					lcl|NC_003295.1_gene_1491		lcl|NC_003295.1_gene_1880
comp70390_c0_seq1	409	66.75	lcl|NC_003295.1_gene_1494	91	186	7e-48	[locus_tag=RSc1466] [location=complement(1568971..1569876)]					lcl|NC_003295.1_gene_1494		lcl|NC_003295.1_gene_1881
comp3692761_c0_seq1	257	64.98	lcl|NC_003295.1_gene_1496	91	276	6e-75	[locus_tag=RSc1468] [location=complement(1570710..1573094)]					lcl|NC_003295.1_gene_1496		lcl|NC_003295.1_gene_1882
comp115969_c0_seq1	415	62.41	lcl|NC_003295.1_gene_1498	100	351	2e-97	[locus_tag=RSc1470] [location=complement(1573984..1574160)]					lcl|NC_003295.1_gene_1498		lcl|NC_003295.1_gene_1890
comp64820_c0_seq1	306	71.57	lcl|NC_003295.1_gene_15	98	559	1e-160	[locus_tag=RSc0015] [location=16566..17456]					lcl|NC_003295.1_gene_15		lcl|NC_003295.1_gene_1893
comp4700040_c0_seq1	210	72.38	lcl|NC_003295.1_gene_15	99	408	1e-115	[locus_tag=RSc0015] [location=16566..17456]					lcl|NC_003295.1_gene_15		lcl|NC_003295.1_gene_1894
comp2655700_c0_seq1	388	65.72	lcl|NC_003295.1_gene_1501	83	254	4e-68	[locus_tag=RSc1473] [location=1575853..1577406]					lcl|NC_003295.1_gene_1501		lcl|NC_003295.1_gene_1895
comp4595322_c0_seq1	443	62.53	lcl|NC_003295.1_gene_1504	83	240	6e-64	[locus_tag=RSc1476] [location=complement(1580135..1583242)]					lcl|NC_003295.1_gene_1504		lcl|NC_003295.1_gene_1908
comp4824935_c0_seq1	312	67.31	lcl|NC_003295.1_gene_1504	86	252	1e-67	[locus_tag=RSc1476] [location=complement(1580135..1583242)]					lcl|NC_003295.1_gene_1504		lcl|NC_003295.1_gene_1913
comp1850_c1_seq1	257	66.93	lcl|NC_003295.1_gene_1506	88	63.9	4e-11	[gene=bioF] [locus_tag=RSc1478] [location=1585318..1586568]					lcl|NC_003295.1_gene_1506		lcl|NC_003295.1_gene_1915
comp4791628_c0_seq1	252	69.05	lcl|NC_003295.1_gene_1506	84	178	1e-45	[gene=bioF] [locus_tag=RSc1478] [location=1585318..1586568]					lcl|NC_003295.1_gene_1506		lcl|NC_003295.1_gene_1917
comp3783538_c0_seq1	241	67.22	lcl|NC_003295.1_gene_1531	98	454	1e-128	[locus_tag=RSc1503] [location=1608222..1609871]					lcl|NC_003295.1_gene_1531		lcl|NC_003295.1_gene_1918
comp25403_c0_seq1	509	63.85	lcl|NC_003295.1_gene_1532	100	870	0	[locus_tag=RSc1504] [location=complement(1609962..1610417)]					lcl|NC_003295.1_gene_1532		lcl|NC_003295.1_gene_1919
comp2797803_c0_seq1	325	71.08	lcl|NC_003295.1_gene_1537	100	291	1e-79	[locus_tag=RSc1509] [location=1613259..1613579]					lcl|NC_003295.1_gene_1537		lcl|NC_003295.1_gene_1922
comp1043473_c0_seq1	497	67.2	lcl|NC_003295.1_gene_1540	99	545	1e-156	[locus_tag=RSc1512] [location=complement(1614254..1614532)]					lcl|NC_003295.1_gene_1540		lcl|NC_003295.1_gene_1923
comp3332934_c0_seq1	318	62.89	lcl|NC_003295.1_gene_1541	92	412	1e-116	[gene=rnhA] [locus_tag=RSc1513] [location=complement(1614866..1615321)]					lcl|NC_003295.1_gene_1541		lcl|NC_003295.1_gene_1925
comp3321802_c0_seq1	275	64.73	lcl|NC_003295.1_gene_1542	89	115	1e-26	[locus_tag=RSc1514] [location=complement(1615365..1616138)]					lcl|NC_003295.1_gene_1542		lcl|NC_003295.1_gene_193
comp2996653_c0_seq1	272	62.13	lcl|NC_003295.1_gene_1544	84	214	2e-56	[locus_tag=RSc1516] [location=1617229..1618584]					lcl|NC_003295.1_gene_1544		lcl|NC_003295.1_gene_1932
comp4640482_c0_seq1	271	60.52	lcl|NC_003295.1_gene_1544	88	283	3e-77	[locus_tag=RSc1516] [location=1617229..1618584]					lcl|NC_003295.1_gene_1544		lcl|NC_003295.1_gene_195
comp57625_c0_seq1	213	67.14	lcl|NC_003295.1_gene_1546	87	89.7	6e-19	[gene=prpE] [locus_tag=RSc1518] [location=1618904..1620802]					lcl|NC_003295.1_gene_1546		lcl|NC_003295.1_gene_1988
comp143786_c0_seq1	302	74.17	lcl|NC_003295.1_gene_1546	85	99.6	1e-21	[gene=prpE] [locus_tag=RSc1518] [location=1618904..1620802]					lcl|NC_003295.1_gene_1546		lcl|NC_003295.1_gene_1989
comp2270347_c0_seq1	252	64.29	lcl|NC_003295.1_gene_1546	89	287	2e-78	[gene=prpE] [locus_tag=RSc1518] [location=1618904..1620802]					lcl|NC_003295.1_gene_1546		lcl|NC_003295.1_gene_1991
comp2715571_c0_seq1	262	67.56	lcl|NC_003295.1_gene_1546	84	67.9	3e-12	[gene=prpE] [locus_tag=RSc1518] [location=1618904..1620802]					lcl|NC_003295.1_gene_1546		lcl|NC_003295.1_gene_1992
comp120653_c0_seq1	273	64.1	lcl|NC_003295.1_gene_1547	98	163	7e-41	[gene=carA] [locus_tag=RSc1519] [location=1621137..1622273]					lcl|NC_003295.1_gene_1547		lcl|NC_003295.1_gene_1993
comp144089_c0_seq1	368	64.13	lcl|NC_003295.1_gene_1547	89	121	3e-28	[gene=carA] [locus_tag=RSc1519] [location=1621137..1622273]					lcl|NC_003295.1_gene_1547		lcl|NC_003295.1_gene_1997
comp2458475_c0_seq1	226	55.31	lcl|NC_003295.1_gene_1547	99	361	1e-100	[gene=carA] [locus_tag=RSc1519] [location=1621137..1622273]					lcl|NC_003295.1_gene_1547		lcl|NC_003295.1_gene_1998
comp3564909_c0_seq1	240	69.17	lcl|NC_003295.1_gene_1547	98	402	1e-113	[gene=carA] [locus_tag=RSc1519] [location=1621137..1622273]					lcl|NC_003295.1_gene_1547		lcl|NC_003295.1_gene_2000
comp152620_c0_seq1	256	63.67	lcl|NC_003295.1_gene_1549	86	220	3e-58	[gene=carB] [locus_tag=RSc1521] [location=1622987..1626232]					lcl|NC_003295.1_gene_1549		lcl|NC_003295.1_gene_2006
comp152620_c1_seq1	233	63.52	lcl|NC_003295.1_gene_1549	89	182	6e-47	[gene=carB] [locus_tag=RSc1521] [location=1622987..1626232]					lcl|NC_003295.1_gene_1549		lcl|NC_003295.1_gene_2013
comp2200518_c0_seq1	362	64.64	lcl|NC_003295.1_gene_1549	87	73.8	7e-14	[gene=carB] [locus_tag=RSc1521] [location=1622987..1626232]					lcl|NC_003295.1_gene_1549		lcl|NC_003295.1_gene_2016
comp1618433_c0_seq1	461	68.76	lcl|NC_003295.1_gene_1550	81	157	7e-39	[gene=greA] [locus_tag=RSc1522] [location=1626430..1626906]					lcl|NC_003295.1_gene_1550		lcl|NC_003295.1_gene_2017
comp158694_c0_seq1	587	68.31	lcl|NC_003295.1_gene_1554	82	283	6e-77	[gene=hflB] [locus_tag=RSc1526] [location=1628841..1630727]					lcl|NC_003295.1_gene_1554		lcl|NC_003295.1_gene_202
comp164614_c0_seq1	399	63.41	lcl|NC_003295.1_gene_1554	81	143	1e-34	[gene=hflB] [locus_tag=RSc1526] [location=1628841..1630727]					lcl|NC_003295.1_gene_1554		lcl|NC_003295.1_gene_2020
comp164614_c0_seq2	498	64.66	lcl|NC_003295.1_gene_1554	82	153	1e-37	[gene=hflB] [locus_tag=RSc1526] [location=1628841..1630727]					lcl|NC_003295.1_gene_1554		lcl|NC_003295.1_gene_2022
comp1614095_c0_seq1	341	57.18	lcl|NC_003295.1_gene_1554	99	557	1e-159	[gene=hflB] [locus_tag=RSc1526] [location=1628841..1630727]					lcl|NC_003295.1_gene_1554		lcl|NC_003295.1_gene_2023
comp1650416_c0_seq1	475	70.74	lcl|NC_003295.1_gene_1556	82	95.6	2e-20	[gene=glmM] [locus_tag=RSc1528] [location=1631828..1633171]					lcl|NC_003295.1_gene_1556		lcl|NC_003295.1_gene_2024
comp3262880_c0_seq1	350	67.43	lcl|NC_003295.1_gene_1556	89	65.9	2e-11	[gene=glmM] [locus_tag=RSc1528] [location=1631828..1633171]					lcl|NC_003295.1_gene_1556		lcl|NC_003295.1_gene_2025
comp140872_c0_seq1	206	62.14	lcl|NC_003295.1_gene_1557	99	192	6e-50	[gene=pstS1] [locus_tag=RSc1529] [location=1633357..1634388]					lcl|NC_003295.1_gene_1557		lcl|NC_003295.1_gene_2027
comp150799_c0_seq1	206	60.19	lcl|NC_003295.1_gene_1557	86	178	9e-46	[gene=pstS1] [locus_tag=RSc1529] [location=1633357..1634388]					lcl|NC_003295.1_gene_1557		lcl|NC_003295.1_gene_2028
comp150799_c0_seq2	207	60.87	lcl|NC_003295.1_gene_1557	99	402	1e-113	[gene=pstS1] [locus_tag=RSc1529] [location=1633357..1634388]					lcl|NC_003295.1_gene_1557		lcl|NC_003295.1_gene_2030
comp177693_c0_seq1	697	65.57	lcl|NC_003295.1_gene_1557	87	192	2e-49	[gene=pstS1] [locus_tag=RSc1529] [location=1633357..1634388]					lcl|NC_003295.1_gene_1557		lcl|NC_003295.1_gene_2031
comp177693_c1_seq1	657	66.67	lcl|NC_003295.1_gene_1557	85	67.9	8e-12	[gene=pstS1] [locus_tag=RSc1529] [location=1633357..1634388]					lcl|NC_003295.1_gene_1557		lcl|NC_003295.1_gene_2035
comp157538_c0_seq1	214	64.49	lcl|NC_003295.1_gene_1558	91	105	1e-23	[gene=pstC] [locus_tag=RSc1530] [location=1634470..1635435]					lcl|NC_003295.1_gene_1558		lcl|NC_003295.1_gene_2040
comp3297732_c0_seq1	300	63.33	lcl|NC_003295.1_gene_1558	86	274	3e-74	[gene=pstC] [locus_tag=RSc1530] [location=1634470..1635435]					lcl|NC_003295.1_gene_1558		lcl|NC_003295.1_gene_205
comp19980_c0_seq1	278	66.55	lcl|NC_003295.1_gene_1559	89	127	4e-30	[gene=pstA] [locus_tag=RSc1531] [location=1635474..1636358]					lcl|NC_003295.1_gene_1559		lcl|NC_003295.1_gene_2053
comp60965_c0_seq1	282	67.73	lcl|NC_003295.1_gene_1559	85	85.7	1e-17	[gene=pstA] [locus_tag=RSc1531] [location=1635474..1636358]					lcl|NC_003295.1_gene_1559		lcl|NC_003295.1_gene_2057
comp3716103_c0_seq1	256	65.62	lcl|NC_003295.1_gene_156	86	145	2e-35	[locus_tag=RSc0155] [location=complement(175246..176439)]					lcl|NC_003295.1_gene_156		lcl|NC_003295.1_gene_2058
comp6699028_c0_seq1	246	63.01	lcl|NC_003295.1_gene_156	87	135	1e-32	[locus_tag=RSc0155] [location=complement(175246..176439)]					lcl|NC_003295.1_gene_156		lcl|NC_003295.1_gene_2069
comp20128_c1_seq1	268	63.06	lcl|NC_003295.1_gene_1560	85	153	7e-38	[gene=pstB] [locus_tag=RSc1532] [location=1636355..1637146]					lcl|NC_003295.1_gene_1560		lcl|NC_003295.1_gene_2071
comp168399_c0_seq1	227	59.47	lcl|NC_003295.1_gene_1560	85	103	5e-23	[gene=pstB] [locus_tag=RSc1532] [location=1636355..1637146]					lcl|NC_003295.1_gene_1560		lcl|NC_003295.1_gene_2078
comp168399_c1_seq1	430	63.02	lcl|NC_003295.1_gene_1560	83	244	4e-65	[gene=pstB] [locus_tag=RSc1532] [location=1636355..1637146]					lcl|NC_003295.1_gene_1560		lcl|NC_003295.1_gene_2082
comp20128_c0_seq1	432	65.28	lcl|NC_003295.1_gene_1561	87	95.6	2e-20	[gene=phoU] [locus_tag=RSc1533] [location=1637187..1637894]					lcl|NC_003295.1_gene_1561		lcl|NC_003295.1_gene_2088
comp3354383_c0_seq1	201	65.67	lcl|NC_003295.1_gene_1562	99	391	1e-109	[gene=phoB] [locus_tag=RSc1534] [location=1637918..1638631]					lcl|NC_003295.1_gene_1562		lcl|NC_003295.1_gene_2091
comp58661_c0_seq1	245	62.86	lcl|NC_003295.1_gene_1564	89	81.8	2e-16	[gene=ppk] [locus_tag=RSc1536] [location=complement(1640128..1642341)]					lcl|NC_003295.1_gene_1564		lcl|NC_003295.1_gene_2092
comp93733_c0_seq1	211	67.3	lcl|NC_003295.1_gene_1573	92	270	3e-73	[locus_tag=RSc1544] [location=1650155..1651015]					lcl|NC_003295.1_gene_1573		lcl|NC_003295.1_gene_2093
comp147859_c0_seq1	213	64.32	lcl|NC_003295.1_gene_1574	86	188	9e-49	[locus_tag=RSc1545] [location=complement(1651021..1653351)]					lcl|NC_003295.1_gene_1574		lcl|NC_003295.1_gene_2094
comp3509515_c0_seq1	312	64.42	lcl|NC_003295.1_gene_1574	82	95.6	2e-20	[locus_tag=RSc1545] [location=complement(1651021..1653351)]					lcl|NC_003295.1_gene_1574		lcl|NC_003295.1_gene_2096
comp4486960_c0_seq1	344	65.99	lcl|NC_003295.1_gene_1574	85	270	5e-73	[locus_tag=RSc1545] [location=complement(1651021..1653351)]					lcl|NC_003295.1_gene_1574		lcl|NC_003295.1_gene_2098
comp3796711_c0_seq1	328	64.63	lcl|NC_003295.1_gene_1589	83	143	8e-35	[gene=rbn] [locus_tag=RSc1559] [location=1674515..1675840]					lcl|NC_003295.1_gene_1589		lcl|NC_003295.1_gene_2099
comp1802887_c0_seq1	311	64.63	lcl|NC_003295.1_gene_1590	85	91.7	2e-19	[locus_tag=RSc1560] [location=complement(1675859..1676176)]					lcl|NC_003295.1_gene_1590		lcl|NC_003295.1_gene_2100
comp12900_c0_seq1	325	65.23	lcl|NC_003295.1_gene_1593	90	85.7	2e-17	[locus_tag=RSc1563] [location=1678598..1679053]					lcl|NC_003295.1_gene_1593		lcl|NC_003295.1_gene_2102
comp2123271_c0_seq1	252	64.68	lcl|NC_003295.1_gene_1594	89	236	5e-63	[locus_tag=RSc1564] [location=1679169..1681076]					lcl|NC_003295.1_gene_1594		lcl|NC_003295.1_gene_2105
comp131185_c0_seq1	312	72.12	lcl|NC_003295.1_gene_1596	83	81.8	2e-16	[gene=aroC] [locus_tag=RSc1566] [location=1681674..1682774]					lcl|NC_003295.1_gene_1596		lcl|NC_003295.1_gene_2107
comp3281_c0_seq1	282	61.7	lcl|NC_003295.1_gene_1597	92	89.7	9e-19	[gene=etf] [locus_tag=RSc1567] [location=complement(1682839..1684527)]					lcl|NC_003295.1_gene_1597		lcl|NC_003295.1_gene_2110
comp2276699_c0_seq1	260	66.54	lcl|NC_003295.1_gene_1597	90	111	2e-25	[gene=etf] [locus_tag=RSc1567] [location=complement(1682839..1684527)]					lcl|NC_003295.1_gene_1597		lcl|NC_003295.1_gene_2111
comp4414396_c0_seq1	344	62.21	lcl|NC_003295.1_gene_1598	92	452	1e-128	[locus_tag=RSc1568] [location=1684614..1685519]					lcl|NC_003295.1_gene_1598		lcl|NC_003295.1_gene_2114
comp150431_c0_seq1	212	53.3	lcl|NC_003295.1_gene_160	88	79.8	6e-16	[locus_tag=RSc0159] [location=complement(178653..179879)]					lcl|NC_003295.1_gene_160		lcl|NC_003295.1_gene_2115
comp58388_c0_seq1	286	61.89	lcl|NC_003295.1_gene_1600	88	91.7	2e-19	[gene=lpsI] [locus_tag=RSc1570] [location=1686234..1686932]					lcl|NC_003295.1_gene_1600		lcl|NC_003295.1_gene_2116
comp61702_c0_seq1	250	64.8	lcl|NC_003295.1_gene_1601	81	115	1e-26	[gene=lpsJ] [locus_tag=RSc1571] [location=1686956..1687594]					lcl|NC_003295.1_gene_1601		lcl|NC_003295.1_gene_2117
comp157982_c0_seq1	947	58.18	lcl|NC_003295.1_gene_1601	88	71.9	7e-13	[gene=lpsJ] [locus_tag=RSc1571] [location=1686956..1687594]					lcl|NC_003295.1_gene_1601		lcl|NC_003295.1_gene_2121
comp529463_c0_seq1	1581	67.68	lcl|NC_003295.1_gene_1601	79	103	3e-22	[gene=lpsJ] [locus_tag=RSc1571] [location=1686956..1687594]					lcl|NC_003295.1_gene_1601		lcl|NC_003295.1_gene_2122
comp2168766_c0_seq1	204	65.69	lcl|NC_003295.1_gene_1601	93	139	7e-34	[gene=lpsJ] [locus_tag=RSc1571] [location=1686956..1687594]					lcl|NC_003295.1_gene_1601		lcl|NC_003295.1_gene_2128
comp3289083_c0_seq1	277	50.18	lcl|NC_003295.1_gene_1601	90	69.9	8e-13	[gene=lpsJ] [locus_tag=RSc1571] [location=1686956..1687594]					lcl|NC_003295.1_gene_1601		lcl|NC_003295.1_gene_2130
comp99162_c0_seq1	212	65.57	lcl|NC_003295.1_gene_1603	94	81.8	2e-16	[locus_tag=RSc1573] [location=1688433..1689404]					lcl|NC_003295.1_gene_1603		lcl|NC_003295.1_gene_2132
comp1544003_c0_seq1	219	52.51	lcl|NC_003295.1_gene_1606	94	121	2e-28	[gene=tRNA-valV] [locus_tag=RS05795] [location=1692085..1692161]					lcl|NC_003295.1_gene_1606		lcl|NC_003295.1_gene_2133
comp132203_c0_seq1	511	58.9	lcl|NC_003295.1_gene_1609	87	89.7	2e-18	[gene=rpmI] [locus_tag=RSc1579] [location=1695194..1695391]					lcl|NC_003295.1_gene_1609		lcl|NC_003295.1_gene_2141
comp154362_c0_seq1	291	57.04	lcl|NC_003295.1_gene_1609	100	392	1e-110	[gene=rpmI] [locus_tag=RSc1579] [location=1695194..1695391]					lcl|NC_003295.1_gene_1609		lcl|NC_003295.1_gene_2143
comp154362_c0_seq2	259	55.98	lcl|NC_003295.1_gene_1609	100	105	1e-23	[gene=rpmI] [locus_tag=RSc1579] [location=1695194..1695391]					lcl|NC_003295.1_gene_1609		lcl|NC_003295.1_gene_2156
comp4648897_c0_seq1	271	64.94	lcl|NC_003295.1_gene_161	86	230	4e-61	[locus_tag=RSc0160] [location=180020..180946]					lcl|NC_003295.1_gene_161		lcl|NC_003295.1_gene_2158
comp1865923_c0_seq1	486	63.79	lcl|NC_003295.1_gene_1614	86	184	3e-47	[locus_tag=RSc1584] [location=1699929..1700369]					lcl|NC_003295.1_gene_1614		lcl|NC_003295.1_gene_2160
comp177702_c0_seq1	525	62.48	lcl|NC_003295.1_gene_1615	95	67.9	6e-12	[gene=tRNA-proL] [locus_tag=RS03937] [location=1700427..1700503]					lcl|NC_003295.1_gene_1615		lcl|NC_003295.1_gene_2161
comp177702_c0_seq2	205	47.32	lcl|NC_003295.1_gene_1615	95	67.9	2e-12	[gene=tRNA-proL] [locus_tag=RS03937] [location=1700427..1700503]					lcl|NC_003295.1_gene_1615		lcl|NC_003295.1_gene_2164
comp4615926_c0_seq1	375	62.67	lcl|NC_003295.1_gene_1619	90	299	6e-82	[locus_tag=RSc1588] [location=1703770..1705200]					lcl|NC_003295.1_gene_1619		lcl|NC_003295.1_gene_2187
comp1094_c0_seq1	409	67.24	lcl|NC_003295.1_gene_162	97	67.9	5e-12	[locus_tag=RSc0161] [location=complement(180943..182454)]					lcl|NC_003295.1_gene_162		lcl|NC_003295.1_gene_2189
comp133555_c0_seq1	1321	59.42	lcl|NC_003295.1_gene_162	83	67.9	2e-11	[locus_tag=RSc0161] [location=complement(180943..182454)]					lcl|NC_003295.1_gene_162		lcl|NC_003295.1_gene_2191
comp153384_c0_seq1	285	64.21	lcl|NC_003295.1_gene_1624	86	228	1e-60	[gene=xthA] [locus_tag=RSc1593] [location=complement(1708234..1709043)]					lcl|NC_003295.1_gene_1624		lcl|NC_003295.1_gene_2193
comp3699224_c0_seq1	312	66.99	lcl|NC_003295.1_gene_1626	98	91.7	2e-19	[gene=prlC] [locus_tag=RSc1595] [location=complement(1710531..1712651)]					lcl|NC_003295.1_gene_1626		lcl|NC_003295.1_gene_2198
comp4654809_c0_seq1	220	65.45	lcl|NC_003295.1_gene_1627	86	65.9	1e-11	[gene=folD] [locus_tag=RSc1596] [location=complement(1712760..1713629)]					lcl|NC_003295.1_gene_1627		lcl|NC_003295.1_gene_22
comp6213_c0_seq1	520	63.46	lcl|NC_003295.1_gene_1628	92	119	2e-27	[locus_tag=RSc1597] [location=complement(1713733..1714365)]					lcl|NC_003295.1_gene_1628		lcl|NC_003295.1_gene_2200
comp2139728_c0_seq1	340	66.76	lcl|NC_003295.1_gene_1629	90	410	1e-115	[locus_tag=RSc1598] [location=complement(1714420..1716993)]					lcl|NC_003295.1_gene_1629		lcl|NC_003295.1_gene_2206
comp4599421_c0_seq1	281	54.8	lcl|NC_003295.1_gene_1629	90	159	1e-39	[locus_tag=RSc1598] [location=complement(1714420..1716993)]					lcl|NC_003295.1_gene_1629		lcl|NC_003295.1_gene_2211
comp99342_c0_seq1	263	66.54	lcl|NC_003295.1_gene_1631	86	71.9	2e-13	[gene=aceE] [locus_tag=RSc1600] [location=1717310..1720000]					lcl|NC_003295.1_gene_1631		lcl|NC_003295.1_gene_2214
comp4555444_c0_seq1	267	67.42	lcl|NC_003295.1_gene_1632	93	317	2e-87	[gene=aceF] [locus_tag=RSc1601] [location=1720157..1721821]					lcl|NC_003295.1_gene_1632		lcl|NC_003295.1_gene_2215
comp73797_c0_seq1	205	66.34	lcl|NC_003295.1_gene_1634	85	159	8e-40	[gene=lpdA] [locus_tag=RSc1603] [location=1722543..1724327]					lcl|NC_003295.1_gene_1634		lcl|NC_003295.1_gene_2225
comp164679_c0_seq1	618	66.67	lcl|NC_003295.1_gene_1636	85	73.8	1e-13	[locus_tag=RSc1605] [location=complement(1725346..1725927)]					lcl|NC_003295.1_gene_1636		lcl|NC_003295.1_gene_2226
comp2594064_c0_seq1	567	61.38	lcl|NC_003295.1_gene_1636	99	1055	0	[locus_tag=RSc1605] [location=complement(1725346..1725927)]					lcl|NC_003295.1_gene_1636		lcl|NC_003295.1_gene_2227
comp4760588_c0_seq1	225	64.44	lcl|NC_003295.1_gene_1638	90	218	1e-57	[locus_tag=RSc1607] [location=1727282..1728205]					lcl|NC_003295.1_gene_1638		lcl|NC_003295.1_gene_2229
comp158670_c1_seq1	276	65.94	lcl|NC_003295.1_gene_1640	88	69.9	8e-13	[locus_tag=RSc1609] [location=1729902..1731029]					lcl|NC_003295.1_gene_1640		lcl|NC_003295.1_gene_223
comp158670_c0_seq1	322	68.63	lcl|NC_003295.1_gene_1641	82	129	1e-30	[locus_tag=RSc1610] [location=complement(1731106..1731906)]					lcl|NC_003295.1_gene_1641		lcl|NC_003295.1_gene_2231
comp3514_c0_seq1	359	67.41	lcl|NC_003295.1_gene_1647	99	464	1e-131	[locus_tag=RSc1616] [location=complement(1735179..1735952)]					lcl|NC_003295.1_gene_1647		lcl|NC_003295.1_gene_2236
comp73366_c0_seq1	300	66	lcl|NC_003295.1_gene_1647	80	71.9	2e-13	[locus_tag=RSc1616] [location=complement(1735179..1735952)]					lcl|NC_003295.1_gene_1647		lcl|NC_003295.1_gene_2238
comp3514_c0_seq2	256	64.06	lcl|NC_003295.1_gene_1648	100	260	4e-70	[gene=aat] [locus_tag=RSc1617] [location=complement(1735939..1736685)]					lcl|NC_003295.1_gene_1648		lcl|NC_003295.1_gene_2239
comp167092_c0_seq1	244	46.72	lcl|NC_003295.1_gene_1651	92	105	1e-23	[gene=tRNA-metU] [locus_tag=RS03939] [location=complement(1737601..1737677)]					lcl|NC_003295.1_gene_1651		lcl|NC_003295.1_gene_2245
comp22904_c0_seq1	510	59.8	lcl|NC_003295.1_gene_1654	88	345	2e-95	[gene=kup2] [locus_tag=RSc1621] [location=1739587..1741488]					lcl|NC_003295.1_gene_1654		lcl|NC_003295.1_gene_2246
comp502447_c0_seq1	558	70.61	lcl|NC_003295.1_gene_1655	99	967	0	[locus_tag=RSc1622] [location=complement(1741569..1742072)]					lcl|NC_003295.1_gene_1655		lcl|NC_003295.1_gene_2248
comp3355030_c0_seq1	252	64.68	lcl|NC_003295.1_gene_1656	92	335	8e-93	[gene=tex] [locus_tag=RSc1623] [location=complement(1742266..1744605)]					lcl|NC_003295.1_gene_1656		lcl|NC_003295.1_gene_2249
comp2170187_c0_seq1	326	63.19	lcl|NC_003295.1_gene_1660	100	646	0	[locus_tag=RSc1627] [location=complement(1748034..1748903)]					lcl|NC_003295.1_gene_1660		lcl|NC_003295.1_gene_225
comp1272031_c0_seq1	294	62.59	lcl|NC_003295.1_gene_1664	88	131	3e-31	[gene=phbC] [locus_tag=RSc1631] [location=1751336..1753132]					lcl|NC_003295.1_gene_1664		lcl|NC_003295.1_gene_2251
comp135749_c0_seq1	442	67.19	lcl|NC_003295.1_gene_1665	83	228	2e-60	[gene=phbA] [locus_tag=RSc1632] [location=1753213..1754394]					lcl|NC_003295.1_gene_1665		lcl|NC_003295.1_gene_2253
comp5013748_c0_seq1	202	63.86	lcl|NC_003295.1_gene_1665	86	176	3e-45	[gene=phbA] [locus_tag=RSc1632] [location=1753213..1754394]					lcl|NC_003295.1_gene_1665		lcl|NC_003295.1_gene_2258
comp110398_c0_seq1	345	66.96	lcl|NC_003295.1_gene_1666	85	172	9e-44	[gene=phbB] [locus_tag=RSc1633] [location=1754514..1755254]					lcl|NC_003295.1_gene_1666		lcl|NC_003295.1_gene_2259
comp3773056_c0_seq1	264	60.98	lcl|NC_003295.1_gene_1668	85	107	3e-24	[locus_tag=RSc1635] [location=1756422..1757402]					lcl|NC_003295.1_gene_1668		lcl|NC_003295.1_gene_2261
comp4485359_c0_seq1	211	62.09	lcl|NC_003295.1_gene_1672	87	206	4e-54	[gene=metC] [locus_tag=RSc1639] [location=1760865..1762079]					lcl|NC_003295.1_gene_1672		lcl|NC_003295.1_gene_2262
comp3304645_c0_seq1	256	59.77	lcl|NC_003295.1_gene_1680	89	202	8e-53	[gene=risS] [locus_tag=RSc1647] [location=complement(1770551..1771912)]					lcl|NC_003295.1_gene_1680		lcl|NC_003295.1_gene_2263
comp4012621_c0_seq1	307	63.84	lcl|NC_003295.1_gene_1680	87	299	5e-82	[gene=risS] [locus_tag=RSc1647] [location=complement(1770551..1771912)]					lcl|NC_003295.1_gene_1680		lcl|NC_003295.1_gene_2265
comp4441585_c0_seq1	286	63.64	lcl|NC_003295.1_gene_1680	88	305	8e-84	[gene=risS] [locus_tag=RSc1647] [location=complement(1770551..1771912)]					lcl|NC_003295.1_gene_1680		lcl|NC_003295.1_gene_2266
comp28471_c0_seq1	347	65.99	lcl|NC_003295.1_gene_1681	88	182	1e-46	[gene=ompR] [locus_tag=RSc1648] [location=complement(1771950..1772672)]					lcl|NC_003295.1_gene_1681		lcl|NC_003295.1_gene_2271
comp76177_c0_seq1	207	56.52	lcl|NC_003295.1_gene_1681	94	151	2e-37	[gene=ompR] [locus_tag=RSc1648] [location=complement(1771950..1772672)]					lcl|NC_003295.1_gene_1681		lcl|NC_003295.1_gene_2272
comp3848127_c0_seq1	256	62.5	lcl|NC_003295.1_gene_1681	88	278	2e-75	[gene=ompR] [locus_tag=RSc1648] [location=complement(1771950..1772672)]					lcl|NC_003295.1_gene_1681		lcl|NC_003295.1_gene_2276
comp2287268_c0_seq1	322	64.29	lcl|NC_003295.1_gene_1683	83	216	6e-57	[locus_tag=RSc1650] [location=1773374..1774990]					lcl|NC_003295.1_gene_1683		lcl|NC_003295.1_gene_2277
comp2876417_c0_seq1	277	72.2	lcl|NC_003295.1_gene_1683	99	450	1e-127	[locus_tag=RSc1650] [location=1773374..1774990]					lcl|NC_003295.1_gene_1683		lcl|NC_003295.1_gene_2279
comp2168339_c0_seq1	400	64.75	lcl|NC_003295.1_gene_1684	82	208	2e-54	[locus_tag=RSc1651] [location=1775018..1776202]					lcl|NC_003295.1_gene_1684		lcl|NC_003295.1_gene_2280
comp2679045_c0_seq1	305	64.92	lcl|NC_003295.1_gene_1687	87	155	2e-38	[locus_tag=RSc1654] [location=1778487..1781606]					lcl|NC_003295.1_gene_1687		lcl|NC_003295.1_gene_2286
comp2714132_c0_seq1	362	65.19	lcl|NC_003295.1_gene_1687	90	432	1e-122	[locus_tag=RSc1654] [location=1778487..1781606]					lcl|NC_003295.1_gene_1687		lcl|NC_003295.1_gene_2289
comp3843170_c0_seq1	348	68.1	lcl|NC_003295.1_gene_1687	85	91.7	3e-19	[locus_tag=RSc1654] [location=1778487..1781606]					lcl|NC_003295.1_gene_1687		lcl|NC_003295.1_gene_2290
comp4785233_c0_seq1	227	58.59	lcl|NC_003295.1_gene_1687	88	244	2e-65	[locus_tag=RSc1654] [location=1778487..1781606]					lcl|NC_003295.1_gene_1687		lcl|NC_003295.1_gene_2292
comp625518_c0_seq1	284	62.68	lcl|NC_003295.1_gene_1688	100	87.7	3e-18	[gene=tRNA-leuW] [locus_tag=RS03938] [location=1781710..1781796]					lcl|NC_003295.1_gene_1688		lcl|NC_003295.1_gene_2293
comp10963_c0_seq1	462	61.9	lcl|NC_003295.1_gene_17	84	75.8	2e-14	[gene=pckA] [locus_tag=RSc0017] [location=18932..20800]					lcl|NC_003295.1_gene_17		lcl|NC_003295.1_gene_2297
comp128775_c0_seq1	376	66.49	lcl|NC_003295.1_gene_17	95	79.8	1e-15	[gene=pckA] [locus_tag=RSc0017] [location=18932..20800]					lcl|NC_003295.1_gene_17		lcl|NC_003295.1_gene_230
comp145759_c1_seq1	1323	64.85	lcl|NC_003295.1_gene_17	87	99.6	4e-21	[gene=pckA] [locus_tag=RSc0017] [location=18932..20800]					lcl|NC_003295.1_gene_17		lcl|NC_003295.1_gene_2302
comp159971_c0_seq1	385	59.22	lcl|NC_003295.1_gene_17	87	69.9	1e-12	[gene=pckA] [locus_tag=RSc0017] [location=18932..20800]					lcl|NC_003295.1_gene_17		lcl|NC_003295.1_gene_2312
comp160500_c0_seq2	668	69.01	lcl|NC_003295.1_gene_17	84	232	2e-61	[gene=pckA] [locus_tag=RSc0017] [location=18932..20800]					lcl|NC_003295.1_gene_17		lcl|NC_003295.1_gene_2314
comp160500_c1_seq1	632	67.56	lcl|NC_003295.1_gene_17	85	246	1e-65	[gene=pckA] [locus_tag=RSc0017] [location=18932..20800]					lcl|NC_003295.1_gene_17		lcl|NC_003295.1_gene_2317
comp160500_c1_seq2	850	67.06	lcl|NC_003295.1_gene_17	83	198	4e-51	[gene=pckA] [locus_tag=RSc0017] [location=18932..20800]					lcl|NC_003295.1_gene_17		lcl|NC_003295.1_gene_2321
comp1316803_c0_seq1	390	57.18	lcl|NC_003295.1_gene_17	86	69.9	1e-12	[gene=pckA] [locus_tag=RSc0017] [location=18932..20800]					lcl|NC_003295.1_gene_17		lcl|NC_003295.1_gene_235
comp2121655_c0_seq1	468	58.76	lcl|NC_003295.1_gene_17	80	77.8	6e-15	[gene=pckA] [locus_tag=RSc0017] [location=18932..20800]					lcl|NC_003295.1_gene_17		lcl|NC_003295.1_gene_236
comp3286434_c0_seq1	333	63.06	lcl|NC_003295.1_gene_17	88	188	1e-48	[gene=pckA] [locus_tag=RSc0017] [location=18932..20800]					lcl|NC_003295.1_gene_17		lcl|NC_003295.1_gene_2379
comp2680139_c0_seq1	467	66.17	lcl|NC_003295.1_gene_1705	99	573	1e-164	[gene=TIS1421b] [locus_tag=RSc1671] [location=complement(1792212..1792598)]					lcl|NC_003295.1_gene_1705		lcl|NC_003295.1_gene_238
comp148667_c0_seq1	276	62.32	lcl|NC_003295.1_gene_1738	83	91.7	2e-19	[gene=tISRso18] [locus_tag=RSc1704] [location=complement(1820273..1821238)]					lcl|NC_003295.1_gene_1738		lcl|NC_003295.1_gene_2382
comp2581127_c0_seq1	238	61.76	lcl|NC_003295.1_gene_1744	100	472	1e-134	[gene=tig] [locus_tag=RSc1710] [location=1826866..1828215]					lcl|NC_003295.1_gene_1744		lcl|NC_003295.1_gene_2383
comp29495_c0_seq1	342	53.8	lcl|NC_003295.1_gene_1745	82	137	5e-33	[gene=clpP] [locus_tag=RSc1711] [location=1828245..1828898]					lcl|NC_003295.1_gene_1745		lcl|NC_003295.1_gene_2384
comp43740_c0_seq1	244	56.15	lcl|NC_003295.1_gene_1745	83	113	5e-26	[gene=clpP] [locus_tag=RSc1711] [location=1828245..1828898]					lcl|NC_003295.1_gene_1745		lcl|NC_003295.1_gene_2387
comp131873_c0_seq1	260	60.38	lcl|NC_003295.1_gene_1745	81	101	2e-22	[gene=clpP] [locus_tag=RSc1711] [location=1828245..1828898]					lcl|NC_003295.1_gene_1745		lcl|NC_003295.1_gene_2389
comp131873_c2_seq1	307	63.52	lcl|NC_003295.1_gene_1745	83	190	3e-49	[gene=clpP] [locus_tag=RSc1711] [location=1828245..1828898]					lcl|NC_003295.1_gene_1745		lcl|NC_003295.1_gene_2391
comp8405_c0_seq1	643	63.14	lcl|NC_003295.1_gene_1746	79	147	1e-35	[gene=clpX] [locus_tag=RSc1712] [location=1829064..1830338]					lcl|NC_003295.1_gene_1746		lcl|NC_003295.1_gene_2397
comp894906_c0_seq1	554	62.82	lcl|NC_003295.1_gene_1746	90	167	9e-42	[gene=clpX] [locus_tag=RSc1712] [location=1829064..1830338]					lcl|NC_003295.1_gene_1746		lcl|NC_003295.1_gene_240
comp1067560_c0_seq1	359	56.27	lcl|NC_003295.1_gene_1746	99	704	0	[gene=clpX] [locus_tag=RSc1712] [location=1829064..1830338]					lcl|NC_003295.1_gene_1746		lcl|NC_003295.1_gene_2400
comp3283979_c0_seq1	250	57.6	lcl|NC_003295.1_gene_1746	83	71.9	2e-13	[gene=clpX] [locus_tag=RSc1712] [location=1829064..1830338]					lcl|NC_003295.1_gene_1746		lcl|NC_003295.1_gene_2403
comp6563_c0_seq1	479	65.97	lcl|NC_003295.1_gene_1747	82	111	4e-25	[gene=lon] [locus_tag=RSc1713] [location=1830509..1832929]					lcl|NC_003295.1_gene_1747		lcl|NC_003295.1_gene_2405
comp6563_c1_seq1	214	66.36	lcl|NC_003295.1_gene_1747	90	85.7	1e-17	[gene=lon] [locus_tag=RSc1713] [location=1830509..1832929]					lcl|NC_003295.1_gene_1747		lcl|NC_003295.1_gene_2407
comp23078_c0_seq1	202	61.88	lcl|NC_003295.1_gene_1747	88	145	1e-35	[gene=lon] [locus_tag=RSc1713] [location=1830509..1832929]					lcl|NC_003295.1_gene_1747		lcl|NC_003295.1_gene_2408
comp95221_c0_seq1	250	61.2	lcl|NC_003295.1_gene_1747	87	204	2e-53	[gene=lon] [locus_tag=RSc1713] [location=1830509..1832929]					lcl|NC_003295.1_gene_1747		lcl|NC_003295.1_gene_2409
comp99742_c0_seq1	297	64.31	lcl|NC_003295.1_gene_1747	89	283	3e-77	[gene=lon] [locus_tag=RSc1713] [location=1830509..1832929]					lcl|NC_003295.1_gene_1747		lcl|NC_003295.1_gene_2412
comp168236_c0_seq1	572	59.09	lcl|NC_003295.1_gene_1747	85	157	9e-39	[gene=lon] [locus_tag=RSc1713] [location=1830509..1832929]					lcl|NC_003295.1_gene_1747		lcl|NC_003295.1_gene_2418
comp168236_c0_seq3	622	59.97	lcl|NC_003295.1_gene_1747	85	157	1e-38	[gene=lon] [locus_tag=RSc1713] [location=1830509..1832929]					lcl|NC_003295.1_gene_1747		lcl|NC_003295.1_gene_2423
comp1082487_c0_seq1	548	61.5	lcl|NC_003295.1_gene_1747	87	264	5e-71	[gene=lon] [locus_tag=RSc1713] [location=1830509..1832929]					lcl|NC_003295.1_gene_1747		lcl|NC_003295.1_gene_2424
comp6784481_c0_seq1	208	66.83	lcl|NC_003295.1_gene_1748	100	379	1e-106	[gene=hupB1] [locus_tag=RSc1714] [location=1833103..1833375]					lcl|NC_003295.1_gene_1748		lcl|NC_003295.1_gene_2425
comp57038_c0_seq1	335	67.16	lcl|NC_003295.1_gene_1753	95	73.8	6e-14	[locus_tag=RSc1717] [location=complement(1836574..1837224)]					lcl|NC_003295.1_gene_1753		lcl|NC_003295.1_gene_243
comp155028_c0_seq1	201	67.66	lcl|NC_003295.1_gene_1755	86	174	1e-44	[gene=pgi] [locus_tag=RSc1719] [location=complement(1837991..1839610)]					lcl|NC_003295.1_gene_1755		lcl|NC_003295.1_gene_2435
comp5283356_c0_seq1	270	65.56	lcl|NC_003295.1_gene_1756	89	79.8	8e-16	[locus_tag=RSc1720] [location=complement(1839669..1841264)]					lcl|NC_003295.1_gene_1756		lcl|NC_003295.1_gene_2436
comp99675_c0_seq1	202	58.91	lcl|NC_003295.1_gene_1757	83	95.6	1e-20	[locus_tag=RSc1721] [location=1841340..1841906]					lcl|NC_003295.1_gene_1757		lcl|NC_003295.1_gene_2438
comp2805788_c0_seq1	281	66.55	lcl|NC_003295.1_gene_1758	89	65.9	1e-11	[gene=purL] [locus_tag=RSc1722] [location=1842044..1846153]					lcl|NC_003295.1_gene_1758		lcl|NC_003295.1_gene_244
comp4434015_c0_seq1	257	64.98	lcl|NC_003295.1_gene_1758	92	357	2e-99	[gene=purL] [locus_tag=RSc1722] [location=1842044..1846153]					lcl|NC_003295.1_gene_1758		lcl|NC_003295.1_gene_2443
comp165886_c0_seq1	214	67.76	lcl|NC_003295.1_gene_1769	92	109	7e-25	[locus_tag=RSc1734] [location=complement(1855381..1856472)]					lcl|NC_003295.1_gene_1769		lcl|NC_003295.1_gene_2445
comp3587819_c0_seq1	300	63	lcl|NC_003295.1_gene_1772	87	262	1e-70	[locus_tag=RSc1737] [location=1859247..1860308]					lcl|NC_003295.1_gene_1772		lcl|NC_003295.1_gene_2452
comp3394821_c0_seq1	275	63.64	lcl|NC_003295.1_gene_1774	87	254	2e-68	[locus_tag=RSc1739] [location=complement(1861182..1862093)]					lcl|NC_003295.1_gene_1774		lcl|NC_003295.1_gene_2457
comp93976_c0_seq1	210	65.24	lcl|NC_003295.1_gene_1779	94	329	4e-91	[locus_tag=RSc1744] [location=complement(1866710..1867477)]					lcl|NC_003295.1_gene_1779		lcl|NC_003295.1_gene_2459
comp5129916_c0_seq1	218	63.76	lcl|NC_003295.1_gene_1782	87	218	1e-57	[locus_tag=RSc1747] [location=complement(1868416..1868802)]					lcl|NC_003295.1_gene_1782		lcl|NC_003295.1_gene_2461
comp59438_c0_seq1	307	67.43	lcl|NC_003295.1_gene_1784	87	99.6	1e-21	[gene=alkK] [locus_tag=RSc1749] [location=1870828..1872456]					lcl|NC_003295.1_gene_1784		lcl|NC_003295.1_gene_2463
comp59438_c1_seq1	222	63.06	lcl|NC_003295.1_gene_1784	92	139	8e-34	[gene=alkK] [locus_tag=RSc1749] [location=1870828..1872456]					lcl|NC_003295.1_gene_1784		lcl|NC_003295.1_gene_2468
comp3398552_c0_seq1	289	65.05	lcl|NC_003295.1_gene_1784	90	341	1e-94	[gene=alkK] [locus_tag=RSc1749] [location=1870828..1872456]					lcl|NC_003295.1_gene_1784		lcl|NC_003295.1_gene_2472
comp4465967_c0_seq1	300	60.33	lcl|NC_003295.1_gene_1784	85	238	2e-63	[gene=alkK] [locus_tag=RSc1749] [location=1870828..1872456]					lcl|NC_003295.1_gene_1784		lcl|NC_003295.1_gene_2473
comp3476989_c0_seq1	406	61.08	lcl|NC_003295.1_gene_1785	86	65.9	2e-11	[gene=livJ] [locus_tag=RSc1750] [location=1872682..1873935]					lcl|NC_003295.1_gene_1785		lcl|NC_003295.1_gene_2484
comp145377_c0_seq1	488	65.78	lcl|NC_003295.1_gene_179	81	145	3e-35	[gene=glmS] [locus_tag=RSc0178] [location=200835..202673]					lcl|NC_003295.1_gene_179		lcl|NC_003295.1_gene_2485
comp145377_c2_seq1	1956	64.47	lcl|NC_003295.1_gene_179	81	159	8e-39	[gene=glmS] [locus_tag=RSc0178] [location=200835..202673]					lcl|NC_003295.1_gene_179		lcl|NC_003295.1_gene_2488
comp147515_c0_seq1	236	56.78	lcl|NC_003295.1_gene_1794	85	149	9e-37	[locus_tag=RSc1759] [location=1884344..1886464]					lcl|NC_003295.1_gene_1794		lcl|NC_003295.1_gene_2490
comp161988_c0_seq1	300	67.67	lcl|NC_003295.1_gene_1794	93	65.9	1e-11	[locus_tag=RSc1759] [location=1884344..1886464]					lcl|NC_003295.1_gene_1794		lcl|NC_003295.1_gene_2491
comp3257724_c0_seq1	212	57.08	lcl|NC_003295.1_gene_1794	85	170	2e-43	[locus_tag=RSc1759] [location=1884344..1886464]					lcl|NC_003295.1_gene_1794		lcl|NC_003295.1_gene_2492
comp63418_c0_seq1	304	64.47	lcl|NC_003295.1_gene_1796	88	69.9	9e-13	[locus_tag=RSc1761] [location=1887189..1888367]					lcl|NC_003295.1_gene_1796		lcl|NC_003295.1_gene_2493
comp3324057_c0_seq1	227	69.16	lcl|NC_003295.1_gene_18	99	434	1e-122	[locus_tag=RSc0018] [location=21645..22484]					lcl|NC_003295.1_gene_18		lcl|NC_003295.1_gene_2494
comp5119286_c0_seq1	240	65.83	lcl|NC_003295.1_gene_18	99	434	1e-122	[locus_tag=RSc0018] [location=21645..22484]					lcl|NC_003295.1_gene_18		lcl|NC_003295.1_gene_2496
comp93688_c0_seq1	208	60.1	lcl|NC_003295.1_gene_1801	90	73.8	4e-14	[locus_tag=RSc1766] [location=1893185..1894195]					lcl|NC_003295.1_gene_1801		lcl|NC_003295.1_gene_2501
comp3784427_c0_seq1	273	62.27	lcl|NC_003295.1_gene_1802	88	216	5e-57	[locus_tag=RSc1767] [location=1894334..1895140]					lcl|NC_003295.1_gene_1802		lcl|NC_003295.1_gene_2507
comp68180_c0_seq1	340	64.12	lcl|NC_003295.1_gene_1805	87	319	6e-88	[locus_tag=RSc1770] [location=1897129..1898064]					lcl|NC_003295.1_gene_1805		lcl|NC_003295.1_gene_2508
comp144635_c0_seq1	253	65.61	lcl|NC_003295.1_gene_1806	85	216	5e-57	[gene=gbd1] [locus_tag=RSc1771] [location=complement(1898075..1899223)]					lcl|NC_003295.1_gene_1806		lcl|NC_003295.1_gene_2509
comp2134137_c0_seq1	352	67.05	lcl|NC_003295.1_gene_1808	96	103	7e-23	[locus_tag=RSc1773] [location=1900302..1900751]					lcl|NC_003295.1_gene_1808		lcl|NC_003295.1_gene_2533
comp4649924_c0_seq1	236	66.1	lcl|NC_003295.1_gene_1810	96	295	6e-81	[locus_tag=RSc1775] [location=1901562..1911059]					lcl|NC_003295.1_gene_1810		lcl|NC_003295.1_gene_2539
comp4640151_c0_seq1	234	64.96	lcl|NC_003295.1_gene_1818	88	250	3e-67	[locus_tag=RSc1783] [location=1918736..1919869]					lcl|NC_003295.1_gene_1818		lcl|NC_003295.1_gene_2543
comp3364990_c0_seq1	335	66.87	lcl|NC_003295.1_gene_182	86	214	3e-56	[locus_tag=RSc0181] [location=complement(204493..205059)]					lcl|NC_003295.1_gene_182		lcl|NC_003295.1_gene_2547
comp13022_c0_seq1	600	66.5	lcl|NC_003295.1_gene_1828	89	682	0	[locus_tag=RSc1793] [location=1928299..1929096]					lcl|NC_003295.1_gene_1828		lcl|NC_003295.1_gene_2550
comp4773013_c0_seq1	286	64.34	lcl|NC_003295.1_gene_1830	84	220	4e-58	[locus_tag=RSc1795] [location=1930172..1931020]					lcl|NC_003295.1_gene_1830		lcl|NC_003295.1_gene_2555
comp4617658_c0_seq1	372	65.86	lcl|NC_003295.1_gene_1832	84	266	9e-72	[locus_tag=RSc1797] [location=1932832..1933923]					lcl|NC_003295.1_gene_1832		lcl|NC_003295.1_gene_2558
comp150703_c0_seq1	223	62.33	lcl|NC_003295.1_gene_1834	86	161	2e-40	[locus_tag=RSc1799] [location=1934899..1936017]					lcl|NC_003295.1_gene_1834		lcl|NC_003295.1_gene_256
comp3452279_c0_seq1	203	62.56	lcl|NC_003295.1_gene_1856	85	67.9	2e-12	[locus_tag=RSc1821] [location=complement(1990210..1990653)]					lcl|NC_003295.1_gene_1856		lcl|NC_003295.1_gene_2562
comp3338767_c0_seq1	313	60.38	lcl|NC_003295.1_gene_1861	88	73.8	6e-14	[locus_tag=RSc1826] [location=complement(1994866..1997184)]					lcl|NC_003295.1_gene_1861		lcl|NC_003295.1_gene_2564
comp3257577_c0_seq1	262	60.69	lcl|NC_003295.1_gene_188	80	75.8	1e-14	[locus_tag=RSc0187] [location=209518..210048]					lcl|NC_003295.1_gene_188		lcl|NC_003295.1_gene_2566
comp14763_c0_seq1	363	63.36	lcl|NC_003295.1_gene_1880	81	161	4e-40	[locus_tag=RSc1845] [location=complement(2026054..2028357)]					lcl|NC_003295.1_gene_1880		lcl|NC_003295.1_gene_2569
comp1403932_c0_seq1	357	60.78	lcl|NC_003295.1_gene_1880	89	385	1e-107	[locus_tag=RSc1845] [location=complement(2026054..2028357)]					lcl|NC_003295.1_gene_1880		lcl|NC_003295.1_gene_2576
comp3333750_c0_seq1	387	63.82	lcl|NC_003295.1_gene_1880	84	190	4e-49	[locus_tag=RSc1845] [location=complement(2026054..2028357)]					lcl|NC_003295.1_gene_1880		lcl|NC_003295.1_gene_2577
comp4744957_c0_seq1	207	64.25	lcl|NC_003295.1_gene_1880	90	232	7e-62	[locus_tag=RSc1845] [location=complement(2026054..2028357)]					lcl|NC_003295.1_gene_1880		lcl|NC_003295.1_gene_2579
comp67441_c0_seq1	413	60.53	lcl|NC_003295.1_gene_1881	81	222	1e-58	[locus_tag=RSc1846] [location=complement(2028354..2029922)]					lcl|NC_003295.1_gene_1881		lcl|NC_003295.1_gene_2582
comp3413437_c0_seq1	222	60.36	lcl|NC_003295.1_gene_1882	92	305	6e-84	[locus_tag=RSc1847] [location=complement(2029858..2031096)]					lcl|NC_003295.1_gene_1882		lcl|NC_003295.1_gene_2583
comp1956368_c0_seq1	472	58.9	lcl|NC_003295.1_gene_1890	93	73.8	9e-14	[locus_tag=RSc1855] [location=complement(2038860..2039081)]					lcl|NC_003295.1_gene_1890		lcl|NC_003295.1_gene_2585
comp2659799_c0_seq1	793	62.04	lcl|NC_003295.1_gene_1893	83	327	6e-90	[gene=cyoA2] [locus_tag=RSc1858] [location=2041647..2042639]					lcl|NC_003295.1_gene_1893		lcl|NC_003295.1_gene_2590
comp3536949_c0_seq1	256	64.45	lcl|NC_003295.1_gene_1894	93	351	1e-97	[gene=cyoB2] [locus_tag=RSc1859] [location=2042643..2044619]					lcl|NC_003295.1_gene_1894		lcl|NC_003295.1_gene_2592
comp2693189_c0_seq1	695	65.32	lcl|NC_003295.1_gene_1895	87	194	5e-50	[gene=cyoC2] [locus_tag=RSc1860] [location=2044622..2045248]					lcl|NC_003295.1_gene_1895		lcl|NC_003295.1_gene_2593
comp2004807_c0_seq1	322	62.11	lcl|NC_003295.1_gene_1908	85	113	7e-26	[gene=dnaQ] [locus_tag=RSc1872] [location=complement(2056345..2057073)]					lcl|NC_003295.1_gene_1908		lcl|NC_003295.1_gene_2594
comp21162_c0_seq1	248	67.74	lcl|NC_003295.1_gene_1913	90	67.9	3e-12	[locus_tag=RSc1877] [location=2060124..2061026]					lcl|NC_003295.1_gene_1913		lcl|NC_003295.1_gene_2596
comp4698510_c0_seq1	245	63.27	lcl|NC_003295.1_gene_1913	92	244	2e-65	[locus_tag=RSc1877] [location=2060124..2061026]					lcl|NC_003295.1_gene_1913		lcl|NC_003295.1_gene_2597
comp59928_c0_seq1	415	68.19	lcl|NC_003295.1_gene_1915	93	65.9	2e-11	[locus_tag=RSc1879] [location=2062166..2063317]					lcl|NC_003295.1_gene_1915		lcl|NC_003295.1_gene_2598
comp3360476_c0_seq1	310	66.77	lcl|NC_003295.1_gene_1917	86	274	3e-74	[locus_tag=RSc1881] [location=2064443..2065957]					lcl|NC_003295.1_gene_1917		lcl|NC_003295.1_gene_2599
comp1665463_c0_seq1	309	62.78	lcl|NC_003295.1_gene_1918	90	111	3e-25	[gene=dppB2] [locus_tag=RSc1882] [location=2065954..2066940]					lcl|NC_003295.1_gene_1918		lcl|NC_003295.1_gene_2602
comp4533424_c0_seq1	266	66.17	lcl|NC_003295.1_gene_1919	83	157	4e-39	[gene=dppC2] [locus_tag=RSc1883] [location=2066937..2067872]					lcl|NC_003295.1_gene_1919		lcl|NC_003295.1_gene_2607
comp146902_c0_seq1	290	64.14	lcl|NC_003295.1_gene_1922	89	321	1e-88	[gene=dppA2] [locus_tag=RSc1886] [location=2069903..2071480]					lcl|NC_003295.1_gene_1922		lcl|NC_003295.1_gene_2613
comp83164_c0_seq1	329	67.17	lcl|NC_003295.1_gene_1923	82	145	2e-35	[locus_tag=RSc1887] [location=2071488..2073395]					lcl|NC_003295.1_gene_1923		lcl|NC_003295.1_gene_2624
comp4476164_c0_seq1	278	65.47	lcl|NC_003295.1_gene_1923	86	250	4e-67	[locus_tag=RSc1887] [location=2071488..2073395]					lcl|NC_003295.1_gene_1923		lcl|NC_003295.1_gene_2627
comp70396_c0_seq1	428	68.22	lcl|NC_003295.1_gene_1925	82	240	6e-64	[gene=iorB2] [locus_tag=RSc1889] [location=complement(2074034..2076331)]					lcl|NC_003295.1_gene_1925		lcl|NC_003295.1_gene_2630
comp4620370_c0_seq1	208	62.98	lcl|NC_003295.1_gene_1925	83	79.8	6e-16	[gene=iorB2] [locus_tag=RSc1889] [location=complement(2074034..2076331)]					lcl|NC_003295.1_gene_1925		lcl|NC_003295.1_gene_2631
comp2278491_c0_seq1	308	65.26	lcl|NC_003295.1_gene_193	87	155	2e-38	[locus_tag=RSc0192] [location=213632..214279]					lcl|NC_003295.1_gene_193		lcl|NC_003295.1_gene_266
comp146606_c0_seq1	224	50.89	lcl|NC_003295.1_gene_1932	90	109	7e-25	[gene=tRNA-serW] [locus_tag=RS03460] [location=2084367..2084457]					lcl|NC_003295.1_gene_1932		lcl|NC_003295.1_gene_2661
comp5165862_c0_seq1	257	59.92	lcl|NC_003295.1_gene_195	85	119	9e-28	[locus_tag=RSc0194] [location=215117..216154]					lcl|NC_003295.1_gene_195		lcl|NC_003295.1_gene_2664
comp5297719_c0_seq1	288	61.81	lcl|NC_003295.1_gene_195	85	236	6e-63	[locus_tag=RSc0194] [location=215117..216154]					lcl|NC_003295.1_gene_195		lcl|NC_003295.1_gene_2665
comp5234231_c0_seq1	298	64.77	lcl|NC_003295.1_gene_1988	86	256	7e-69	[locus_tag=RSc1951] [location=complement(2127208..2129274)]					lcl|NC_003295.1_gene_1988		lcl|NC_003295.1_gene_2667
comp36495_c0_seq1	313	65.81	lcl|NC_003295.1_gene_1989	85	236	7e-63	[locus_tag=RSc1952] [location=complement(2129296..2131278)]					lcl|NC_003295.1_gene_1989		lcl|NC_003295.1_gene_2670
comp36495_c0_seq2	312	68.91	lcl|NC_003295.1_gene_1989	85	250	4e-67	[locus_tag=RSc1952] [location=complement(2129296..2131278)]					lcl|NC_003295.1_gene_1989		lcl|NC_003295.1_gene_2675
comp156442_c1_seq1	217	59.91	lcl|NC_003295.1_gene_1991	90	107	3e-24	[locus_tag=RSc1954] [location=2132537..2133076]					lcl|NC_003295.1_gene_1991		lcl|NC_003295.1_gene_2676
comp69202_c0_seq1	469	66.74	lcl|NC_003295.1_gene_1992	85	153	1e-37	[gene=fumA] [locus_tag=RSc1955] [location=2133256..2134779]					lcl|NC_003295.1_gene_1992		lcl|NC_003295.1_gene_2677
comp69202_c1_seq1	250	58	lcl|NC_003295.1_gene_1992	90	184	2e-47	[gene=fumA] [locus_tag=RSc1955] [location=2133256..2134779]					lcl|NC_003295.1_gene_1992		lcl|NC_003295.1_gene_2678
comp5317519_c0_seq1	246	68.7	lcl|NC_003295.1_gene_1992	90	258	1e-69	[gene=fumA] [locus_tag=RSc1955] [location=2133256..2134779]					lcl|NC_003295.1_gene_1992		lcl|NC_003295.1_gene_2684
comp4688546_c0_seq1	336	62.2	lcl|NC_003295.1_gene_1993	94	81.8	3e-16	[locus_tag=RSc1956] [location=2134800..2135633]					lcl|NC_003295.1_gene_1993		lcl|NC_003295.1_gene_2688
comp101873_c0_seq1	375	64.53	lcl|NC_003295.1_gene_1997	85	159	2e-39	[locus_tag=RSc1960] [location=complement(2138836..2139192)]					lcl|NC_003295.1_gene_1997		lcl|NC_003295.1_gene_2689
comp148346_c0_seq1	315	71.11	lcl|NC_003295.1_gene_1998	87	65.9	1e-11	[locus_tag=RSc1961] [location=complement(2139320..2141635)]					lcl|NC_003295.1_gene_1998		lcl|NC_003295.1_gene_2690
comp4402439_c0_seq1	202	67.33	lcl|NC_003295.1_gene_1998	91	258	1e-69	[locus_tag=RSc1961] [location=complement(2139320..2141635)]					lcl|NC_003295.1_gene_1998		lcl|NC_003295.1_gene_2692
comp4419394_c0_seq1	218	64.68	lcl|NC_003295.1_gene_1998	85	182	6e-47	[locus_tag=RSc1961] [location=complement(2139320..2141635)]					lcl|NC_003295.1_gene_1998		lcl|NC_003295.1_gene_2696
comp3469071_c0_seq1	229	64.63	lcl|NC_003295.1_gene_2000	87	89.7	7e-19	[gene=tonB] [locus_tag=RSc1963] [location=2142146..2142811]					lcl|NC_003295.1_gene_2000		lcl|NC_003295.1_gene_2699
comp493650_c0_seq1	412	68.2	lcl|NC_003295.1_gene_2006	99	628	0	[locus_tag=RSc1969] [location=complement(2146119..2146439)]					lcl|NC_003295.1_gene_2006		lcl|NC_003295.1_gene_270
comp3319421_c0_seq1	242	61.98	lcl|NC_003295.1_gene_2013	91	313	3e-86	[gene=purF] [locus_tag=RSc1976] [location=complement(2150306..2151841)]					lcl|NC_003295.1_gene_2013		lcl|NC_003295.1_gene_2702
comp149064_c1_seq1	325	66.77	lcl|NC_003295.1_gene_2016	84	232	1e-61	[gene=folC] [locus_tag=RSc1979] [location=complement(2153414..2154712)]					lcl|NC_003295.1_gene_2016		lcl|NC_003295.1_gene_2705
comp138174_c0_seq1	394	68.27	lcl|NC_003295.1_gene_2017	81	178	2e-45	[gene=accD] [locus_tag=RSc1980] [location=complement(2154794..2155666)]					lcl|NC_003295.1_gene_2017		lcl|NC_003295.1_gene_2706
comp138174_c1_seq1	481	65.49	lcl|NC_003295.1_gene_2017	82	149	2e-36	[gene=accD] [locus_tag=RSc1980] [location=complement(2154794..2155666)]					lcl|NC_003295.1_gene_2017		lcl|NC_003295.1_gene_2707
comp57693_c0_seq1	368	65.76	lcl|NC_003295.1_gene_202	87	373	1e-104	[locus_tag=RSc0201] [location=223245..224603]					lcl|NC_003295.1_gene_202		lcl|NC_003295.1_gene_2708
comp57693_c1_seq1	282	63.12	lcl|NC_003295.1_gene_202	85	238	2e-63	[locus_tag=RSc0201] [location=223245..224603]					lcl|NC_003295.1_gene_202		lcl|NC_003295.1_gene_2709
comp131761_c0_seq1	222	63.06	lcl|NC_003295.1_gene_202	89	232	7e-62	[locus_tag=RSc0201] [location=223245..224603]					lcl|NC_003295.1_gene_202		lcl|NC_003295.1_gene_2711
comp81041_c0_seq1	534	64.23	lcl|NC_003295.1_gene_2020	92	97.6	7e-21	[gene=trpB] [locus_tag=RSc1983] [location=complement(2157333..2158544)]					lcl|NC_003295.1_gene_2020		lcl|NC_003295.1_gene_2715
comp4534291_c0_seq1	241	69.71	lcl|NC_003295.1_gene_2020	89	143	6e-35	[gene=trpB] [locus_tag=RSc1983] [location=complement(2157333..2158544)]					lcl|NC_003295.1_gene_2020		lcl|NC_003295.1_gene_2717
comp4653686_c0_seq1	321	66.67	lcl|NC_003295.1_gene_2022	85	266	8e-72	[gene=truA] [locus_tag=RSc1985] [location=complement(2159323..2160147)]					lcl|NC_003295.1_gene_2022		lcl|NC_003295.1_gene_2724
comp80001_c0_seq1	257	64.98	lcl|NC_003295.1_gene_2023	88	137	4e-33	[locus_tag=RSc1986] [location=complement(2160233..2163121)]					lcl|NC_003295.1_gene_2023		lcl|NC_003295.1_gene_2725
comp4423127_c0_seq1	278	62.59	lcl|NC_003295.1_gene_2023	82	161	3e-40	[locus_tag=RSc1986] [location=complement(2160233..2163121)]					lcl|NC_003295.1_gene_2023		lcl|NC_003295.1_gene_2729
comp71825_c0_seq1	334	64.97	lcl|NC_003295.1_gene_2024	86	155	2e-38	[gene=asd] [locus_tag=RSc1987] [location=complement(2163510..2164613)]					lcl|NC_003295.1_gene_2024		lcl|NC_003295.1_gene_2730
comp2558071_c0_seq1	701	66.19	lcl|NC_003295.1_gene_2024	81	79.8	2e-15	[gene=asd] [locus_tag=RSc1987] [location=complement(2163510..2164613)]					lcl|NC_003295.1_gene_2024		lcl|NC_003295.1_gene_2733
comp4761777_c0_seq1	273	62.64	lcl|NC_003295.1_gene_2024	90	343	3e-95	[gene=asd] [locus_tag=RSc1987] [location=complement(2163510..2164613)]					lcl|NC_003295.1_gene_2024		lcl|NC_003295.1_gene_275
comp96547_c0_seq1	202	66.83	lcl|NC_003295.1_gene_2025	94	313	2e-86	[gene=leuB1] [locus_tag=RSc1988] [location=complement(2164945..2166036)]					lcl|NC_003295.1_gene_2025		lcl|NC_003295.1_gene_2756
comp166143_c1_seq1	308	62.99	lcl|NC_003295.1_gene_2025	87	65.9	1e-11	[gene=leuB1] [locus_tag=RSc1988] [location=complement(2164945..2166036)]					lcl|NC_003295.1_gene_2025		lcl|NC_003295.1_gene_2759
comp74302_c0_seq1	260	70.38	lcl|NC_003295.1_gene_2027	86	71.9	2e-13	[gene=leuC] [locus_tag=RSc1990] [location=complement(2166716..2168125)]					lcl|NC_003295.1_gene_2027		lcl|NC_003295.1_gene_2762
comp167500_c0_seq1	1458	61.04	lcl|NC_003295.1_gene_2027	82	95.6	8e-20	[gene=leuC] [locus_tag=RSc1990] [location=complement(2166716..2168125)]					lcl|NC_003295.1_gene_2027		lcl|NC_003295.1_gene_2766
comp136729_c0_seq1	236	59.32	lcl|NC_003295.1_gene_2028	87	216	5e-57	[gene=gltA] [locus_tag=RSc1991] [location=complement(2168327..2169628)]					lcl|NC_003295.1_gene_2028		lcl|NC_003295.1_gene_2769
comp4456330_c0_seq1	307	60.91	lcl|NC_003295.1_gene_2028	91	63.9	5e-11	[gene=gltA] [locus_tag=RSc1991] [location=complement(2168327..2169628)]					lcl|NC_003295.1_gene_2028		lcl|NC_003295.1_gene_277
comp4591636_c0_seq1	225	64.89	lcl|NC_003295.1_gene_2028	82	99.6	7e-22	[gene=gltA] [locus_tag=RSc1991] [location=complement(2168327..2169628)]					lcl|NC_003295.1_gene_2028		lcl|NC_003295.1_gene_2771
comp62812_c0_seq1	222	60.36	lcl|NC_003295.1_gene_2030	91	210	3e-55	[gene=sdhB] [locus_tag=RSc1993] [location=complement(2170085..2170786)]					lcl|NC_003295.1_gene_2030		lcl|NC_003295.1_gene_2772
comp159314_c0_seq1	1072	56.34	lcl|NC_003295.1_gene_2030	89	79.8	3e-15	[gene=sdhB] [locus_tag=RSc1993] [location=complement(2170085..2170786)]					lcl|NC_003295.1_gene_2030		lcl|NC_003295.1_gene_2776
comp169490_c0_seq1	233	62.23	lcl|NC_003295.1_gene_2030	87	89.7	7e-19	[gene=sdhB] [locus_tag=RSc1993] [location=complement(2170085..2170786)]					lcl|NC_003295.1_gene_2030		lcl|NC_003295.1_gene_2777
comp2608294_c0_seq1	284	67.61	lcl|NC_003295.1_gene_2030	86	89.7	9e-19	[gene=sdhB] [locus_tag=RSc1993] [location=complement(2170085..2170786)]					lcl|NC_003295.1_gene_2030		lcl|NC_003295.1_gene_2787
comp89916_c0_seq1	208	66.35	lcl|NC_003295.1_gene_2031	88	73.8	4e-14	[gene=sdhA] [locus_tag=RSc1994] [location=complement(2170809..2172587)]					lcl|NC_003295.1_gene_2031		lcl|NC_003295.1_gene_2789
comp1405820_c0_seq1	352	69.89	lcl|NC_003295.1_gene_2031	91	448	1e-126	[gene=sdhA] [locus_tag=RSc1994] [location=complement(2170809..2172587)]					lcl|NC_003295.1_gene_2031		lcl|NC_003295.1_gene_2790
comp142715_c0_seq1	500	67.8	lcl|NC_003295.1_gene_2035	89	557	1e-159	[gene=mdh] [locus_tag=RSc1998] [location=2174783..2175772]					lcl|NC_003295.1_gene_2035		lcl|NC_003295.1_gene_2791
comp142715_c0_seq2	258	69.77	lcl|NC_003295.1_gene_2035	91	230	3e-61	[gene=mdh] [locus_tag=RSc1998] [location=2174783..2175772]					lcl|NC_003295.1_gene_2035		lcl|NC_003295.1_gene_2792
comp1339704_c0_seq1	425	61.88	lcl|NC_003295.1_gene_2035	99	274	4e-74	[gene=mdh] [locus_tag=RSc1998] [location=2174783..2175772]					lcl|NC_003295.1_gene_2035		lcl|NC_003295.1_gene_2793
comp3478701_c0_seq1	250	58.8	lcl|NC_003295.1_gene_2035	84	75.8	1e-14	[gene=mdh] [locus_tag=RSc1998] [location=2174783..2175772]					lcl|NC_003295.1_gene_2035		lcl|NC_003295.1_gene_2794
comp2326135_c0_seq1	258	63.95	lcl|NC_003295.1_gene_2040	89	178	1e-45	[gene=acnA] [locus_tag=RSc2003] [location=2180149..2182854]					lcl|NC_003295.1_gene_2040		lcl|NC_003295.1_gene_2797
comp3253654_c0_seq1	546	68.68	lcl|NC_003295.1_gene_2040	85	103	1e-22	[gene=acnA] [locus_tag=RSc2003] [location=2180149..2182854]					lcl|NC_003295.1_gene_2040		lcl|NC_003295.1_gene_28
comp5084924_c0_seq1	216	66.67	lcl|NC_003295.1_gene_2040	83	77.8	2e-15	[gene=acnA] [locus_tag=RSc2003] [location=2180149..2182854]					lcl|NC_003295.1_gene_2040		lcl|NC_003295.1_gene_280
comp5869810_c0_seq1	293	66.89	lcl|NC_003295.1_gene_2040	93	69.9	8e-13	[gene=acnA] [locus_tag=RSc2003] [location=2180149..2182854]					lcl|NC_003295.1_gene_2040		lcl|NC_003295.1_gene_2802
comp3558998_c0_seq1	260	63.85	lcl|NC_003295.1_gene_205	86	224	2e-59	[gene=deoA] [locus_tag=RSc0204] [location=225922..227445]					lcl|NC_003295.1_gene_205		lcl|NC_003295.1_gene_2809
comp2685999_c0_seq1	283	71.38	lcl|NC_003295.1_gene_2053	88	69.9	8e-13	[locus_tag=RSc2016] [location=2194834..2195910]					lcl|NC_003295.1_gene_2053		lcl|NC_003295.1_gene_281
comp2755281_c0_seq1	253	60.87	lcl|NC_003295.1_gene_2053	90	297	2e-81	[locus_tag=RSc2016] [location=2194834..2195910]					lcl|NC_003295.1_gene_2053		lcl|NC_003295.1_gene_2810
comp4436722_c0_seq1	210	67.14	lcl|NC_003295.1_gene_2057	85	75.8	9e-15	[locus_tag=RSc2020] [location=2198110..2199372]					lcl|NC_003295.1_gene_2057		lcl|NC_003295.1_gene_2812
comp878821_c0_seq1	525	63.43	lcl|NC_003295.1_gene_2058	82	75.8	2e-14	[locus_tag=RSc2021] [location=2199521..2200213]					lcl|NC_003295.1_gene_2058		lcl|NC_003295.1_gene_2816
comp3864496_c0_seq1	209	61.24	lcl|NC_003295.1_gene_2058	91	266	5e-72	[locus_tag=RSc2021] [location=2199521..2200213]					lcl|NC_003295.1_gene_2058		lcl|NC_003295.1_gene_282
comp12832_c0_seq1	455	65.49	lcl|NC_003295.1_gene_2069	86	149	2e-36	[gene=ureC] [locus_tag=RSc2032] [location=complement(2206070..2207788)]					lcl|NC_003295.1_gene_2069		lcl|NC_003295.1_gene_2822
comp3404013_c0_seq1	247	69.23	lcl|NC_003295.1_gene_2071	84	192	7e-50	[gene=ureJ] [locus_tag=RSc2034] [location=complement(2208122..2208739)]					lcl|NC_003295.1_gene_2071		lcl|NC_003295.1_gene_2824
comp2613088_c0_seq1	306	63.4	lcl|NC_003295.1_gene_2078	81	137	4e-33	[locus_tag=RSc2041] [location=complement(2214561..2215817)]					lcl|NC_003295.1_gene_2078		lcl|NC_003295.1_gene_2830
comp5001539_c0_seq1	237	67.09	lcl|NC_003295.1_gene_2082	83	79.8	7e-16	[locus_tag=RSc2045] [location=complement(2218315..2219511)]					lcl|NC_003295.1_gene_2082		lcl|NC_003295.1_gene_2831
comp94590_c0_seq1	315	67.3	lcl|NC_003295.1_gene_2088	90	268	2e-72	[gene=nuoL] [locus_tag=RSc2051] [location=complement(2224170..2226230)]					lcl|NC_003295.1_gene_2088		lcl|NC_003295.1_gene_2836
comp66334_c0_seq1	606	56.93	lcl|NC_003295.1_gene_2091	84	115	3e-26	[gene=nuoI] [locus_tag=RSc2054] [location=complement(2227366..2227857)]					lcl|NC_003295.1_gene_2091		lcl|NC_003295.1_gene_2842
comp159936_c0_seq1	436	48.85	lcl|NC_003295.1_gene_2091	94	89.7	1e-18	[gene=nuoI] [locus_tag=RSc2054] [location=complement(2227366..2227857)]					lcl|NC_003295.1_gene_2091		lcl|NC_003295.1_gene_2843
comp159936_c1_seq1	292	60.96	lcl|NC_003295.1_gene_2091	87	73.8	5e-14	[gene=nuoI] [locus_tag=RSc2054] [location=complement(2227366..2227857)]					lcl|NC_003295.1_gene_2091		lcl|NC_003295.1_gene_2847
comp2689534_c0_seq1	280	60.71	lcl|NC_003295.1_gene_2092	92	117	4e-27	[gene=nuoH] [locus_tag=RSc2055] [location=complement(2227878..2228942)]					lcl|NC_003295.1_gene_2092		lcl|NC_003295.1_gene_2848
comp3236830_c0_seq1	208	62.02	lcl|NC_003295.1_gene_2092	92	77.8	2e-15	[gene=nuoH] [locus_tag=RSc2055] [location=complement(2227878..2228942)]					lcl|NC_003295.1_gene_2092		lcl|NC_003295.1_gene_2850
comp81270_c0_seq1	204	66.18	lcl|NC_003295.1_gene_2093	91	121	2e-28	[gene=nuoG] [locus_tag=RSc2056] [location=complement(2228951..2231302)]					lcl|NC_003295.1_gene_2093		lcl|NC_003295.1_gene_2853
comp2957137_c0_seq1	204	61.76	lcl|NC_003295.1_gene_2093	84	75.8	9e-15	[gene=nuoG] [locus_tag=RSc2056] [location=complement(2228951..2231302)]					lcl|NC_003295.1_gene_2093		lcl|NC_003295.1_gene_2854
comp55480_c0_seq1	345	66.09	lcl|NC_003295.1_gene_2094	83	161	3e-40	[gene=nuoF] [locus_tag=RSc2057] [location=complement(2231315..2232610)]					lcl|NC_003295.1_gene_2094		lcl|NC_003295.1_gene_2858
comp2687416_c0_seq1	203	64.04	lcl|NC_003295.1_gene_2094	90	137	3e-33	[gene=nuoF] [locus_tag=RSc2057] [location=complement(2231315..2232610)]					lcl|NC_003295.1_gene_2094		lcl|NC_003295.1_gene_2859
comp24359_c0_seq1	300	62	lcl|NC_003295.1_gene_2096	84	186	5e-48	[gene=nuoD] [locus_tag=RSc2059] [location=complement(2233216..2234469)]					lcl|NC_003295.1_gene_2096		lcl|NC_003295.1_gene_286
comp2169265_c0_seq1	289	65.74	lcl|NC_003295.1_gene_2096	81	141	3e-34	[gene=nuoD] [locus_tag=RSc2059] [location=complement(2233216..2234469)]					lcl|NC_003295.1_gene_2096		lcl|NC_003295.1_gene_2860
comp2197301_c0_seq1	262	65.65	lcl|NC_003295.1_gene_2096	86	131	2e-31	[gene=nuoD] [locus_tag=RSc2059] [location=complement(2233216..2234469)]					lcl|NC_003295.1_gene_2096		lcl|NC_003295.1_gene_2863
comp741_c0_seq1	884	51.92	lcl|NC_003295.1_gene_2098	82	224	7e-59	[gene=nuoB] [locus_tag=RSc2061] [location=complement(2235087..2235569)]					lcl|NC_003295.1_gene_2098		lcl|NC_003295.1_gene_2864
comp136738_c0_seq1	622	45.98	lcl|NC_003295.1_gene_2098	84	71.9	5e-13	[gene=nuoB] [locus_tag=RSc2061] [location=complement(2235087..2235569)]					lcl|NC_003295.1_gene_2098		lcl|NC_003295.1_gene_2865
comp153500_c0_seq2	397	57.18	lcl|NC_003295.1_gene_2098	80	91.7	3e-19	[gene=nuoB] [locus_tag=RSc2061] [location=complement(2235087..2235569)]					lcl|NC_003295.1_gene_2098		lcl|NC_003295.1_gene_2866
comp153500_c0_seq3	361	55.96	lcl|NC_003295.1_gene_2098	80	97.6	5e-21	[gene=nuoB] [locus_tag=RSc2061] [location=complement(2235087..2235569)]					lcl|NC_003295.1_gene_2098		lcl|NC_003295.1_gene_2867
comp164643_c0_seq1	828	63.16	lcl|NC_003295.1_gene_2098	85	377	1e-105	[gene=nuoB] [locus_tag=RSc2061] [location=complement(2235087..2235569)]					lcl|NC_003295.1_gene_2098		lcl|NC_003295.1_gene_2869
comp164643_c0_seq2	605	60.17	lcl|NC_003295.1_gene_2098	86	163	2e-40	[gene=nuoB] [locus_tag=RSc2061] [location=complement(2235087..2235569)]					lcl|NC_003295.1_gene_2098		lcl|NC_003295.1_gene_2871
comp2802917_c0_seq1	414	59.9	lcl|NC_003295.1_gene_2098	88	81.8	3e-16	[gene=nuoB] [locus_tag=RSc2061] [location=complement(2235087..2235569)]					lcl|NC_003295.1_gene_2098		lcl|NC_003295.1_gene_2877
comp1047639_c0_seq1	427	59.02	lcl|NC_003295.1_gene_2099	98	408	1e-114	[gene=nuoA] [locus_tag=RSc2062] [location=complement(2235576..2235935)]					lcl|NC_003295.1_gene_2099		lcl|NC_003295.1_gene_2878
comp150535_c0_seq1	232	50.86	lcl|NC_003295.1_gene_2100	96	145	1e-35	[gene=tRNA-leuU] [locus_tag=RS03461] [location=complement(2236103..2236187)]					lcl|NC_003295.1_gene_2100		lcl|NC_003295.1_gene_288
comp150535_c0_seq2	367	61.58	lcl|NC_003295.1_gene_2100	97	153	9e-38	[gene=tRNA-leuU] [locus_tag=RS03461] [location=complement(2236103..2236187)]					lcl|NC_003295.1_gene_2100		lcl|NC_003295.1_gene_2880
comp146487_c0_seq1	555	54.41	lcl|NC_003295.1_gene_2102	93	63.9	1e-10	[gene=tpiA] [locus_tag=RSc2064] [location=complement(2236772..2237518)]					lcl|NC_003295.1_gene_2102		lcl|NC_003295.1_gene_2881
comp153907_c0_seq1	266	63.53	lcl|NC_003295.1_gene_2105	88	194	2e-50	[gene=pnp] [locus_tag=RSc2067] [location=complement(2239684..2241837)]					lcl|NC_003295.1_gene_2105		lcl|NC_003295.1_gene_2882
comp4632067_c0_seq1	228	71.93	lcl|NC_003295.1_gene_2105	87	147	3e-36	[gene=pnp] [locus_tag=RSc2067] [location=complement(2239684..2241837)]					lcl|NC_003295.1_gene_2105		lcl|NC_003295.1_gene_2883
comp123900_c0_seq1	486	64.81	lcl|NC_003295.1_gene_2107	88	111	4e-25	[gene=rpsO] [locus_tag=RSc2069] [location=complement(2242145..2242414)]					lcl|NC_003295.1_gene_2107		lcl|NC_003295.1_gene_2884
comp1588188_c0_seq1	292	59.59	lcl|NC_003295.1_gene_2107	99	389	1e-109	[gene=rpsO] [locus_tag=RSc2069] [location=complement(2242145..2242414)]					lcl|NC_003295.1_gene_2107		lcl|NC_003295.1_gene_2886
comp2150392_c0_seq1	320	63.12	lcl|NC_003295.1_gene_2107	87	85.7	2e-17	[gene=rpsO] [locus_tag=RSc2069] [location=complement(2242145..2242414)]					lcl|NC_003295.1_gene_2107		lcl|NC_003295.1_gene_2889
comp2561404_c0_seq1	240	61.67	lcl|NC_003295.1_gene_2110	99	400	1e-112	[gene=leuA1] [locus_tag=RSc2072] [location=complement(2244697..2246238)]					lcl|NC_003295.1_gene_2110		lcl|NC_003295.1_gene_289
comp2107783_c0_seq1	307	69.38	lcl|NC_003295.1_gene_2111	86	79.8	9e-16	[gene=pssA] [locus_tag=RSc2073] [location=complement(2246579..2247454)]					lcl|NC_003295.1_gene_2111		lcl|NC_003295.1_gene_2891
comp129395_c0_seq1	209	62.2	lcl|NC_003295.1_gene_2114	99	406	1e-114	[gene=ilvH] [locus_tag=RSc2076] [location=complement(2249336..2249827)]					lcl|NC_003295.1_gene_2114		lcl|NC_003295.1_gene_2892
comp12919_c0_seq1	265	58.11	lcl|NC_003295.1_gene_2115	99	256	6e-69	[gene=ilvI] [locus_tag=RSc2077] [location=complement(2249827..2251584)]					lcl|NC_003295.1_gene_2115		lcl|NC_003295.1_gene_2893
comp148847_c0_seq1	221	61.54	lcl|NC_003295.1_gene_2115	84	79.8	6e-16	[gene=ilvI] [locus_tag=RSc2077] [location=complement(2249827..2251584)]					lcl|NC_003295.1_gene_2115		lcl|NC_003295.1_gene_2895
comp2553975_c0_seq1	263	61.98	lcl|NC_003295.1_gene_2115	88	71.9	2e-13	[gene=ilvI] [locus_tag=RSc2077] [location=complement(2249827..2251584)]					lcl|NC_003295.1_gene_2115		lcl|NC_003295.1_gene_2897
comp112762_c0_seq1	951	70.14	lcl|NC_003295.1_gene_2116	84	89.7	3e-18	[locus_tag=RSc2078] [location=2251927..2252493]					lcl|NC_003295.1_gene_2116		lcl|NC_003295.1_gene_29
comp579072_c0_seq1	279	70.61	lcl|NC_003295.1_gene_2117	100	339	5e-94	[locus_tag=RSc2079] [location=2252490..2252930]					lcl|NC_003295.1_gene_2117		lcl|NC_003295.1_gene_290
comp1325542_c0_seq1	374	66.04	lcl|NC_003295.1_gene_2121	86	127	5e-30	[locus_tag=RSc2083] [location=2255707..2256651]					lcl|NC_003295.1_gene_2121		lcl|NC_003295.1_gene_2900
comp3738449_c0_seq1	279	68.46	lcl|NC_003295.1_gene_2121	89	115	1e-26	[locus_tag=RSc2083] [location=2255707..2256651]					lcl|NC_003295.1_gene_2121		lcl|NC_003295.1_gene_2901
comp2999290_c0_seq1	221	62.9	lcl|NC_003295.1_gene_2122	88	232	7e-62	[locus_tag=RSc2084] [location=2256711..2257781]					lcl|NC_003295.1_gene_2122		lcl|NC_003295.1_gene_2903
comp110033_c0_seq1	208	63.46	lcl|NC_003295.1_gene_2128	85	147	3e-36	[locus_tag=RSc2090] [location=complement(2261063..2261467)]					lcl|NC_003295.1_gene_2128		lcl|NC_003295.1_gene_2904
comp62338_c0_seq1	301	65.78	lcl|NC_003295.1_gene_2130	84	224	2e-59	[locus_tag=RSc2092] [location=complement(2264082..2265182)]					lcl|NC_003295.1_gene_2130		lcl|NC_003295.1_gene_2905
comp3837300_c0_seq1	253	60.47	lcl|NC_003295.1_gene_2132	94	149	1e-36	[locus_tag=RSc2094] [location=complement(2266198..2267148)]					lcl|NC_003295.1_gene_2132		lcl|NC_003295.1_gene_2907
comp4386586_c0_seq1	267	66.29	lcl|NC_003295.1_gene_2133	84	186	5e-48	[gene=xdhA] [locus_tag=RSc2095] [location=2267318..2268868]					lcl|NC_003295.1_gene_2133		lcl|NC_003295.1_gene_2910
comp5422048_c0_seq1	209	67.94	lcl|NC_003295.1_gene_2141	91	244	2e-65	[locus_tag=RSc2103] [location=2278367..2279170]					lcl|NC_003295.1_gene_2141		lcl|NC_003295.1_gene_2915
comp3550346_c0_seq1	251	65.74	lcl|NC_003295.1_gene_2143	92	339	5e-94	[locus_tag=RSc2105] [location=2279975..2280628]					lcl|NC_003295.1_gene_2143		lcl|NC_003295.1_gene_292
comp44639_c0_seq1	222	63.96	lcl|NC_003295.1_gene_2156	92	242	7e-65	[locus_tag=RSc2118] [location=2294273..2295679]					lcl|NC_003295.1_gene_2156		lcl|NC_003295.1_gene_2921
comp167666_c1_seq1	479	65.34	lcl|NC_003295.1_gene_2156	81	192	1e-49	[locus_tag=RSc2118] [location=2294273..2295679]					lcl|NC_003295.1_gene_2156		lcl|NC_003295.1_gene_2922
comp167666_c1_seq2	224	62.05	lcl|NC_003295.1_gene_2156	88	230	3e-61	[locus_tag=RSc2118] [location=2294273..2295679]					lcl|NC_003295.1_gene_2156		lcl|NC_003295.1_gene_2924
comp1872264_c0_seq1	379	67.55	lcl|NC_003295.1_gene_2158	80	145	2e-35	[locus_tag=RSc2120] [location=2297105..2298091]					lcl|NC_003295.1_gene_2158		lcl|NC_003295.1_gene_2925
comp72110_c0_seq1	215	66.05	lcl|NC_003295.1_gene_2160	99	246	5e-66	[locus_tag=RSc2122] [location=2298597..2298911]					lcl|NC_003295.1_gene_2160		lcl|NC_003295.1_gene_2928
comp5157145_c0_seq1	255	59.22	lcl|NC_003295.1_gene_2160	83	129	9e-31	[locus_tag=RSc2122] [location=2298597..2298911]					lcl|NC_003295.1_gene_2160		lcl|NC_003295.1_gene_2930
comp3572281_c0_seq1	203	66.5	lcl|NC_003295.1_gene_2161	83	129	7e-31	[gene=maeB1] [locus_tag=RSc2123] [location=complement(2299025..2301346)]					lcl|NC_003295.1_gene_2161		lcl|NC_003295.1_gene_2931
comp2801464_c0_seq1	310	65.16	lcl|NC_003295.1_gene_2164	97	242	1e-64	[gene=fbp] [locus_tag=RSc2126] [location=2305211..2306227]					lcl|NC_003295.1_gene_2164		lcl|NC_003295.1_gene_2933
comp4680428_c0_seq1	235	75.32	lcl|NC_003295.1_gene_2187	99	458	1e-130	[locus_tag=RSc2149] [location=2332231..2333262]					lcl|NC_003295.1_gene_2187		lcl|NC_003295.1_gene_2938
comp1294313_c0_seq1	333	68.77	lcl|NC_003295.1_gene_2189	99	624	1e-180	[locus_tag=RSc2151] [location=complement(2333688..2334089)]					lcl|NC_003295.1_gene_2189		lcl|NC_003295.1_gene_294
comp145440_c1_seq1	254	55.91	lcl|NC_003295.1_gene_2191	98	145	2e-35	[gene=tRNA-argQ] [locus_tag=RS01507] [location=2335078..2335154]					lcl|NC_003295.1_gene_2191		lcl|NC_003295.1_gene_2947
comp74506_c0_seq1	257	59.92	lcl|NC_003295.1_gene_2193	100	404	1e-113	[gene=rpoZ] [locus_tag=RSc2154] [location=complement(2338019..2338222)]					lcl|NC_003295.1_gene_2193		lcl|NC_003295.1_gene_2948
comp3325313_c0_seq1	291	66.32	lcl|NC_003295.1_gene_2198	92	297	2e-81	[gene=rph] [locus_tag=RSc2159] [location=2342256..2342972]					lcl|NC_003295.1_gene_2198		lcl|NC_003295.1_gene_2949
comp2706684_c0_seq1	271	65.31	lcl|NC_003295.1_gene_22	90	323	3e-89	[gene=cstA] [locus_tag=RSc0022] [location=26383..28443]					lcl|NC_003295.1_gene_22		lcl|NC_003295.1_gene_2950
comp3389216_c0_seq1	297	65.66	lcl|NC_003295.1_gene_22	91	369	1e-103	[gene=cstA] [locus_tag=RSc0022] [location=26383..28443]					lcl|NC_003295.1_gene_22		lcl|NC_003295.1_gene_2953
comp87899_c0_seq1	403	62.03	lcl|NC_003295.1_gene_2200	86	220	5e-58	[locus_tag=RSc2161] [location=2343596..2344870]					lcl|NC_003295.1_gene_2200		lcl|NC_003295.1_gene_2954
comp4630153_c0_seq1	249	70.28	lcl|NC_003295.1_gene_2200	86	63.9	4e-11	[locus_tag=RSc2161] [location=2343596..2344870]					lcl|NC_003295.1_gene_2200		lcl|NC_003295.1_gene_2955
comp3674838_c0_seq1	290	63.45	lcl|NC_003295.1_gene_2206	84	119	1e-27	[locus_tag=RSc2166] [location=complement(2349179..2350198)]					lcl|NC_003295.1_gene_2206		lcl|NC_003295.1_gene_2957
comp4643278_c0_seq1	258	55.43	lcl|NC_003295.1_gene_2211	100	133	6e-32	[locus_tag=RSc2171] [location=complement(2353871..2354518)]					lcl|NC_003295.1_gene_2211		lcl|NC_003295.1_gene_2959
comp2731710_c0_seq1	489	62.37	lcl|NC_003295.1_gene_2214	86	436	1e-123	[locus_tag=RSc2174] [location=2358070..2359179]					lcl|NC_003295.1_gene_2214		lcl|NC_003295.1_gene_296
comp2624446_c0_seq1	532	66.35	lcl|NC_003295.1_gene_2215	87	539	1e-154	[locus_tag=RSc2175] [location=2359193..2360113]					lcl|NC_003295.1_gene_2215		lcl|NC_003295.1_gene_2961
comp3304664_c0_seq1	239	71.13	lcl|NC_003295.1_gene_2225	84	83.8	4e-17	[gene=mgsA] [locus_tag=RSc2185] [location=complement(2367740..2368147)]					lcl|NC_003295.1_gene_2225		lcl|NC_003295.1_gene_2962
comp2109330_c0_seq1	485	64.95	lcl|NC_003295.1_gene_2226	82	159	2e-39	[locus_tag=RSc2186] [location=complement(2368185..2368976)]					lcl|NC_003295.1_gene_2226		lcl|NC_003295.1_gene_2965
comp3283820_c0_seq1	256	67.58	lcl|NC_003295.1_gene_2227	92	167	4e-42	[locus_tag=RSc2187] [location=complement(2368995..2369921)]					lcl|NC_003295.1_gene_2227		lcl|NC_003295.1_gene_2969
comp151784_c1_seq1	480	66.25	lcl|NC_003295.1_gene_2229	81	168	2e-42	[locus_tag=RSc2189] [location=complement(2370811..2372418)]					lcl|NC_003295.1_gene_2229		lcl|NC_003295.1_gene_2971
comp4464106_c0_seq1	338	64.2	lcl|NC_003295.1_gene_223	86	101	3e-22	[gene=rtcR] [locus_tag=RSc0222] [location=complement(243896..245503)]					lcl|NC_003295.1_gene_223		lcl|NC_003295.1_gene_2972
comp2844541_c0_seq1	290	64.48	lcl|NC_003295.1_gene_2231	87	281	1e-76	[gene=purD] [locus_tag=RSc2191] [location=2373410..2374678]					lcl|NC_003295.1_gene_2231		lcl|NC_003295.1_gene_2976
comp90483_c0_seq1	201	64.18	lcl|NC_003295.1_gene_2236	89	180	2e-46	[gene=maf] [locus_tag=RSc2196] [location=2377584..2378207]					lcl|NC_003295.1_gene_2236		lcl|NC_003295.1_gene_2977
comp45364_c0_seq1	275	65.82	lcl|NC_003295.1_gene_2238	82	81.8	2e-16	[locus_tag=RSc2198] [location=2379952..2380242]					lcl|NC_003295.1_gene_2238		lcl|NC_003295.1_gene_2978
comp2114821_c0_seq1	322	63.66	lcl|NC_003295.1_gene_2239	87	329	6e-91	[locus_tag=RSc2199] [location=complement(2380282..2380887)]					lcl|NC_003295.1_gene_2239		lcl|NC_003295.1_gene_2979
comp5182815_c0_seq1	297	64.31	lcl|NC_003295.1_gene_2245	88	321	1e-88	[gene=dnaE] [locus_tag=RSc2205] [location=complement(2387018..2390539)]					lcl|NC_003295.1_gene_2245		lcl|NC_003295.1_gene_298
comp79775_c0_seq1	264	63.26	lcl|NC_003295.1_gene_2246	90	190	3e-49	[locus_tag=RSc2206] [location=2390689..2391537]					lcl|NC_003295.1_gene_2246		lcl|NC_003295.1_gene_2980
comp30615_c0_seq1	315	65.08	lcl|NC_003295.1_gene_2248	100	498	1e-141	[locus_tag=RSc2208] [location=complement(2392291..2392989)]					lcl|NC_003295.1_gene_2248		lcl|NC_003295.1_gene_2982
comp3325513_c0_seq1	305	68.2	lcl|NC_003295.1_gene_2249	82	182	8e-47	[locus_tag=RSc2209] [location=2393097..2393999]					lcl|NC_003295.1_gene_2249		lcl|NC_003295.1_gene_2983
comp2808467_c0_seq1	257	58.75	lcl|NC_003295.1_gene_225	91	299	4e-82	[gene=rtcB] [locus_tag=RSc0224] [location=246150..247370]					lcl|NC_003295.1_gene_225		lcl|NC_003295.1_gene_2984
comp166688_c0_seq2	627	66.99	lcl|NC_003295.1_gene_2251	91	83.8	1e-16	[gene=rhlE2] [locus_tag=RSc2211] [location=complement(2395039..2396526)]					lcl|NC_003295.1_gene_2251		lcl|NC_003295.1_gene_2985
comp146127_c0_seq1	243	63.79	lcl|NC_003295.1_gene_2253	88	252	9e-68	[locus_tag=RSc2213] [location=complement(2397561..2398271)]					lcl|NC_003295.1_gene_2253		lcl|NC_003295.1_gene_2990
comp1717127_c0_seq1	230	58.26	lcl|NC_003295.1_gene_2258	92	95.6	1e-20	[locus_tag=RSc2217] [location=complement(2404471..2404920)]					lcl|NC_003295.1_gene_2258		lcl|NC_003295.1_gene_2991
comp2236517_c0_seq1	238	68.07	lcl|NC_003295.1_gene_2259	92	99.6	7e-22	[locus_tag=RSc2218] [location=complement(2405034..2406272)]					lcl|NC_003295.1_gene_2259		lcl|NC_003295.1_gene_2992
comp4689775_c0_seq1	280	64.29	lcl|NC_003295.1_gene_2261	91	357	2e-99	[locus_tag=RSc2220] [location=complement(2407469..2408275)]					lcl|NC_003295.1_gene_2261		lcl|NC_003295.1_gene_2993
comp1701661_c0_seq1	257	66.93	lcl|NC_003295.1_gene_2262	80	79.8	8e-16	[gene=dxs] [locus_tag=RSc2221] [location=complement(2408516..2410426)]					lcl|NC_003295.1_gene_2262		lcl|NC_003295.1_gene_2994
comp137761_c0_seq1	357	69.75	lcl|NC_003295.1_gene_2263	93	93.7	7e-20	[gene=ispA] [locus_tag=RSc2222] [location=complement(2410485..2411384)]					lcl|NC_003295.1_gene_2263		lcl|NC_003295.1_gene_2996
comp82289_c0_seq1	205	62.93	lcl|NC_003295.1_gene_2265	100	406	1e-114	[locus_tag=RSc2224] [location=2411998..2413095]					lcl|NC_003295.1_gene_2265		lcl|NC_003295.1_gene_2998
comp3362519_c0_seq1	235	51.91	lcl|NC_003295.1_gene_2265	90	119	8e-28	[locus_tag=RSc2224] [location=2411998..2413095]					lcl|NC_003295.1_gene_2265		lcl|NC_003295.1_gene_2999
comp3434618_c0_seq1	257	63.42	lcl|NC_003295.1_gene_2266	87	143	6e-35	[locus_tag=RSc2225] [location=2413193..2414167]					lcl|NC_003295.1_gene_2266		lcl|NC_003295.1_gene_300
comp2603962_c0_seq1	342	62.57	lcl|NC_003295.1_gene_2271	89	379	1e-106	[gene=polA] [locus_tag=RSc2230] [location=complement(2418536..2421376)]					lcl|NC_003295.1_gene_2271		lcl|NC_003295.1_gene_3001
comp2575921_c0_seq1	269	63.94	lcl|NC_003295.1_gene_2272	94	414	1e-116	[locus_tag=RSc2231] [location=2421375..2422328]					lcl|NC_003295.1_gene_2272		lcl|NC_003295.1_gene_3003
comp3296575_c0_seq1	250	61.6	lcl|NC_003295.1_gene_2276	88	254	2e-68	[gene=uvrD] [locus_tag=RSc2235] [location=complement(2424741..2427230)]					lcl|NC_003295.1_gene_2276		lcl|NC_003295.1_gene_3004
comp19367_c0_seq1	281	71.17	lcl|NC_003295.1_gene_2277	86	159	1e-39	[gene=valS] [locus_tag=RSc2236] [location=2427269..2430175]					lcl|NC_003295.1_gene_2277		lcl|NC_003295.1_gene_3008
comp94706_c0_seq1	277	66.06	lcl|NC_003295.1_gene_2277	83	176	5e-45	[gene=valS] [locus_tag=RSc2236] [location=2427269..2430175]					lcl|NC_003295.1_gene_2277		lcl|NC_003295.1_gene_3009
comp95001_c0_seq1	249	63.86	lcl|NC_003295.1_gene_2277	94	381	1e-106	[gene=valS] [locus_tag=RSc2236] [location=2427269..2430175]					lcl|NC_003295.1_gene_2277		lcl|NC_003295.1_gene_301
comp173970_c1_seq1	2606	55.64	lcl|NC_003295.1_gene_2277	94	83.8	5e-16	[gene=valS] [locus_tag=RSc2236] [location=2427269..2430175]					lcl|NC_003295.1_gene_2277		lcl|NC_003295.1_gene_3011
comp2666053_c0_seq1	313	61.66	lcl|NC_003295.1_gene_2277	90	377	1e-105	[gene=valS] [locus_tag=RSc2236] [location=2427269..2430175]					lcl|NC_003295.1_gene_2277		lcl|NC_003295.1_gene_3012
comp3250801_c0_seq1	233	63.09	lcl|NC_003295.1_gene_2279	90	234	2e-62	[locus_tag=RSc2238] [location=complement(2431180..2432175)]					lcl|NC_003295.1_gene_2279		lcl|NC_003295.1_gene_3015
comp28256_c0_seq1	308	60.71	lcl|NC_003295.1_gene_2280	100	434	1e-122	[gene=infA2] [locus_tag=RSc2239] [location=complement(2432612..2432830)]					lcl|NC_003295.1_gene_2280		lcl|NC_003295.1_gene_3021
comp73994_c0_seq1	466	65.45	lcl|NC_003295.1_gene_2286	89	63.9	8e-11	[locus_tag=RSc2245] [location=complement(2438587..2439288)]					lcl|NC_003295.1_gene_2286		lcl|NC_003295.1_gene_3023
comp4990183_c0_seq1	216	66.67	lcl|NC_003295.1_gene_2286	87	212	7e-56	[locus_tag=RSc2245] [location=complement(2438587..2439288)]					lcl|NC_003295.1_gene_2286		lcl|NC_003295.1_gene_3026
comp4487156_c0_seq1	287	64.11	lcl|NC_003295.1_gene_2289	88	287	2e-78	[locus_tag=RSc2248] [location=complement(2441073..2441942)]					lcl|NC_003295.1_gene_2289		lcl|NC_003295.1_gene_3031
comp77571_c0_seq1	269	69.14	lcl|NC_003295.1_gene_2290	86	230	3e-61	[gene=pcaC] [locus_tag=RSc2249] [location=complement(2442032..2442427)]					lcl|NC_003295.1_gene_2290		lcl|NC_003295.1_gene_3035
comp3296284_c0_seq1	244	66.39	lcl|NC_003295.1_gene_2292	88	85.7	1e-17	[gene=pcaB] [locus_tag=RSc2251] [location=complement(2443255..2444616)]					lcl|NC_003295.1_gene_2292		lcl|NC_003295.1_gene_3037
comp61157_c0_seq1	279	66.31	lcl|NC_003295.1_gene_2293	96	307	2e-84	[gene=pacF] [locus_tag=RSc2252] [location=complement(2444630..2445832)]					lcl|NC_003295.1_gene_2293		lcl|NC_003295.1_gene_3039
comp95713_c1_seq1	201	69.65	lcl|NC_003295.1_gene_2297	84	119	7e-28	[locus_tag=RSc2256] [location=2448487..2449002]					lcl|NC_003295.1_gene_2297		lcl|NC_003295.1_gene_3042
comp2090267_c0_seq1	258	67.44	lcl|NC_003295.1_gene_2297	100	240	3e-64	[locus_tag=RSc2256] [location=2448487..2449002]					lcl|NC_003295.1_gene_2297		lcl|NC_003295.1_gene_3043
comp3706298_c0_seq1	210	61.43	lcl|NC_003295.1_gene_230	91	218	1e-57	[locus_tag=RSc0229] [location=250678..251886]					lcl|NC_003295.1_gene_230		lcl|NC_003295.1_gene_3044
comp3512750_c0_seq1	214	61.21	lcl|NC_003295.1_gene_2302	86	178	9e-46	[locus_tag=RSc2261] [location=complement(2452605..2453531)]					lcl|NC_003295.1_gene_2302		lcl|NC_003295.1_gene_3045
comp2621133_c0_seq1	242	59.5	lcl|NC_003295.1_gene_2312	91	321	1e-88	[locus_tag=RSc2271] [location=complement(2461185..2462774)]					lcl|NC_003295.1_gene_2312		lcl|NC_003295.1_gene_3046
comp13212_c0_seq1	299	69.9	lcl|NC_003295.1_gene_2314	92	264	3e-71	[locus_tag=RSc2273] [location=complement(2463768..2465219)]					lcl|NC_003295.1_gene_2314		lcl|NC_003295.1_gene_3049
comp3374080_c0_seq1	244	64.34	lcl|NC_003295.1_gene_2314	84	117	3e-27	[locus_tag=RSc2273] [location=complement(2463768..2465219)]					lcl|NC_003295.1_gene_2314		lcl|NC_003295.1_gene_3051
comp3312954_c0_seq1	281	62.63	lcl|NC_003295.1_gene_2317	83	170	3e-43	[locus_tag=RSc2276] [location=complement(2469810..2472656)]					lcl|NC_003295.1_gene_2317		lcl|NC_003295.1_gene_3054
comp3814557_c0_seq1	283	65.37	lcl|NC_003295.1_gene_2317	82	159	1e-39	[locus_tag=RSc2276] [location=complement(2469810..2472656)]					lcl|NC_003295.1_gene_2317		lcl|NC_003295.1_gene_3055
comp4320852_c0_seq1	209	62.68	lcl|NC_003295.1_gene_2317	82	103	4e-23	[locus_tag=RSc2276] [location=complement(2469810..2472656)]					lcl|NC_003295.1_gene_2317		lcl|NC_003295.1_gene_3057
comp125283_c0_seq1	431	62.41	lcl|NC_003295.1_gene_2321	100	311	2e-85	[locus_tag=RSc2280] [location=2475527..2475802]					lcl|NC_003295.1_gene_2321		lcl|NC_003295.1_gene_3059
comp154375_c0_seq1	307	69.06	lcl|NC_003295.1_gene_235	83	97.6	4e-21	[locus_tag=RSc0234] [location=complement(256430..257176)]					lcl|NC_003295.1_gene_235		lcl|NC_003295.1_gene_3062
comp3236443_c0_seq1	240	65.83	lcl|NC_003295.1_gene_236	98	436	1e-123	[locus_tag=RSc0235] [location=complement(257727..258083)]					lcl|NC_003295.1_gene_236		lcl|NC_003295.1_gene_3063
comp3343207_c0_seq1	304	64.47	lcl|NC_003295.1_gene_2379	88	194	2e-50	[gene=serS] [locus_tag=RSc2337] [location=complement(2534810..2536126)]					lcl|NC_003295.1_gene_2379		lcl|NC_003295.1_gene_3064
comp77222_c0_seq1	270	64.81	lcl|NC_003295.1_gene_238	95	107	4e-24	[locus_tag=RSc0237] [location=259683..262982]					lcl|NC_003295.1_gene_238		lcl|NC_003295.1_gene_3066
comp89458_c0_seq1	344	65.12	lcl|NC_003295.1_gene_238	90	418	1e-118	[locus_tag=RSc0237] [location=259683..262982]					lcl|NC_003295.1_gene_238		lcl|NC_003295.1_gene_3068
comp506425_c0_seq1	817	67.44	lcl|NC_003295.1_gene_238	83	113	2e-25	[locus_tag=RSc0237] [location=259683..262982]					lcl|NC_003295.1_gene_238		lcl|NC_003295.1_gene_3069
comp1607304_c0_seq1	450	66.22	lcl|NC_003295.1_gene_238	80	190	5e-49	[locus_tag=RSc0237] [location=259683..262982]					lcl|NC_003295.1_gene_238		lcl|NC_003295.1_gene_307
comp1882836_c0_seq1	314	60.83	lcl|NC_003295.1_gene_238	87	278	2e-75	[locus_tag=RSc0237] [location=259683..262982]					lcl|NC_003295.1_gene_238		lcl|NC_003295.1_gene_3070
comp2152817_c0_seq1	274	72.26	lcl|NC_003295.1_gene_238	81	67.9	3e-12	[locus_tag=RSc0237] [location=259683..262982]					lcl|NC_003295.1_gene_238		lcl|NC_003295.1_gene_3072
comp3421807_c0_seq1	275	62.18	lcl|NC_003295.1_gene_238	85	228	1e-60	[locus_tag=RSc0237] [location=259683..262982]					lcl|NC_003295.1_gene_238		lcl|NC_003295.1_gene_3073
comp2575741_c0_seq1	246	57.72	lcl|NC_003295.1_gene_2382	86	222	8e-59	[gene=lolA] [locus_tag=RSc2340] [location=complement(2538065..2538712)]					lcl|NC_003295.1_gene_2382		lcl|NC_003295.1_gene_3074
comp2642971_c0_seq1	258	68.6	lcl|NC_003295.1_gene_2382	99	504	1e-143	[gene=lolA] [locus_tag=RSc2340] [location=complement(2538065..2538712)]					lcl|NC_003295.1_gene_2382		lcl|NC_003295.1_gene_3079
comp165016_c0_seq1	653	66.77	lcl|NC_003295.1_gene_2383	95	99.6	2e-21	[gene=ftsK] [locus_tag=RSc2341] [location=complement(2538801..2541146)]					lcl|NC_003295.1_gene_2383		lcl|NC_003295.1_gene_3081
comp1865482_c0_seq1	516	64.53	lcl|NC_003295.1_gene_2383	86	432	1e-122	[gene=ftsK] [locus_tag=RSc2341] [location=complement(2538801..2541146)]					lcl|NC_003295.1_gene_2383		lcl|NC_003295.1_gene_3083
comp95098_c0_seq1	236	62.29	lcl|NC_003295.1_gene_2384	92	145	1e-35	[gene=trxB] [locus_tag=RSc2342] [location=2541365..2542321]					lcl|NC_003295.1_gene_2384		lcl|NC_003295.1_gene_3084
comp175353_c1_seq1	801	65.04	lcl|NC_003295.1_gene_2384	84	188	4e-48	[gene=trxB] [locus_tag=RSc2342] [location=2541365..2542321]					lcl|NC_003295.1_gene_2384		lcl|NC_003295.1_gene_3085
comp154518_c0_seq1	557	67.15	lcl|NC_003295.1_gene_2387	88	113	1e-25	[gene=glnB] [locus_tag=RSc2345] [location=complement(2543816..2544154)]					lcl|NC_003295.1_gene_2387		lcl|NC_003295.1_gene_3087
comp5185168_c0_seq1	280	58.93	lcl|NC_003295.1_gene_2387	100	174	2e-44	[gene=glnB] [locus_tag=RSc2345] [location=complement(2543816..2544154)]					lcl|NC_003295.1_gene_2387		lcl|NC_003295.1_gene_3088
comp3443824_c0_seq1	213	63.38	lcl|NC_003295.1_gene_2389	87	208	1e-54	[gene=nadE] [locus_tag=RSc2347] [location=complement(2544809..2546449)]					lcl|NC_003295.1_gene_2389		lcl|NC_003295.1_gene_3089
comp44506_c0_seq1	320	65	lcl|NC_003295.1_gene_2391	88	85.7	2e-17	[gene=ppa] [locus_tag=RSc2349] [location=complement(2548301..2548828)]					lcl|NC_003295.1_gene_2391		lcl|NC_003295.1_gene_309
comp158502_c0_seq1	203	64.04	lcl|NC_003295.1_gene_2397	92	283	2e-77	[gene=hemY] [locus_tag=RSc2355] [location=complement(2553684..2554877)]					lcl|NC_003295.1_gene_2397		lcl|NC_003295.1_gene_3091
comp3256736_c0_seq1	323	66.87	lcl|NC_003295.1_gene_240	85	141	3e-34	[locus_tag=RSc0239] [location=complement(263876..265714)]					lcl|NC_003295.1_gene_240		lcl|NC_003295.1_gene_3092
comp4992815_c0_seq1	428	63.79	lcl|NC_003295.1_gene_240	84	127	6e-30	[locus_tag=RSc0239] [location=complement(263876..265714)]					lcl|NC_003295.1_gene_240		lcl|NC_003295.1_gene_3095
comp3533048_c0_seq1	341	63.93	lcl|NC_003295.1_gene_2400	90	404	1e-113	[gene=ppc] [locus_tag=RSc2358] [location=2558095..2561052]					lcl|NC_003295.1_gene_2400		lcl|NC_003295.1_gene_3097
comp5088583_c0_seq1	258	68.6	lcl|NC_003295.1_gene_2403	86	190	3e-49	[locus_tag=RSc2361] [location=2564603..2565244]					lcl|NC_003295.1_gene_2403		lcl|NC_003295.1_gene_3098
comp90183_c0_seq1	293	67.58	lcl|NC_003295.1_gene_2405	96	478	1e-135	[gene=argH] [locus_tag=RSc2363] [location=2566073..2567488]					lcl|NC_003295.1_gene_2405		lcl|NC_003295.1_gene_3099
comp4537_c0_seq1	303	62.05	lcl|NC_003295.1_gene_2407	84	218	2e-57	[gene=adi] [locus_tag=RSc2365] [location=complement(2568237..2570516)]					lcl|NC_003295.1_gene_2407		lcl|NC_003295.1_gene_31
comp2727920_c0_seq1	281	59.07	lcl|NC_003295.1_gene_2407	80	83.8	5e-17	[gene=adi] [locus_tag=RSc2365] [location=complement(2568237..2570516)]					lcl|NC_003295.1_gene_2407		lcl|NC_003295.1_gene_3101
comp3389977_c0_seq1	286	58.74	lcl|NC_003295.1_gene_2407	92	303	3e-83	[gene=adi] [locus_tag=RSc2365] [location=complement(2568237..2570516)]					lcl|NC_003295.1_gene_2407		lcl|NC_003295.1_gene_3103
comp154359_c0_seq1	299	61.87	lcl|NC_003295.1_gene_2408	94	305	8e-84	[gene=dcd] [locus_tag=RSc2366] [location=complement(2570580..2571146)]					lcl|NC_003295.1_gene_2408		lcl|NC_003295.1_gene_3107
comp2588480_c0_seq1	402	62.94	lcl|NC_003295.1_gene_2409	86	266	1e-71	[locus_tag=RSc2367] [location=complement(2571326..2572201)]					lcl|NC_003295.1_gene_2409		lcl|NC_003295.1_gene_3108
comp2894972_c0_seq1	300	60.33	lcl|NC_003295.1_gene_2412	89	293	3e-80	[locus_tag=RSc2370] [location=complement(2573281..2574435)]					lcl|NC_003295.1_gene_2412		lcl|NC_003295.1_gene_3113
comp2132494_c0_seq1	406	60.84	lcl|NC_003295.1_gene_2418	82	226	8e-60	[locus_tag=RSc2376] [location=complement(2579650..2581809)]					lcl|NC_003295.1_gene_2418		lcl|NC_003295.1_gene_3118
comp2558534_c0_seq1	258	64.34	lcl|NC_003295.1_gene_2423	85	69.9	7e-13	[gene=metG] [locus_tag=RSc2381] [location=2585234..2587300]					lcl|NC_003295.1_gene_2423		lcl|NC_003295.1_gene_312
comp5027857_c0_seq1	255	63.14	lcl|NC_003295.1_gene_2423	85	141	2e-34	[gene=metG] [locus_tag=RSc2381] [location=2585234..2587300]					lcl|NC_003295.1_gene_2423		lcl|NC_003295.1_gene_313
comp68409_c0_seq1	265	63.4	lcl|NC_003295.1_gene_2424	85	119	9e-28	[locus_tag=RSc2382] [location=complement(2587325..2587867)]					lcl|NC_003295.1_gene_2424		lcl|NC_003295.1_gene_3131
comp2639985_c0_seq1	273	65.57	lcl|NC_003295.1_gene_2425	83	163	7e-41	[locus_tag=RSc2383] [location=complement(2587974..2591873)]					lcl|NC_003295.1_gene_2425		lcl|NC_003295.1_gene_3136
comp3619315_c0_seq1	298	60.4	lcl|NC_003295.1_gene_243	82	186	5e-48	[locus_tag=RSc0242] [location=complement(266542..267228)]					lcl|NC_003295.1_gene_243		lcl|NC_003295.1_gene_3138
comp4915491_c0_seq1	259	66.41	lcl|NC_003295.1_gene_2435	81	115	1e-26	[gene=cobC] [locus_tag=RSc2393] [location=2600549..2601601]					lcl|NC_003295.1_gene_2435		lcl|NC_003295.1_gene_3142
comp4464648_c0_seq1	243	62.55	lcl|NC_003295.1_gene_2436	82	99.6	8e-22	[locus_tag=RSc2394] [location=2601598..2602539]					lcl|NC_003295.1_gene_2436		lcl|NC_003295.1_gene_3144
comp2645898_c0_seq1	510	66.08	lcl|NC_003295.1_gene_2438	82	192	1e-49	[gene=cobS] [locus_tag=RSc2396] [location=complement(2603122..2603898)]					lcl|NC_003295.1_gene_2438		lcl|NC_003295.1_gene_3146
comp2166941_c0_seq1	306	58.5	lcl|NC_003295.1_gene_244	95	103	6e-23	[locus_tag=RSc0243] [location=complement(267441..268373)]					lcl|NC_003295.1_gene_244		lcl|NC_003295.1_gene_3147
comp4872938_c0_seq1	388	62.63	lcl|NC_003295.1_gene_2443	96	480	1e-136	[locus_tag=RSc2401] [location=2609405..2609725]					lcl|NC_003295.1_gene_2443		lcl|NC_003295.1_gene_3151
comp180778_c0_seq1	546	62.82	lcl|NC_003295.1_gene_2445	88	137	8e-33	[locus_tag=RSc2403] [location=2610577..2611083]					lcl|NC_003295.1_gene_2445		lcl|NC_003295.1_gene_3153
comp23036_c0_seq1	285	67.02	lcl|NC_003295.1_gene_2452	88	278	2e-75	[gene=lgt] [locus_tag=RSc2410] [location=complement(2614791..2615702)]					lcl|NC_003295.1_gene_2452		lcl|NC_003295.1_gene_3156
comp4594289_c0_seq1	246	63.01	lcl|NC_003295.1_gene_2457	90	190	3e-49	[gene=pepA] [locus_tag=RSc2415] [location=complement(2619416..2620936)]					lcl|NC_003295.1_gene_2457		lcl|NC_003295.1_gene_3158
comp4809189_c0_seq1	254	62.2	lcl|NC_003295.1_gene_2459	90	297	2e-81	[locus_tag=RSc2417] [location=2622166..2623371]					lcl|NC_003295.1_gene_2459		lcl|NC_003295.1_gene_3162
comp154343_c0_seq1	505	64.95	lcl|NC_003295.1_gene_2461	80	145	3e-35	[gene=hpaF] [locus_tag=RSc2419] [location=complement(2623746..2624150)]					lcl|NC_003295.1_gene_2461		lcl|NC_003295.1_gene_3163
comp4827518_c0_seq1	222	65.77	lcl|NC_003295.1_gene_2463	94	309	4e-85	[gene=cysN] [locus_tag=RSc2421] [location=complement(2625325..2626632)]					lcl|NC_003295.1_gene_2463		lcl|NC_003295.1_gene_3164
comp3473080_c0_seq1	274	68.98	lcl|NC_003295.1_gene_2468	86	204	2e-53	[locus_tag=RSc2426] [location=complement(2630756..2631517)]					lcl|NC_003295.1_gene_2468		lcl|NC_003295.1_gene_3174
comp120840_c0_seq1	215	69.77	lcl|NC_003295.1_gene_2472	92	95.6	1e-20	[gene=tRNA-leuX] [locus_tag=RS02662] [location=2634813..2634897]					lcl|NC_003295.1_gene_2472		lcl|NC_003295.1_gene_3175
comp4699935_c0_seq1	271	65.31	lcl|NC_003295.1_gene_2473	87	200	3e-52	[locus_tag=RSc2430] [location=2635034..2635453]					lcl|NC_003295.1_gene_2473		lcl|NC_003295.1_gene_3176
comp147393_c0_seq1	208	62.02	lcl|NC_003295.1_gene_2484	91	188	9e-49	[locus_tag=RSc2441] [location=complement(2647010..2648020)]					lcl|NC_003295.1_gene_2484		lcl|NC_003295.1_gene_318
comp72197_c0_seq1	468	68.8	lcl|NC_003295.1_gene_2485	87	119	2e-27	[gene=ispH] [locus_tag=RSc2442] [location=complement(2648677..2649651)]					lcl|NC_003295.1_gene_2485		lcl|NC_003295.1_gene_3182
comp2573309_c0_seq1	301	67.44	lcl|NC_003295.1_gene_2485	88	111	3e-25	[gene=ispH] [locus_tag=RSc2442] [location=complement(2648677..2649651)]					lcl|NC_003295.1_gene_2485		lcl|NC_003295.1_gene_3188
comp109041_c0_seq1	279	56.27	lcl|NC_003295.1_gene_2488	96	293	3e-80	[gene=rpmB] [locus_tag=RSc2445] [location=2651102..2651335]					lcl|NC_003295.1_gene_2488		lcl|NC_003295.1_gene_3189
comp175353_c2_seq1	451	58.76	lcl|NC_003295.1_gene_2488	85	157	7e-39	[gene=rpmB] [locus_tag=RSc2445] [location=2651102..2651335]					lcl|NC_003295.1_gene_2488		lcl|NC_003295.1_gene_3190
comp175353_c2_seq2	574	60.1	lcl|NC_003295.1_gene_2488	85	157	9e-39	[gene=rpmB] [locus_tag=RSc2445] [location=2651102..2651335]					lcl|NC_003295.1_gene_2488		lcl|NC_003295.1_gene_3191
comp3266432_c0_seq1	215	59.07	lcl|NC_003295.1_gene_2488	86	83.8	4e-17	[gene=rpmB] [locus_tag=RSc2445] [location=2651102..2651335]					lcl|NC_003295.1_gene_2488		lcl|NC_003295.1_gene_3194
comp155381_c0_seq1	767	66.75	lcl|NC_003295.1_gene_2490	84	143	2e-34	[gene=nadB1] [locus_tag=RSc2447] [location=2651688..2653289]					lcl|NC_003295.1_gene_2490		lcl|NC_003295.1_gene_3195
comp4655319_c0_seq1	318	65.09	lcl|NC_003295.1_gene_2491	83	123	7e-29	[gene=nadC] [locus_tag=RSc2448] [location=complement(2653296..2654183)]					lcl|NC_003295.1_gene_2491		lcl|NC_003295.1_gene_3196
comp4866778_c0_seq1	242	67.36	lcl|NC_003295.1_gene_2491	88	178	1e-45	[gene=nadC] [locus_tag=RSc2448] [location=complement(2653296..2654183)]					lcl|NC_003295.1_gene_2491		lcl|NC_003295.1_gene_320
comp101442_c0_seq1	294	69.39	lcl|NC_003295.1_gene_2492	82	153	7e-38	[gene=nadA] [locus_tag=RSc2449] [location=complement(2654180..2655328)]					lcl|NC_003295.1_gene_2492		lcl|NC_003295.1_gene_3210
comp144266_c0_seq1	254	64.17	lcl|NC_003295.1_gene_2492	88	250	4e-67	[gene=nadA] [locus_tag=RSc2449] [location=complement(2654180..2655328)]					lcl|NC_003295.1_gene_2492		lcl|NC_003295.1_gene_3218
comp144266_c1_seq1	277	63.18	lcl|NC_003295.1_gene_2492	89	297	2e-81	[gene=nadA] [locus_tag=RSc2449] [location=complement(2654180..2655328)]					lcl|NC_003295.1_gene_2492		lcl|NC_003295.1_gene_323
comp166054_c0_seq1	353	63.74	lcl|NC_003295.1_gene_2493	87	222	1e-58	[locus_tag=RSc2450] [location=complement(2655507..2656703)]					lcl|NC_003295.1_gene_2493		lcl|NC_003295.1_gene_325
comp166054_c0_seq2	396	65.4	lcl|NC_003295.1_gene_2493	90	210	5e-55	[locus_tag=RSc2450] [location=complement(2655507..2656703)]					lcl|NC_003295.1_gene_2493		lcl|NC_003295.1_gene_3259
comp1276144_c0_seq1	360	61.67	lcl|NC_003295.1_gene_2493	100	145	2e-35	[locus_tag=RSc2450] [location=complement(2655507..2656703)]					lcl|NC_003295.1_gene_2493		lcl|NC_003295.1_gene_3265
comp3119451_c0_seq1	223	59.64	lcl|NC_003295.1_gene_2493	83	89.7	7e-19	[locus_tag=RSc2450] [location=complement(2655507..2656703)]					lcl|NC_003295.1_gene_2493		lcl|NC_003295.1_gene_3266
comp4583575_c0_seq1	261	64.37	lcl|NC_003295.1_gene_2494	93	377	1e-105	[locus_tag=RSc2451] [location=complement(2657077..2658420)]					lcl|NC_003295.1_gene_2494		lcl|NC_003295.1_gene_3268
comp20402_c0_seq1	319	67.08	lcl|NC_003295.1_gene_2496	84	252	1e-67	[locus_tag=RSc2453] [location=complement(2658999..2660252)]					lcl|NC_003295.1_gene_2496		lcl|NC_003295.1_gene_3269
comp2783617_c0_seq1	370	65.41	lcl|NC_003295.1_gene_2501	95	605	1e-174	[gene=ileS] [locus_tag=RSc2458] [location=2665313..2668195]					lcl|NC_003295.1_gene_2501		lcl|NC_003295.1_gene_327
comp3552546_c0_seq1	214	65.89	lcl|NC_003295.1_gene_2501	91	250	3e-67	[gene=ileS] [locus_tag=RSc2458] [location=2665313..2668195]					lcl|NC_003295.1_gene_2501		lcl|NC_003295.1_gene_328
comp11219_c0_seq1	487	64.48	lcl|NC_003295.1_gene_2507	84	319	9e-88	[gene=clpA] [locus_tag=RSc2464] [location=complement(2672247..2674535)]					lcl|NC_003295.1_gene_2507		lcl|NC_003295.1_gene_33
comp33051_c0_seq1	228	66.67	lcl|NC_003295.1_gene_2507	83	131	2e-31	[gene=clpA] [locus_tag=RSc2464] [location=complement(2672247..2674535)]					lcl|NC_003295.1_gene_2507		lcl|NC_003295.1_gene_3314
comp164224_c0_seq1	907	68.25	lcl|NC_003295.1_gene_2507	84	630	0	[gene=clpA] [locus_tag=RSc2464] [location=complement(2672247..2674535)]					lcl|NC_003295.1_gene_2507		lcl|NC_003295.1_gene_332
comp69077_c0_seq1	607	59.97	lcl|NC_003295.1_gene_2508	99	587	1e-168	[gene=clpS] [locus_tag=RSc2465] [location=complement(2674532..2674858)]					lcl|NC_003295.1_gene_2508		lcl|NC_003295.1_gene_3322
comp18845_c0_seq1	252	50	lcl|NC_003295.1_gene_2509	82	101	2e-22	[gene=cspD] [locus_tag=RSc2466] [location=2675412..2675615]					lcl|NC_003295.1_gene_2509		lcl|NC_003295.1_gene_3325
comp169679_c0_seq1	315	50.16	lcl|NC_003295.1_gene_2509	81	93.7	6e-20	[gene=cspD] [locus_tag=RSc2466] [location=2675412..2675615]					lcl|NC_003295.1_gene_2509		lcl|NC_003295.1_gene_3329
comp4525656_c0_seq1	234	58.12	lcl|NC_003295.1_gene_2509	90	188	1e-48	[gene=cspD] [locus_tag=RSc2466] [location=2675412..2675615]					lcl|NC_003295.1_gene_2509		lcl|NC_003295.1_gene_3336
comp263_c0_seq1	271	60.89	lcl|NC_003295.1_gene_2533	83	119	9e-28	[gene=icd] [locus_tag=RSc2490] [location=complement(2695967..2697217)]					lcl|NC_003295.1_gene_2533		lcl|NC_003295.1_gene_3337
comp98188_c0_seq1	202	59.9	lcl|NC_003295.1_gene_2533	94	230	3e-61	[gene=icd] [locus_tag=RSc2490] [location=complement(2695967..2697217)]					lcl|NC_003295.1_gene_2533		lcl|NC_003295.1_gene_3342
comp133180_c0_seq1	203	66.01	lcl|NC_003295.1_gene_2533	90	238	1e-63	[gene=icd] [locus_tag=RSc2490] [location=complement(2695967..2697217)]					lcl|NC_003295.1_gene_2533		lcl|NC_003295.1_gene_3343
comp155684_c0_seq1	261	60.15	lcl|NC_003295.1_gene_2533	87	264	2e-71	[gene=icd] [locus_tag=RSc2490] [location=complement(2695967..2697217)]					lcl|NC_003295.1_gene_2533		lcl|NC_003295.1_gene_3344
comp155684_c0_seq2	402	61.69	lcl|NC_003295.1_gene_2533	93	591	1e-169	[gene=icd] [locus_tag=RSc2490] [location=complement(2695967..2697217)]					lcl|NC_003295.1_gene_2533		lcl|NC_003295.1_gene_3345
comp193920_c0_seq1	1606	58.59	lcl|NC_003295.1_gene_2533	84	105	9e-23	[gene=icd] [locus_tag=RSc2490] [location=complement(2695967..2697217)]					lcl|NC_003295.1_gene_2533		lcl|NC_003295.1_gene_3346
comp1835842_c0_seq1	569	59.75	lcl|NC_003295.1_gene_2533	80	83.8	1e-16	[gene=icd] [locus_tag=RSc2490] [location=complement(2695967..2697217)]					lcl|NC_003295.1_gene_2533		lcl|NC_003295.1_gene_3354
comp18749_c0_seq1	281	62.63	lcl|NC_003295.1_gene_2539	82	89.7	9e-19	[locus_tag=RSc2496] [location=complement(2702636..2703091)]					lcl|NC_003295.1_gene_2539		lcl|NC_003295.1_gene_3356
comp69326_c0_seq1	267	61.8	lcl|NC_003295.1_gene_2543	90	232	9e-62	[locus_tag=RSc2500] [location=complement(2706732..2707142)]					lcl|NC_003295.1_gene_2543		lcl|NC_003295.1_gene_3357
comp61963_c0_seq1	212	69.81	lcl|NC_003295.1_gene_2547	82	125	1e-29	[locus_tag=RSc2504] [location=complement(2710733..2711479)]					lcl|NC_003295.1_gene_2547		lcl|NC_003295.1_gene_3358
comp2315512_c0_seq1	294	64.63	lcl|NC_003295.1_gene_2550	83	208	1e-54	[locus_tag=RSc2507] [location=2713749..2714681]					lcl|NC_003295.1_gene_2550		lcl|NC_003295.1_gene_3359
comp2559974_c0_seq1	493	63.69	lcl|NC_003295.1_gene_2550	81	238	3e-63	[locus_tag=RSc2507] [location=2713749..2714681]					lcl|NC_003295.1_gene_2550		lcl|NC_003295.1_gene_3360
comp84757_c0_seq1	369	62.33	lcl|NC_003295.1_gene_2555	87	327	3e-90	[locus_tag=RSc2512] [location=2718791..2719594]					lcl|NC_003295.1_gene_2555		lcl|NC_003295.1_gene_3361
comp2590244_c0_seq1	256	63.67	lcl|NC_003295.1_gene_2558	91	220	3e-58	[locus_tag=RSc2515] [location=2721369..2722577]					lcl|NC_003295.1_gene_2558		lcl|NC_003295.1_gene_3362
comp4573470_c0_seq1	286	68.53	lcl|NC_003295.1_gene_2558	86	125	2e-29	[locus_tag=RSc2515] [location=2721369..2722577]					lcl|NC_003295.1_gene_2558		lcl|NC_003295.1_gene_3363
comp102586_c0_seq1	312	66.67	lcl|NC_003295.1_gene_256	90	77.8	4e-15	[locus_tag=RSc0255] [location=complement(286882..287865)]					lcl|NC_003295.1_gene_256		lcl|NC_003295.1_gene_3368
comp3402154_c0_seq1	308	65.91	lcl|NC_003295.1_gene_256	90	373	1e-104	[locus_tag=RSc0255] [location=complement(286882..287865)]					lcl|NC_003295.1_gene_256		lcl|NC_003295.1_gene_3371
comp1075263_c0_seq1	206	68.45	lcl|NC_003295.1_gene_2562	100	387	1e-108	[locus_tag=RSc2519] [location=complement(2726625..2726930)]					lcl|NC_003295.1_gene_2562		lcl|NC_003295.1_gene_3372
comp133251_c0_seq1	421	55.11	lcl|NC_003295.1_gene_2564	84	113	9e-26	[gene=hupB2] [locus_tag=RSc2521] [location=2728266..2728550]					lcl|NC_003295.1_gene_2564		lcl|NC_003295.1_gene_3373
comp163133_c0_seq1	298	61.07	lcl|NC_003295.1_gene_2564	100	444	1e-125	[gene=hupB2] [locus_tag=RSc2521] [location=2728266..2728550]					lcl|NC_003295.1_gene_2564		lcl|NC_003295.1_gene_3376
comp3453092_c0_seq1	343	64.14	lcl|NC_003295.1_gene_2566	90	414	1e-116	[locus_tag=RSc2523] [location=2729498..2730409]					lcl|NC_003295.1_gene_2566		lcl|NC_003295.1_gene_3377
comp123053_c0_seq1	731	59.1	lcl|NC_003295.1_gene_2569	94	81.8	6e-16	[gene=sodB] [locus_tag=RSc2526] [location=complement(2733298..2733876)]					lcl|NC_003295.1_gene_2569		lcl|NC_003295.1_gene_3378
comp157783_c0_seq1	404	64.36	lcl|NC_003295.1_gene_2569	85	63.9	7e-11	[gene=sodB] [locus_tag=RSc2526] [location=complement(2733298..2733876)]					lcl|NC_003295.1_gene_2569		lcl|NC_003295.1_gene_338
comp157783_c1_seq1	247	60.73	lcl|NC_003295.1_gene_2569	90	117	3e-27	[gene=sodB] [locus_tag=RSc2526] [location=complement(2733298..2733876)]					lcl|NC_003295.1_gene_2569		lcl|NC_003295.1_gene_3380
comp190412_c0_seq1	664	50.3	lcl|NC_003295.1_gene_2569	84	77.8	8e-15	[gene=sodB] [locus_tag=RSc2526] [location=complement(2733298..2733876)]					lcl|NC_003295.1_gene_2569		lcl|NC_003295.1_gene_3383
comp3272860_c0_seq1	408	62.75	lcl|NC_003295.1_gene_2569	95	666	0	[gene=sodB] [locus_tag=RSc2526] [location=complement(2733298..2733876)]					lcl|NC_003295.1_gene_2569		lcl|NC_003295.1_gene_3384
comp153427_c0_seq1	206	67.96	lcl|NC_003295.1_gene_2576	92	93.7	4e-20	[gene=adk] [locus_tag=RSc2533] [location=2740594..2741262]					lcl|NC_003295.1_gene_2576		lcl|NC_003295.1_gene_3385
comp164552_c1_seq1	286	67.83	lcl|NC_003295.1_gene_2576	80	77.8	3e-15	[gene=adk] [locus_tag=RSc2533] [location=2740594..2741262]					lcl|NC_003295.1_gene_2576		lcl|NC_003295.1_gene_3387
comp156484_c0_seq2	431	62.41	lcl|NC_003295.1_gene_2577	84	63.9	8e-11	[locus_tag=RSc2534] [location=2741423..2742181]					lcl|NC_003295.1_gene_2577		lcl|NC_003295.1_gene_3389
comp3683253_c0_seq1	328	61.28	lcl|NC_003295.1_gene_2579	79	83.8	6e-17	[locus_tag=RSc2536] [location=2743710..2745224]					lcl|NC_003295.1_gene_2579		lcl|NC_003295.1_gene_339
comp92887_c0_seq1	367	69.48	lcl|NC_003295.1_gene_2582	87	295	1e-80	[gene=amiC] [locus_tag=RSc2539] [location=complement(2747322..2748845)]					lcl|NC_003295.1_gene_2582		lcl|NC_003295.1_gene_3390
comp4540665_c0_seq1	279	67.38	lcl|NC_003295.1_gene_2583	93	65.9	1e-11	[locus_tag=RSc2540] [location=complement(2748839..2749435)]					lcl|NC_003295.1_gene_2583		lcl|NC_003295.1_gene_3394
comp279_c0_seq1	299	65.22	lcl|NC_003295.1_gene_2585	83	131	3e-31	[locus_tag=RSc2542] [location=2750818..2751468]					lcl|NC_003295.1_gene_2585		lcl|NC_003295.1_gene_34
comp3424917_c0_seq1	405	61.73	lcl|NC_003295.1_gene_2590	83	143	1e-34	[gene=aac] [locus_tag=RSc2547] [location=2754482..2756869]					lcl|NC_003295.1_gene_2590		lcl|NC_003295.1_gene_3401
comp4468960_c0_seq1	269	65.43	lcl|NC_003295.1_gene_2590	86	240	4e-64	[gene=aac] [locus_tag=RSc2547] [location=2754482..2756869]					lcl|NC_003295.1_gene_2590		lcl|NC_003295.1_gene_3402
comp5345328_c0_seq1	202	56.44	lcl|NC_003295.1_gene_2592	91	119	7e-28	[locus_tag=RSc2549] [location=complement(2758090..2758575)]					lcl|NC_003295.1_gene_2592		lcl|NC_003295.1_gene_3406
comp3580352_c0_seq1	224	68.3	lcl|NC_003295.1_gene_2593	88	79.8	6e-16	[gene=murB] [locus_tag=RSc2550] [location=2758680..2759708]					lcl|NC_003295.1_gene_2593		lcl|NC_003295.1_gene_3408
comp86134_c0_seq1	262	64.12	lcl|NC_003295.1_gene_2594	88	262	1e-70	[locus_tag=RSc2551] [location=complement(2759735..2760784)]					lcl|NC_003295.1_gene_2594		lcl|NC_003295.1_gene_3409
comp86134_c1_seq1	336	63.39	lcl|NC_003295.1_gene_2594	89	244	3e-65	[locus_tag=RSc2551] [location=complement(2759735..2760784)]					lcl|NC_003295.1_gene_2594		lcl|NC_003295.1_gene_3412
comp141670_c0_seq1	215	60.47	lcl|NC_003295.1_gene_2594	93	323	2e-89	[locus_tag=RSc2551] [location=complement(2759735..2760784)]					lcl|NC_003295.1_gene_2594		lcl|NC_003295.1_gene_3417
comp3310244_c0_seq1	509	65.23	lcl|NC_003295.1_gene_2596	94	787	0	[gene=argG] [locus_tag=RSc2553] [location=2761604..2762941]					lcl|NC_003295.1_gene_2596		lcl|NC_003295.1_gene_3419
comp4191560_c0_seq1	252	61.51	lcl|NC_003295.1_gene_2596	94	389	1e-109	[gene=argG] [locus_tag=RSc2553] [location=2761604..2762941]					lcl|NC_003295.1_gene_2596		lcl|NC_003295.1_gene_342
comp1833045_c0_seq1	247	68.42	lcl|NC_003295.1_gene_2597	87	87.7	3e-18	[gene=argF] [locus_tag=RSc2554] [location=complement(2763052..2763978)]					lcl|NC_003295.1_gene_2597		lcl|NC_003295.1_gene_3420
comp3332_c0_seq1	212	61.79	lcl|NC_003295.1_gene_2598	100	178	9e-46	[locus_tag=RSc2555] [location=2764310..2764663]					lcl|NC_003295.1_gene_2598		lcl|NC_003295.1_gene_3427
comp76045_c0_seq1	274	66.79	lcl|NC_003295.1_gene_2599	100	438	1e-124	[gene=rpsT] [locus_tag=RSc2556] [location=complement(2764797..2765063)]					lcl|NC_003295.1_gene_2599		lcl|NC_003295.1_gene_3429
comp2997067_c0_seq1	245	61.22	lcl|NC_003295.1_gene_2602	100	274	2e-74	[gene=dedA] [locus_tag=RSc2559] [location=complement(2767764..2768420)]					lcl|NC_003295.1_gene_2602		lcl|NC_003295.1_gene_3432
comp2339164_c0_seq1	364	66.21	lcl|NC_003295.1_gene_2607	92	278	2e-75	[gene=miaA] [locus_tag=RSc2564] [location=2773981..2774952]					lcl|NC_003295.1_gene_2607		lcl|NC_003295.1_gene_3433
comp71475_c0_seq1	300	71	lcl|NC_003295.1_gene_2613	87	293	3e-80	[gene=ada] [locus_tag=RSc2570] [location=2778230..2779312]					lcl|NC_003295.1_gene_2613		lcl|NC_003295.1_gene_3435
comp4624496_c0_seq1	272	66.91	lcl|NC_003295.1_gene_2613	87	85.7	1e-17	[gene=ada] [locus_tag=RSc2570] [location=2778230..2779312]					lcl|NC_003295.1_gene_2613		lcl|NC_003295.1_gene_344
comp2805200_c0_seq1	233	65.67	lcl|NC_003295.1_gene_2624	85	129	8e-31	[gene=trbE] [locus_tag=RSc2581] [location=complement(2787371..2789821)]					lcl|NC_003295.1_gene_2624		lcl|NC_003295.1_gene_3440
comp77068_c0_seq1	258	70.16	lcl|NC_003295.1_gene_2627	90	309	5e-85	[gene=trbB] [locus_tag=RSc2584] [location=complement(2790492..2791559)]					lcl|NC_003295.1_gene_2627		lcl|NC_003295.1_gene_3443
comp1167126_c0_seq1	390	64.1	lcl|NC_003295.1_gene_2630	93	67.9	4e-12	[locus_tag=RSc2587] [location=complement(2794292..2794555)]					lcl|NC_003295.1_gene_2630		lcl|NC_003295.1_gene_3444
comp4537391_c0_seq1	264	58.33	lcl|NC_003295.1_gene_2631	79	75.8	1e-14	[locus_tag=RSc2588] [location=complement(2794552..2795496)]					lcl|NC_003295.1_gene_2631		lcl|NC_003295.1_gene_3445
comp176073_c0_seq2	1037	66.92	lcl|NC_003295.1_gene_266	86	69.9	3e-12	[locus_tag=RSc0265] [location=complement(296506..298644)]					lcl|NC_003295.1_gene_266		lcl|NC_003295.1_gene_3446
comp176073_c0_seq3	1021	67.97	lcl|NC_003295.1_gene_266	86	69.9	3e-12	[locus_tag=RSc0265] [location=complement(296506..298644)]					lcl|NC_003295.1_gene_266		lcl|NC_003295.1_gene_3447
comp76375_c0_seq1	477	61.64	lcl|NC_003295.1_gene_2661	79	79.8	1e-15	[locus_tag=RSc2618] [location=complement(2818983..2819813)]					lcl|NC_003295.1_gene_2661		lcl|NC_003295.1_gene_345
comp3239771_c0_seq1	224	63.84	lcl|NC_003295.1_gene_2664	95	329	4e-91	[locus_tag=RSc2621] [location=complement(2823536..2824603)]					lcl|NC_003295.1_gene_2664		lcl|NC_003295.1_gene_3451
comp4724830_c0_seq1	219	66.21	lcl|NC_003295.1_gene_2664	95	157	3e-39	[locus_tag=RSc2621] [location=complement(2823536..2824603)]					lcl|NC_003295.1_gene_2664		lcl|NC_003295.1_gene_3459
comp151339_c0_seq1	273	64.1	lcl|NC_003295.1_gene_2665	96	462	1e-131	[locus_tag=RSc2622] [location=complement(2824600..2825802)]					lcl|NC_003295.1_gene_2665		lcl|NC_003295.1_gene_3461
comp3362722_c0_seq1	243	56.79	lcl|NC_003295.1_gene_2665	88	129	9e-31	[locus_tag=RSc2622] [location=complement(2824600..2825802)]					lcl|NC_003295.1_gene_2665		lcl|NC_003295.1_gene_3465
comp3261071_c0_seq1	295	66.44	lcl|NC_003295.1_gene_2667	87	280	5e-76	[locus_tag=RSc2624] [location=2827245..2828315]					lcl|NC_003295.1_gene_2667		lcl|NC_003295.1_gene_3466
comp3268318_c0_seq1	295	62.03	lcl|NC_003295.1_gene_2667	90	361	1e-100	[locus_tag=RSc2624] [location=2827245..2828315]					lcl|NC_003295.1_gene_2667		lcl|NC_003295.1_gene_3469
comp6394305_c0_seq1	258	64.73	lcl|NC_003295.1_gene_2667	88	260	4e-70	[locus_tag=RSc2624] [location=2827245..2828315]					lcl|NC_003295.1_gene_2667		lcl|NC_003295.1_gene_3471
comp151839_c1_seq1	325	65.85	lcl|NC_003295.1_gene_2670	83	139	1e-33	[gene=pcnB] [locus_tag=RSc2627] [location=2829832..2831376]					lcl|NC_003295.1_gene_2670		lcl|NC_003295.1_gene_3475
comp4674388_c0_seq1	229	67.25	lcl|NC_003295.1_gene_2670	88	244	2e-65	[gene=pcnB] [locus_tag=RSc2627] [location=2829832..2831376]					lcl|NC_003295.1_gene_2670		lcl|NC_003295.1_gene_349
comp131769_c0_seq1	274	70.8	lcl|NC_003295.1_gene_2675	86	244	2e-65	[locus_tag=RSc2632] [location=2834171..2834857]					lcl|NC_003295.1_gene_2675		lcl|NC_003295.1_gene_35
comp28046_c0_seq1	298	62.75	lcl|NC_003295.1_gene_2676	90	97.6	4e-21	[gene=pabB] [locus_tag=RSc2633] [location=complement(2834813..2836693)]					lcl|NC_003295.1_gene_2676		lcl|NC_003295.1_gene_350
comp4618371_c0_seq1	215	62.79	lcl|NC_003295.1_gene_2677	90	67.9	2e-12	[gene=dnaJ] [locus_tag=RSc2634] [location=complement(2836729..2837871)]					lcl|NC_003295.1_gene_2677		lcl|NC_003295.1_gene_3501
comp10153_c0_seq1	369	65.04	lcl|NC_003295.1_gene_2678	91	486	1e-138	[gene=dnaK] [locus_tag=RSc2635] [location=complement(2838006..2840072)]					lcl|NC_003295.1_gene_2678		lcl|NC_003295.1_gene_3502
comp97375_c0_seq1	317	59.62	lcl|NC_003295.1_gene_2678	93	454	1e-128	[gene=dnaK] [locus_tag=RSc2635] [location=complement(2838006..2840072)]					lcl|NC_003295.1_gene_2678		lcl|NC_003295.1_gene_351
comp130615_c0_seq1	329	58.66	lcl|NC_003295.1_gene_2678	90	67.9	4e-12	[gene=dnaK] [locus_tag=RSc2635] [location=complement(2838006..2840072)]					lcl|NC_003295.1_gene_2678		lcl|NC_003295.1_gene_352
comp131640_c0_seq1	491	63.14	lcl|NC_003295.1_gene_2678	97	868	0	[gene=dnaK] [locus_tag=RSc2635] [location=complement(2838006..2840072)]					lcl|NC_003295.1_gene_2678		lcl|NC_003295.1_gene_353
comp136210_c0_seq1	214	60.28	lcl|NC_003295.1_gene_2678	94	248	1e-66	[gene=dnaK] [locus_tag=RSc2635] [location=complement(2838006..2840072)]					lcl|NC_003295.1_gene_2678		lcl|NC_003295.1_gene_354
comp163470_c1_seq1	1007	60.68	lcl|NC_003295.1_gene_2678	93	176	2e-44	[gene=dnaK] [locus_tag=RSc2635] [location=complement(2838006..2840072)]					lcl|NC_003295.1_gene_2678		lcl|NC_003295.1_gene_357
comp187196_c1_seq1	517	53	lcl|NC_003295.1_gene_2678	88	77.8	6e-15	[gene=dnaK] [locus_tag=RSc2635] [location=complement(2838006..2840072)]					lcl|NC_003295.1_gene_2678		lcl|NC_003295.1_gene_358
comp193547_c1_seq1	2180	51.47	lcl|NC_003295.1_gene_2678	82	71.9	2e-12	[gene=dnaK] [locus_tag=RSc2635] [location=complement(2838006..2840072)]					lcl|NC_003295.1_gene_2678		lcl|NC_003295.1_gene_361
comp193547_c1_seq9	853	57.09	lcl|NC_003295.1_gene_2678	82	71.9	6e-13	[gene=dnaK] [locus_tag=RSc2635] [location=complement(2838006..2840072)]					lcl|NC_003295.1_gene_2678		lcl|NC_003295.1_gene_363
comp193547_c1_seq10	2056	56.66	lcl|NC_003295.1_gene_2678	82	71.9	2e-12	[gene=dnaK] [locus_tag=RSc2635] [location=complement(2838006..2840072)]					lcl|NC_003295.1_gene_2678		lcl|NC_003295.1_gene_364
comp197538_c2_seq4	1144	64.51	lcl|NC_003295.1_gene_2678	88	73.8	2e-13	[gene=dnaK] [locus_tag=RSc2635] [location=complement(2838006..2840072)]					lcl|NC_003295.1_gene_2678		lcl|NC_003295.1_gene_373
comp197538_c2_seq9	706	68.27	lcl|NC_003295.1_gene_2678	87	97.6	9e-21	[gene=dnaK] [locus_tag=RSc2635] [location=complement(2838006..2840072)]					lcl|NC_003295.1_gene_2678		lcl|NC_003295.1_gene_375
comp197538_c2_seq10	1376	63.15	lcl|NC_003295.1_gene_2678	83	133	3e-31	[gene=dnaK] [locus_tag=RSc2635] [location=complement(2838006..2840072)]					lcl|NC_003295.1_gene_2678		lcl|NC_003295.1_gene_376
comp201207_c0_seq1	1781	61.03	lcl|NC_003295.1_gene_2678	83	129	7e-30	[gene=dnaK] [locus_tag=RSc2635] [location=complement(2838006..2840072)]					lcl|NC_003295.1_gene_2678		lcl|NC_003295.1_gene_377
comp873038_c0_seq1	490	65.51	lcl|NC_003295.1_gene_2678	83	254	5e-68	[gene=dnaK] [locus_tag=RSc2635] [location=complement(2838006..2840072)]					lcl|NC_003295.1_gene_2678		lcl|NC_003295.1_gene_380
comp2591806_c0_seq1	214	58.41	lcl|NC_003295.1_gene_2678	86	161	2e-40	[gene=dnaK] [locus_tag=RSc2635] [location=complement(2838006..2840072)]					lcl|NC_003295.1_gene_2678		lcl|NC_003295.1_gene_382
comp3366844_c0_seq1	265	53.58	lcl|NC_003295.1_gene_2678	92	172	7e-44	[gene=dnaK] [locus_tag=RSc2635] [location=complement(2838006..2840072)]					lcl|NC_003295.1_gene_2678		lcl|NC_003295.1_gene_387
comp4187006_c0_seq1	210	63.81	lcl|NC_003295.1_gene_2678	83	75.8	9e-15	[gene=dnaK] [locus_tag=RSc2635] [location=complement(2838006..2840072)]					lcl|NC_003295.1_gene_2678		lcl|NC_003295.1_gene_388
comp4490053_c0_seq1	350	65.43	lcl|NC_003295.1_gene_2678	86	71.9	3e-13	[gene=dnaK] [locus_tag=RSc2635] [location=complement(2838006..2840072)]					lcl|NC_003295.1_gene_2678		lcl|NC_003295.1_gene_392
comp926552_c0_seq1	239	61.09	lcl|NC_003295.1_gene_2684	98	359	1e-100	[locus_tag=RSc2641] [location=2842362..2842550]					lcl|NC_003295.1_gene_2684		lcl|NC_003295.1_gene_395
comp4030_c0_seq1	255	66.27	lcl|NC_003295.1_gene_2688	89	252	9e-68	[locus_tag=RSc2645] [location=complement(2845349..2846326)]					lcl|NC_003295.1_gene_2688		lcl|NC_003295.1_gene_397
comp12840_c0_seq1	1156	72.4	lcl|NC_003295.1_gene_2689	82	127	2e-29	[gene=hutH] [locus_tag=RSc2646] [location=complement(2846329..2847885)]					lcl|NC_003295.1_gene_2689		lcl|NC_003295.1_gene_398
comp76125_c0_seq1	275	72.36	lcl|NC_003295.1_gene_2690	81	145	2e-35	[gene=hutU] [locus_tag=RSc2647] [location=complement(2847903..2849708)]					lcl|NC_003295.1_gene_2690		lcl|NC_003295.1_gene_400
comp147478_c0_seq1	311	63.67	lcl|NC_003295.1_gene_2690	92	422	1e-119	[gene=hutU] [locus_tag=RSc2647] [location=complement(2847903..2849708)]					lcl|NC_003295.1_gene_2690		lcl|NC_003295.1_gene_401
comp163727_c0_seq1	756	66.53	lcl|NC_003295.1_gene_2690	93	708	0	[gene=hutU] [locus_tag=RSc2647] [location=complement(2847903..2849708)]					lcl|NC_003295.1_gene_2690		lcl|NC_003295.1_gene_405
comp163727_c0_seq2	585	69.4	lcl|NC_003295.1_gene_2690	87	319	1e-87	[gene=hutU] [locus_tag=RSc2647] [location=complement(2847903..2849708)]					lcl|NC_003295.1_gene_2690		lcl|NC_003295.1_gene_408
comp3267712_c0_seq1	308	60.39	lcl|NC_003295.1_gene_2690	85	109	1e-24	[gene=hutU] [locus_tag=RSc2647] [location=complement(2847903..2849708)]					lcl|NC_003295.1_gene_2690		lcl|NC_003295.1_gene_409
comp54444_c0_seq1	282	63.83	lcl|NC_003295.1_gene_2692	91	369	1e-103	[gene=hrcA] [locus_tag=RSc2649] [location=complement(2850576..2851634)]					lcl|NC_003295.1_gene_2692		lcl|NC_003295.1_gene_411
comp87738_c0_seq1	379	63.59	lcl|NC_003295.1_gene_2692	85	99.6	1e-21	[gene=hrcA] [locus_tag=RSc2649] [location=complement(2850576..2851634)]					lcl|NC_003295.1_gene_2692		lcl|NC_003295.1_gene_412
comp87738_c0_seq2	511	67.12	lcl|NC_003295.1_gene_2692	85	99.6	2e-21	[gene=hrcA] [locus_tag=RSc2649] [location=complement(2850576..2851634)]					lcl|NC_003295.1_gene_2692		lcl|NC_003295.1_gene_414
comp2052716_c0_seq1	373	65.95	lcl|NC_003295.1_gene_2692	79	77.8	4e-15	[gene=hrcA] [locus_tag=RSc2649] [location=complement(2850576..2851634)]					lcl|NC_003295.1_gene_2692		lcl|NC_003295.1_gene_416
comp3301038_c0_seq1	228	60.53	lcl|NC_003295.1_gene_2696	90	131	2e-31	[locus_tag=RSc2653] [location=2855124..2856755]					lcl|NC_003295.1_gene_2696		lcl|NC_003295.1_gene_417
comp3440526_c0_seq1	302	69.87	lcl|NC_003295.1_gene_2699	84	218	2e-57	[gene=glnE] [locus_tag=RSc2656] [location=complement(2859686..2862553)]					lcl|NC_003295.1_gene_2699		lcl|NC_003295.1_gene_42
comp6281_c0_seq1	1569	49.39	lcl|NC_003295.1_gene_270	83	71.9	1e-12	[locus_tag=RSc0269] [location=complement(302096..303703)]					lcl|NC_003295.1_gene_270		lcl|NC_003295.1_gene_422
comp78649_c0_seq1	519	58	lcl|NC_003295.1_gene_270	93	85.7	3e-17	[locus_tag=RSc0269] [location=complement(302096..303703)]					lcl|NC_003295.1_gene_270		lcl|NC_003295.1_gene_424
comp163172_c0_seq1	391	62.92	lcl|NC_003295.1_gene_270	90	474	1e-134	[locus_tag=RSc0269] [location=complement(302096..303703)]					lcl|NC_003295.1_gene_270		lcl|NC_003295.1_gene_425
comp3413583_c0_seq1	302	64.24	lcl|NC_003295.1_gene_270	93	448	1e-127	[locus_tag=RSc0269] [location=complement(302096..303703)]					lcl|NC_003295.1_gene_270		lcl|NC_003295.1_gene_439
comp96472_c0_seq1	365	64.11	lcl|NC_003295.1_gene_2702	84	196	7e-51	[gene=tldD] [locus_tag=RSc2659] [location=2867915..2869375]					lcl|NC_003295.1_gene_2702		lcl|NC_003295.1_gene_441
comp96472_c1_seq1	286	70.98	lcl|NC_003295.1_gene_2702	87	111	2e-25	[gene=tldD] [locus_tag=RSc2659] [location=2867915..2869375]					lcl|NC_003295.1_gene_2702		lcl|NC_003295.1_gene_444
comp1459014_c0_seq1	470	71.7	lcl|NC_003295.1_gene_2702	83	107	6e-24	[gene=tldD] [locus_tag=RSc2659] [location=2867915..2869375]					lcl|NC_003295.1_gene_2702		lcl|NC_003295.1_gene_445
comp4612277_c0_seq1	282	62.77	lcl|NC_003295.1_gene_2705	85	206	5e-54	[locus_tag=RSc2662] [location=2871591..2872487]					lcl|NC_003295.1_gene_2705		lcl|NC_003295.1_gene_447
comp177763_c0_seq1	1072	68.75	lcl|NC_003295.1_gene_2706	87	73.8	2e-13	[locus_tag=RSc2663] [location=complement(2872561..2873118)]					lcl|NC_003295.1_gene_2706		lcl|NC_003295.1_gene_449
comp103890_c0_seq1	204	65.2	lcl|NC_003295.1_gene_2707	90	236	4e-63	[gene=dld] [locus_tag=RSc2664] [location=2873241..2874659]					lcl|NC_003295.1_gene_2707		lcl|NC_003295.1_gene_45
comp21723_c0_seq1	259	67.57	lcl|NC_003295.1_gene_2708	88	276	6e-75	[locus_tag=RSc2665] [location=2874670..2875560]					lcl|NC_003295.1_gene_2708		lcl|NC_003295.1_gene_450
comp4756219_c0_seq1	299	67.56	lcl|NC_003295.1_gene_2709	86	133	7e-32	[gene=glcD] [locus_tag=RSc2666] [location=2875731..2877224]					lcl|NC_003295.1_gene_2709		lcl|NC_003295.1_gene_451
comp81138_c0_seq1	214	70.56	lcl|NC_003295.1_gene_2711	83	139	8e-34	[gene=glcF] [locus_tag=RSc2668] [location=2878363..2879610]					lcl|NC_003295.1_gene_2711		lcl|NC_003295.1_gene_456
comp3378979_c0_seq1	296	65.88	lcl|NC_003295.1_gene_2711	87	133	7e-32	[gene=glcF] [locus_tag=RSc2668] [location=2878363..2879610]					lcl|NC_003295.1_gene_2711		lcl|NC_003295.1_gene_458
comp3645_c0_seq1	214	65.42	lcl|NC_003295.1_gene_2715	89	190	2e-49	[locus_tag=RSc2672] [location=2881363..2881842]					lcl|NC_003295.1_gene_2715		lcl|NC_003295.1_gene_46
comp3248711_c0_seq1	283	61.84	lcl|NC_003295.1_gene_2717	94	75.8	1e-14	[locus_tag=RSc2674] [location=complement(2882600..2883097)]					lcl|NC_003295.1_gene_2717		lcl|NC_003295.1_gene_460
comp2599351_c0_seq1	247	66.8	lcl|NC_003295.1_gene_2724	87	65.9	1e-11	[gene=pilU] [locus_tag=RSc2681] [location=complement(2889716..2890855)]					lcl|NC_003295.1_gene_2724		lcl|NC_003295.1_gene_463
comp100907_c0_seq1	227	58.15	lcl|NC_003295.1_gene_2725	100	450	1e-127	[gene=pilT] [locus_tag=RSc2682] [location=complement(2890908..2891951)]					lcl|NC_003295.1_gene_2725		lcl|NC_003295.1_gene_465
comp119624_c0_seq1	716	65.08	lcl|NC_003295.1_gene_2725	84	117	1e-26	[gene=pilT] [locus_tag=RSc2682] [location=complement(2890908..2891951)]					lcl|NC_003295.1_gene_2725		lcl|NC_003295.1_gene_466
comp4608888_c0_seq1	232	61.64	lcl|NC_003295.1_gene_2729	91	85.7	1e-17	[gene=ubiA] [locus_tag=RSc2686] [location=complement(2893954..2894829)]					lcl|NC_003295.1_gene_2729		lcl|NC_003295.1_gene_47
comp155136_c0_seq1	311	56.27	lcl|NC_003295.1_gene_2730	95	73.8	6e-14	[gene=dps] [locus_tag=RSc2687] [location=complement(2894903..2895403)]					lcl|NC_003295.1_gene_2730		lcl|NC_003295.1_gene_470
comp461516_c0_seq1	363	64.74	lcl|NC_003295.1_gene_2730	82	77.8	4e-15	[gene=dps] [locus_tag=RSc2687] [location=complement(2894903..2895403)]					lcl|NC_003295.1_gene_2730		lcl|NC_003295.1_gene_474
comp1293010_c0_seq1	306	64.38	lcl|NC_003295.1_gene_2733	99	577	1e-165	[gene=oxyR] [locus_tag=RSc2690] [location=complement(2896330..2897283)]					lcl|NC_003295.1_gene_2733		lcl|NC_003295.1_gene_475
comp755425_c0_seq1	1180	68.14	lcl|NC_003295.1_gene_275	80	373	1e-103	[locus_tag=RSc0274] [location=complement(305939..307069)]					lcl|NC_003295.1_gene_275		lcl|NC_003295.1_gene_476
comp38821_c0_seq1	211	62.56	lcl|NC_003295.1_gene_2756	95	174	1e-44	[gene=tgt] [locus_tag=RSc2713] [location=2918884..2920035]					lcl|NC_003295.1_gene_2756		lcl|NC_003295.1_gene_477
comp130776_c1_seq1	225	66.22	lcl|NC_003295.1_gene_2759	91	214	2e-56	[gene=secF] [locus_tag=RSc2716] [location=2922556..2923524]					lcl|NC_003295.1_gene_2759		lcl|NC_003295.1_gene_479
comp68359_c0_seq1	205	60	lcl|NC_003295.1_gene_2762	91	151	2e-37	[locus_tag=RSc2719] [location=complement(2924921..2925508)]					lcl|NC_003295.1_gene_2762		lcl|NC_003295.1_gene_481
comp4813753_c0_seq1	278	64.03	lcl|NC_003295.1_gene_2766	92	373	1e-104	[gene=mnmA] [locus_tag=RSc2723] [location=complement(2929683..2930795)]					lcl|NC_003295.1_gene_2766		lcl|NC_003295.1_gene_482
comp71463_c0_seq1	430	67.67	lcl|NC_003295.1_gene_2769	90	73.8	8e-14	[locus_tag=RSc2726] [location=2931981..2933147]					lcl|NC_003295.1_gene_2769		lcl|NC_003295.1_gene_489
comp134948_c0_seq1	603	70.48	lcl|NC_003295.1_gene_277	100	73.8	1e-13	[gene=atoB] [locus_tag=RSc0276] [location=complement(307801..308982)]					lcl|NC_003295.1_gene_277		lcl|NC_003295.1_gene_49
comp69608_c0_seq1	240	65.42	lcl|NC_003295.1_gene_2771	86	212	7e-56	[locus_tag=RSc2728] [location=complement(2934681..2935829)]					lcl|NC_003295.1_gene_2771		lcl|NC_003295.1_gene_491
comp2675841_c0_seq1	312	61.54	lcl|NC_003295.1_gene_2772	82	83.8	6e-17	[locus_tag=RSc2729] [location=complement(2935826..2937895)]					lcl|NC_003295.1_gene_2772		lcl|NC_003295.1_gene_492
comp1578651_c0_seq1	334	62.87	lcl|NC_003295.1_gene_2776	79	63.9	6e-11	[gene=pntB] [locus_tag=RSc2733] [location=2940154..2941614]					lcl|NC_003295.1_gene_2776		lcl|NC_003295.1_gene_493
comp3540342_c0_seq1	282	63.48	lcl|NC_003295.1_gene_2776	85	234	2e-62	[gene=pntB] [locus_tag=RSc2733] [location=2940154..2941614]					lcl|NC_003295.1_gene_2776		lcl|NC_003295.1_gene_496
comp4939172_c0_seq1	240	68.75	lcl|NC_003295.1_gene_2776	89	220	3e-58	[gene=pntB] [locus_tag=RSc2733] [location=2940154..2941614]					lcl|NC_003295.1_gene_2776		lcl|NC_003295.1_gene_498
comp3634_c0_seq1	253	64.43	lcl|NC_003295.1_gene_2777	91	327	2e-90	[locus_tag=RSc2734] [location=2941780..2942817]					lcl|NC_003295.1_gene_2777		lcl|NC_003295.1_gene_499
comp3634_c1_seq1	305	62.62	lcl|NC_003295.1_gene_2777	90	192	9e-50	[locus_tag=RSc2734] [location=2941780..2942817]					lcl|NC_003295.1_gene_2777		lcl|NC_003295.1_gene_501
comp60198_c0_seq1	269	71	lcl|NC_003295.1_gene_2787	91	281	1e-76	[gene=leuS] [locus_tag=RSc2744] [location=complement(2953327..2955960)]					lcl|NC_003295.1_gene_2787		lcl|NC_003295.1_gene_502
comp2354020_c0_seq1	234	65.81	lcl|NC_003295.1_gene_2787	83	143	5e-35	[gene=leuS] [locus_tag=RSc2744] [location=complement(2953327..2955960)]					lcl|NC_003295.1_gene_2787		lcl|NC_003295.1_gene_503
comp3480275_c0_seq1	240	66.67	lcl|NC_003295.1_gene_2787	88	119	8e-28	[gene=leuS] [locus_tag=RSc2744] [location=complement(2953327..2955960)]					lcl|NC_003295.1_gene_2787		lcl|NC_003295.1_gene_505
comp3312124_c0_seq1	240	63.75	lcl|NC_003295.1_gene_2789	100	268	1e-72	[locus_tag=RSc2746] [location=complement(2957032..2957691)]					lcl|NC_003295.1_gene_2789		lcl|NC_003295.1_gene_51
comp13921_c0_seq1	374	64.71	lcl|NC_003295.1_gene_2790	81	95.6	2e-20	[gene=fur1] [locus_tag=RSc2747] [location=2957842..2958273]					lcl|NC_003295.1_gene_2790		lcl|NC_003295.1_gene_512
comp4383677_c0_seq1	212	61.32	lcl|NC_003295.1_gene_2790	100	410	1e-115	[gene=fur1] [locus_tag=RSc2747] [location=2957842..2958273]					lcl|NC_003295.1_gene_2790		lcl|NC_003295.1_gene_514
comp3350633_c0_seq1	246	63.01	lcl|NC_003295.1_gene_2791	99	478	1e-136	[gene=phcA] [locus_tag=RSc2748] [location=complement(2958349..2959392)]					lcl|NC_003295.1_gene_2791		lcl|NC_003295.1_gene_516
comp163965_c0_seq1	682	63.49	lcl|NC_003295.1_gene_2792	89	89.7	2e-18	[gene=gapA] [locus_tag=RSc2749] [location=complement(2959747..2960745)]					lcl|NC_003295.1_gene_2792		lcl|NC_003295.1_gene_518
comp165320_c0_seq1	639	57.43	lcl|NC_003295.1_gene_2792	87	85.7	3e-17	[gene=gapA] [locus_tag=RSc2749] [location=complement(2959747..2960745)]					lcl|NC_003295.1_gene_2792		lcl|NC_003295.1_gene_52
comp165320_c0_seq2	246	69.51	lcl|NC_003295.1_gene_2792	85	99.6	8e-22	[gene=gapA] [locus_tag=RSc2749] [location=complement(2959747..2960745)]					lcl|NC_003295.1_gene_2792		lcl|NC_003295.1_gene_524
comp171494_c0_seq1	1244	57.48	lcl|NC_003295.1_gene_2792	79	77.8	2e-14	[gene=gapA] [locus_tag=RSc2749] [location=complement(2959747..2960745)]					lcl|NC_003295.1_gene_2792		lcl|NC_003295.1_gene_525
comp176608_c1_seq1	680	58.82	lcl|NC_003295.1_gene_2792	85	67.9	8e-12	[gene=gapA] [locus_tag=RSc2749] [location=complement(2959747..2960745)]					lcl|NC_003295.1_gene_2792		lcl|NC_003295.1_gene_526
comp19851_c0_seq1	289	65.05	lcl|NC_003295.1_gene_2793	93	430	1e-121	[gene=tktA] [locus_tag=RSc2750] [location=complement(2960819..2962846)]					lcl|NC_003295.1_gene_2793		lcl|NC_003295.1_gene_528
comp37291_c0_seq1	542	68.82	lcl|NC_003295.1_gene_2793	82	214	4e-56	[gene=tktA] [locus_tag=RSc2750] [location=complement(2960819..2962846)]					lcl|NC_003295.1_gene_2793		lcl|NC_003295.1_gene_530
comp3284214_c0_seq1	311	65.92	lcl|NC_003295.1_gene_2793	90	363	1e-101	[gene=tktA] [locus_tag=RSc2750] [location=complement(2960819..2962846)]					lcl|NC_003295.1_gene_2793		lcl|NC_003295.1_gene_531
comp858126_c0_seq1	528	62.12	lcl|NC_003295.1_gene_2794	88	97.6	7e-21	[gene=dgoAb] [locus_tag=RSc2751] [location=complement(2962960..2964108)]					lcl|NC_003295.1_gene_2794		lcl|NC_003295.1_gene_539
comp1422584_c0_seq1	502	65.74	lcl|NC_003295.1_gene_2794	79	172	1e-43	[gene=dgoAb] [locus_tag=RSc2751] [location=complement(2962960..2964108)]					lcl|NC_003295.1_gene_2794		lcl|NC_003295.1_gene_541
comp4433451_c0_seq1	347	65.99	lcl|NC_003295.1_gene_2794	88	252	1e-67	[gene=dgoAb] [locus_tag=RSc2751] [location=complement(2962960..2964108)]					lcl|NC_003295.1_gene_2794		lcl|NC_003295.1_gene_543
comp2597419_c0_seq1	271	66.79	lcl|NC_003295.1_gene_2797	87	65.9	1e-11	[locus_tag=RSc2754] [location=complement(2965537..2966427)]					lcl|NC_003295.1_gene_2797		lcl|NC_003295.1_gene_551
comp15665_c0_seq1	250	64	lcl|NC_003295.1_gene_28	88	89.7	8e-19	[gene=gabD1] [locus_tag=RSc0028] [location=complement(32580..34073)]					lcl|NC_003295.1_gene_28		lcl|NC_003295.1_gene_552
comp75019_c0_seq1	518	63.9	lcl|NC_003295.1_gene_28	84	83.8	1e-16	[gene=gabD1] [locus_tag=RSc0028] [location=complement(32580..34073)]					lcl|NC_003295.1_gene_28		lcl|NC_003295.1_gene_553
comp3288772_c0_seq1	241	66.39	lcl|NC_003295.1_gene_28	90	274	2e-74	[gene=gabD1] [locus_tag=RSc0028] [location=complement(32580..34073)]					lcl|NC_003295.1_gene_28		lcl|NC_003295.1_gene_554
comp3390066_c0_seq1	339	60.47	lcl|NC_003295.1_gene_28	87	65.9	2e-11	[gene=gabD1] [locus_tag=RSc0028] [location=complement(32580..34073)]					lcl|NC_003295.1_gene_28		lcl|NC_003295.1_gene_557
comp76907_c0_seq1	211	63.51	lcl|NC_003295.1_gene_280	84	65.9	9e-12	[locus_tag=RSc0279] [location=complement(312256..313437)]					lcl|NC_003295.1_gene_280		lcl|NC_003295.1_gene_558
comp2117844_c0_seq1	479	63.47	lcl|NC_003295.1_gene_280	85	192	1e-49	[locus_tag=RSc0279] [location=complement(312256..313437)]					lcl|NC_003295.1_gene_280		lcl|NC_003295.1_gene_563
comp2737500_c0_seq1	275	63.27	lcl|NC_003295.1_gene_280	84	210	3e-55	[locus_tag=RSc0279] [location=complement(312256..313437)]					lcl|NC_003295.1_gene_280		lcl|NC_003295.1_gene_568
comp157497_c0_seq1	465	64.73	lcl|NC_003295.1_gene_2802	91	240	6e-64	[gene=dgoK] [locus_tag=RSc2759] [location=complement(2971015..2972010)]					lcl|NC_003295.1_gene_2802		lcl|NC_003295.1_gene_569
comp3728212_c0_seq1	422	63.98	lcl|NC_003295.1_gene_2809	100	236	9e-63	[locus_tag=RSc2766] [location=complement(2976770..2977201)]					lcl|NC_003295.1_gene_2809		lcl|NC_003295.1_gene_570
comp147720_c1_seq1	234	66.24	lcl|NC_003295.1_gene_281	84	73.8	4e-14	[locus_tag=RSc0280] [location=complement(313606..314103)]					lcl|NC_003295.1_gene_281		lcl|NC_003295.1_gene_571
comp4548055_c0_seq1	250	60.8	lcl|NC_003295.1_gene_281	87	125	1e-29	[locus_tag=RSc0280] [location=complement(313606..314103)]					lcl|NC_003295.1_gene_281		lcl|NC_003295.1_gene_574
comp62152_c0_seq1	245	65.31	lcl|NC_003295.1_gene_2810	84	79.8	7e-16	[gene=maeB2] [locus_tag=RSc2767] [location=complement(2977669..2980014)]					lcl|NC_003295.1_gene_2810		lcl|NC_003295.1_gene_576
comp84158_c0_seq1	308	66.88	lcl|NC_003295.1_gene_2810	99	226	6e-60	[gene=maeB2] [locus_tag=RSc2767] [location=complement(2977669..2980014)]					lcl|NC_003295.1_gene_2810		lcl|NC_003295.1_gene_577
comp3236290_c0_seq1	319	67.4	lcl|NC_003295.1_gene_2810	83	180	3e-46	[gene=maeB2] [locus_tag=RSc2767] [location=complement(2977669..2980014)]					lcl|NC_003295.1_gene_2810		lcl|NC_003295.1_gene_578
comp94309_c0_seq1	263	69.96	lcl|NC_003295.1_gene_2812	85	206	5e-54	[gene=pgpA] [locus_tag=RSc2769] [location=2981306..2981830]					lcl|NC_003295.1_gene_2812		lcl|NC_003295.1_gene_579
comp2162009_c0_seq1	282	63.83	lcl|NC_003295.1_gene_2816	89	194	2e-50	[gene=pyrF] [locus_tag=RSc2773] [location=complement(2983646..2984512)]					lcl|NC_003295.1_gene_2816		lcl|NC_003295.1_gene_587
comp166751_c0_seq1	341	63.64	lcl|NC_003295.1_gene_282	89	345	1e-95	[locus_tag=RSc0281] [location=314264..315343]					lcl|NC_003295.1_gene_282		lcl|NC_003295.1_gene_588
comp3362516_c0_seq1	290	65.17	lcl|NC_003295.1_gene_2822	88	307	2e-84	[locus_tag=RSc2779] [location=complement(2989588..2991669)]					lcl|NC_003295.1_gene_2822		lcl|NC_003295.1_gene_589
comp60097_c0_seq1	395	66.33	lcl|NC_003295.1_gene_2824	84	180	4e-46	[locus_tag=RSc2781] [location=complement(2992401..2993033)]					lcl|NC_003295.1_gene_2824		lcl|NC_003295.1_gene_59
comp145650_c0_seq1	378	63.76	lcl|NC_003295.1_gene_2830	81	125	2e-29	[gene=accC1] [locus_tag=RSc2787] [location=2997201..2998571]					lcl|NC_003295.1_gene_2830		lcl|NC_003295.1_gene_591
comp3916029_c0_seq1	269	72.86	lcl|NC_003295.1_gene_2831	93	63.9	5e-11	[gene=prmA] [locus_tag=RSc2788] [location=2998586..2999482]					lcl|NC_003295.1_gene_2831		lcl|NC_003295.1_gene_596
comp166409_c0_seq2	305	59.67	lcl|NC_003295.1_gene_2836	99	355	1e-98	[locus_tag=RSc2793] [location=complement(3003277..3003879)]					lcl|NC_003295.1_gene_2836		lcl|NC_003295.1_gene_604
comp166409_c0_seq3	260	59.23	lcl|NC_003295.1_gene_2836	98	377	1e-105	[locus_tag=RSc2793] [location=complement(3003277..3003879)]					lcl|NC_003295.1_gene_2836		lcl|NC_003295.1_gene_606
comp27455_c0_seq1	351	66.1	lcl|NC_003295.1_gene_2842	87	107	5e-24	[locus_tag=RSc2799] [location=3008339..3009886]					lcl|NC_003295.1_gene_2842		lcl|NC_003295.1_gene_607
comp99802_c0_seq1	231	64.5	lcl|NC_003295.1_gene_2842	86	184	2e-47	[locus_tag=RSc2799] [location=3008339..3009886]					lcl|NC_003295.1_gene_2842		lcl|NC_003295.1_gene_608
comp73059_c0_seq1	203	72.91	lcl|NC_003295.1_gene_2843	90	172	5e-44	[locus_tag=RSc2800] [location=3010000..3011352]					lcl|NC_003295.1_gene_2843		lcl|NC_003295.1_gene_609
comp175217_c0_seq1	594	60.94	lcl|NC_003295.1_gene_2847	86	363	1e-101	[gene=nrdB] [locus_tag=RSc2804] [location=complement(3014124..3015326)]					lcl|NC_003295.1_gene_2847		lcl|NC_003295.1_gene_62
comp175217_c1_seq1	236	52.97	lcl|NC_003295.1_gene_2847	84	135	1e-32	[gene=nrdB] [locus_tag=RSc2804] [location=complement(3014124..3015326)]					lcl|NC_003295.1_gene_2847		lcl|NC_003295.1_gene_625
comp175217_c1_seq2	635	60	lcl|NC_003295.1_gene_2847	89	644	0	[gene=nrdB] [locus_tag=RSc2804] [location=complement(3014124..3015326)]					lcl|NC_003295.1_gene_2847		lcl|NC_003295.1_gene_64
comp175217_c1_seq3	223	57.85	lcl|NC_003295.1_gene_2847	84	129	8e-31	[gene=nrdB] [locus_tag=RSc2804] [location=complement(3014124..3015326)]					lcl|NC_003295.1_gene_2847		lcl|NC_003295.1_gene_644
comp175217_c1_seq4	648	58.18	lcl|NC_003295.1_gene_2847	89	650	0	[gene=nrdB] [locus_tag=RSc2804] [location=complement(3014124..3015326)]					lcl|NC_003295.1_gene_2847		lcl|NC_003295.1_gene_645
comp61233_c0_seq1	304	60.86	lcl|NC_003295.1_gene_2848	94	476	1e-135	[gene=nrdA] [locus_tag=RSc2805] [location=complement(3015477..3018440)]					lcl|NC_003295.1_gene_2848		lcl|NC_003295.1_gene_66
comp1401185_c0_seq1	284	66.9	lcl|NC_003295.1_gene_2848	91	190	3e-49	[gene=nrdA] [locus_tag=RSc2805] [location=complement(3015477..3018440)]					lcl|NC_003295.1_gene_2848		lcl|NC_003295.1_gene_663
comp4868373_c0_seq1	225	63.56	lcl|NC_003295.1_gene_2848	84	165	1e-41	[gene=nrdA] [locus_tag=RSc2805] [location=complement(3015477..3018440)]					lcl|NC_003295.1_gene_2848		lcl|NC_003295.1_gene_667
comp3354142_c0_seq1	303	66.34	lcl|NC_003295.1_gene_2850	89	270	5e-73	[gene=pehR] [locus_tag=RSc2807] [location=complement(3019472..3021184)]					lcl|NC_003295.1_gene_2850		lcl|NC_003295.1_gene_668
comp4610555_c0_seq1	293	68.94	lcl|NC_003295.1_gene_2850	84	198	1e-51	[gene=pehR] [locus_tag=RSc2807] [location=complement(3019472..3021184)]					lcl|NC_003295.1_gene_2850		lcl|NC_003295.1_gene_669
comp5586674_c0_seq1	209	69.86	lcl|NC_003295.1_gene_2853	99	406	1e-114	[locus_tag=RSc2810] [location=complement(3023524..3024435)]					lcl|NC_003295.1_gene_2853		lcl|NC_003295.1_gene_674
comp57781_c0_seq1	329	69.3	lcl|NC_003295.1_gene_2854	86	89.7	1e-18	[gene=ffh] [locus_tag=RSc2811] [location=3024633..3026063]					lcl|NC_003295.1_gene_2854		lcl|NC_003295.1_gene_675
comp104997_c0_seq1	214	65.89	lcl|NC_003295.1_gene_2854	90	254	2e-68	[gene=ffh] [locus_tag=RSc2811] [location=3024633..3026063]					lcl|NC_003295.1_gene_2854		lcl|NC_003295.1_gene_677
comp4894615_c0_seq1	215	60.93	lcl|NC_003295.1_gene_2854	90	236	4e-63	[gene=ffh] [locus_tag=RSc2811] [location=3024633..3026063]					lcl|NC_003295.1_gene_2854		lcl|NC_003295.1_gene_678
comp6682611_c0_seq1	264	58.71	lcl|NC_003295.1_gene_2858	83	69.9	7e-13	[locus_tag=RSc2815] [location=complement(3028303..3029040)]					lcl|NC_003295.1_gene_2858		lcl|NC_003295.1_gene_68
comp78602_c0_seq1	338	62.72	lcl|NC_003295.1_gene_2859	81	101	3e-22	[gene=proS] [locus_tag=RSc2816] [location=complement(3029055..3030779)]					lcl|NC_003295.1_gene_2859		lcl|NC_003295.1_gene_681
comp163186_c0_seq2	395	66.58	lcl|NC_003295.1_gene_286	94	79.8	1e-15	[gene=dsbA1] [locus_tag=RSc0285] [location=complement(317588..318244)]					lcl|NC_003295.1_gene_286		lcl|NC_003295.1_gene_687
comp101537_c0_seq1	221	65.16	lcl|NC_003295.1_gene_2860	94	347	2e-96	[locus_tag=RSc2817] [location=3031003..3031719]					lcl|NC_003295.1_gene_2860		lcl|NC_003295.1_gene_69
comp146566_c0_seq1	762	65.88	lcl|NC_003295.1_gene_2860	81	180	9e-46	[locus_tag=RSc2817] [location=3031003..3031719]					lcl|NC_003295.1_gene_2860		lcl|NC_003295.1_gene_696
comp155307_c0_seq1	302	58.61	lcl|NC_003295.1_gene_2860	95	260	4e-70	[locus_tag=RSc2817] [location=3031003..3031719]					lcl|NC_003295.1_gene_2860		lcl|NC_003295.1_gene_698
comp155307_c0_seq2	305	60.98	lcl|NC_003295.1_gene_2860	87	163	8e-41	[locus_tag=RSc2817] [location=3031003..3031719]					lcl|NC_003295.1_gene_2860		lcl|NC_003295.1_gene_70
comp1823920_c0_seq1	247	69.23	lcl|NC_003295.1_gene_2863	85	190	3e-49	[gene=obgE] [locus_tag=RSc2820] [location=complement(3033574..3034674)]					lcl|NC_003295.1_gene_2863		lcl|NC_003295.1_gene_700
comp2729618_c0_seq1	231	67.1	lcl|NC_003295.1_gene_2863	91	299	4e-82	[gene=obgE] [locus_tag=RSc2820] [location=complement(3033574..3034674)]					lcl|NC_003295.1_gene_2863		lcl|NC_003295.1_gene_702
comp2908980_c0_seq1	319	57.05	lcl|NC_003295.1_gene_2864	84	131	3e-31	[gene=rpmA] [locus_tag=RSc2821] [location=complement(3034851..3035111)]					lcl|NC_003295.1_gene_2864		lcl|NC_003295.1_gene_704
comp148317_c0_seq1	504	60.71	lcl|NC_003295.1_gene_2865	89	75.8	2e-14	[gene=rplU] [locus_tag=RSc2822] [location=complement(3035149..3035460)]					lcl|NC_003295.1_gene_2865		lcl|NC_003295.1_gene_71
comp160282_c0_seq1	441	56.24	lcl|NC_003295.1_gene_2865	97	547	1e-156	[gene=rplU] [locus_tag=RSc2822] [location=complement(3035149..3035460)]					lcl|NC_003295.1_gene_2865		lcl|NC_003295.1_gene_712
comp160282_c0_seq2	239	56.49	lcl|NC_003295.1_gene_2865	87	65.9	1e-11	[gene=rplU] [locus_tag=RSc2822] [location=complement(3035149..3035460)]					lcl|NC_003295.1_gene_2865		lcl|NC_003295.1_gene_714
comp1152615_c0_seq1	355	61.97	lcl|NC_003295.1_gene_2865	91	71.9	3e-13	[gene=rplU] [locus_tag=RSc2822] [location=complement(3035149..3035460)]					lcl|NC_003295.1_gene_2865		lcl|NC_003295.1_gene_718
comp2203703_c0_seq1	322	51.86	lcl|NC_003295.1_gene_2865	88	139	1e-33	[gene=rplU] [locus_tag=RSc2822] [location=complement(3035149..3035460)]					lcl|NC_003295.1_gene_2865		lcl|NC_003295.1_gene_73
comp150196_c1_seq1	511	64.19	lcl|NC_003295.1_gene_2866	84	252	2e-67	[gene=ispB] [locus_tag=RSc2823] [location=3035739..3036707]					lcl|NC_003295.1_gene_2866		lcl|NC_003295.1_gene_733
comp440673_c0_seq1	221	60.18	lcl|NC_003295.1_gene_2867	100	153	5e-38	[gene=tRNA-proK] [locus_tag=RS00236] [location=3036735..3036811]					lcl|NC_003295.1_gene_2867		lcl|NC_003295.1_gene_734
comp1168713_c0_seq1	357	64.15	lcl|NC_003295.1_gene_2869	87	331	2e-91	[gene=pilB] [locus_tag=RSc2825] [location=3038520..3040247]					lcl|NC_003295.1_gene_2869		lcl|NC_003295.1_gene_736
comp4507898_c0_seq1	260	60.77	lcl|NC_003295.1_gene_2869	90	321	1e-88	[gene=pilB] [locus_tag=RSc2825] [location=3038520..3040247]					lcl|NC_003295.1_gene_2869		lcl|NC_003295.1_gene_74
comp2118688_c0_seq1	417	65.23	lcl|NC_003295.1_gene_2871	83	218	2e-57	[gene=pilD] [locus_tag=RSc2827] [location=3041557..3042441]					lcl|NC_003295.1_gene_2871		lcl|NC_003295.1_gene_740
comp4649547_c0_seq1	318	66.35	lcl|NC_003295.1_gene_2877	86	297	2e-81	[gene=argJ] [locus_tag=RSc2833] [location=complement(3045502..3046731)]					lcl|NC_003295.1_gene_2877		lcl|NC_003295.1_gene_741
comp102519_c0_seq1	483	66.25	lcl|NC_003295.1_gene_2878	83	69.9	1e-12	[gene=secA] [locus_tag=RSc2834] [location=complement(3046832..3049636)]					lcl|NC_003295.1_gene_2878		lcl|NC_003295.1_gene_744
comp76774_c0_seq1	206	65.53	lcl|NC_003295.1_gene_288	88	226	4e-60	[gene=argS] [locus_tag=RSc0287] [location=complement(319124..320926)]					lcl|NC_003295.1_gene_288		lcl|NC_003295.1_gene_748
comp80915_c0_seq1	335	68.66	lcl|NC_003295.1_gene_288	89	109	1e-24	[gene=argS] [locus_tag=RSc0287] [location=complement(319124..320926)]					lcl|NC_003295.1_gene_288		lcl|NC_003295.1_gene_754
comp4877327_c0_seq1	209	66.51	lcl|NC_003295.1_gene_288	88	224	2e-59	[gene=argS] [locus_tag=RSc0287] [location=complement(319124..320926)]					lcl|NC_003295.1_gene_288		lcl|NC_003295.1_gene_758
comp4607145_c0_seq1	288	65.62	lcl|NC_003295.1_gene_2880	95	143	7e-35	[locus_tag=RSc2836] [location=3050818..3051405]					lcl|NC_003295.1_gene_2880		lcl|NC_003295.1_gene_759
comp39559_c0_seq1	267	61.8	lcl|NC_003295.1_gene_2881	98	406	1e-114	[gene=lpxC] [locus_tag=RSc2837] [location=complement(3051455..3052372)]					lcl|NC_003295.1_gene_2881		lcl|NC_003295.1_gene_761
comp3240977_c0_seq1	281	60.5	lcl|NC_003295.1_gene_2881	85	204	2e-53	[gene=lpxC] [locus_tag=RSc2837] [location=complement(3051455..3052372)]					lcl|NC_003295.1_gene_2881		lcl|NC_003295.1_gene_762
comp69648_c0_seq1	209	63.16	lcl|NC_003295.1_gene_2882	88	125	1e-29	[locus_tag=RSc2838] [location=complement(3052614..3053114)]					lcl|NC_003295.1_gene_2882		lcl|NC_003295.1_gene_763
comp624459_c0_seq1	1045	64.78	lcl|NC_003295.1_gene_2883	83	151	1e-36	[gene=ftsZ] [locus_tag=RSc2839] [location=complement(3053452..3054654)]					lcl|NC_003295.1_gene_2883		lcl|NC_003295.1_gene_776
comp156624_c0_seq1	212	64.62	lcl|NC_003295.1_gene_2884	93	303	2e-83	[gene=ftsA] [locus_tag=RSc2840] [location=complement(3054794..3056026)]					lcl|NC_003295.1_gene_2884		lcl|NC_003295.1_gene_778
comp3450304_c0_seq1	320	60.94	lcl|NC_003295.1_gene_2884	94	375	1e-104	[gene=ftsA] [locus_tag=RSc2840] [location=complement(3054794..3056026)]					lcl|NC_003295.1_gene_2884		lcl|NC_003295.1_gene_779
comp2610997_c0_seq1	239	68.2	lcl|NC_003295.1_gene_2886	87	236	5e-63	[gene=ddl] [locus_tag=RSc2842] [location=complement(3056943..3057938)]					lcl|NC_003295.1_gene_2886		lcl|NC_003295.1_gene_78
comp2166892_c0_seq1	326	65.64	lcl|NC_003295.1_gene_2889	90	402	1e-113	[gene=ftsW] [locus_tag=RSc2845] [location=complement(3060492..3061733)]					lcl|NC_003295.1_gene_2889		lcl|NC_003295.1_gene_783
comp3238584_c0_seq1	263	63.88	lcl|NC_003295.1_gene_289	100	371	1e-103	[locus_tag=RSc0288] [location=321106..321423]					lcl|NC_003295.1_gene_289		lcl|NC_003295.1_gene_784
comp151218_c0_seq1	354	62.71	lcl|NC_003295.1_gene_2891	89	341	2e-94	[gene=mraY] [locus_tag=RSc2847] [location=complement(3063381..3064550)]					lcl|NC_003295.1_gene_2891		lcl|NC_003295.1_gene_785
comp151218_c0_seq2	237	64.98	lcl|NC_003295.1_gene_2891	88	242	8e-65	[gene=mraY] [locus_tag=RSc2847] [location=complement(3063381..3064550)]					lcl|NC_003295.1_gene_2891		lcl|NC_003295.1_gene_787
comp2319670_c0_seq1	671	62.3	lcl|NC_003295.1_gene_2891	90	827	0	[gene=mraY] [locus_tag=RSc2847] [location=complement(3063381..3064550)]					lcl|NC_003295.1_gene_2891		lcl|NC_003295.1_gene_790
comp6424330_c0_seq1	292	65.07	lcl|NC_003295.1_gene_2892	84	214	2e-56	[gene=murF] [locus_tag=RSc2848] [location=complement(3064565..3066013)]					lcl|NC_003295.1_gene_2892		lcl|NC_003295.1_gene_792
comp6693716_c0_seq1	312	64.74	lcl|NC_003295.1_gene_2893	89	357	3e-99	[gene=murE] [locus_tag=RSc2849] [location=complement(3066010..3067554)]					lcl|NC_003295.1_gene_2893		lcl|NC_003295.1_gene_797
comp4827513_c0_seq1	244	70.49	lcl|NC_003295.1_gene_2895	88	121	2e-28	[gene=ftsL] [locus_tag=RSc2851] [location=complement(3069335..3069661)]					lcl|NC_003295.1_gene_2895		lcl|NC_003295.1_gene_799
comp13865_c0_seq1	346	65.32	lcl|NC_003295.1_gene_2897	97	492	1e-140	[locus_tag=RSc2853] [location=complement(3070649..3071077)]					lcl|NC_003295.1_gene_2897		lcl|NC_003295.1_gene_8
comp4485342_c0_seq1	228	67.11	lcl|NC_003295.1_gene_29	93	105	1e-23	[gene=goaG] [locus_tag=RSc0029] [location=complement(34078..35358)]					lcl|NC_003295.1_gene_29		lcl|NC_003295.1_gene_801
comp140108_c0_seq1	228	67.11	lcl|NC_003295.1_gene_290	91	301	1e-82	[gene=vsrA] [locus_tag=RSc0289] [location=321920..323344]					lcl|NC_003295.1_gene_290		lcl|NC_003295.1_gene_803
comp4491391_c0_seq1	274	66.06	lcl|NC_003295.1_gene_2900	90	214	2e-56	[locus_tag=RSc2856] [location=3073860..3075179]					lcl|NC_003295.1_gene_2900		lcl|NC_003295.1_gene_809
comp65851_c0_seq1	258	65.89	lcl|NC_003295.1_gene_2901	88	274	2e-74	[gene=fadD1] [locus_tag=RSc2857] [location=complement(3075262..3076971)]					lcl|NC_003295.1_gene_2901		lcl|NC_003295.1_gene_816
comp2618459_c0_seq1	328	67.38	lcl|NC_003295.1_gene_2901	81	97.6	4e-21	[gene=fadD1] [locus_tag=RSc2857] [location=complement(3075262..3076971)]					lcl|NC_003295.1_gene_2901		lcl|NC_003295.1_gene_820
comp4510068_c0_seq1	206	69.9	lcl|NC_003295.1_gene_2901	86	63.9	4e-11	[gene=fadD1] [locus_tag=RSc2857] [location=complement(3075262..3076971)]					lcl|NC_003295.1_gene_2901		lcl|NC_003295.1_gene_873
comp4535334_c0_seq1	247	67.21	lcl|NC_003295.1_gene_2901	98	220	3e-58	[gene=fadD1] [locus_tag=RSc2857] [location=complement(3075262..3076971)]					lcl|NC_003295.1_gene_2901		lcl|NC_003295.1_gene_89
comp41186_c0_seq1	241	67.63	lcl|NC_003295.1_gene_2903	92	319	4e-88	[locus_tag=RSc2859] [location=complement(3078218..3080314)]					lcl|NC_003295.1_gene_2903		lcl|NC_003295.1_gene_90
comp74899_c0_seq1	370	68.38	lcl|NC_003295.1_gene_2903	86	283	4e-77	[locus_tag=RSc2859] [location=complement(3078218..3080314)]					lcl|NC_003295.1_gene_2903		lcl|NC_003295.1_gene_902
comp66629_c0_seq1	295	71.86	lcl|NC_003295.1_gene_2904	83	174	2e-44	[gene=fruR] [locus_tag=RSc2860] [location=complement(3080376..3081365)]					lcl|NC_003295.1_gene_2904		lcl|NC_003295.1_gene_903
comp90433_c0_seq1	331	62.54	lcl|NC_003295.1_gene_2905	85	135	2e-32	[gene=fruB] [locus_tag=RSc2861] [location=3081592..3084126]					lcl|NC_003295.1_gene_2905		lcl|NC_003295.1_gene_904
comp2203737_c0_seq1	239	68.62	lcl|NC_003295.1_gene_2907	86	208	1e-54	[gene=fruA] [locus_tag=RSc2863] [location=3085106..3086827]					lcl|NC_003295.1_gene_2907		lcl|NC_003295.1_gene_905
comp3293597_c0_seq1	256	65.62	lcl|NC_003295.1_gene_2910	88	176	4e-45	[gene=dppF1] [locus_tag=RSc2866] [location=complement(3088334..3089398)]					lcl|NC_003295.1_gene_2910		lcl|NC_003295.1_gene_907
comp3405841_c0_seq1	292	61.64	lcl|NC_003295.1_gene_2915	83	109	1e-24	[gene=hipO] [locus_tag=RSc2871] [location=3094267..3095457]					lcl|NC_003295.1_gene_2915		lcl|NC_003295.1_gene_908
comp2066358_c0_seq1	211	65.4	lcl|NC_003295.1_gene_292	100	418	1e-118	[locus_tag=RSc0291] [location=complement(323618..324058)]					lcl|NC_003295.1_gene_292		lcl|NC_003295.1_gene_914
comp135955_c1_seq1	255	63.14	lcl|NC_003295.1_gene_2921	94	115	1e-26	[gene=paaF] [locus_tag=RSc2872] [location=complement(3101636..3102412)]					lcl|NC_003295.1_gene_2921		lcl|NC_003295.1_gene_916
comp180519_c0_seq2	759	53.75	lcl|NC_003295.1_gene_2921	87	133	2e-31	[gene=paaF] [locus_tag=RSc2872] [location=complement(3101636..3102412)]					lcl|NC_003295.1_gene_2921		lcl|NC_003295.1_gene_917
comp180519_c0_seq3	723	56.57	lcl|NC_003295.1_gene_2921	84	103	2e-22	[gene=paaF] [locus_tag=RSc2872] [location=complement(3101636..3102412)]					lcl|NC_003295.1_gene_2921		lcl|NC_003295.1_gene_92
comp80005_c0_seq1	407	60.69	lcl|NC_003295.1_gene_2922	90	202	1e-52	[gene=paaG1] [locus_tag=RSc2873] [location=3102492..3103280]					lcl|NC_003295.1_gene_2922		lcl|NC_003295.1_gene_924
comp62090_c0_seq1	296	68.92	lcl|NC_003295.1_gene_2924	88	87.7	4e-18	[gene=paaK] [locus_tag=RSc2875] [location=3103810..3105120]					lcl|NC_003295.1_gene_2924		lcl|NC_003295.1_gene_930
comp139338_c0_seq1	431	66.82	lcl|NC_003295.1_gene_2925	90	204	3e-53	[locus_tag=RSc2876] [location=complement(3105124..3106266)]					lcl|NC_003295.1_gene_2925		lcl|NC_003295.1_gene_931
comp139338_c1_seq1	334	67.66	lcl|NC_003295.1_gene_2925	88	353	4e-98	[locus_tag=RSc2876] [location=complement(3105124..3106266)]					lcl|NC_003295.1_gene_2925		lcl|NC_003295.1_gene_933
comp94623_c0_seq1	383	67.1	lcl|NC_003295.1_gene_2928	85	83.8	7e-17	[gene=rpe] [locus_tag=RSc2879] [location=3107102..3107830]					lcl|NC_003295.1_gene_2928		lcl|NC_003295.1_gene_938
comp3326071_c0_seq1	310	64.84	lcl|NC_003295.1_gene_2930	88	309	5e-85	[gene=trpE] [locus_tag=RSc2881] [location=3108946..3110475]					lcl|NC_003295.1_gene_2930		lcl|NC_003295.1_gene_94
comp108170_c0_seq1	270	68.89	lcl|NC_003295.1_gene_2931	100	283	3e-77	[gene=trpG] [locus_tag=RSc2882] [location=3110493..3111062]					lcl|NC_003295.1_gene_2931		lcl|NC_003295.1_gene_940
comp130430_c0_seq1	284	70.07	lcl|NC_003295.1_gene_2933	83	101	2e-22	[gene=trpD] [locus_tag=RSc2884] [location=3111530..3112567]					lcl|NC_003295.1_gene_2933		lcl|NC_003295.1_gene_942
comp4846650_c0_seq1	353	64.31	lcl|NC_003295.1_gene_2938	86	335	1e-92	[locus_tag=RSc2889] [location=complement(3115680..3117902)]					lcl|NC_003295.1_gene_2938		lcl|NC_003295.1_gene_943
comp74738_c0_seq1	217	65.9	lcl|NC_003295.1_gene_294	84	81.8	2e-16	[locus_tag=RSc0293] [location=complement(325110..325496)]					lcl|NC_003295.1_gene_294		lcl|NC_003295.1_gene_947
comp78116_c0_seq1	310	68.39	lcl|NC_003295.1_gene_294	99	581	1e-166	[locus_tag=RSc0293] [location=complement(325110..325496)]					lcl|NC_003295.1_gene_294		lcl|NC_003295.1_gene_948
comp75948_c0_seq1	222	61.26	lcl|NC_003295.1_gene_2947	84	113	5e-26	[locus_tag=RSc2898] [location=3125421..3126515]					lcl|NC_003295.1_gene_2947		lcl|NC_003295.1_gene_949
comp85967_c0_seq1	319	60.19	lcl|NC_003295.1_gene_2947	90	329	6e-91	[locus_tag=RSc2898] [location=3125421..3126515]					lcl|NC_003295.1_gene_2947		lcl|NC_003295.1_gene_951
comp2720334_c0_seq1	383	61.36	lcl|NC_003295.1_gene_2948	87	69.9	1e-12	[locus_tag=RSc2899] [location=complement(3126597..3126839)]					lcl|NC_003295.1_gene_2948		lcl|NC_003295.1_gene_956
comp933459_c0_seq1	528	71.78	lcl|NC_003295.1_gene_2949	84	143	1e-34	[gene=hemA] [locus_tag=RSc2900] [location=3127050..3128357]					lcl|NC_003295.1_gene_2949		lcl|NC_003295.1_gene_960
comp1401632_c0_seq1	526	69.01	lcl|NC_003295.1_gene_2949	86	137	8e-33	[gene=hemA] [locus_tag=RSc2900] [location=3127050..3128357]					lcl|NC_003295.1_gene_2949		lcl|NC_003295.1_gene_983
comp25904_c0_seq1	395	62.03	lcl|NC_003295.1_gene_2950	89	115	2e-26	[gene=prfA] [locus_tag=RSc2901] [location=3128454..3129536]					lcl|NC_003295.1_gene_2950		lcl|NC_003295.1_gene_984
comp66498_c0_seq1	222	63.96	lcl|NC_003295.1_gene_2950	90	272	8e-74	[gene=prfA] [locus_tag=RSc2901] [location=3128454..3129536]					lcl|NC_003295.1_gene_2950		lcl|NC_003295.1_gene_989
comp157673_c0_seq1	750	66.4	lcl|NC_003295.1_gene_2953	86	216	2e-56	[locus_tag=RSc2904] [location=3131144..3131455]					lcl|NC_003295.1_gene_2953		lcl|NC_003295.1_gene_99
comp157673_c1_seq1	332	69.58	lcl|NC_003295.1_gene_2954	90	363	1e-101	[gene=ubiX] [locus_tag=RSc2905] [location=3131475..3132131]					lcl|NC_003295.1_gene_2954		lcl|NC_003295.1_gene_993
comp1280969_c0_seq1	273	68.13	lcl|NC_003295.1_gene_2955	99	313	3e-86	[locus_tag=RSc2906] [location=complement(3132152..3132313)]					lcl|NC_003295.1_gene_2955		lcl|NC_003295.1_gene_994
comp157736_c0_seq1	227	68.72	lcl|NC_003295.1_gene_2957	89	236	5e-63	[gene=mdoG] [locus_tag=RSc2908] [location=3133514..3135028]					lcl|NC_003295.1_gene_2957
comp4408061_c0_seq1	278	67.27	lcl|NC_003295.1_gene_2957	90	345	9e-96	[gene=mdoG] [locus_tag=RSc2908] [location=3133514..3135028]					lcl|NC_003295.1_gene_2957
comp154582_c0_seq1	516	69.19	lcl|NC_003295.1_gene_2959	100	446	1e-126	[locus_tag=RSc2910] [location=3137766..3138083]					lcl|NC_003295.1_gene_2959
comp150061_c0_seq1	213	70.89	lcl|NC_003295.1_gene_296	80	79.8	6e-16	[gene=metHa] [locus_tag=RSc0295] [location=complement(328528..329568)]					lcl|NC_003295.1_gene_296
comp150061_c1_seq1	241	57.26	lcl|NC_003295.1_gene_296	85	182	7e-47	[gene=metHa] [locus_tag=RSc0295] [location=complement(328528..329568)]					lcl|NC_003295.1_gene_296
comp160360_c0_seq1	231	66.23	lcl|NC_003295.1_gene_296	90	274	2e-74	[gene=metHa] [locus_tag=RSc0295] [location=complement(328528..329568)]					lcl|NC_003295.1_gene_296
comp2197812_c0_seq1	327	64.53	lcl|NC_003295.1_gene_2961	89	228	2e-60	[locus_tag=RSc2912] [location=3138768..3138995]					lcl|NC_003295.1_gene_2961
comp105874_c0_seq1	249	60.24	lcl|NC_003295.1_gene_2962	99	406	1e-114	[locus_tag=RSc2913] [location=complement(3138992..3140659)]					lcl|NC_003295.1_gene_2962
comp2165543_c0_seq1	207	65.7	lcl|NC_003295.1_gene_2962	87	172	5e-44	[locus_tag=RSc2913] [location=complement(3138992..3140659)]					lcl|NC_003295.1_gene_2962
comp69356_c0_seq1	208	66.35	lcl|NC_003295.1_gene_2965	85	107	3e-24	[gene=cyoB1] [locus_tag=RSc2916] [location=complement(3141803..3143782)]					lcl|NC_003295.1_gene_2965
comp3855026_c0_seq1	208	60.58	lcl|NC_003295.1_gene_2965	83	129	7e-31	[gene=cyoB1] [locus_tag=RSc2916] [location=complement(3141803..3143782)]					lcl|NC_003295.1_gene_2965
comp2618164_c0_seq1	239	66.53	lcl|NC_003295.1_gene_2969	84	81.8	2e-16	[locus_tag=RSc2920] [location=3146828..3149233]					lcl|NC_003295.1_gene_2969
comp2853637_c0_seq1	351	64.67	lcl|NC_003295.1_gene_2971	81	105	2e-23	[locus_tag=RSc2922] [location=3151699..3153798]					lcl|NC_003295.1_gene_2971
comp44609_c0_seq1	345	65.51	lcl|NC_003295.1_gene_2972	86	113	7e-26	[locus_tag=RSc2923] [location=complement(3153812..3155044)]					lcl|NC_003295.1_gene_2972
comp57947_c0_seq1	241	60.58	lcl|NC_003295.1_gene_2976	93	266	6e-72	[gene=sspA] [locus_tag=RSc2926] [location=complement(3156955..3157566)]					lcl|NC_003295.1_gene_2976
comp142191_c0_seq1	552	65.04	lcl|NC_003295.1_gene_2977	86	87.7	7e-18	[gene=petC] [locus_tag=RSc2927] [location=complement(3157714..3158460)]					lcl|NC_003295.1_gene_2977
comp174611_c1_seq1	321	61.06	lcl|NC_003295.1_gene_2978	92	163	8e-41	[gene=petB] [locus_tag=RSc2928] [location=complement(3158487..3159890)]					lcl|NC_003295.1_gene_2978
comp174611_c1_seq2	555	62.7	lcl|NC_003295.1_gene_2978	90	147	9e-36	[gene=petB] [locus_tag=RSc2928] [location=complement(3158487..3159890)]					lcl|NC_003295.1_gene_2978
comp180715_c0_seq2	513	62.57	lcl|NC_003295.1_gene_2979	99	902	0	[gene=petA] [locus_tag=RSc2929] [location=complement(3159893..3160501)]					lcl|NC_003295.1_gene_2979
comp3287914_c0_seq1	346	63.01	lcl|NC_003295.1_gene_2979	85	226	7e-60	[gene=petA] [locus_tag=RSc2929] [location=complement(3159893..3160501)]					lcl|NC_003295.1_gene_2979
comp333526_c0_seq1	455	63.08	lcl|NC_003295.1_gene_298	99	496	1e-141	[locus_tag=RSc0297] [location=complement(330235..330492)]					lcl|NC_003295.1_gene_298
comp83260_c0_seq1	263	59.32	lcl|NC_003295.1_gene_2980	88	276	6e-75	[gene=mscL] [locus_tag=RSc2930] [location=3160747..3161172]					lcl|NC_003295.1_gene_2980
comp3629811_c0_seq1	303	65.02	lcl|NC_003295.1_gene_2982	85	228	2e-60	[locus_tag=RSc2932] [location=3161952..3163163]					lcl|NC_003295.1_gene_2982
comp6659252_c0_seq1	238	66.81	lcl|NC_003295.1_gene_2982	88	143	6e-35	[locus_tag=RSc2932] [location=3161952..3163163]					lcl|NC_003295.1_gene_2982
comp1397029_c0_seq1	320	60.31	lcl|NC_003295.1_gene_2983	100	591	1e-169	[locus_tag=RSc2933] [location=complement(3163636..3164775)]					lcl|NC_003295.1_gene_2983
comp1926933_c0_seq1	435	64.37	lcl|NC_003295.1_gene_2983	100	862	0	[locus_tag=RSc2933] [location=complement(3163636..3164775)]					lcl|NC_003295.1_gene_2983
comp3407835_c0_seq1	289	67.82	lcl|NC_003295.1_gene_2984	83	180	3e-46	[locus_tag=RSc2934] [location=complement(3165111..3166322)]					lcl|NC_003295.1_gene_2984
comp156839_c0_seq1	273	67.03	lcl|NC_003295.1_gene_2985	87	163	7e-41	[locus_tag=RSc2935] [location=3166348..3167055]					lcl|NC_003295.1_gene_2985
comp2562041_c0_seq1	355	61.13	lcl|NC_003295.1_gene_2990	89	381	1e-106	[gene=tatC] [locus_tag=RSc2940] [location=complement(3172818..3173621)]					lcl|NC_003295.1_gene_2990
comp134099_c0_seq1	794	67	lcl|NC_003295.1_gene_2991	97	89.7	3e-18	[gene=tatB] [locus_tag=RSc2941] [location=complement(3173678..3174196)]					lcl|NC_003295.1_gene_2991
comp5561138_c0_seq1	231	65.37	lcl|NC_003295.1_gene_2992	93	119	8e-28	[gene=tatA] [locus_tag=RSc2942] [location=complement(3174218..3174475)]					lcl|NC_003295.1_gene_2992
comp4753279_c0_seq1	295	55.25	lcl|NC_003295.1_gene_2993	91	375	1e-104	[locus_tag=RSc2943] [location=complement(3174537..3174911)]					lcl|NC_003295.1_gene_2993
comp136211_c1_seq1	246	67.07	lcl|NC_003295.1_gene_2994	97	81.8	2e-16	[gene=hisE] [locus_tag=RSc2944] [location=complement(3174958..3175332)]					lcl|NC_003295.1_gene_2994
comp2230328_c0_seq1	284	65.49	lcl|NC_003295.1_gene_2996	83	161	3e-40	[gene=hisF] [locus_tag=RSc2946] [location=complement(3175750..3176520)]					lcl|NC_003295.1_gene_2996
comp3283773_c0_seq1	482	57.88	lcl|NC_003295.1_gene_2998	88	349	1e-96	[gene=hisH] [locus_tag=RSc2948] [location=complement(3177409..3178062)]					lcl|NC_003295.1_gene_2998
comp3441759_c0_seq1	258	62.4	lcl|NC_003295.1_gene_2999	89	161	3e-40	[locus_tag=RSc2949] [location=complement(3178059..3178682)]					lcl|NC_003295.1_gene_2999
comp4099310_c0_seq1	324	67.9	lcl|NC_003295.1_gene_300	85	107	4e-24	[locus_tag=RSc0299] [location=complement(331649..332716)]					lcl|NC_003295.1_gene_300
comp3498880_c0_seq1	263	66.92	lcl|NC_003295.1_gene_3001	91	214	2e-56	[gene=hisC1] [locus_tag=RSc2951] [location=complement(3179325..3180449)]					lcl|NC_003295.1_gene_3001
comp100582_c0_seq1	320	68.12	lcl|NC_003295.1_gene_3003	88	341	2e-94	[gene=murA] [locus_tag=RSc2953] [location=complement(3182510..3183775)]					lcl|NC_003295.1_gene_3003
comp146592_c0_seq1	411	66.18	lcl|NC_003295.1_gene_3004	85	67.9	5e-12	[locus_tag=RSc2954] [location=complement(3183867..3184103)]					lcl|NC_003295.1_gene_3004
comp170315_c1_seq1	457	65.21	lcl|NC_003295.1_gene_3008	84	73.8	8e-14	[locus_tag=RSc2958] [location=complement(3186526..3187161)]					lcl|NC_003295.1_gene_3008
comp1649179_c0_seq1	341	61.88	lcl|NC_003295.1_gene_3008	100	585	1e-168	[locus_tag=RSc2958] [location=complement(3186526..3187161)]					lcl|NC_003295.1_gene_3008
comp2623614_c0_seq1	233	61.8	lcl|NC_003295.1_gene_3009	91	303	3e-83	[gene=vacJ] [locus_tag=RSc2959] [location=complement(3187316..3188125)]					lcl|NC_003295.1_gene_3009
comp132458_c0_seq1	338	70.12	lcl|NC_003295.1_gene_301	87	178	1e-45	[locus_tag=RSc0300] [location=complement(332763..333635)]					lcl|NC_003295.1_gene_301
comp70835_c0_seq1	259	67.95	lcl|NC_003295.1_gene_3011	88	283	3e-77	[locus_tag=RSc2961] [location=complement(3188679..3189446)]					lcl|NC_003295.1_gene_3011
comp2123560_c0_seq1	409	62.1	lcl|NC_003295.1_gene_3011	91	170	4e-43	[locus_tag=RSc2961] [location=complement(3188679..3189446)]					lcl|NC_003295.1_gene_3011
comp144020_c0_seq1	443	67.49	lcl|NC_003295.1_gene_3012	88	170	5e-43	[locus_tag=RSc2962] [location=complement(3189443..3190282)]					lcl|NC_003295.1_gene_3012
comp5199260_c0_seq1	260	69.62	lcl|NC_003295.1_gene_3012	88	121	2e-28	[locus_tag=RSc2962] [location=complement(3189443..3190282)]					lcl|NC_003295.1_gene_3012
comp149812_c1_seq1	319	64.58	lcl|NC_003295.1_gene_3015	98	585	1e-168	[gene=gltB] [locus_tag=RSc2965] [location=complement(3193301..3198049)]					lcl|NC_003295.1_gene_3015
comp149812_c1_seq2	280	67.5	lcl|NC_003295.1_gene_3015	95	432	1e-122	[gene=gltB] [locus_tag=RSc2965] [location=complement(3193301..3198049)]					lcl|NC_003295.1_gene_3015
comp150054_c0_seq1	459	66.45	lcl|NC_003295.1_gene_3015	85	359	1e-99	[gene=gltB] [locus_tag=RSc2965] [location=complement(3193301..3198049)]					lcl|NC_003295.1_gene_3015
comp150054_c1_seq1	260	65.38	lcl|NC_003295.1_gene_3015	94	396	1e-111	[gene=gltB] [locus_tag=RSc2965] [location=complement(3193301..3198049)]					lcl|NC_003295.1_gene_3015
comp1960825_c0_seq1	226	62.83	lcl|NC_003295.1_gene_3015	80	69.9	6e-13	[gene=gltB] [locus_tag=RSc2965] [location=complement(3193301..3198049)]					lcl|NC_003295.1_gene_3015
comp144338_c0_seq1	300	61.33	lcl|NC_003295.1_gene_3021	83	200	4e-52	[gene=pilQ] [locus_tag=RSc2971] [location=complement(3203114..3205258)]					lcl|NC_003295.1_gene_3021
comp2513169_c0_seq1	299	58.86	lcl|NC_003295.1_gene_3021	89	63.9	5e-11	[gene=pilQ] [locus_tag=RSc2971] [location=complement(3203114..3205258)]					lcl|NC_003295.1_gene_3021
comp3280527_c0_seq1	227	63.88	lcl|NC_003295.1_gene_3023	98	426	1e-120	[gene=pilO] [locus_tag=RSc2973] [location=complement(3205797..3206462)]					lcl|NC_003295.1_gene_3023
comp97992_c0_seq1	277	62.09	lcl|NC_003295.1_gene_3026	94	383	1e-107	[gene=mrcA] [locus_tag=RSc2976] [location=3208628..3211033]					lcl|NC_003295.1_gene_3026
comp88112_c0_seq1	689	66.91	lcl|NC_003295.1_gene_3031	89	89.7	2e-18	[locus_tag=RSc2981] [location=complement(3213852..3214847)]					lcl|NC_003295.1_gene_3031
comp149536_c0_seq1	341	64.81	lcl|NC_003295.1_gene_3035	86	309	6e-85	[locus_tag=RSc2985] [location=complement(3216919..3218106)]					lcl|NC_003295.1_gene_3035
comp85485_c0_seq1	338	69.23	lcl|NC_003295.1_gene_3037	98	331	2e-91	[locus_tag=RSc2987] [location=complement(3220404..3221063)]					lcl|NC_003295.1_gene_3037
comp87783_c0_seq1	204	66.18	lcl|NC_003295.1_gene_3037	98	291	8e-80	[locus_tag=RSc2987] [location=complement(3220404..3221063)]					lcl|NC_003295.1_gene_3037
comp87783_c0_seq2	312	66.03	lcl|NC_003295.1_gene_3037	98	299	5e-82	[locus_tag=RSc2987] [location=complement(3220404..3221063)]					lcl|NC_003295.1_gene_3037
comp1399520_c0_seq1	307	66.78	lcl|NC_003295.1_gene_3039	79	77.8	4e-15	[gene=hemB] [locus_tag=RSc2989] [location=3222187..3223182]					lcl|NC_003295.1_gene_3039
comp57902_c0_seq1	303	64.69	lcl|NC_003295.1_gene_3042	84	182	8e-47	[gene=rplQ] [locus_tag=RSc2992] [location=complement(3225532..3225930)]					lcl|NC_003295.1_gene_3042
comp4843134_c0_seq1	253	59.68	lcl|NC_003295.1_gene_3043	100	502	1e-143	[gene=rpoA] [locus_tag=RSc2993] [location=complement(3226071..3227051)]					lcl|NC_003295.1_gene_3043
comp168668_c0_seq1	458	62.45	lcl|NC_003295.1_gene_3044	82	95.6	2e-20	[gene=rpsD] [locus_tag=RSc2994] [location=complement(3227293..3227916)]					lcl|NC_003295.1_gene_3044
comp5200938_c0_seq1	210	64.29	lcl|NC_003295.1_gene_3044	84	161	2e-40	[gene=rpsD] [locus_tag=RSc2994] [location=complement(3227293..3227916)]					lcl|NC_003295.1_gene_3044
comp168668_c1_seq1	610	62.13	lcl|NC_003295.1_gene_3045	84	194	5e-50	[gene=rpsK] [locus_tag=RSc2995] [location=complement(3228122..3228523)]					lcl|NC_003295.1_gene_3045
comp2132941_c0_seq1	278	63.31	lcl|NC_003295.1_gene_3046	100	448	1e-127	[gene=rpsM] [locus_tag=RSc2996] [location=complement(3228549..3228914)]					lcl|NC_003295.1_gene_3046
comp2610149_c0_seq1	207	57.97	lcl|NC_003295.1_gene_3046	100	250	3e-67	[gene=rpsM] [locus_tag=RSc2996] [location=complement(3228549..3228914)]					lcl|NC_003295.1_gene_3046
comp2788716_c0_seq1	275	52.73	lcl|NC_003295.1_gene_3046	87	89.7	8e-19	[gene=rpsM] [locus_tag=RSc2996] [location=complement(3228549..3228914)]					lcl|NC_003295.1_gene_3046
comp163125_c0_seq1	482	62.66	lcl|NC_003295.1_gene_3049	80	91.7	4e-19	[gene=secY] [locus_tag=RSc2999] [location=complement(3229331..3230677)]					lcl|NC_003295.1_gene_3049
comp163125_c1_seq1	506	60.28	lcl|NC_003295.1_gene_3049	85	93.7	1e-19	[gene=secY] [locus_tag=RSc2999] [location=complement(3229331..3230677)]					lcl|NC_003295.1_gene_3049
comp163125_c2_seq1	203	63.05	lcl|NC_003295.1_gene_3049	100	109	7e-25	[gene=secY] [locus_tag=RSc2999] [location=complement(3229331..3230677)]					lcl|NC_003295.1_gene_3049
comp2916948_c0_seq1	296	59.46	lcl|NC_003295.1_gene_3049	99	468	1e-132	[gene=secY] [locus_tag=RSc2999] [location=complement(3229331..3230677)]					lcl|NC_003295.1_gene_3049
comp4739569_c0_seq1	244	59.84	lcl|NC_003295.1_gene_3051	99	355	8e-99	[gene=rpmD] [locus_tag=RSc3001] [location=complement(3231160..3231342)]					lcl|NC_003295.1_gene_3051
comp8732_c0_seq1	686	63.12	lcl|NC_003295.1_gene_3054	91	73.8	1e-13	[gene=rplF] [locus_tag=RSc3004] [location=complement(3232273..3232806)]					lcl|NC_003295.1_gene_3054
comp155161_c0_seq1	284	57.75	lcl|NC_003295.1_gene_3055	84	113	6e-26	[gene=rpsH] [locus_tag=RSc3005] [location=complement(3232818..3233213)]					lcl|NC_003295.1_gene_3055
comp102096_c0_seq1	204	60.78	lcl|NC_003295.1_gene_3057	92	278	1e-75	[gene=rplE] [locus_tag=RSc3007] [location=complement(3233556..3234098)]					lcl|NC_003295.1_gene_3057
comp155161_c1_seq1	906	60.38	lcl|NC_003295.1_gene_3057	82	270	1e-72	[gene=rplE] [locus_tag=RSc3007] [location=complement(3233556..3234098)]					lcl|NC_003295.1_gene_3057
comp155161_c1_seq2	898	59.8	lcl|NC_003295.1_gene_3057	82	270	1e-72	[gene=rplE] [locus_tag=RSc3007] [location=complement(3233556..3234098)]					lcl|NC_003295.1_gene_3057
comp180416_c0_seq1	480	59.17	lcl|NC_003295.1_gene_3059	88	248	3e-66	[gene=rplN] [locus_tag=RSc3009] [location=complement(3234445..3234813)]					lcl|NC_003295.1_gene_3059
comp180416_c0_seq2	526	63.69	lcl|NC_003295.1_gene_3059	88	319	1e-87	[gene=rplN] [locus_tag=RSc3009] [location=complement(3234445..3234813)]					lcl|NC_003295.1_gene_3059
comp724055_c0_seq1	266	60.15	lcl|NC_003295.1_gene_3059	98	131	2e-31	[gene=rplN] [locus_tag=RSc3009] [location=complement(3234445..3234813)]					lcl|NC_003295.1_gene_3059
comp35432_c0_seq1	317	63.41	lcl|NC_003295.1_gene_3062	82	153	8e-38	[gene=rplP] [locus_tag=RSc3012] [location=complement(3235554..3235970)]					lcl|NC_003295.1_gene_3062
comp68438_c0_seq1	306	60.46	lcl|NC_003295.1_gene_3062	84	165	2e-41	[gene=rplP] [locus_tag=RSc3012] [location=complement(3235554..3235970)]					lcl|NC_003295.1_gene_3062
comp148280_c0_seq1	288	58.68	lcl|NC_003295.1_gene_3063	87	69.9	8e-13	[gene=rpsC] [locus_tag=RSc3013] [location=complement(3235973..3236767)]					lcl|NC_003295.1_gene_3063
comp2737545_c0_seq1	368	65.22	lcl|NC_003295.1_gene_3063	92	371	1e-103	[gene=rpsC] [locus_tag=RSc3013] [location=complement(3235973..3236767)]					lcl|NC_003295.1_gene_3063
comp151651_c0_seq1	385	59.48	lcl|NC_003295.1_gene_3064	94	91.7	3e-19	[gene=rplV] [locus_tag=RSc3014] [location=complement(3236777..3237106)]					lcl|NC_003295.1_gene_3064
comp146222_c0_seq1	312	64.74	lcl|NC_003295.1_gene_3066	84	145	2e-35	[gene=rplB] [locus_tag=RSc3016] [location=complement(3237414..3238244)]					lcl|NC_003295.1_gene_3066
comp1326770_c0_seq1	400	64	lcl|NC_003295.1_gene_3068	83	137	6e-33	[gene=rplD] [locus_tag=RSc3018] [location=complement(3238558..3239178)]					lcl|NC_003295.1_gene_3068
comp163395_c0_seq2	671	63.49	lcl|NC_003295.1_gene_3069	82	109	2e-24	[gene=rplC] [locus_tag=RSc3019] [location=complement(3239191..3239853)]					lcl|NC_003295.1_gene_3069
comp760331_c0_seq1	301	60.8	lcl|NC_003295.1_gene_3069	100	371	1e-103	[gene=rplC] [locus_tag=RSc3019] [location=complement(3239191..3239853)]					lcl|NC_003295.1_gene_3069
comp76572_c0_seq1	247	66.8	lcl|NC_003295.1_gene_307	83	115	1e-26	[locus_tag=RSc0306] [location=337709..338884]					lcl|NC_003295.1_gene_307
comp151488_c1_seq1	374	54.81	lcl|NC_003295.1_gene_3070	88	327	3e-90	[gene=rpsJ] [locus_tag=RSc3020] [location=complement(3240141..3240455)]					lcl|NC_003295.1_gene_3070
comp31600_c0_seq1	550	62.91	lcl|NC_003295.1_gene_3072	84	357	5e-99	[gene=fusA1] [locus_tag=RSc3022] [location=complement(3241833..3243944)]					lcl|NC_003295.1_gene_3072
comp88092_c0_seq1	345	62.61	lcl|NC_003295.1_gene_3072	84	212	1e-55	[gene=fusA1] [locus_tag=RSc3022] [location=complement(3241833..3243944)]					lcl|NC_003295.1_gene_3072
comp169122_c0_seq1	293	63.82	lcl|NC_003295.1_gene_3072	92	151	3e-37	[gene=fusA1] [locus_tag=RSc3022] [location=complement(3241833..3243944)]					lcl|NC_003295.1_gene_3072
comp171072_c0_seq1	1279	60.99	lcl|NC_003295.1_gene_3072	90	605	1e-173	[gene=fusA1] [locus_tag=RSc3022] [location=complement(3241833..3243944)]					lcl|NC_003295.1_gene_3072
comp171072_c1_seq1	214	61.68	lcl|NC_003295.1_gene_3072	97	65.9	9e-12	[gene=fusA1] [locus_tag=RSc3022] [location=complement(3241833..3243944)]					lcl|NC_003295.1_gene_3072
comp142381_c0_seq1	491	53.36	lcl|NC_003295.1_gene_3073	88	151	5e-37	[gene=rpsG] [locus_tag=RSc3023] [location=complement(3244061..3244531)]					lcl|NC_003295.1_gene_3073
comp121852_c0_seq1	400	59.75	lcl|NC_003295.1_gene_3074	96	385	1e-107	[gene=rpsL] [locus_tag=RSc3024] [location=complement(3244718..3245095)]					lcl|NC_003295.1_gene_3074
comp3351617_c0_seq1	274	53.65	lcl|NC_003295.1_gene_3074	92	89.7	8e-19	[gene=rpsL] [locus_tag=RSc3024] [location=complement(3244718..3245095)]					lcl|NC_003295.1_gene_3074
comp3474578_c0_seq1	259	64.86	lcl|NC_003295.1_gene_3079	87	220	3e-58	[locus_tag=RSc3029] [location=complement(3249836..3251566)]					lcl|NC_003295.1_gene_3079
comp4399067_c0_seq1	381	67.19	lcl|NC_003295.1_gene_3081	86	359	1e-100	[locus_tag=RSc3031] [location=complement(3256364..3257089)]					lcl|NC_003295.1_gene_3081
comp65934_c0_seq1	375	66.13	lcl|NC_003295.1_gene_3083	92	383	1e-107	[gene=rpoC] [locus_tag=RSc3033] [location=complement(3259141..3263370)]					lcl|NC_003295.1_gene_3083
comp104671_c0_seq1	361	63.43	lcl|NC_003295.1_gene_3083	92	480	1e-136	[gene=rpoC] [locus_tag=RSc3033] [location=complement(3259141..3263370)]					lcl|NC_003295.1_gene_3083
comp148004_c0_seq1	425	63.06	lcl|NC_003295.1_gene_3083	90	163	1e-40	[gene=rpoC] [locus_tag=RSc3033] [location=complement(3259141..3263370)]					lcl|NC_003295.1_gene_3083
comp149265_c0_seq1	310	67.42	lcl|NC_003295.1_gene_3083	92	135	2e-32	[gene=rpoC] [locus_tag=RSc3033] [location=complement(3259141..3263370)]					lcl|NC_003295.1_gene_3083
comp72150_c0_seq1	250	63.2	lcl|NC_003295.1_gene_3084	96	432	1e-122	[gene=rpoB] [locus_tag=RSc3034] [location=complement(3263489..3267595)]					lcl|NC_003295.1_gene_3084
comp80802_c0_seq1	321	68.85	lcl|NC_003295.1_gene_3084	85	272	1e-73	[gene=rpoB] [locus_tag=RSc3034] [location=complement(3263489..3267595)]					lcl|NC_003295.1_gene_3084
comp93936_c0_seq1	283	66.43	lcl|NC_003295.1_gene_3084	92	297	2e-81	[gene=rpoB] [locus_tag=RSc3034] [location=complement(3263489..3267595)]					lcl|NC_003295.1_gene_3084
comp101064_c0_seq1	216	64.81	lcl|NC_003295.1_gene_3084	98	402	1e-113	[gene=rpoB] [locus_tag=RSc3034] [location=complement(3263489..3267595)]					lcl|NC_003295.1_gene_3084
comp3115273_c0_seq1	291	61.17	lcl|NC_003295.1_gene_3084	98	545	1e-156	[gene=rpoB] [locus_tag=RSc3034] [location=complement(3263489..3267595)]					lcl|NC_003295.1_gene_3084
comp3254723_c0_seq1	284	60.92	lcl|NC_003295.1_gene_3084	96	468	1e-133	[gene=rpoB] [locus_tag=RSc3034] [location=complement(3263489..3267595)]					lcl|NC_003295.1_gene_3084
comp3920340_c0_seq1	247	63.97	lcl|NC_003295.1_gene_3084	86	139	9e-34	[gene=rpoB] [locus_tag=RSc3034] [location=complement(3263489..3267595)]					lcl|NC_003295.1_gene_3084
comp141161_c0_seq1	260	59.23	lcl|NC_003295.1_gene_3085	96	174	2e-44	[gene=rplL] [locus_tag=RSc3035] [location=complement(3268043..3268417)]					lcl|NC_003295.1_gene_3085
comp141161_c0_seq2	252	61.11	lcl|NC_003295.1_gene_3085	98	95.6	1e-20	[gene=rplL] [locus_tag=RSc3035] [location=complement(3268043..3268417)]					lcl|NC_003295.1_gene_3085
comp58171_c0_seq1	533	65.29	lcl|NC_003295.1_gene_3087	84	246	1e-65	[gene=rplA] [locus_tag=RSc3037] [location=complement(3269361..3270056)]					lcl|NC_003295.1_gene_3087
comp137728_c0_seq1	536	62.87	lcl|NC_003295.1_gene_3088	84	170	6e-43	[gene=rplK] [locus_tag=RSc3038] [location=complement(3270059..3270490)]					lcl|NC_003295.1_gene_3088
comp1063625_c0_seq1	271	61.99	lcl|NC_003295.1_gene_3088	100	238	1e-63	[gene=rplK] [locus_tag=RSc3038] [location=complement(3270059..3270490)]					lcl|NC_003295.1_gene_3088
comp161292_c0_seq1	338	59.76	lcl|NC_003295.1_gene_3089	82	103	7e-23	[gene=nusG] [locus_tag=RSc3039] [location=complement(3270657..3271241)]					lcl|NC_003295.1_gene_3089
comp1893925_c0_seq1	374	62.3	lcl|NC_003295.1_gene_3089	82	109	1e-24	[gene=nusG] [locus_tag=RSc3039] [location=complement(3270657..3271241)]					lcl|NC_003295.1_gene_3089
comp64016_c0_seq1	433	62.82	lcl|NC_003295.1_gene_309	88	355	1e-98	[locus_tag=RSc0308] [location=339993..340862]					lcl|NC_003295.1_gene_309
comp193556_c0_seq5	356	55.9	lcl|NC_003295.1_gene_3091	95	113	8e-26	[gene=tRNA-trpT] [locus_tag=RS04716] [location=complement(3271694..3271769)]					lcl|NC_003295.1_gene_3091
comp193556_c0_seq9	425	58.59	lcl|NC_003295.1_gene_3091	95	113	9e-26	[gene=tRNA-trpT] [locus_tag=RS04716] [location=complement(3271694..3271769)]					lcl|NC_003295.1_gene_3091
comp91725_c0_seq1	289	60.55	lcl|NC_003295.1_gene_3092	90	67.9	3e-12	[gene=tuf] [locus_tag=RSc3041] [location=complement(3271859..3273049)]					lcl|NC_003295.1_gene_3092
comp145576_c1_seq1	650	62.92	lcl|NC_003295.1_gene_3092	85	69.9	2e-12	[gene=tuf] [locus_tag=RSc3041] [location=complement(3271859..3273049)]					lcl|NC_003295.1_gene_3092
comp174358_c0_seq1	392	55.87	lcl|NC_003295.1_gene_3092	82	67.9	4e-12	[gene=tuf] [locus_tag=RSc3041] [location=complement(3271859..3273049)]					lcl|NC_003295.1_gene_3092
comp174358_c1_seq1	387	52.45	lcl|NC_003295.1_gene_3092	91	77.8	5e-15	[gene=tuf] [locus_tag=RSc3041] [location=complement(3271859..3273049)]					lcl|NC_003295.1_gene_3092
comp193556_c0_seq1	815	60.74	lcl|NC_003295.1_gene_3092	97	680	0	[gene=tuf] [locus_tag=RSc3041] [location=complement(3271859..3273049)]					lcl|NC_003295.1_gene_3092
comp193556_c0_seq2	789	61.22	lcl|NC_003295.1_gene_3092	97	680	0	[gene=tuf] [locus_tag=RSc3041] [location=complement(3271859..3273049)]					lcl|NC_003295.1_gene_3092
comp193556_c0_seq3	281	59.79	lcl|NC_003295.1_gene_3092	89	163	7e-41	[gene=tuf] [locus_tag=RSc3041] [location=complement(3271859..3273049)]					lcl|NC_003295.1_gene_3092
comp193556_c0_seq4	978	62.99	lcl|NC_003295.1_gene_3092	87	864	0	[gene=tuf] [locus_tag=RSc3041] [location=complement(3271859..3273049)]					lcl|NC_003295.1_gene_3092
comp193556_c0_seq7	553	62.57	lcl|NC_003295.1_gene_3092	97	680	0	[gene=tuf] [locus_tag=RSc3041] [location=complement(3271859..3273049)]					lcl|NC_003295.1_gene_3092
comp193556_c0_seq8	229	60.26	lcl|NC_003295.1_gene_3092	94	315	6e-87	[gene=tuf] [locus_tag=RSc3041] [location=complement(3271859..3273049)]					lcl|NC_003295.1_gene_3092
comp193556_c0_seq10	326	60.74	lcl|NC_003295.1_gene_3092	85	281	1e-76	[gene=tuf] [locus_tag=RSc3041] [location=complement(3271859..3273049)]					lcl|NC_003295.1_gene_3092
comp193556_c0_seq11	512	60.94	lcl|NC_003295.1_gene_3092	95	617	1e-177	[gene=tuf] [locus_tag=RSc3041] [location=complement(3271859..3273049)]					lcl|NC_003295.1_gene_3092
comp201343_c1_seq2	1758	49.43	lcl|NC_003295.1_gene_3092	87	137	3e-32	[gene=tuf] [locus_tag=RSc3041] [location=complement(3271859..3273049)]					lcl|NC_003295.1_gene_3092
comp201343_c1_seq3	1783	49.58	lcl|NC_003295.1_gene_3092	87	137	3e-32	[gene=tuf] [locus_tag=RSc3041] [location=complement(3271859..3273049)]					lcl|NC_003295.1_gene_3092
comp201343_c1_seq4	2182	45.46	lcl|NC_003295.1_gene_3092	84	125	1e-28	[gene=tuf] [locus_tag=RSc3041] [location=complement(3271859..3273049)]					lcl|NC_003295.1_gene_3092
comp1580566_c0_seq1	284	49.3	lcl|NC_003295.1_gene_3095	84	67.9	3e-12	[gene=tRNA-tyrU] [locus_tag=RS05585] [location=complement(3273319..3273404)]					lcl|NC_003295.1_gene_3095
comp130772_c0_seq1	243	55.14	lcl|NC_003295.1_gene_3097	100	176	4e-45	[gene=rRNA-5S] [locus_tag=RS05582] [location=complement(3274090..3274203)]					lcl|NC_003295.1_gene_3097
comp9374_c0_seq1	322	50	lcl|NC_003295.1_gene_3098	83	75.8	1e-14	[gene=rRNA-23S] [locus_tag=RS05581] [location=complement(3274322..3277200)]					lcl|NC_003295.1_gene_3098
comp10156_c0_seq1	323	50.46	lcl|NC_003295.1_gene_3098	92	69.9	9e-13	[gene=rRNA-23S] [locus_tag=RS05581] [location=complement(3274322..3277200)]					lcl|NC_003295.1_gene_3098
comp36414_c0_seq1	310	51.29	lcl|NC_003295.1_gene_3098	83	63.9	5e-11	[gene=rRNA-23S] [locus_tag=RS05581] [location=complement(3274322..3277200)]					lcl|NC_003295.1_gene_3098
comp61894_c0_seq1	229	58.08	lcl|NC_003295.1_gene_3098	86	101	2e-22	[gene=rRNA-23S] [locus_tag=RS05581] [location=complement(3274322..3277200)]					lcl|NC_003295.1_gene_3098
comp113973_c0_seq1	220	49.55	lcl|NC_003295.1_gene_3098	83	137	3e-33	[gene=rRNA-23S] [locus_tag=RS05581] [location=complement(3274322..3277200)]					lcl|NC_003295.1_gene_3098
comp113973_c0_seq2	221	51.58	lcl|NC_003295.1_gene_3098	85	170	2e-43	[gene=rRNA-23S] [locus_tag=RS05581] [location=complement(3274322..3277200)]					lcl|NC_003295.1_gene_3098
comp117674_c0_seq1	237	55.27	lcl|NC_003295.1_gene_3098	84	81.8	2e-16	[gene=rRNA-23S] [locus_tag=RS05581] [location=complement(3274322..3277200)]					lcl|NC_003295.1_gene_3098
comp121452_c0_seq1	260	48.08	lcl|NC_003295.1_gene_3098	100	69.9	7e-13	[gene=rRNA-23S] [locus_tag=RS05581] [location=complement(3274322..3277200)]					lcl|NC_003295.1_gene_3098
comp122357_c0_seq1	339	47.49	lcl|NC_003295.1_gene_3098	90	71.9	2e-13	[gene=rRNA-23S] [locus_tag=RS05581] [location=complement(3274322..3277200)]					lcl|NC_003295.1_gene_3098
comp124005_c0_seq1	357	39.5	lcl|NC_003295.1_gene_3098	87	65.9	2e-11	[gene=rRNA-23S] [locus_tag=RS05581] [location=complement(3274322..3277200)]					lcl|NC_003295.1_gene_3098
comp147327_c0_seq1	202	55.94	lcl|NC_003295.1_gene_3098	94	77.8	2e-15	[gene=rRNA-23S] [locus_tag=RS05581] [location=complement(3274322..3277200)]					lcl|NC_003295.1_gene_3098
comp149977_c0_seq1	256	57.81	lcl|NC_003295.1_gene_3098	92	79.8	7e-16	[gene=rRNA-23S] [locus_tag=RS05581] [location=complement(3274322..3277200)]					lcl|NC_003295.1_gene_3098
comp150183_c0_seq1	258	52.71	lcl|NC_003295.1_gene_3098	80	83.8	5e-17	[gene=rRNA-23S] [locus_tag=RS05581] [location=complement(3274322..3277200)]					lcl|NC_003295.1_gene_3098
comp153321_c0_seq1	297	54.21	lcl|NC_003295.1_gene_3098	86	63.9	5e-11	[gene=rRNA-23S] [locus_tag=RS05581] [location=complement(3274322..3277200)]					lcl|NC_003295.1_gene_3098
comp154519_c0_seq1	371	42.86	lcl|NC_003295.1_gene_3098	82	83.8	7e-17	[gene=rRNA-23S] [locus_tag=RS05581] [location=complement(3274322..3277200)]					lcl|NC_003295.1_gene_3098
comp155003_c0_seq1	205	51.71	lcl|NC_003295.1_gene_3098	83	139	7e-34	[gene=rRNA-23S] [locus_tag=RS05581] [location=complement(3274322..3277200)]					lcl|NC_003295.1_gene_3098
comp159676_c0_seq1	251	51	lcl|NC_003295.1_gene_3098	90	79.8	7e-16	[gene=rRNA-23S] [locus_tag=RS05581] [location=complement(3274322..3277200)]					lcl|NC_003295.1_gene_3098
comp162640_c0_seq1	219	52.97	lcl|NC_003295.1_gene_3098	89	67.9	2e-12	[gene=rRNA-23S] [locus_tag=RS05581] [location=complement(3274322..3277200)]					lcl|NC_003295.1_gene_3098
comp162640_c1_seq1	509	57.56	lcl|NC_003295.1_gene_3098	82	89.7	2e-18	[gene=rRNA-23S] [locus_tag=RS05581] [location=complement(3274322..3277200)]					lcl|NC_003295.1_gene_3098
comp164857_c0_seq1	927	49.62	lcl|NC_003295.1_gene_3098	81	81.8	7e-16	[gene=rRNA-23S] [locus_tag=RS05581] [location=complement(3274322..3277200)]					lcl|NC_003295.1_gene_3098
comp176987_c0_seq1	210	51.43	lcl|NC_003295.1_gene_3098	86	79.8	6e-16	[gene=rRNA-23S] [locus_tag=RS05581] [location=complement(3274322..3277200)]					lcl|NC_003295.1_gene_3098
comp178267_c0_seq1	237	51.05	lcl|NC_003295.1_gene_3098	87	234	2e-62	[gene=rRNA-23S] [locus_tag=RS05581] [location=complement(3274322..3277200)]					lcl|NC_003295.1_gene_3098
comp179772_c2_seq2	224	50	lcl|NC_003295.1_gene_3098	85	85.7	1e-17	[gene=rRNA-23S] [locus_tag=RS05581] [location=complement(3274322..3277200)]					lcl|NC_003295.1_gene_3098
comp181238_c0_seq1	402	51.24	lcl|NC_003295.1_gene_3098	99	755	0	[gene=rRNA-23S] [locus_tag=RS05581] [location=complement(3274322..3277200)]					lcl|NC_003295.1_gene_3098
comp181238_c0_seq2	401	52.12	lcl|NC_003295.1_gene_3098	92	541	1e-154	[gene=rRNA-23S] [locus_tag=RS05581] [location=complement(3274322..3277200)]					lcl|NC_003295.1_gene_3098
comp181238_c0_seq3	399	49.87	lcl|NC_003295.1_gene_3098	88	406	1e-114	[gene=rRNA-23S] [locus_tag=RS05581] [location=complement(3274322..3277200)]					lcl|NC_003295.1_gene_3098
comp181815_c0_seq1	280	47.5	lcl|NC_003295.1_gene_3098	85	95.6	1e-20	[gene=rRNA-23S] [locus_tag=RS05581] [location=complement(3274322..3277200)]					lcl|NC_003295.1_gene_3098
comp182153_c0_seq1	357	48.46	lcl|NC_003295.1_gene_3098	93	71.9	3e-13	[gene=rRNA-23S] [locus_tag=RS05581] [location=complement(3274322..3277200)]					lcl|NC_003295.1_gene_3098
comp182563_c0_seq1	271	50.92	lcl|NC_003295.1_gene_3098	86	63.9	5e-11	[gene=rRNA-23S] [locus_tag=RS05581] [location=complement(3274322..3277200)]					lcl|NC_003295.1_gene_3098
comp182563_c0_seq2	203	48.77	lcl|NC_003295.1_gene_3098	86	63.9	3e-11	[gene=rRNA-23S] [locus_tag=RS05581] [location=complement(3274322..3277200)]					lcl|NC_003295.1_gene_3098
comp182715_c0_seq2	289	38.06	lcl|NC_003295.1_gene_3098	97	67.9	3e-12	[gene=rRNA-23S] [locus_tag=RS05581] [location=complement(3274322..3277200)]					lcl|NC_003295.1_gene_3098
comp183712_c2_seq1	311	56.59	lcl|NC_003295.1_gene_3098	82	75.8	1e-14	[gene=rRNA-23S] [locus_tag=RS05581] [location=complement(3274322..3277200)]					lcl|NC_003295.1_gene_3098
comp185632_c2_seq1	310	55.48	lcl|NC_003295.1_gene_3098	89	93.7	6e-20	[gene=rRNA-23S] [locus_tag=RS05581] [location=complement(3274322..3277200)]					lcl|NC_003295.1_gene_3098
comp185880_c2_seq1	546	54.4	lcl|NC_003295.1_gene_3098	88	196	1e-50	[gene=rRNA-23S] [locus_tag=RS05581] [location=complement(3274322..3277200)]					lcl|NC_003295.1_gene_3098
comp185880_c4_seq1	234	55.56	lcl|NC_003295.1_gene_3098	96	135	1e-32	[gene=rRNA-23S] [locus_tag=RS05581] [location=complement(3274322..3277200)]					lcl|NC_003295.1_gene_3098
comp186005_c0_seq1	536	55.22	lcl|NC_003295.1_gene_3098	91	85.7	3e-17	[gene=rRNA-23S] [locus_tag=RS05581] [location=complement(3274322..3277200)]					lcl|NC_003295.1_gene_3098
comp186005_c0_seq2	234	57.26	lcl|NC_003295.1_gene_3098	95	67.9	3e-12	[gene=rRNA-23S] [locus_tag=RS05581] [location=complement(3274322..3277200)]					lcl|NC_003295.1_gene_3098
comp188980_c0_seq1	313	51.12	lcl|NC_003295.1_gene_3098	89	77.8	4e-15	[gene=rRNA-23S] [locus_tag=RS05581] [location=complement(3274322..3277200)]					lcl|NC_003295.1_gene_3098
comp188980_c2_seq1	352	52.56	lcl|NC_003295.1_gene_3098	90	73.8	6e-14	[gene=rRNA-23S] [locus_tag=RS05581] [location=complement(3274322..3277200)]					lcl|NC_003295.1_gene_3098
comp190633_c1_seq1	243	57.2	lcl|NC_003295.1_gene_3098	93	87.7	3e-18	[gene=rRNA-23S] [locus_tag=RS05581] [location=complement(3274322..3277200)]					lcl|NC_003295.1_gene_3098
comp192971_c0_seq1	610	52.46	lcl|NC_003295.1_gene_3098	81	168	3e-42	[gene=rRNA-23S] [locus_tag=RS05581] [location=complement(3274322..3277200)]					lcl|NC_003295.1_gene_3098
comp192971_c0_seq2	272	51.84	lcl|NC_003295.1_gene_3098	84	81.8	2e-16	[gene=rRNA-23S] [locus_tag=RS05581] [location=complement(3274322..3277200)]					lcl|NC_003295.1_gene_3098
comp192971_c0_seq4	317	50.79	lcl|NC_003295.1_gene_3098	81	109	1e-24	[gene=rRNA-23S] [locus_tag=RS05581] [location=complement(3274322..3277200)]					lcl|NC_003295.1_gene_3098
comp192971_c0_seq5	616	52.11	lcl|NC_003295.1_gene_3098	82	194	5e-50	[gene=rRNA-23S] [locus_tag=RS05581] [location=complement(3274322..3277200)]					lcl|NC_003295.1_gene_3098
comp192971_c0_seq6	323	50.15	lcl|NC_003295.1_gene_3098	82	135	2e-32	[gene=rRNA-23S] [locus_tag=RS05581] [location=complement(3274322..3277200)]					lcl|NC_003295.1_gene_3098
comp192971_c0_seq7	429	52.68	lcl|NC_003295.1_gene_3098	83	266	1e-71	[gene=rRNA-23S] [locus_tag=RS05581] [location=complement(3274322..3277200)]					lcl|NC_003295.1_gene_3098
comp192971_c0_seq8	568	50.7	lcl|NC_003295.1_gene_3098	82	182	2e-46	[gene=rRNA-23S] [locus_tag=RS05581] [location=complement(3274322..3277200)]					lcl|NC_003295.1_gene_3098
comp195054_c0_seq1	279	57.35	lcl|NC_003295.1_gene_3098	80	73.8	5e-14	[gene=rRNA-23S] [locus_tag=RS05581] [location=complement(3274322..3277200)]					lcl|NC_003295.1_gene_3098
comp195054_c1_seq1	305	43.61	lcl|NC_003295.1_gene_3098	94	75.8	1e-14	[gene=rRNA-23S] [locus_tag=RS05581] [location=complement(3274322..3277200)]					lcl|NC_003295.1_gene_3098
comp195054_c1_seq2	539	50.65	lcl|NC_003295.1_gene_3098	89	93.7	1e-19	[gene=rRNA-23S] [locus_tag=RS05581] [location=complement(3274322..3277200)]					lcl|NC_003295.1_gene_3098
comp195054_c3_seq1	377	49.34	lcl|NC_003295.1_gene_3098	89	125	2e-29	[gene=rRNA-23S] [locus_tag=RS05581] [location=complement(3274322..3277200)]					lcl|NC_003295.1_gene_3098
comp195054_c3_seq2	326	47.55	lcl|NC_003295.1_gene_3098	86	99.6	1e-21	[gene=rRNA-23S] [locus_tag=RS05581] [location=complement(3274322..3277200)]					lcl|NC_003295.1_gene_3098
comp195054_c3_seq3	362	51.38	lcl|NC_003295.1_gene_3098	82	69.9	1e-12	[gene=rRNA-23S] [locus_tag=RS05581] [location=complement(3274322..3277200)]					lcl|NC_003295.1_gene_3098
comp195054_c3_seq4	387	48.84	lcl|NC_003295.1_gene_3098	87	109	1e-24	[gene=rRNA-23S] [locus_tag=RS05581] [location=complement(3274322..3277200)]					lcl|NC_003295.1_gene_3098
comp196527_c1_seq2	1294	53.4	lcl|NC_003295.1_gene_3098	84	75.8	6e-14	[gene=rRNA-23S] [locus_tag=RS05581] [location=complement(3274322..3277200)]					lcl|NC_003295.1_gene_3098
comp199705_c0_seq1	495	55.96	lcl|NC_003295.1_gene_3098	91	93.7	1e-19	[gene=rRNA-23S] [locus_tag=RS05581] [location=complement(3274322..3277200)]					lcl|NC_003295.1_gene_3098
comp199705_c2_seq1	2109	52.54	lcl|NC_003295.1_gene_3098	87	91.7	2e-18	[gene=rRNA-23S] [locus_tag=RS05581] [location=complement(3274322..3277200)]					lcl|NC_003295.1_gene_3098
comp199705_c2_seq2	3098	50.26	lcl|NC_003295.1_gene_3098	87	91.7	3e-18	[gene=rRNA-23S] [locus_tag=RS05581] [location=complement(3274322..3277200)]					lcl|NC_003295.1_gene_3098
comp199705_c2_seq3	1755	51.85	lcl|NC_003295.1_gene_3098	87	91.7	1e-18	[gene=rRNA-23S] [locus_tag=RS05581] [location=complement(3274322..3277200)]					lcl|NC_003295.1_gene_3098
comp199705_c2_seq4	886	39.73	lcl|NC_003295.1_gene_3098	85	67.9	1e-11	[gene=rRNA-23S] [locus_tag=RS05581] [location=complement(3274322..3277200)]					lcl|NC_003295.1_gene_3098
comp199705_c2_seq5	496	54.44	lcl|NC_003295.1_gene_3098	84	192	1e-49	[gene=rRNA-23S] [locus_tag=RS05581] [location=complement(3274322..3277200)]					lcl|NC_003295.1_gene_3098
comp199705_c2_seq6	2799	47.95	lcl|NC_003295.1_gene_3098	87	91.7	2e-18	[gene=rRNA-23S] [locus_tag=RS05581] [location=complement(3274322..3277200)]					lcl|NC_003295.1_gene_3098
comp199705_c2_seq7	663	54.3	lcl|NC_003295.1_gene_3098	84	147	1e-35	[gene=rRNA-23S] [locus_tag=RS05581] [location=complement(3274322..3277200)]					lcl|NC_003295.1_gene_3098
comp199705_c2_seq8	3812	44.44	lcl|NC_003295.1_gene_3098	87	91.7	3e-18	[gene=rRNA-23S] [locus_tag=RS05581] [location=complement(3274322..3277200)]					lcl|NC_003295.1_gene_3098
comp199705_c2_seq10	2877	46.4	lcl|NC_003295.1_gene_3098	87	91.7	2e-18	[gene=rRNA-23S] [locus_tag=RS05581] [location=complement(3274322..3277200)]					lcl|NC_003295.1_gene_3098
comp199705_c2_seq11	3702	45	lcl|NC_003295.1_gene_3098	87	91.7	3e-18	[gene=rRNA-23S] [locus_tag=RS05581] [location=complement(3274322..3277200)]					lcl|NC_003295.1_gene_3098
comp199705_c2_seq13	1972	52.74	lcl|NC_003295.1_gene_3098	87	91.7	2e-18	[gene=rRNA-23S] [locus_tag=RS05581] [location=complement(3274322..3277200)]					lcl|NC_003295.1_gene_3098
comp199705_c2_seq15	502	54.18	lcl|NC_003295.1_gene_3098	83	228	3e-60	[gene=rRNA-23S] [locus_tag=RS05581] [location=complement(3274322..3277200)]					lcl|NC_003295.1_gene_3098
comp199705_c2_seq18	3357	44.74	lcl|NC_003295.1_gene_3098	87	91.7	3e-18	[gene=rRNA-23S] [locus_tag=RS05581] [location=complement(3274322..3277200)]					lcl|NC_003295.1_gene_3098
comp199705_c2_seq20	2940	46.05	lcl|NC_003295.1_gene_3098	87	91.7	2e-18	[gene=rRNA-23S] [locus_tag=RS05581] [location=complement(3274322..3277200)]					lcl|NC_003295.1_gene_3098
comp199705_c2_seq21	2909	47.1	lcl|NC_003295.1_gene_3098	87	91.7	2e-18	[gene=rRNA-23S] [locus_tag=RS05581] [location=complement(3274322..3277200)]					lcl|NC_003295.1_gene_3098
comp199705_c2_seq23	3495	45.44	lcl|NC_003295.1_gene_3098	87	91.7	3e-18	[gene=rRNA-23S] [locus_tag=RS05581] [location=complement(3274322..3277200)]					lcl|NC_003295.1_gene_3098
comp199705_c2_seq25	461	51.63	lcl|NC_003295.1_gene_3098	87	299	8e-82	[gene=rRNA-23S] [locus_tag=RS05581] [location=complement(3274322..3277200)]					lcl|NC_003295.1_gene_3098
comp202396_c5_seq1	3384	50.5	lcl|NC_003295.1_gene_3098	92	1400	0	[gene=rRNA-23S] [locus_tag=RS05581] [location=complement(3274322..3277200)]					lcl|NC_003295.1_gene_3098
comp202396_c5_seq2	3170	50.6	lcl|NC_003295.1_gene_3098	84	186	6e-47	[gene=rRNA-23S] [locus_tag=RS05581] [location=complement(3274322..3277200)]					lcl|NC_003295.1_gene_3098
comp207503_c3_seq1	2177	50.62	lcl|NC_003295.1_gene_3098	88	1489	0	[gene=rRNA-23S] [locus_tag=RS05581] [location=complement(3274322..3277200)]					lcl|NC_003295.1_gene_3098
comp207503_c3_seq2	804	53.86	lcl|NC_003295.1_gene_3098	97	1429	0	[gene=rRNA-23S] [locus_tag=RS05581] [location=complement(3274322..3277200)]					lcl|NC_003295.1_gene_3098
comp207503_c3_seq3	803	53.55	lcl|NC_003295.1_gene_3098	96	975	0	[gene=rRNA-23S] [locus_tag=RS05581] [location=complement(3274322..3277200)]					lcl|NC_003295.1_gene_3098
comp207503_c3_seq4	338	50.3	lcl|NC_003295.1_gene_3098	95	281	1e-76	[gene=rRNA-23S] [locus_tag=RS05581] [location=complement(3274322..3277200)]					lcl|NC_003295.1_gene_3098
comp207503_c3_seq5	239	52.72	lcl|NC_003295.1_gene_3098	97	337	2e-93	[gene=rRNA-23S] [locus_tag=RS05581] [location=complement(3274322..3277200)]					lcl|NC_003295.1_gene_3098
comp207503_c3_seq6	409	49.88	lcl|NC_003295.1_gene_3098	96	325	1e-89	[gene=rRNA-23S] [locus_tag=RS05581] [location=complement(3274322..3277200)]					lcl|NC_003295.1_gene_3098
comp207503_c3_seq7	462	51.52	lcl|NC_003295.1_gene_3098	97	799	0	[gene=rRNA-23S] [locus_tag=RS05581] [location=complement(3274322..3277200)]					lcl|NC_003295.1_gene_3098
comp207503_c3_seq8	447	51.01	lcl|NC_003295.1_gene_3098	94	333	6e-92	[gene=rRNA-23S] [locus_tag=RS05581] [location=complement(3274322..3277200)]					lcl|NC_003295.1_gene_3098
comp207503_c3_seq9	2079	50.46	lcl|NC_003295.1_gene_3098	85	1124	0	[gene=rRNA-23S] [locus_tag=RS05581] [location=complement(3274322..3277200)]					lcl|NC_003295.1_gene_3098
comp207503_c5_seq1	203	51.23	lcl|NC_003295.1_gene_3098	88	168	8e-43	[gene=rRNA-23S] [locus_tag=RS05581] [location=complement(3274322..3277200)]					lcl|NC_003295.1_gene_3098
comp207503_c7_seq1	367	46.32	lcl|NC_003295.1_gene_3098	91	63.9	6e-11	[gene=rRNA-23S] [locus_tag=RS05581] [location=complement(3274322..3277200)]					lcl|NC_003295.1_gene_3098
comp492291_c0_seq1	303	47.85	lcl|NC_003295.1_gene_3098	83	91.7	2e-19	[gene=rRNA-23S] [locus_tag=RS05581] [location=complement(3274322..3277200)]					lcl|NC_003295.1_gene_3098
comp933328_c0_seq1	308	32.47	lcl|NC_003295.1_gene_3098	88	79.8	9e-16	[gene=rRNA-23S] [locus_tag=RS05581] [location=complement(3274322..3277200)]					lcl|NC_003295.1_gene_3098
comp1283621_c0_seq1	220	53.18	lcl|NC_003295.1_gene_3098	90	65.9	1e-11	[gene=rRNA-23S] [locus_tag=RS05581] [location=complement(3274322..3277200)]					lcl|NC_003295.1_gene_3098
comp1558225_c0_seq1	275	53.82	lcl|NC_003295.1_gene_3098	88	69.9	8e-13	[gene=rRNA-23S] [locus_tag=RS05581] [location=complement(3274322..3277200)]					lcl|NC_003295.1_gene_3098
comp2794680_c0_seq1	294	54.76	lcl|NC_003295.1_gene_3098	92	69.9	8e-13	[gene=rRNA-23S] [locus_tag=RS05581] [location=complement(3274322..3277200)]					lcl|NC_003295.1_gene_3098
comp3245647_c0_seq1	277	34.66	lcl|NC_003295.1_gene_3098	90	63.9	5e-11	[gene=rRNA-23S] [locus_tag=RS05581] [location=complement(3274322..3277200)]					lcl|NC_003295.1_gene_3098
comp3381571_c0_seq1	276	53.62	lcl|NC_003295.1_gene_3098	82	67.9	3e-12	[gene=rRNA-23S] [locus_tag=RS05581] [location=complement(3274322..3277200)]					lcl|NC_003295.1_gene_3098
comp182379_c0_seq1	316	56.96	lcl|NC_003295.1_gene_3099	100	151	3e-37	[gene=tRNA-ileV] [locus_tag=RS05584] [location=complement(3277455..3277530)]					lcl|NC_003295.1_gene_3099
comp182379_c0_seq2	302	56.29	lcl|NC_003295.1_gene_3099	100	151	3e-37	[gene=tRNA-ileV] [locus_tag=RS05584] [location=complement(3277455..3277530)]					lcl|NC_003295.1_gene_3099
comp182379_c0_seq3	235	55.74	lcl|NC_003295.1_gene_3099	98	143	5e-35	[gene=tRNA-ileV] [locus_tag=RS05584] [location=complement(3277455..3277530)]					lcl|NC_003295.1_gene_3099
comp2621288_c0_seq1	405	68.4	lcl|NC_003295.1_gene_31	84	151	4e-37	[gene=slmA] [locus_tag=RSc0031] [location=complement(37200..37856)]					lcl|NC_003295.1_gene_31
comp131651_c0_seq1	236	47.03	lcl|NC_003295.1_gene_3101	84	83.8	4e-17	[gene=rRNA-16S] [locus_tag=RS05580] [location=complement(3277704..3279237)]					lcl|NC_003295.1_gene_3101
comp136125_c0_seq1	236	55.08	lcl|NC_003295.1_gene_3101	84	182	6e-47	[gene=rRNA-16S] [locus_tag=RS05580] [location=complement(3277704..3279237)]					lcl|NC_003295.1_gene_3101
comp142827_c0_seq1	205	55.12	lcl|NC_003295.1_gene_3101	100	406	1e-114	[gene=rRNA-16S] [locus_tag=RS05580] [location=complement(3277704..3279237)]					lcl|NC_003295.1_gene_3101
comp151847_c0_seq1	221	58.82	lcl|NC_003295.1_gene_3101	88	81.8	2e-16	[gene=rRNA-16S] [locus_tag=RS05580] [location=complement(3277704..3279237)]					lcl|NC_003295.1_gene_3101
comp166304_c0_seq1	252	50.79	lcl|NC_003295.1_gene_3101	83	79.8	7e-16	[gene=rRNA-16S] [locus_tag=RS05580] [location=complement(3277704..3279237)]					lcl|NC_003295.1_gene_3101
comp174406_c0_seq1	286	44.41	lcl|NC_003295.1_gene_3101	92	73.8	5e-14	[gene=rRNA-16S] [locus_tag=RS05580] [location=complement(3277704..3279237)]					lcl|NC_003295.1_gene_3101
comp174406_c0_seq2	286	45.45	lcl|NC_003295.1_gene_3101	92	73.8	5e-14	[gene=rRNA-16S] [locus_tag=RS05580] [location=complement(3277704..3279237)]					lcl|NC_003295.1_gene_3101
comp181477_c0_seq1	269	42.01	lcl|NC_003295.1_gene_3101	91	97.6	3e-21	[gene=rRNA-16S] [locus_tag=RS05580] [location=complement(3277704..3279237)]					lcl|NC_003295.1_gene_3101
comp181578_c0_seq3	279	57.71	lcl|NC_003295.1_gene_3101	90	77.8	3e-15	[gene=rRNA-16S] [locus_tag=RS05580] [location=complement(3277704..3279237)]					lcl|NC_003295.1_gene_3101
comp188356_c1_seq1	208	59.62	lcl|NC_003295.1_gene_3101	90	89.7	6e-19	[gene=rRNA-16S] [locus_tag=RS05580] [location=complement(3277704..3279237)]					lcl|NC_003295.1_gene_3101
comp188356_c1_seq2	208	58.17	lcl|NC_003295.1_gene_3101	90	89.7	6e-19	[gene=rRNA-16S] [locus_tag=RS05580] [location=complement(3277704..3279237)]					lcl|NC_003295.1_gene_3101
comp195561_c1_seq1	317	51.42	lcl|NC_003295.1_gene_3101	93	71.9	2e-13	[gene=rRNA-16S] [locus_tag=RS05580] [location=complement(3277704..3279237)]					lcl|NC_003295.1_gene_3101
comp195561_c1_seq2	255	57.65	lcl|NC_003295.1_gene_3101	89	79.8	7e-16	[gene=rRNA-16S] [locus_tag=RS05580] [location=complement(3277704..3279237)]					lcl|NC_003295.1_gene_3101
comp199949_c0_seq1	285	57.54	lcl|NC_003295.1_gene_3101	91	81.8	2e-16	[gene=rRNA-16S] [locus_tag=RS05580] [location=complement(3277704..3279237)]					lcl|NC_003295.1_gene_3101
comp199949_c3_seq1	1325	44.91	lcl|NC_003295.1_gene_3101	93	107	2e-23	[gene=rRNA-16S] [locus_tag=RS05580] [location=complement(3277704..3279237)]					lcl|NC_003295.1_gene_3101
comp199949_c3_seq2	641	51.79	lcl|NC_003295.1_gene_3101	93	107	9e-24	[gene=rRNA-16S] [locus_tag=RS05580] [location=complement(3277704..3279237)]					lcl|NC_003295.1_gene_3101
comp200657_c0_seq1	241	54.77	lcl|NC_003295.1_gene_3101	86	123	5e-29	[gene=rRNA-16S] [locus_tag=RS05580] [location=complement(3277704..3279237)]					lcl|NC_003295.1_gene_3101
comp200657_c0_seq3	214	47.2	lcl|NC_003295.1_gene_3101	95	77.8	2e-15	[gene=rRNA-16S] [locus_tag=RS05580] [location=complement(3277704..3279237)]					lcl|NC_003295.1_gene_3101
comp200657_c0_seq4	266	51.5	lcl|NC_003295.1_gene_3101	84	85.7	1e-17	[gene=rRNA-16S] [locus_tag=RS05580] [location=complement(3277704..3279237)]					lcl|NC_003295.1_gene_3101
comp200657_c0_seq5	460	55	lcl|NC_003295.1_gene_3101	82	97.6	6e-21	[gene=rRNA-16S] [locus_tag=RS05580] [location=complement(3277704..3279237)]					lcl|NC_003295.1_gene_3101
comp200657_c0_seq7	460	55.22	lcl|NC_003295.1_gene_3101	82	97.6	6e-21	[gene=rRNA-16S] [locus_tag=RS05580] [location=complement(3277704..3279237)]					lcl|NC_003295.1_gene_3101
comp202396_c1_seq1	4123	37.3	lcl|NC_003295.1_gene_3101	90	131	4e-30	[gene=rRNA-16S] [locus_tag=RS05580] [location=complement(3277704..3279237)]					lcl|NC_003295.1_gene_3101
comp202396_c1_seq2	2150	44.14	lcl|NC_003295.1_gene_3101	90	131	2e-30	[gene=rRNA-16S] [locus_tag=RS05580] [location=complement(3277704..3279237)]					lcl|NC_003295.1_gene_3101
comp202396_c1_seq3	2104	43.63	lcl|NC_003295.1_gene_3101	90	131	2e-30	[gene=rRNA-16S] [locus_tag=RS05580] [location=complement(3277704..3279237)]					lcl|NC_003295.1_gene_3101
comp202396_c1_seq4	4056	37.08	lcl|NC_003295.1_gene_3101	90	131	4e-30	[gene=rRNA-16S] [locus_tag=RS05580] [location=complement(3277704..3279237)]					lcl|NC_003295.1_gene_3101
comp202396_c1_seq9	2083	43.93	lcl|NC_003295.1_gene_3101	90	131	2e-30	[gene=rRNA-16S] [locus_tag=RS05580] [location=complement(3277704..3279237)]					lcl|NC_003295.1_gene_3101
comp202396_c1_seq10	2171	43.85	lcl|NC_003295.1_gene_3101	90	131	2e-30	[gene=rRNA-16S] [locus_tag=RS05580] [location=complement(3277704..3279237)]					lcl|NC_003295.1_gene_3101
comp202396_c1_seq11	4144	37.19	lcl|NC_003295.1_gene_3101	90	131	4e-30	[gene=rRNA-16S] [locus_tag=RS05580] [location=complement(3277704..3279237)]					lcl|NC_003295.1_gene_3101
comp202396_c1_seq12	4077	36.96	lcl|NC_003295.1_gene_3101	90	131	4e-30	[gene=rRNA-16S] [locus_tag=RS05580] [location=complement(3277704..3279237)]					lcl|NC_003295.1_gene_3101
comp202396_c4_seq1	285	55.09	lcl|NC_003295.1_gene_3101	91	83.8	5e-17	[gene=rRNA-16S] [locus_tag=RS05580] [location=complement(3277704..3279237)]					lcl|NC_003295.1_gene_3101
comp202396_c6_seq1	264	53.03	lcl|NC_003295.1_gene_3101	88	73.8	5e-14	[gene=rRNA-16S] [locus_tag=RS05580] [location=complement(3277704..3279237)]					lcl|NC_003295.1_gene_3101
comp202396_c6_seq2	265	53.21	lcl|NC_003295.1_gene_3101	88	73.8	5e-14	[gene=rRNA-16S] [locus_tag=RS05580] [location=complement(3277704..3279237)]					lcl|NC_003295.1_gene_3101
comp202396_c9_seq1	656	55.03	lcl|NC_003295.1_gene_3101	89	161	7e-40	[gene=rRNA-16S] [locus_tag=RS05580] [location=complement(3277704..3279237)]					lcl|NC_003295.1_gene_3101
comp202396_c9_seq2	723	55.33	lcl|NC_003295.1_gene_3101	89	141	7e-34	[gene=rRNA-16S] [locus_tag=RS05580] [location=complement(3277704..3279237)]					lcl|NC_003295.1_gene_3101
comp202396_c9_seq3	694	54.03	lcl|NC_003295.1_gene_3101	88	151	7e-37	[gene=rRNA-16S] [locus_tag=RS05580] [location=complement(3277704..3279237)]					lcl|NC_003295.1_gene_3101
comp202396_c9_seq4	270	49.63	lcl|NC_003295.1_gene_3101	90	109	9e-25	[gene=rRNA-16S] [locus_tag=RS05580] [location=complement(3277704..3279237)]					lcl|NC_003295.1_gene_3101
comp202396_c9_seq5	232	51.72	lcl|NC_003295.1_gene_3101	91	119	8e-28	[gene=rRNA-16S] [locus_tag=RS05580] [location=complement(3277704..3279237)]					lcl|NC_003295.1_gene_3101
comp202396_c9_seq6	724	57.32	lcl|NC_003295.1_gene_3101	90	147	1e-35	[gene=rRNA-16S] [locus_tag=RS05580] [location=complement(3277704..3279237)]					lcl|NC_003295.1_gene_3101
comp202396_c9_seq7	695	56.12	lcl|NC_003295.1_gene_3101	88	157	1e-38	[gene=rRNA-16S] [locus_tag=RS05580] [location=complement(3277704..3279237)]					lcl|NC_003295.1_gene_3101
comp202396_c9_seq8	271	54.98	lcl|NC_003295.1_gene_3101	90	115	1e-26	[gene=rRNA-16S] [locus_tag=RS05580] [location=complement(3277704..3279237)]					lcl|NC_003295.1_gene_3101
comp202396_c9_seq9	688	56.25	lcl|NC_003295.1_gene_3101	90	151	7e-37	[gene=rRNA-16S] [locus_tag=RS05580] [location=complement(3277704..3279237)]					lcl|NC_003295.1_gene_3101
comp202396_c9_seq10	701	56.49	lcl|NC_003295.1_gene_3101	90	151	7e-37	[gene=rRNA-16S] [locus_tag=RS05580] [location=complement(3277704..3279237)]					lcl|NC_003295.1_gene_3101
comp202396_c9_seq11	685	56.35	lcl|NC_003295.1_gene_3101	90	151	7e-37	[gene=rRNA-16S] [locus_tag=RS05580] [location=complement(3277704..3279237)]					lcl|NC_003295.1_gene_3101
comp202396_c9_seq12	659	54.93	lcl|NC_003295.1_gene_3101	89	161	7e-40	[gene=rRNA-16S] [locus_tag=RS05580] [location=complement(3277704..3279237)]					lcl|NC_003295.1_gene_3101
comp202396_c9_seq13	235	51.49	lcl|NC_003295.1_gene_3101	91	119	8e-28	[gene=rRNA-16S] [locus_tag=RS05580] [location=complement(3277704..3279237)]					lcl|NC_003295.1_gene_3101
comp202396_c10_seq1	406	37.19	lcl|NC_003295.1_gene_3101	91	63.9	7e-11	[gene=rRNA-16S] [locus_tag=RS05580] [location=complement(3277704..3279237)]					lcl|NC_003295.1_gene_3101
comp202396_c10_seq2	246	42.28	lcl|NC_003295.1_gene_3101	93	71.9	2e-13	[gene=rRNA-16S] [locus_tag=RS05580] [location=complement(3277704..3279237)]					lcl|NC_003295.1_gene_3101
comp203111_c0_seq1	384	52.08	lcl|NC_003295.1_gene_3101	93	297	3e-81	[gene=rRNA-16S] [locus_tag=RS05580] [location=complement(3277704..3279237)]					lcl|NC_003295.1_gene_3101
comp203111_c0_seq2	1484	54.11	lcl|NC_003295.1_gene_3101	89	1522	0	[gene=rRNA-16S] [locus_tag=RS05580] [location=complement(3277704..3279237)]					lcl|NC_003295.1_gene_3101
comp203111_c0_seq3	517	53.97	lcl|NC_003295.1_gene_3101	90	617	1e-177	[gene=rRNA-16S] [locus_tag=RS05580] [location=complement(3277704..3279237)]					lcl|NC_003295.1_gene_3101
comp203111_c0_seq4	389	56.3	lcl|NC_003295.1_gene_3101	85	91.7	3e-19	[gene=rRNA-16S] [locus_tag=RS05580] [location=complement(3277704..3279237)]					lcl|NC_003295.1_gene_3101
comp203111_c0_seq5	516	53.68	lcl|NC_003295.1_gene_3101	96	716	0	[gene=rRNA-16S] [locus_tag=RS05580] [location=complement(3277704..3279237)]					lcl|NC_003295.1_gene_3101
comp203111_c0_seq6	221	51.13	lcl|NC_003295.1_gene_3101	100	95.6	1e-20	[gene=rRNA-16S] [locus_tag=RS05580] [location=complement(3277704..3279237)]					lcl|NC_003295.1_gene_3101
comp203111_c0_seq7	1312	55.26	lcl|NC_003295.1_gene_3101	89	1292	0	[gene=rRNA-16S] [locus_tag=RS05580] [location=complement(3277704..3279237)]					lcl|NC_003295.1_gene_3101
comp203111_c0_seq8	306	53.92	lcl|NC_003295.1_gene_3101	93	311	1e-85	[gene=rRNA-16S] [locus_tag=RS05580] [location=complement(3277704..3279237)]					lcl|NC_003295.1_gene_3101
comp203111_c0_seq9	479	50.31	lcl|NC_003295.1_gene_3101	93	83.8	9e-17	[gene=rRNA-16S] [locus_tag=RS05580] [location=complement(3277704..3279237)]					lcl|NC_003295.1_gene_3101
comp203111_c0_seq10	728	54.53	lcl|NC_003295.1_gene_3101	89	363	1e-100	[gene=rRNA-16S] [locus_tag=RS05580] [location=complement(3277704..3279237)]					lcl|NC_003295.1_gene_3101
comp203111_c0_seq11	638	52.82	lcl|NC_003295.1_gene_3101	88	353	9e-98	[gene=rRNA-16S] [locus_tag=RS05580] [location=complement(3277704..3279237)]					lcl|NC_003295.1_gene_3101
comp203111_c0_seq12	497	50.3	lcl|NC_003295.1_gene_3101	95	206	1e-53	[gene=rRNA-16S] [locus_tag=RS05580] [location=complement(3277704..3279237)]					lcl|NC_003295.1_gene_3101
comp203111_c0_seq13	678	54.72	lcl|NC_003295.1_gene_3101	94	890	0	[gene=rRNA-16S] [locus_tag=RS05580] [location=complement(3277704..3279237)]					lcl|NC_003295.1_gene_3101
comp203111_c0_seq14	268	52.99	lcl|NC_003295.1_gene_3101	94	396	1e-111	[gene=rRNA-16S] [locus_tag=RS05580] [location=complement(3277704..3279237)]					lcl|NC_003295.1_gene_3101
comp203111_c0_seq15	568	52.82	lcl|NC_003295.1_gene_3101	89	504	1e-143	[gene=rRNA-16S] [locus_tag=RS05580] [location=complement(3277704..3279237)]					lcl|NC_003295.1_gene_3101
comp203111_c1_seq1	528	53.98	lcl|NC_003295.1_gene_3101	90	662	0	[gene=rRNA-16S] [locus_tag=RS05580] [location=complement(3277704..3279237)]					lcl|NC_003295.1_gene_3101
comp203111_c1_seq2	498	54.82	lcl|NC_003295.1_gene_3101	90	601	1e-172	[gene=rRNA-16S] [locus_tag=RS05580] [location=complement(3277704..3279237)]					lcl|NC_003295.1_gene_3101
comp256278_c0_seq1	262	46.18	lcl|NC_003295.1_gene_3101	93	67.9	3e-12	[gene=rRNA-16S] [locus_tag=RS05580] [location=complement(3277704..3279237)]					lcl|NC_003295.1_gene_3101
comp520167_c0_seq1	210	52.38	lcl|NC_003295.1_gene_3101	94	103	4e-23	[gene=rRNA-16S] [locus_tag=RS05580] [location=complement(3277704..3279237)]					lcl|NC_003295.1_gene_3101
comp4470707_c0_seq1	224	49.55	lcl|NC_003295.1_gene_3101	93	89.7	7e-19	[gene=rRNA-16S] [locus_tag=RS05580] [location=complement(3277704..3279237)]					lcl|NC_003295.1_gene_3101
comp3613857_c0_seq1	257	63.42	lcl|NC_003295.1_gene_3103	92	254	2e-68	[gene=glpR] [locus_tag=RSc3044] [location=complement(3280710..3281495)]					lcl|NC_003295.1_gene_3103
comp2877682_c0_seq1	281	64.06	lcl|NC_003295.1_gene_3107	93	422	1e-119	[locus_tag=RSc3048] [location=3285439..3286329]					lcl|NC_003295.1_gene_3107
comp62372_c0_seq1	355	57.18	lcl|NC_003295.1_gene_3108	90	297	2e-81	[locus_tag=RSc3049] [location=3286322..3287152]					lcl|NC_003295.1_gene_3108
comp4424573_c0_seq1	307	63.52	lcl|NC_003295.1_gene_3113	91	139	1e-33	[locus_tag=RSc3054] [location=3291636..3292262]					lcl|NC_003295.1_gene_3113
comp156231_c0_seq1	214	71.03	lcl|NC_003295.1_gene_3118	90	254	2e-68	[locus_tag=RSc3059] [location=3295987..3297282]					lcl|NC_003295.1_gene_3118
comp2752777_c0_seq1	300	71.67	lcl|NC_003295.1_gene_312	86	212	9e-56	[locus_tag=RSc0311] [location=complement(342361..343248)]					lcl|NC_003295.1_gene_312
comp82914_c0_seq1	353	66.01	lcl|NC_003295.1_gene_313	84	101	3e-22	[gene=birA] [locus_tag=RSc0312] [location=complement(343245..344135)]					lcl|NC_003295.1_gene_313
comp1572885_c0_seq1	540	66.11	lcl|NC_003295.1_gene_3131	99	837	0	[locus_tag=RSc3072] [location=complement(3310525..3310950)]					lcl|NC_003295.1_gene_3131
comp4427414_c0_seq1	245	69.39	lcl|NC_003295.1_gene_3136	84	192	7e-50	[locus_tag=RSc3077] [location=complement(3313181..3314359)]					lcl|NC_003295.1_gene_3136
comp2560887_c0_seq1	245	66.12	lcl|NC_003295.1_gene_3138	90	109	8e-25	[locus_tag=RSc3079] [location=3315237..3318221]					lcl|NC_003295.1_gene_3138
comp83229_c0_seq1	421	63.66	lcl|NC_003295.1_gene_3142	85	202	1e-52	[locus_tag=RSc3083] [location=complement(3320489..3320902)]					lcl|NC_003295.1_gene_3142
comp138657_c1_seq1	309	64.08	lcl|NC_003295.1_gene_3144	100	151	3e-37	[gene=tRNA-argX] [locus_tag=RS00484] [location=3322311..3322386]					lcl|NC_003295.1_gene_3144
comp64827_c0_seq1	217	67.74	lcl|NC_003295.1_gene_3146	100	250	3e-67	[gene=hpiS] [locus_tag=RSc3086] [location=3324138..3324449]					lcl|NC_003295.1_gene_3146
comp16757_c0_seq1	258	67.44	lcl|NC_003295.1_gene_3147	87	254	2e-68	[gene=kdpE] [locus_tag=RSc3087] [location=3324532..3325236]					lcl|NC_003295.1_gene_3147
comp2794093_c0_seq1	380	64.74	lcl|NC_003295.1_gene_3151	83	155	2e-38	[locus_tag=RSc3091] [location=complement(3327984..3329114)]					lcl|NC_003295.1_gene_3151
comp3420034_c0_seq1	240	54.17	lcl|NC_003295.1_gene_3151	97	87.7	3e-18	[locus_tag=RSc3091] [location=complement(3327984..3329114)]					lcl|NC_003295.1_gene_3151
comp3588843_c0_seq1	203	61.08	lcl|NC_003295.1_gene_3151	100	383	1e-107	[locus_tag=RSc3091] [location=complement(3327984..3329114)]					lcl|NC_003295.1_gene_3151
comp20169_c0_seq1	330	64.55	lcl|NC_003295.1_gene_3153	92	428	1e-121	[locus_tag=RSc3093] [location=complement(3330055..3331365)]					lcl|NC_003295.1_gene_3153
comp2622891_c0_seq1	263	65.78	lcl|NC_003295.1_gene_3156	89	301	1e-82	[gene=kefC] [locus_tag=RSc3096] [location=complement(3333347..3335245)]					lcl|NC_003295.1_gene_3156
comp2647385_c0_seq1	266	68.42	lcl|NC_003295.1_gene_3158	100	339	5e-94	[locus_tag=RSc3098] [location=3336227..3336922]					lcl|NC_003295.1_gene_3158
comp3912792_c0_seq1	261	68.58	lcl|NC_003295.1_gene_3162	89	303	3e-83	[locus_tag=RSc3102] [location=complement(3340544..3341032)]					lcl|NC_003295.1_gene_3162
comp104278_c0_seq1	239	64.44	lcl|NC_003295.1_gene_3163	95	341	1e-94	[locus_tag=RSc3103] [location=3341193..3342296]					lcl|NC_003295.1_gene_3163
comp167969_c0_seq1	236	64.41	lcl|NC_003295.1_gene_3163	92	157	4e-39	[locus_tag=RSc3103] [location=3341193..3342296]					lcl|NC_003295.1_gene_3163
comp3847577_c0_seq1	294	63.95	lcl|NC_003295.1_gene_3163	92	389	1e-109	[locus_tag=RSc3103] [location=3341193..3342296]					lcl|NC_003295.1_gene_3163
comp157453_c0_seq1	227	66.08	lcl|NC_003295.1_gene_3164	100	450	1e-127	[locus_tag=RSc3104] [location=complement(3342387..3342971)]					lcl|NC_003295.1_gene_3164
comp157453_c1_seq1	354	67.51	lcl|NC_003295.1_gene_3164	95	571	1e-163	[locus_tag=RSc3104] [location=complement(3342387..3342971)]					lcl|NC_003295.1_gene_3164
comp89971_c0_seq1	406	65.02	lcl|NC_003295.1_gene_3174	89	464	1e-131	[gene=gspD] [locus_tag=RSc3114] [location=3350185..3352602]					lcl|NC_003295.1_gene_3174
comp36576_c0_seq1	257	67.7	lcl|NC_003295.1_gene_3175	95	396	1e-111	[gene=gspE] [locus_tag=RSc3115] [location=3352592..3354193]					lcl|NC_003295.1_gene_3175
comp39640_c0_seq1	279	67.74	lcl|NC_003295.1_gene_3175	87	238	1e-63	[gene=gspE] [locus_tag=RSc3115] [location=3352592..3354193]					lcl|NC_003295.1_gene_3175
comp1799721_c0_seq1	288	64.24	lcl|NC_003295.1_gene_3176	85	222	9e-59	[gene=gspF] [locus_tag=RSc3116] [location=3354195..3355406]					lcl|NC_003295.1_gene_3176
comp3431442_c0_seq1	299	61.54	lcl|NC_003295.1_gene_3176	90	363	1e-101	[gene=gspF] [locus_tag=RSc3116] [location=3354195..3355406]					lcl|NC_003295.1_gene_3176
comp4416682_c0_seq1	211	66.82	lcl|NC_003295.1_gene_318	85	157	3e-39	[locus_tag=RSc0317] [location=347988..349214]					lcl|NC_003295.1_gene_318
comp9399_c0_seq1	405	66.91	lcl|NC_003295.1_gene_3182	80	119	1e-27	[locus_tag=RSc3122] [location=3361405..3364968]					lcl|NC_003295.1_gene_3182
comp9399_c1_seq1	489	68.92	lcl|NC_003295.1_gene_3182	88	109	2e-24	[locus_tag=RSc3122] [location=3361405..3364968]					lcl|NC_003295.1_gene_3182
comp64478_c0_seq1	420	67.14	lcl|NC_003295.1_gene_3182	82	188	2e-48	[locus_tag=RSc3122] [location=3361405..3364968]					lcl|NC_003295.1_gene_3182
comp481589_c0_seq1	458	65.5	lcl|NC_003295.1_gene_3182	87	83.8	9e-17	[locus_tag=RSc3122] [location=3361405..3364968]					lcl|NC_003295.1_gene_3182
comp6707_c0_seq1	1310	62.52	lcl|NC_003295.1_gene_3188	82	65.9	6e-11	[gene=exaC] [locus_tag=RSc3128] [location=complement(3372902..3374422)]					lcl|NC_003295.1_gene_3188
comp58309_c0_seq1	254	66.54	lcl|NC_003295.1_gene_3188	94	87.7	3e-18	[gene=exaC] [locus_tag=RSc3128] [location=complement(3372902..3374422)]					lcl|NC_003295.1_gene_3188
comp129203_c0_seq1	600	66.83	lcl|NC_003295.1_gene_3188	84	254	6e-68	[gene=exaC] [locus_tag=RSc3128] [location=complement(3372902..3374422)]					lcl|NC_003295.1_gene_3188
comp129203_c0_seq2	598	70.57	lcl|NC_003295.1_gene_3188	84	270	9e-73	[gene=exaC] [locus_tag=RSc3128] [location=complement(3372902..3374422)]					lcl|NC_003295.1_gene_3188
comp157855_c0_seq1	1143	66.93	lcl|NC_003295.1_gene_3188	84	333	1e-91	[gene=exaC] [locus_tag=RSc3128] [location=complement(3372902..3374422)]					lcl|NC_003295.1_gene_3188
comp5827225_c0_seq1	214	61.21	lcl|NC_003295.1_gene_3188	81	65.9	9e-12	[gene=exaC] [locus_tag=RSc3128] [location=complement(3372902..3374422)]					lcl|NC_003295.1_gene_3188
comp4344901_c0_seq1	232	66.81	lcl|NC_003295.1_gene_3189	100	69.9	6e-13	[locus_tag=RSc3129] [location=3374673..3376586]					lcl|NC_003295.1_gene_3189
comp165868_c1_seq1	1551	69.12	lcl|NC_003295.1_gene_3190	85	246	4e-65	[gene=adhA] [locus_tag=RSc3130] [location=3376654..3377679]					lcl|NC_003295.1_gene_3190
comp4652462_c0_seq1	230	67.83	lcl|NC_003295.1_gene_3191	89	262	8e-71	[gene=ldhA] [locus_tag=RSc3131] [location=3377711..3378739]					lcl|NC_003295.1_gene_3191
comp60491_c0_seq1	313	71.88	lcl|NC_003295.1_gene_3194	90	319	6e-88	[locus_tag=RSc3134] [location=3380300..3381544]					lcl|NC_003295.1_gene_3194
comp2800391_c0_seq1	278	62.23	lcl|NC_003295.1_gene_3195	83	165	2e-41	[locus_tag=RSc3135] [location=3381712..3382566]					lcl|NC_003295.1_gene_3195
comp3854_c1_seq1	255	68.24	lcl|NC_003295.1_gene_3196	93	69.9	7e-13	[locus_tag=RSc3136] [location=complement(3382588..3384573)]					lcl|NC_003295.1_gene_3196
comp61604_c0_seq1	227	63.44	lcl|NC_003295.1_gene_3196	88	77.8	3e-15	[locus_tag=RSc3136] [location=complement(3382588..3384573)]					lcl|NC_003295.1_gene_3196
comp164830_c1_seq2	374	68.45	lcl|NC_003295.1_gene_3196	94	147	6e-36	[locus_tag=RSc3136] [location=complement(3382588..3384573)]					lcl|NC_003295.1_gene_3196
comp164830_c1_seq3	359	62.4	lcl|NC_003295.1_gene_3196	94	147	5e-36	[locus_tag=RSc3136] [location=complement(3382588..3384573)]					lcl|NC_003295.1_gene_3196
comp1494155_c0_seq1	362	73.2	lcl|NC_003295.1_gene_3196	91	63.9	6e-11	[locus_tag=RSc3136] [location=complement(3382588..3384573)]					lcl|NC_003295.1_gene_3196
comp4569_c0_seq1	293	70.65	lcl|NC_003295.1_gene_320	90	63.9	5e-11	[gene=plcN] [locus_tag=RSc0319] [location=349719..351821]					lcl|NC_003295.1_gene_320
comp75925_c0_seq1	276	64.49	lcl|NC_003295.1_gene_320	85	174	2e-44	[gene=plcN] [locus_tag=RSc0319] [location=349719..351821]					lcl|NC_003295.1_gene_320
comp2558204_c0_seq1	280	66.43	lcl|NC_003295.1_gene_320	82	159	1e-39	[gene=plcN] [locus_tag=RSc0319] [location=349719..351821]					lcl|NC_003295.1_gene_320
comp2726375_c0_seq1	247	70.85	lcl|NC_003295.1_gene_3210	100	127	3e-30	[locus_tag=RSc3150] [location=3400648..3403942]					lcl|NC_003295.1_gene_3210
comp2633417_c0_seq1	287	63.76	lcl|NC_003295.1_gene_3218	82	172	8e-44	[locus_tag=RSc3158] [location=3412687..3413964]					lcl|NC_003295.1_gene_3218
comp68631_c0_seq1	342	65.2	lcl|NC_003295.1_gene_323	87	272	1e-73	[gene=lipA] [locus_tag=RSc0322] [location=complement(354674..355675)]					lcl|NC_003295.1_gene_323
comp82840_c0_seq1	298	65.1	lcl|NC_003295.1_gene_323	84	99.6	9e-22	[gene=lipA] [locus_tag=RSc0322] [location=complement(354674..355675)]					lcl|NC_003295.1_gene_323
comp2559673_c0_seq1	401	68.33	lcl|NC_003295.1_gene_323	87	206	8e-54	[gene=lipA] [locus_tag=RSc0322] [location=complement(354674..355675)]					lcl|NC_003295.1_gene_323
comp2776272_c0_seq1	367	62.94	lcl|NC_003295.1_gene_323	93	389	1e-109	[gene=lipA] [locus_tag=RSc0322] [location=complement(354674..355675)]					lcl|NC_003295.1_gene_323
comp1262706_c0_seq1	378	64.02	lcl|NC_003295.1_gene_325	98	615	1e-177	[locus_tag=RSc0324] [location=complement(356605..356964)]					lcl|NC_003295.1_gene_325
comp5413860_c0_seq1	230	67.83	lcl|NC_003295.1_gene_3259	99	448	1e-127	[gene=tISRso1] [locus_tag=RSc3199] [location=3460622..3461446]					lcl|NC_003295.1_gene_3259
comp135312_c0_seq1	436	62.16	lcl|NC_003295.1_gene_3265	89	484	1e-137	[locus_tag=RSc3205] [location=complement(3464759..3467881)]					lcl|NC_003295.1_gene_3265
comp155535_c0_seq1	288	63.19	lcl|NC_003295.1_gene_3265	89	317	2e-87	[locus_tag=RSc3205] [location=complement(3464759..3467881)]					lcl|NC_003295.1_gene_3265
comp4535118_c0_seq1	269	67.29	lcl|NC_003295.1_gene_3266	89	311	1e-85	[locus_tag=RSc3206] [location=complement(3467878..3468993)]					lcl|NC_003295.1_gene_3266
comp5137920_c0_seq1	281	66.55	lcl|NC_003295.1_gene_3266	87	204	2e-53	[locus_tag=RSc3206] [location=complement(3467878..3468993)]					lcl|NC_003295.1_gene_3266
comp84872_c0_seq1	407	65.11	lcl|NC_003295.1_gene_3268	87	402	1e-113	[locus_tag=RSc3208] [location=3469781..3471241]					lcl|NC_003295.1_gene_3268
comp6221270_c0_seq1	284	60.92	lcl|NC_003295.1_gene_3269	91	190	3e-49	[locus_tag=RSc3209] [location=3471334..3472140]					lcl|NC_003295.1_gene_3269
comp14565_c0_seq1	335	69.25	lcl|NC_003295.1_gene_327	92	93.7	7e-20	[locus_tag=RSc0326] [location=complement(358145..358438)]					lcl|NC_003295.1_gene_327
comp99599_c0_seq1	254	63.78	lcl|NC_003295.1_gene_328	87	226	5e-60	[gene=dac] [locus_tag=RSc0327] [location=complement(358458..359651)]					lcl|NC_003295.1_gene_328
comp158411_c1_seq1	302	63.25	lcl|NC_003295.1_gene_33	90	339	6e-94	[gene=argB] [locus_tag=RSc0033] [location=complement(38758..39690)]					lcl|NC_003295.1_gene_33
comp4448177_c0_seq1	212	67.92	lcl|NC_003295.1_gene_3314	87	210	3e-55	[locus_tag=RSc3253] [location=complement(3508552..3510270)]					lcl|NC_003295.1_gene_3314
comp4499524_c0_seq1	380	65.53	lcl|NC_003295.1_gene_332	84	258	2e-69	[gene=dctB2] [locus_tag=RSc0331] [location=362536..364533]					lcl|NC_003295.1_gene_332
comp58204_c0_seq1	222	62.61	lcl|NC_003295.1_gene_3322	87	214	2e-56	[locus_tag=RSc3261] [location=complement(3514083..3515009)]					lcl|NC_003295.1_gene_3322
comp62101_c0_seq1	280	63.21	lcl|NC_003295.1_gene_3325	85	149	1e-36	[locus_tag=RSc3264] [location=complement(3516874..3517689)]					lcl|NC_003295.1_gene_3325
comp103593_c0_seq1	223	65.47	lcl|NC_003295.1_gene_3329	86	137	3e-33	[locus_tag=RSc3268] [location=3519959..3520633]					lcl|NC_003295.1_gene_3329
comp2844090_c0_seq1	301	64.12	lcl|NC_003295.1_gene_3336	100	379	1e-106	[gene=dctA3] [locus_tag=RSc3275] [location=3526243..3527583]					lcl|NC_003295.1_gene_3336
comp3272545_c0_seq1	299	64.55	lcl|NC_003295.1_gene_3336	89	355	1e-98	[gene=dctA3] [locus_tag=RSc3275] [location=3526243..3527583]					lcl|NC_003295.1_gene_3336
comp3260304_c0_seq1	256	65.23	lcl|NC_003295.1_gene_3337	94	351	1e-97	[locus_tag=RSc3276] [location=3527614..3528303]					lcl|NC_003295.1_gene_3337
comp3279109_c0_seq1	232	58.19	lcl|NC_003295.1_gene_3342	85	121	2e-28	[gene=gcl] [locus_tag=RSc3281] [location=3530896..3532671]					lcl|NC_003295.1_gene_3342
comp4493317_c0_seq1	290	60.34	lcl|NC_003295.1_gene_3343	91	178	1e-45	[gene=hyi] [locus_tag=RSc3282] [location=3532701..3533483]					lcl|NC_003295.1_gene_3343
comp1467628_c0_seq1	325	68.31	lcl|NC_003295.1_gene_3344	100	644	0	[gene=glxR] [locus_tag=RSc3283] [location=3533964..3534875]					lcl|NC_003295.1_gene_3344
comp103214_c0_seq2	268	70.9	lcl|NC_003295.1_gene_3345	100	531	1e-152	[gene=hemN] [locus_tag=RSc3284] [location=complement(3534913..3536445)]					lcl|NC_003295.1_gene_3345
comp115169_c0_seq1	824	69.42	lcl|NC_003295.1_gene_3345	84	65.9	4e-11	[gene=hemN] [locus_tag=RSc3284] [location=complement(3534913..3536445)]					lcl|NC_003295.1_gene_3345
comp155835_c0_seq1	232	61.21	lcl|NC_003295.1_gene_3345	86	67.9	3e-12	[gene=hemN] [locus_tag=RSc3284] [location=complement(3534913..3536445)]					lcl|NC_003295.1_gene_3345
comp2594193_c0_seq1	254	72.44	lcl|NC_003295.1_gene_3345	100	321	1e-88	[gene=hemN] [locus_tag=RSc3284] [location=complement(3534913..3536445)]					lcl|NC_003295.1_gene_3345
comp4639475_c0_seq1	525	68.38	lcl|NC_003295.1_gene_3345	99	884	0	[gene=hemN] [locus_tag=RSc3284] [location=complement(3534913..3536445)]					lcl|NC_003295.1_gene_3345
comp3573434_c0_seq1	248	62.1	lcl|NC_003295.1_gene_3346	87	186	4e-48	[locus_tag=RSc3285] [location=3536624..3537721]					lcl|NC_003295.1_gene_3346
comp4669653_c0_seq1	372	64.78	lcl|NC_003295.1_gene_3354	94	345	1e-95	[gene=gcvT] [locus_tag=RSc3293] [location=3545939..3547066]					lcl|NC_003295.1_gene_3354
comp20376_c0_seq1	589	57.22	lcl|NC_003295.1_gene_3356	90	65.9	3e-11	[gene=gcvP] [locus_tag=RSc3295] [location=3547560..3550508]					lcl|NC_003295.1_gene_3356
comp111229_c0_seq1	210	63.81	lcl|NC_003295.1_gene_3356	89	242	7e-65	[gene=gcvP] [locus_tag=RSc3295] [location=3547560..3550508]					lcl|NC_003295.1_gene_3356
comp151825_c0_seq1	1009	66.2	lcl|NC_003295.1_gene_3356	84	103	2e-22	[gene=gcvP] [locus_tag=RSc3295] [location=3547560..3550508]					lcl|NC_003295.1_gene_3356
comp154945_c0_seq1	420	54.29	lcl|NC_003295.1_gene_3356	88	69.9	1e-12	[gene=gcvP] [locus_tag=RSc3295] [location=3547560..3550508]					lcl|NC_003295.1_gene_3356
comp1423013_c0_seq1	1448	56.7	lcl|NC_003295.1_gene_3356	89	75.8	7e-14	[gene=gcvP] [locus_tag=RSc3295] [location=3547560..3550508]					lcl|NC_003295.1_gene_3356
comp2618495_c0_seq1	814	62.41	lcl|NC_003295.1_gene_3356	86	81.8	6e-16	[gene=gcvP] [locus_tag=RSc3295] [location=3547560..3550508]					lcl|NC_003295.1_gene_3356
comp3313300_c0_seq1	206	63.59	lcl|NC_003295.1_gene_3356	86	97.6	3e-21	[gene=gcvP] [locus_tag=RSc3295] [location=3547560..3550508]					lcl|NC_003295.1_gene_3356
comp1812407_c0_seq1	243	64.2	lcl|NC_003295.1_gene_3357	89	264	2e-71	[gene=sdaA2] [locus_tag=RSc3296] [location=3550647..3552023]					lcl|NC_003295.1_gene_3357
comp4631176_c0_seq1	270	67.04	lcl|NC_003295.1_gene_3358	85	167	4e-42	[locus_tag=RSc3297] [location=3552725..3554776]					lcl|NC_003295.1_gene_3358
comp4511080_c0_seq1	215	66.51	lcl|NC_003295.1_gene_3359	94	323	2e-89	[locus_tag=RSc3298] [location=complement(3554940..3556073)]					lcl|NC_003295.1_gene_3359
comp3274725_c0_seq1	263	69.96	lcl|NC_003295.1_gene_3360	85	220	3e-58	[locus_tag=RSc3299] [location=complement(3556079..3557302)]					lcl|NC_003295.1_gene_3360
comp149117_c0_seq1	207	65.22	lcl|NC_003295.1_gene_3361	90	236	4e-63	[locus_tag=RSc3300] [location=complement(3557507..3558640)]					lcl|NC_003295.1_gene_3361
comp157728_c0_seq1	561	66.13	lcl|NC_003295.1_gene_3361	81	67.9	6e-12	[locus_tag=RSc3300] [location=complement(3557507..3558640)]					lcl|NC_003295.1_gene_3361
comp5070876_c0_seq1	255	62.35	lcl|NC_003295.1_gene_3361	87	254	2e-68	[locus_tag=RSc3300] [location=complement(3557507..3558640)]					lcl|NC_003295.1_gene_3361
comp142397_c0_seq1	213	71.36	lcl|NC_003295.1_gene_3362	95	65.9	9e-12	[gene=putA] [locus_tag=RSc3301] [location=complement(3558770..3562747)]					lcl|NC_003295.1_gene_3362
comp1078863_c0_seq1	400	71	lcl|NC_003295.1_gene_3362	83	71.9	3e-13	[gene=putA] [locus_tag=RSc3301] [location=complement(3558770..3562747)]					lcl|NC_003295.1_gene_3362
comp2687822_c0_seq1	347	68.01	lcl|NC_003295.1_gene_3362	98	172	9e-44	[gene=putA] [locus_tag=RSc3301] [location=complement(3558770..3562747)]					lcl|NC_003295.1_gene_3362
comp3112046_c0_seq1	220	68.64	lcl|NC_003295.1_gene_3362	85	117	3e-27	[gene=putA] [locus_tag=RSc3301] [location=complement(3558770..3562747)]					lcl|NC_003295.1_gene_3362
comp4400707_c0_seq1	265	64.91	lcl|NC_003295.1_gene_3362	85	123	6e-29	[gene=putA] [locus_tag=RSc3301] [location=complement(3558770..3562747)]					lcl|NC_003295.1_gene_3362
comp2671979_c0_seq1	424	66.04	lcl|NC_003295.1_gene_3363	86	220	5e-58	[gene=priA] [locus_tag=RSc3302] [location=complement(3562909..3565215)]					lcl|NC_003295.1_gene_3363
comp25549_c0_seq1	299	67.89	lcl|NC_003295.1_gene_3368	98	107	4e-24	[locus_tag=RSc3307] [location=complement(3568419..3570359)]					lcl|NC_003295.1_gene_3368
comp84919_c0_seq1	327	60.24	lcl|NC_003295.1_gene_3368	84	129	1e-30	[locus_tag=RSc3307] [location=complement(3568419..3570359)]					lcl|NC_003295.1_gene_3368
comp163620_c1_seq1	277	63.54	lcl|NC_003295.1_gene_3368	89	210	3e-55	[locus_tag=RSc3307] [location=complement(3568419..3570359)]					lcl|NC_003295.1_gene_3368
comp4758554_c0_seq1	275	68.36	lcl|NC_003295.1_gene_3371	84	212	8e-56	[gene=pstS2] [locus_tag=RSc3310] [location=3572334..3573395]					lcl|NC_003295.1_gene_3371
comp1268770_c0_seq1	268	67.91	lcl|NC_003295.1_gene_3372	100	392	1e-110	[locus_tag=RSc3311] [location=3573560..3573757]					lcl|NC_003295.1_gene_3372
comp4454169_c0_seq1	288	65.62	lcl|NC_003295.1_gene_3373	87	198	1e-51	[locus_tag=RSc3312] [location=complement(3573762..3574730)]					lcl|NC_003295.1_gene_3373
comp74463_c0_seq1	395	72.15	lcl|NC_003295.1_gene_3376	90	79.8	1e-15	[locus_tag=RSc3315] [location=3577002..3579365]					lcl|NC_003295.1_gene_3376
comp2171829_c0_seq1	231	71.43	lcl|NC_003295.1_gene_3376	85	186	4e-48	[locus_tag=RSc3315] [location=3577002..3579365]					lcl|NC_003295.1_gene_3376
comp157826_c0_seq1	219	67.58	lcl|NC_003295.1_gene_3377	85	137	3e-33	[gene=atpC] [locus_tag=RSc3316] [location=complement(3579462..3579875)]					lcl|NC_003295.1_gene_3377
comp2514_c0_seq1	1072	62.22	lcl|NC_003295.1_gene_3378	85	65.9	5e-11	[gene=atpD] [locus_tag=RSc3317] [location=complement(3579965..3581368)]					lcl|NC_003295.1_gene_3378
comp34391_c0_seq1	300	60	lcl|NC_003295.1_gene_3378	85	83.8	6e-17	[gene=atpD] [locus_tag=RSc3317] [location=complement(3579965..3581368)]					lcl|NC_003295.1_gene_3378
comp64659_c0_seq1	267	67.04	lcl|NC_003295.1_gene_3378	97	238	1e-63	[gene=atpD] [locus_tag=RSc3317] [location=complement(3579965..3581368)]					lcl|NC_003295.1_gene_3378
comp172835_c2_seq1	541	63.4	lcl|NC_003295.1_gene_3378	83	85.7	3e-17	[gene=atpD] [locus_tag=RSc3317] [location=complement(3579965..3581368)]					lcl|NC_003295.1_gene_3378
comp194584_c1_seq2	1028	55.93	lcl|NC_003295.1_gene_3378	90	71.9	8e-13	[gene=atpD] [locus_tag=RSc3317] [location=complement(3579965..3581368)]					lcl|NC_003295.1_gene_3378
comp194584_c1_seq3	585	51.11	lcl|NC_003295.1_gene_3378	91	79.8	2e-15	[gene=atpD] [locus_tag=RSc3317] [location=complement(3579965..3581368)]					lcl|NC_003295.1_gene_3378
comp194584_c1_seq8	902	58.98	lcl|NC_003295.1_gene_3378	90	71.9	7e-13	[gene=atpD] [locus_tag=RSc3317] [location=complement(3579965..3581368)]					lcl|NC_003295.1_gene_3378
comp194584_c1_seq9	883	58.1	lcl|NC_003295.1_gene_3378	87	65.9	4e-11	[gene=atpD] [locus_tag=RSc3317] [location=complement(3579965..3581368)]					lcl|NC_003295.1_gene_3378
comp194584_c1_seq12	1733	55.16	lcl|NC_003295.1_gene_3378	86	75.8	8e-14	[gene=atpD] [locus_tag=RSc3317] [location=complement(3579965..3581368)]					lcl|NC_003295.1_gene_3378
comp2248957_c0_seq1	238	66.39	lcl|NC_003295.1_gene_3378	96	234	2e-62	[gene=atpD] [locus_tag=RSc3317] [location=complement(3579965..3581368)]					lcl|NC_003295.1_gene_3378
comp3244255_c0_seq1	225	60	lcl|NC_003295.1_gene_3378	95	341	1e-94	[gene=atpD] [locus_tag=RSc3317] [location=complement(3579965..3581368)]					lcl|NC_003295.1_gene_3378
comp2159062_c0_seq1	315	61.59	lcl|NC_003295.1_gene_338	99	617	1e-177	[locus_tag=RSc0337] [location=complement(368449..369939)]					lcl|NC_003295.1_gene_338
comp79798_c0_seq1	260	61.92	lcl|NC_003295.1_gene_3380	95	418	1e-118	[gene=atpA] [locus_tag=RSc3319] [location=complement(3582345..3583886)]					lcl|NC_003295.1_gene_3380
comp175557_c2_seq1	348	59.77	lcl|NC_003295.1_gene_3380	86	85.7	2e-17	[gene=atpA] [locus_tag=RSc3319] [location=complement(3582345..3583886)]					lcl|NC_003295.1_gene_3380
comp186171_c0_seq2	1936	48.14	lcl|NC_003295.1_gene_3380	85	69.9	6e-12	[gene=atpA] [locus_tag=RSc3319] [location=complement(3582345..3583886)]					lcl|NC_003295.1_gene_3380
comp188412_c0_seq1	1158	60.62	lcl|NC_003295.1_gene_3380	90	103	2e-22	[gene=atpA] [locus_tag=RSc3319] [location=complement(3582345..3583886)]					lcl|NC_003295.1_gene_3380
comp188412_c0_seq2	790	62.53	lcl|NC_003295.1_gene_3380	90	67.9	9e-12	[gene=atpA] [locus_tag=RSc3319] [location=complement(3582345..3583886)]					lcl|NC_003295.1_gene_3380
comp188412_c0_seq3	1861	61.47	lcl|NC_003295.1_gene_3380	89	119	7e-27	[gene=atpA] [locus_tag=RSc3319] [location=complement(3582345..3583886)]					lcl|NC_003295.1_gene_3380
comp3306748_c0_seq1	206	70.39	lcl|NC_003295.1_gene_3380	87	210	2e-55	[gene=atpA] [locus_tag=RSc3319] [location=complement(3582345..3583886)]					lcl|NC_003295.1_gene_3380
comp153463_c0_seq1	338	53.55	lcl|NC_003295.1_gene_3383	89	123	7e-29	[gene=atpE] [locus_tag=RSc3322] [location=complement(3585075..3585341)]					lcl|NC_003295.1_gene_3383
comp153463_c0_seq2	225	60.89	lcl|NC_003295.1_gene_3383	99	420	1e-118	[gene=atpE] [locus_tag=RSc3322] [location=complement(3585075..3585341)]					lcl|NC_003295.1_gene_3383
comp88726_c0_seq1	302	56.62	lcl|NC_003295.1_gene_3384	88	63.9	5e-11	[gene=atpB] [locus_tag=RSc3323] [location=complement(3585422..3586345)]					lcl|NC_003295.1_gene_3384
comp2185294_c0_seq1	394	70.05	lcl|NC_003295.1_gene_3385	99	547	1e-156	[locus_tag=RSc3324] [location=complement(3586535..3587107)]					lcl|NC_003295.1_gene_3385
comp144856_c0_seq1	223	63.68	lcl|NC_003295.1_gene_3387	86	196	4e-51	[gene=parA2] [locus_tag=RSc3326] [location=complement(3588393..3589178)]					lcl|NC_003295.1_gene_3387
comp3283440_c0_seq1	344	67.15	lcl|NC_003295.1_gene_3387	90	119	1e-27	[gene=parA2] [locus_tag=RSc3326] [location=complement(3588393..3589178)]					lcl|NC_003295.1_gene_3387
comp3351521_c0_seq1	232	65.52	lcl|NC_003295.1_gene_3387	91	212	7e-56	[gene=parA2] [locus_tag=RSc3326] [location=complement(3588393..3589178)]					lcl|NC_003295.1_gene_3387
comp145910_c0_seq1	344	64.53	lcl|NC_003295.1_gene_3389	88	381	1e-106	[gene=gidA] [locus_tag=RSc3328] [location=complement(3589890..3591833)]					lcl|NC_003295.1_gene_3389
comp153621_c0_seq1	227	66.52	lcl|NC_003295.1_gene_3389	83	105	1e-23	[gene=gidA] [locus_tag=RSc3328] [location=complement(3589890..3591833)]					lcl|NC_003295.1_gene_3389
comp2574375_c0_seq1	348	54.31	lcl|NC_003295.1_gene_3389	96	93.7	7e-20	[gene=gidA] [locus_tag=RSc3328] [location=complement(3589890..3591833)]					lcl|NC_003295.1_gene_3389
comp2735030_c0_seq1	228	65.79	lcl|NC_003295.1_gene_3389	82	123	5e-29	[gene=gidA] [locus_tag=RSc3328] [location=complement(3589890..3591833)]					lcl|NC_003295.1_gene_3389
comp3507143_c0_seq1	311	63.67	lcl|NC_003295.1_gene_3389	87	297	2e-81	[gene=gidA] [locus_tag=RSc3328] [location=complement(3589890..3591833)]					lcl|NC_003295.1_gene_3389
comp76174_c0_seq1	329	69.6	lcl|NC_003295.1_gene_339	84	256	8e-69	[locus_tag=RSc0338] [location=complement(370083..371615)]					lcl|NC_003295.1_gene_339
comp3269017_c0_seq1	262	64.89	lcl|NC_003295.1_gene_3390	90	293	3e-80	[locus_tag=RSc3329] [location=complement(3592071..3593219)]					lcl|NC_003295.1_gene_3390
comp3439831_c0_seq1	257	61.87	lcl|NC_003295.1_gene_3394	98	97.6	3e-21	[locus_tag=RSc3333] [location=3595801..3596016]					lcl|NC_003295.1_gene_3394
comp145762_c0_seq1	326	65.03	lcl|NC_003295.1_gene_34	90	65.9	1e-11	[locus_tag=RSc0034] [location=39866..40459]					lcl|NC_003295.1_gene_34
comp4541853_c0_seq1	354	61.86	lcl|NC_003295.1_gene_34	87	280	6e-76	[locus_tag=RSc0034] [location=39866..40459]					lcl|NC_003295.1_gene_34
comp4408641_c0_seq1	319	65.52	lcl|NC_003295.1_gene_3401	91	410	1e-115	[locus_tag=RSc3340] [location=complement(3600411..3601397)]					lcl|NC_003295.1_gene_3401
comp145334_c0_seq1	317	68.14	lcl|NC_003295.1_gene_3402	84	182	9e-47	[locus_tag=RSc3341] [location=complement(3601419..3602360)]					lcl|NC_003295.1_gene_3402
comp4603819_c0_seq1	360	68.61	lcl|NC_003295.1_gene_3406	88	93.7	7e-20	[gene=betA] [locus_tag=RSc3345] [location=complement(3605487..3607121)]					lcl|NC_003295.1_gene_3406
comp4561774_c0_seq1	266	67.29	lcl|NC_003295.1_gene_3408	89	218	1e-57	[locus_tag=RSc3347] [location=complement(3608103..3608582)]					lcl|NC_003295.1_gene_3408
comp1567656_c0_seq1	342	66.08	lcl|NC_003295.1_gene_3409	91	210	4e-55	[locus_tag=RSc3348] [location=complement(3608579..3610825)]					lcl|NC_003295.1_gene_3409
comp1830981_c0_seq1	414	66.67	lcl|NC_003295.1_gene_3409	90	65.9	2e-11	[locus_tag=RSc3348] [location=complement(3608579..3610825)]					lcl|NC_003295.1_gene_3409
comp3451696_c0_seq1	341	60.41	lcl|NC_003295.1_gene_3412	99	513	1e-146	[gene=tISRso1] [locus_tag=RSc3351] [location=complement(3612040..3612864)]					lcl|NC_003295.1_gene_3412
comp85543_c0_seq1	254	58.27	lcl|NC_003295.1_gene_3417	91	246	6e-66	[gene=phhB] [locus_tag=RSc3356] [location=3616528..3616833]					lcl|NC_003295.1_gene_3417
comp61224_c0_seq1	234	67.95	lcl|NC_003295.1_gene_3419	81	63.9	4e-11	[locus_tag=RSc3358] [location=complement(3617178..3617717)]					lcl|NC_003295.1_gene_3419
comp3366203_c0_seq1	284	66.55	lcl|NC_003295.1_gene_342	89	250	4e-67	[locus_tag=RSc0341] [location=373434..374240]					lcl|NC_003295.1_gene_342
comp142774_c0_seq1	342	61.11	lcl|NC_003295.1_gene_3420	98	371	1e-103	[gene=dbhB] [locus_tag=RSc3359] [location=3618358..3618636]					lcl|NC_003295.1_gene_3420
comp142774_c1_seq1	293	66.55	lcl|NC_003295.1_gene_3420	96	180	3e-46	[gene=dbhB] [locus_tag=RSc3359] [location=3618358..3618636]					lcl|NC_003295.1_gene_3420
comp4713513_c0_seq1	243	63.79	lcl|NC_003295.1_gene_3427	95	65.9	1e-11	[gene=minE] [locus_tag=RSc3366] [location=3625855..3626109]					lcl|NC_003295.1_gene_3427
comp3331177_c0_seq1	254	67.32	lcl|NC_003295.1_gene_3429	83	161	3e-40	[locus_tag=RSc3368] [location=3627799..3628656]					lcl|NC_003295.1_gene_3429
comp6739461_c0_seq1	216	64.35	lcl|NC_003295.1_gene_3432	87	153	5e-38	[locus_tag=RSc3371] [location=3630697..3632457]					lcl|NC_003295.1_gene_3432
comp2192124_c0_seq1	314	65.92	lcl|NC_003295.1_gene_3433	93	436	1e-123	[locus_tag=RSc3372] [location=3632489..3633838]					lcl|NC_003295.1_gene_3433
comp4872161_c0_seq1	259	63.32	lcl|NC_003295.1_gene_3433	89	226	5e-60	[locus_tag=RSc3372] [location=3632489..3633838]					lcl|NC_003295.1_gene_3433
comp89743_c0_seq1	502	68.73	lcl|NC_003295.1_gene_3435	82	248	3e-66	[gene=pfs] [locus_tag=RSc3374] [location=3635277..3636062]					lcl|NC_003295.1_gene_3435
comp3394190_c0_seq1	201	63.68	lcl|NC_003295.1_gene_3435	93	71.9	1e-13	[gene=pfs] [locus_tag=RSc3374] [location=3635277..3636062]					lcl|NC_003295.1_gene_3435
comp144118_c0_seq1	289	54.67	lcl|NC_003295.1_gene_344	96	83.8	5e-17	[gene=amtB] [locus_tag=RSc0343] [location=374899..376209]					lcl|NC_003295.1_gene_344
comp164350_c0_seq1	600	62.5	lcl|NC_003295.1_gene_3440	93	870	0	[locus_tag=RSc3379] [location=3640728..3641537]					lcl|NC_003295.1_gene_3440
comp38627_c0_seq1	358	69.27	lcl|NC_003295.1_gene_3443	86	63.9	6e-11	[gene=kdpA] [locus_tag=RSc3382] [location=3641797..3643569]					lcl|NC_003295.1_gene_3443
comp71646_c0_seq1	214	61.68	lcl|NC_003295.1_gene_3443	84	107	3e-24	[gene=kdpA] [locus_tag=RSc3382] [location=3641797..3643569]					lcl|NC_003295.1_gene_3443
comp150524_c0_seq1	496	64.72	lcl|NC_003295.1_gene_3443	80	188	2e-48	[gene=kdpA] [locus_tag=RSc3382] [location=3641797..3643569]					lcl|NC_003295.1_gene_3443
comp150524_c1_seq1	864	64.24	lcl|NC_003295.1_gene_3443	84	157	1e-38	[gene=kdpA] [locus_tag=RSc3382] [location=3641797..3643569]					lcl|NC_003295.1_gene_3443
comp159115_c0_seq1	288	59.03	lcl|NC_003295.1_gene_3443	89	63.9	5e-11	[gene=kdpA] [locus_tag=RSc3382] [location=3641797..3643569]					lcl|NC_003295.1_gene_3443
comp159115_c0_seq2	620	69.03	lcl|NC_003295.1_gene_3443	83	87.7	8e-18	[gene=kdpA] [locus_tag=RSc3382] [location=3641797..3643569]					lcl|NC_003295.1_gene_3443
comp2410462_c0_seq1	222	65.77	lcl|NC_003295.1_gene_3443	90	238	1e-63	[gene=kdpA] [locus_tag=RSc3382] [location=3641797..3643569]					lcl|NC_003295.1_gene_3443
comp2885515_c0_seq1	276	65.94	lcl|NC_003295.1_gene_3443	99	539	1e-154	[gene=kdpA] [locus_tag=RSc3382] [location=3641797..3643569]					lcl|NC_003295.1_gene_3443
comp3455625_c0_seq1	246	63.01	lcl|NC_003295.1_gene_3443	92	256	6e-69	[gene=kdpA] [locus_tag=RSc3382] [location=3641797..3643569]					lcl|NC_003295.1_gene_3443
comp131079_c1_seq1	763	66.32	lcl|NC_003295.1_gene_3444	83	400	1e-112	[gene=kdpB] [locus_tag=RSc3383] [location=3643640..3645874]					lcl|NC_003295.1_gene_3444
comp131079_c1_seq2	824	68.57	lcl|NC_003295.1_gene_3444	84	414	1e-116	[gene=kdpB] [locus_tag=RSc3383] [location=3643640..3645874]					lcl|NC_003295.1_gene_3444
comp154400_c0_seq1	331	70.09	lcl|NC_003295.1_gene_3444	90	159	1e-39	[gene=kdpB] [locus_tag=RSc3383] [location=3643640..3645874]					lcl|NC_003295.1_gene_3444
comp154400_c1_seq1	468	70.73	lcl|NC_003295.1_gene_3444	82	182	1e-46	[gene=kdpB] [locus_tag=RSc3383] [location=3643640..3645874]					lcl|NC_003295.1_gene_3444
comp154400_c2_seq1	377	68.17	lcl|NC_003295.1_gene_3444	93	97.6	5e-21	[gene=kdpB] [locus_tag=RSc3383] [location=3643640..3645874]					lcl|NC_003295.1_gene_3444
comp184048_c0_seq1	567	67.2	lcl|NC_003295.1_gene_3444	91	276	1e-74	[gene=kdpB] [locus_tag=RSc3383] [location=3643640..3645874]					lcl|NC_003295.1_gene_3444
comp184048_c1_seq1	246	70.33	lcl|NC_003295.1_gene_3444	87	170	3e-43	[gene=kdpB] [locus_tag=RSc3383] [location=3643640..3645874]					lcl|NC_003295.1_gene_3444
comp3546651_c0_seq1	272	63.97	lcl|NC_003295.1_gene_3444	91	127	4e-30	[gene=kdpB] [locus_tag=RSc3383] [location=3643640..3645874]					lcl|NC_003295.1_gene_3444
comp5374338_c0_seq1	214	66.82	lcl|NC_003295.1_gene_3444	93	119	7e-28	[gene=kdpB] [locus_tag=RSc3383] [location=3643640..3645874]					lcl|NC_003295.1_gene_3444
comp64522_c0_seq1	276	61.59	lcl|NC_003295.1_gene_3445	85	147	4e-36	[gene=kdpC] [locus_tag=RSc3384] [location=3645885..3646499]					lcl|NC_003295.1_gene_3445
comp149596_c0_seq1	253	62.45	lcl|NC_003295.1_gene_3446	80	73.8	5e-14	[gene=kdpD] [locus_tag=RSc3385] [location=3646636..3649449]					lcl|NC_003295.1_gene_3446
comp152873_c0_seq1	211	63.51	lcl|NC_003295.1_gene_3447	92	276	5e-75	[locus_tag=RSc3386] [location=3649629..3651218]					lcl|NC_003295.1_gene_3447
comp11951_c0_seq1	326	68.71	lcl|NC_003295.1_gene_345	82	83.8	6e-17	[locus_tag=RSc0344] [location=376641..377936]					lcl|NC_003295.1_gene_345
comp165558_c0_seq1	226	65.04	lcl|NC_003295.1_gene_345	91	186	4e-48	[locus_tag=RSc0344] [location=376641..377936]					lcl|NC_003295.1_gene_345
comp135924_c0_seq1	274	60.58	lcl|NC_003295.1_gene_3451	88	242	9e-65	[locus_tag=RSc3390] [location=3654900..3656030]					lcl|NC_003295.1_gene_3451
comp1271518_c0_seq1	331	62.24	lcl|NC_003295.1_gene_3459	99	488	1e-138	[locus_tag=RSc3398] [location=3666630..3667835]					lcl|NC_003295.1_gene_3459
comp4501617_c0_seq1	275	66.55	lcl|NC_003295.1_gene_3459	83	186	5e-48	[locus_tag=RSc3398] [location=3666630..3667835]					lcl|NC_003295.1_gene_3459
comp2250165_c0_seq1	261	65.9	lcl|NC_003295.1_gene_3461	86	222	8e-59	[locus_tag=RSc3400] [location=complement(3669111..3670376)]					lcl|NC_003295.1_gene_3461
comp1945268_c0_seq1	405	71.36	lcl|NC_003295.1_gene_3465	88	81.8	3e-16	[locus_tag=RSc3404] [location=complement(3681029..3681694)]					lcl|NC_003295.1_gene_3465
comp1889217_c0_seq1	375	64	lcl|NC_003295.1_gene_3466	86	337	3e-93	[locus_tag=RSc3405] [location=complement(3681731..3682516)]					lcl|NC_003295.1_gene_3466
comp3479284_c0_seq1	258	64.73	lcl|NC_003295.1_gene_3469	92	341	1e-94	[locus_tag=RSc3408] [location=complement(3684776..3685537)]					lcl|NC_003295.1_gene_3469
comp2658779_c0_seq1	437	63.39	lcl|NC_003295.1_gene_3471	89	476	1e-135	[locus_tag=RSc3410] [location=complement(3686226..3686993)]					lcl|NC_003295.1_gene_3471
comp3689425_c0_seq1	241	66.39	lcl|NC_003295.1_gene_3475	88	159	9e-40	[locus_tag=RSc3414] [location=complement(3691108..3692028)]					lcl|NC_003295.1_gene_3475
comp3335352_c0_seq1	307	64.17	lcl|NC_003295.1_gene_349	89	91.7	2e-19	[gene=ptsI] [locus_tag=RSc0348] [location=379790..381550]					lcl|NC_003295.1_gene_349
comp4536588_c0_seq1	232	66.81	lcl|NC_003295.1_gene_35	99	311	1e-85	[locus_tag=RSc0035] [location=40490..40687]					lcl|NC_003295.1_gene_35
comp2776930_c0_seq1	246	66.26	lcl|NC_003295.1_gene_350	100	438	1e-124	[gene=bfd] [locus_tag=RSc0349] [location=381763..382038]					lcl|NC_003295.1_gene_350
comp88826_c0_seq1	223	61.88	lcl|NC_003295.1_gene_3501	93	309	4e-85	[gene=gyrB] [locus_tag=RSc3440] [location=complement(3710650..3713178)]					lcl|NC_003295.1_gene_3501
comp14276_c0_seq1	289	69.55	lcl|NC_003295.1_gene_3502	99	565	1e-162	[gene=dnaN] [locus_tag=RSc3441] [location=complement(3713315..3714430)]					lcl|NC_003295.1_gene_3502
comp1068682_c0_seq1	331	60.12	lcl|NC_003295.1_gene_3502	99	424	1e-119	[gene=dnaN] [locus_tag=RSc3441] [location=complement(3713315..3714430)]					lcl|NC_003295.1_gene_3502
comp1868691_c0_seq1	230	60.87	lcl|NC_003295.1_gene_3502	89	129	8e-31	[gene=dnaN] [locus_tag=RSc3441] [location=complement(3713315..3714430)]					lcl|NC_003295.1_gene_3502
comp53639_c0_seq1	573	63	lcl|NC_003295.1_gene_351	87	103	1e-22	[gene=bfr] [locus_tag=RSc0350] [location=382178..382657]					lcl|NC_003295.1_gene_351
comp146741_c0_seq1	203	63.05	lcl|NC_003295.1_gene_352	93	123	4e-29	[gene=thiF] [locus_tag=RSc0351] [location=complement(382722..383471)]					lcl|NC_003295.1_gene_352
comp2696636_c0_seq1	201	63.68	lcl|NC_003295.1_gene_353	94	311	9e-86	[locus_tag=RSc0352] [location=complement(383542..385191)]					lcl|NC_003295.1_gene_353
comp1508115_c0_seq1	568	63.03	lcl|NC_003295.1_gene_354	82	65.9	3e-11	[gene=gpmA] [locus_tag=RSc0353] [location=complement(385285..386088)]					lcl|NC_003295.1_gene_354
comp3349094_c0_seq1	312	65.38	lcl|NC_003295.1_gene_357	92	379	1e-106	[gene=secB] [locus_tag=RSc0356] [location=387052..387573]					lcl|NC_003295.1_gene_357
comp90578_c0_seq1	317	66.25	lcl|NC_003295.1_gene_358	83	168	1e-42	[gene=gpsA] [locus_tag=RSc0357] [location=387661..388677]					lcl|NC_003295.1_gene_358
comp93266_c0_seq1	296	64.19	lcl|NC_003295.1_gene_361	87	301	1e-82	[gene=bioC] [locus_tag=RSc0360] [location=389941..391044]					lcl|NC_003295.1_gene_361
comp2613188_c0_seq1	275	65.82	lcl|NC_003295.1_gene_363	87	194	2e-50	[gene=coxB] [locus_tag=RSc0362] [location=391884..393056]					lcl|NC_003295.1_gene_363
comp3835128_c0_seq1	264	64.39	lcl|NC_003295.1_gene_364	86	224	2e-59	[gene=coxA] [locus_tag=RSc0363] [location=393098..394702]					lcl|NC_003295.1_gene_364
comp7133650_c0_seq1	206	62.62	lcl|NC_003295.1_gene_373	90	192	6e-50	[gene=ctaB] [locus_tag=RSc0372] [location=399615..400547]					lcl|NC_003295.1_gene_373
comp174920_c0_seq1	374	60.16	lcl|NC_003295.1_gene_375	92	73.8	7e-14	[gene=rpoH] [locus_tag=RSc0374] [location=complement(401283..402203)]					lcl|NC_003295.1_gene_375
comp174920_c0_seq2	1080	65.83	lcl|NC_003295.1_gene_375	93	375	1e-104	[gene=rpoH] [locus_tag=RSc0374] [location=complement(401283..402203)]					lcl|NC_003295.1_gene_375
comp174920_c0_seq3	967	65.46	lcl|NC_003295.1_gene_375	93	375	1e-104	[gene=rpoH] [locus_tag=RSc0374] [location=complement(401283..402203)]					lcl|NC_003295.1_gene_375
comp4856870_c0_seq1	333	68.17	lcl|NC_003295.1_gene_376	90	89.7	1e-18	[locus_tag=RSc0375] [location=complement(402412..405330)]					lcl|NC_003295.1_gene_376
comp1887162_c0_seq1	569	65.55	lcl|NC_003295.1_gene_377	90	460	1e-130	[locus_tag=RSc0376] [location=405556..405960]					lcl|NC_003295.1_gene_377
comp4611969_c0_seq1	275	64.36	lcl|NC_003295.1_gene_380	87	232	9e-62	[gene=nasD] [locus_tag=RSc0379] [location=complement(407924..408730)]					lcl|NC_003295.1_gene_380
comp4598617_c0_seq1	471	64.33	lcl|NC_003295.1_gene_382	90	414	1e-116	[gene=nasF] [locus_tag=RSc0381] [location=complement(409624..410886)]					lcl|NC_003295.1_gene_382
comp66789_c1_seq1	327	66.36	lcl|NC_003295.1_gene_387	89	363	1e-101	[gene=ftsY] [locus_tag=RSc0386] [location=complement(413924..414910)]					lcl|NC_003295.1_gene_387
comp1872585_c0_seq1	313	63.26	lcl|NC_003295.1_gene_388	89	155	2e-38	[locus_tag=RSc0387] [location=415124..416629]					lcl|NC_003295.1_gene_388
comp2573383_c0_seq1	322	65.22	lcl|NC_003295.1_gene_388	87	242	1e-64	[locus_tag=RSc0387] [location=415124..416629]					lcl|NC_003295.1_gene_388
comp576289_c0_seq1	289	62.98	lcl|NC_003295.1_gene_392	100	494	1e-140	[locus_tag=RSc0391] [location=419453..419701]					lcl|NC_003295.1_gene_392
comp149703_c0_seq1	294	59.18	lcl|NC_003295.1_gene_395	100	494	1e-140	[gene=rplY] [locus_tag=RSc0394] [location=complement(421246..421866)]					lcl|NC_003295.1_gene_395
comp168813_c0_seq1	573	58.64	lcl|NC_003295.1_gene_397	97	137	9e-33	[gene=tRNA-glnX] [locus_tag=RS03325] [location=complement(423052..423128)]					lcl|NC_003295.1_gene_397
comp32723_c0_seq1	233	51.07	lcl|NC_003295.1_gene_398	100	283	2e-77	[gene=ipk] [locus_tag=RSc0396] [location=complement(423179..424048)]					lcl|NC_003295.1_gene_398
comp32723_c0_seq2	276	59.06	lcl|NC_003295.1_gene_398	99	492	1e-140	[gene=ipk] [locus_tag=RSc0396] [location=complement(423179..424048)]					lcl|NC_003295.1_gene_398
comp103984_c0_seq1	328	66.16	lcl|NC_003295.1_gene_400	86	71.9	2e-13	[locus_tag=RSc0398] [location=complement(424696..426624)]					lcl|NC_003295.1_gene_400
comp75180_c0_seq1	276	66.67	lcl|NC_003295.1_gene_401	79	75.8	1e-14	[gene=mutM] [locus_tag=RSc0399] [location=426720..427586]					lcl|NC_003295.1_gene_401
comp77049_c0_seq1	227	63.88	lcl|NC_003295.1_gene_405	95	361	1e-100	[locus_tag=RSc0403] [location=complement(431795..432685)]					lcl|NC_003295.1_gene_405
comp159600_c1_seq1	268	69.03	lcl|NC_003295.1_gene_408	83	69.9	8e-13	[gene=ptsN] [locus_tag=RSc0406] [location=complement(434350..434805)]					lcl|NC_003295.1_gene_408
comp4477024_c0_seq1	426	65.02	lcl|NC_003295.1_gene_408	91	533	1e-152	[gene=ptsN] [locus_tag=RSc0406] [location=complement(434350..434805)]					lcl|NC_003295.1_gene_408
comp752069_c0_seq1	704	57.1	lcl|NC_003295.1_gene_409	100	700	0	[locus_tag=RSc0407] [location=complement(435154..435507)]					lcl|NC_003295.1_gene_409
comp4963953_c0_seq1	466	65.88	lcl|NC_003295.1_gene_411	82	155	3e-38	[locus_tag=RSc0409] [location=complement(437156..437944)]					lcl|NC_003295.1_gene_411
comp3251670_c0_seq1	280	66.43	lcl|NC_003295.1_gene_412	92	244	2e-65	[locus_tag=RSc0410] [location=complement(437978..438553)]					lcl|NC_003295.1_gene_412
comp146513_c0_seq1	347	65.99	lcl|NC_003295.1_gene_414	88	363	1e-101	[locus_tag=RSc0412] [location=complement(439256..439843)]					lcl|NC_003295.1_gene_414
comp146513_c1_seq1	209	63.16	lcl|NC_003295.1_gene_414	90	119	7e-28	[locus_tag=RSc0412] [location=complement(439256..439843)]					lcl|NC_003295.1_gene_414
comp65483_c0_seq1	214	67.29	lcl|NC_003295.1_gene_416	87	202	6e-53	[locus_tag=RSc0414] [location=441171..443150]					lcl|NC_003295.1_gene_416
comp83413_c0_seq1	334	62.87	lcl|NC_003295.1_gene_417	86	228	2e-60	[locus_tag=RSc0415] [location=complement(443163..443567)]					lcl|NC_003295.1_gene_417
comp144179_c0_seq1	383	61.88	lcl|NC_003295.1_gene_42	86	172	1e-43	[gene=hslU] [locus_tag=RSc0042] [location=complement(45560..46891)]					lcl|NC_003295.1_gene_42
comp3268989_c0_seq1	278	62.95	lcl|NC_003295.1_gene_422	93	414	1e-116	[gene=uvrA1] [locus_tag=RSc0420] [location=complement(446302..449166)]					lcl|NC_003295.1_gene_422
comp4621218_c0_seq1	265	64.15	lcl|NC_003295.1_gene_422	88	280	4e-76	[gene=uvrA1] [locus_tag=RSc0420] [location=complement(446302..449166)]					lcl|NC_003295.1_gene_422
comp1596304_c0_seq1	305	65.9	lcl|NC_003295.1_gene_424	85	93.7	6e-20	[gene=ssb] [locus_tag=RSc0422] [location=450600..451136]					lcl|NC_003295.1_gene_424
comp4414725_c0_seq1	203	63.55	lcl|NC_003295.1_gene_425	95	71.9	1e-13	[locus_tag=RSc0423] [location=451620..451952]					lcl|NC_003295.1_gene_425
comp3351523_c0_seq1	211	63.98	lcl|NC_003295.1_gene_439	88	81.8	2e-16	[locus_tag=RSc0437] [location=complement(465294..465707)]					lcl|NC_003295.1_gene_439
comp91370_c0_seq1	529	69.19	lcl|NC_003295.1_gene_441	80	228	3e-60	[locus_tag=RSc0439] [location=466349..467302]					lcl|NC_003295.1_gene_441
comp49955_c0_seq1	325	65.85	lcl|NC_003295.1_gene_444	89	369	1e-103	[locus_tag=RSc0442] [location=468951..470666]					lcl|NC_003295.1_gene_444
comp4379668_c0_seq1	298	56.04	lcl|NC_003295.1_gene_445	89	65.9	1e-11	[locus_tag=RSc0443] [location=471350..472630]					lcl|NC_003295.1_gene_445
comp2630662_c0_seq1	281	65.12	lcl|NC_003295.1_gene_447	86	170	3e-43	[locus_tag=RSc0445] [location=473214..473918]					lcl|NC_003295.1_gene_447
comp3463439_c0_seq1	312	65.06	lcl|NC_003295.1_gene_449	94	182	9e-47	[locus_tag=RSc0447] [location=complement(474524..475864)]					lcl|NC_003295.1_gene_449
comp6756392_c0_seq1	280	70	lcl|NC_003295.1_gene_449	88	232	9e-62	[locus_tag=RSc0447] [location=complement(474524..475864)]					lcl|NC_003295.1_gene_449
comp4937516_c0_seq1	239	66.11	lcl|NC_003295.1_gene_45	82	93.7	5e-20	[locus_tag=RSc0045] [location=complement(49301..50575)]					lcl|NC_003295.1_gene_45
comp86278_c0_seq1	356	62.64	lcl|NC_003295.1_gene_450	89	387	1e-108	[gene=queF] [locus_tag=RSc0448] [location=complement(476091..476924)]					lcl|NC_003295.1_gene_450
comp100314_c0_seq1	223	65.47	lcl|NC_003295.1_gene_451	89	226	4e-60	[gene=ilvA] [locus_tag=RSc0449] [location=complement(476953..478476)]					lcl|NC_003295.1_gene_451
comp137164_c0_seq1	232	65.52	lcl|NC_003295.1_gene_456	97	315	7e-87	[locus_tag=RSc0454] [location=482259..486296]					lcl|NC_003295.1_gene_456
comp1935560_c0_seq1	269	63.2	lcl|NC_003295.1_gene_456	93	389	1e-109	[locus_tag=RSc0454] [location=482259..486296]					lcl|NC_003295.1_gene_456
comp3418167_c0_seq1	318	63.21	lcl|NC_003295.1_gene_458	89	377	1e-105	[locus_tag=RSc0456] [location=486825..488669]					lcl|NC_003295.1_gene_458
comp70965_c1_seq1	247	50.61	lcl|NC_003295.1_gene_46	88	65.9	1e-11	[gene=dksA] [locus_tag=RSc0046] [location=complement(50669..51088)]					lcl|NC_003295.1_gene_46
comp142491_c0_seq1	371	64.69	lcl|NC_003295.1_gene_46	90	159	1e-39	[gene=dksA] [locus_tag=RSc0046] [location=complement(50669..51088)]					lcl|NC_003295.1_gene_46
comp142491_c0_seq2	1583	67.34	lcl|NC_003295.1_gene_46	84	155	1e-37	[gene=dksA] [locus_tag=RSc0046] [location=complement(50669..51088)]					lcl|NC_003295.1_gene_46
comp2567164_c0_seq1	275	61.09	lcl|NC_003295.1_gene_46	100	381	1e-106	[gene=dksA] [locus_tag=RSc0046] [location=complement(50669..51088)]					lcl|NC_003295.1_gene_46
comp3479757_c0_seq1	206	63.11	lcl|NC_003295.1_gene_460	92	283	2e-77	[gene=ubiE] [locus_tag=RSc0458] [location=489163..489894]					lcl|NC_003295.1_gene_460
comp4476101_c0_seq1	337	63.5	lcl|NC_003295.1_gene_463	91	430	1e-121	[gene=ubiB] [locus_tag=RSc0461] [location=491857..493434]					lcl|NC_003295.1_gene_463
comp2459238_c0_seq1	318	63.21	lcl|NC_003295.1_gene_465	91	416	1e-117	[locus_tag=RSc0463] [location=494347..495786]					lcl|NC_003295.1_gene_465
comp2644136_c0_seq1	221	67.87	lcl|NC_003295.1_gene_466	99	430	1e-121	[locus_tag=RSc0464] [location=496018..496356]					lcl|NC_003295.1_gene_466
comp87425_c0_seq1	355	62.25	lcl|NC_003295.1_gene_47	82	69.9	1e-12	[locus_tag=RSc0047] [location=complement(51498..52586)]					lcl|NC_003295.1_gene_47
comp158212_c1_seq1	354	59.89	lcl|NC_003295.1_gene_47	85	109	1e-24	[locus_tag=RSc0047] [location=complement(51498..52586)]					lcl|NC_003295.1_gene_47
comp158212_c2_seq2	382	59.95	lcl|NC_003295.1_gene_47	96	97.6	5e-21	[locus_tag=RSc0047] [location=complement(51498..52586)]					lcl|NC_003295.1_gene_47
comp92462_c0_seq1	316	69.94	lcl|NC_003295.1_gene_470	96	109	1e-24	[gene=ntpA] [locus_tag=RSc0468] [location=500135..500623]					lcl|NC_003295.1_gene_470
comp5724995_c0_seq1	233	60.09	lcl|NC_003295.1_gene_470	88	113	5e-26	[gene=ntpA] [locus_tag=RSc0468] [location=500135..500623]					lcl|NC_003295.1_gene_470
comp6942118_c0_seq1	228	64.91	lcl|NC_003295.1_gene_474	99	204	2e-53	[locus_tag=RSc0472] [location=504711..505352]					lcl|NC_003295.1_gene_474
comp72037_c0_seq1	397	69.27	lcl|NC_003295.1_gene_475	85	280	6e-76	[locus_tag=RSc0473] [location=505405..507192]					lcl|NC_003295.1_gene_475
comp4924821_c0_seq1	207	63.29	lcl|NC_003295.1_gene_475	90	232	7e-62	[locus_tag=RSc0473] [location=505405..507192]					lcl|NC_003295.1_gene_475
comp156772_c0_seq1	269	63.57	lcl|NC_003295.1_gene_476	86	117	4e-27	[locus_tag=RSc0474] [location=507270..509753]					lcl|NC_003295.1_gene_476
comp3338737_c0_seq1	202	63.86	lcl|NC_003295.1_gene_476	93	69.9	6e-13	[locus_tag=RSc0474] [location=507270..509753]					lcl|NC_003295.1_gene_476
comp4534110_c0_seq1	247	64.37	lcl|NC_003295.1_gene_477	89	283	2e-77	[locus_tag=RSc0475] [location=509786..510985]					lcl|NC_003295.1_gene_477
comp4390547_c0_seq1	580	67.76	lcl|NC_003295.1_gene_479	81	105	3e-23	[locus_tag=RSc0477] [location=complement(511928..512347)]					lcl|NC_003295.1_gene_479
comp4464607_c0_seq1	287	66.2	lcl|NC_003295.1_gene_479	91	345	9e-96	[locus_tag=RSc0477] [location=complement(511928..512347)]					lcl|NC_003295.1_gene_479
comp2561364_c0_seq1	298	71.14	lcl|NC_003295.1_gene_481	83	83.8	6e-17	[locus_tag=RSc0479] [location=514495..515439]					lcl|NC_003295.1_gene_481
comp4858659_c0_seq1	218	61.93	lcl|NC_003295.1_gene_481	83	103	4e-23	[locus_tag=RSc0479] [location=514495..515439]					lcl|NC_003295.1_gene_481
comp164389_c0_seq1	543	65.75	lcl|NC_003295.1_gene_482	82	240	8e-64	[gene=gdhA] [locus_tag=RSc0480] [location=515594..516895]					lcl|NC_003295.1_gene_482
comp156938_c0_seq1	319	63.64	lcl|NC_003295.1_gene_489	90	232	1e-61	[gene=pyrC] [locus_tag=RSc0487] [location=524086..525120]					lcl|NC_003295.1_gene_489
comp4591318_c0_seq1	274	66.79	lcl|NC_003295.1_gene_489	94	341	1e-94	[gene=pyrC] [locus_tag=RSc0487] [location=524086..525120]					lcl|NC_003295.1_gene_489
comp3299582_c0_seq1	376	68.88	lcl|NC_003295.1_gene_49	87	337	3e-93	[locus_tag=RSc0049] [location=complement(53181..54437)]					lcl|NC_003295.1_gene_49
comp1005535_c0_seq1	296	63.85	lcl|NC_003295.1_gene_491	86	129	1e-30	[locus_tag=RSc0489] [location=complement(526295..526741)]					lcl|NC_003295.1_gene_491
comp134983_c0_seq1	1045	60.38	lcl|NC_003295.1_gene_492	80	121	9e-28	[gene=rplM] [locus_tag=RSc0490] [location=527431..527859]					lcl|NC_003295.1_gene_492
comp170764_c3_seq1	220	54.55	lcl|NC_003295.1_gene_492	88	103	4e-23	[gene=rplM] [locus_tag=RSc0490] [location=527431..527859]					lcl|NC_003295.1_gene_492
comp170764_c3_seq2	338	58.88	lcl|NC_003295.1_gene_492	100	351	2e-97	[gene=rplM] [locus_tag=RSc0490] [location=527431..527859]					lcl|NC_003295.1_gene_492
comp170764_c5_seq1	804	65.42	lcl|NC_003295.1_gene_492	100	121	7e-28	[gene=rplM] [locus_tag=RSc0490] [location=527431..527859]					lcl|NC_003295.1_gene_492
comp4724899_c0_seq1	218	63.3	lcl|NC_003295.1_gene_493	99	424	1e-120	[gene=rpsI] [locus_tag=RSc0491] [location=527869..528261]					lcl|NC_003295.1_gene_493
comp4796913_c0_seq1	213	60.56	lcl|NC_003295.1_gene_493	89	210	3e-55	[gene=rpsI] [locus_tag=RSc0491] [location=527869..528261]					lcl|NC_003295.1_gene_493
comp147943_c0_seq1	477	56.39	lcl|NC_003295.1_gene_496	98	712	0	[locus_tag=RSc0494] [location=529814..530188]					lcl|NC_003295.1_gene_496
comp1242473_c0_seq1	251	66.93	lcl|NC_003295.1_gene_496	85	123	5e-29	[locus_tag=RSc0494] [location=529814..530188]					lcl|NC_003295.1_gene_496
comp3417905_c0_seq1	244	59.84	lcl|NC_003295.1_gene_498	90	309	4e-85	[gene=tyrS] [locus_tag=RSc0496] [location=531680..532858]					lcl|NC_003295.1_gene_498
comp4504152_c0_seq1	262	66.79	lcl|NC_003295.1_gene_499	86	210	3e-55	[locus_tag=RSc0497] [location=532855..533355]					lcl|NC_003295.1_gene_499
comp3412431_c0_seq1	357	63.87	lcl|NC_003295.1_gene_501	91	218	2e-57	[gene=gpmB] [locus_tag=RSc0499] [location=533504..534187]					lcl|NC_003295.1_gene_501
comp144317_c0_seq1	313	63.9	lcl|NC_003295.1_gene_502	82	131	3e-31	[gene=ruvB] [locus_tag=RSc0500] [location=complement(534251..535324)]					lcl|NC_003295.1_gene_502
comp148289_c0_seq1	353	67.14	lcl|NC_003295.1_gene_502	89	402	1e-113	[gene=ruvB] [locus_tag=RSc0500] [location=complement(534251..535324)]					lcl|NC_003295.1_gene_502
comp4543774_c0_seq1	278	67.27	lcl|NC_003295.1_gene_503	90	309	5e-85	[gene=ruvA] [locus_tag=RSc0501] [location=complement(535388..535969)]					lcl|NC_003295.1_gene_503
comp2207202_c0_seq1	413	63.2	lcl|NC_003295.1_gene_505	91	511	1e-145	[gene=ruvC] [locus_tag=RSc0503] [location=complement(537253..537798)]					lcl|NC_003295.1_gene_505
comp87573_c0_seq1	214	62.62	lcl|NC_003295.1_gene_51	84	103	4e-23	[locus_tag=RSc0051] [location=complement(56123..57316)]					lcl|NC_003295.1_gene_51
comp5178013_c0_seq1	262	64.89	lcl|NC_003295.1_gene_512	89	291	1e-79	[locus_tag=RSc0510] [location=546019..548124]					lcl|NC_003295.1_gene_512
comp3365366_c0_seq1	278	65.47	lcl|NC_003295.1_gene_514	83	121	2e-28	[locus_tag=RSc0512] [location=complement(548843..549169)]					lcl|NC_003295.1_gene_514
comp2172645_c0_seq1	325	67.69	lcl|NC_003295.1_gene_516	92	438	1e-124	[locus_tag=RSc0514] [location=complement(549894..550952)]					lcl|NC_003295.1_gene_516
comp3238540_c0_seq1	278	62.59	lcl|NC_003295.1_gene_518	86	176	5e-45	[gene=surA] [locus_tag=RSc0516] [location=553553..555049]					lcl|NC_003295.1_gene_518
comp2564285_c0_seq1	287	64.81	lcl|NC_003295.1_gene_52	89	264	3e-71	[gene=xerC] [locus_tag=RSc0052] [location=complement(57356..58345)]					lcl|NC_003295.1_gene_52
comp5306787_c0_seq1	271	61.62	lcl|NC_003295.1_gene_524	89	172	7e-44	[locus_tag=RSc0522] [location=complement(559919..560671)]					lcl|NC_003295.1_gene_524
comp3277550_c0_seq1	335	62.69	lcl|NC_003295.1_gene_525	90	210	4e-55	[locus_tag=RSc0523] [location=complement(560668..561267)]					lcl|NC_003295.1_gene_525
comp1584226_c0_seq1	271	65.68	lcl|NC_003295.1_gene_526	90	73.8	5e-14	[gene=glyS] [locus_tag=RSc0524] [location=complement(561288..563381)]					lcl|NC_003295.1_gene_526
comp2135056_c0_seq1	314	68.15	lcl|NC_003295.1_gene_526	95	119	1e-27	[gene=glyS] [locus_tag=RSc0524] [location=complement(561288..563381)]					lcl|NC_003295.1_gene_526
comp4421921_c0_seq1	205	64.88	lcl|NC_003295.1_gene_526	97	123	4e-29	[gene=glyS] [locus_tag=RSc0524] [location=complement(561288..563381)]					lcl|NC_003295.1_gene_526
comp166561_c0_seq1	312	66.99	lcl|NC_003295.1_gene_528	85	200	4e-52	[gene=glyQ] [locus_tag=RSc0526] [location=complement(564077..565054)]					lcl|NC_003295.1_gene_528
comp158212_c0_seq1	671	67.66	lcl|NC_003295.1_gene_530	81	139	3e-33	[locus_tag=RSc0528] [location=complement(566799..567695)]					lcl|NC_003295.1_gene_530
comp4405162_c0_seq1	265	60.38	lcl|NC_003295.1_gene_531	89	159	1e-39	[locus_tag=RSc0529] [location=complement(567881..568648)]					lcl|NC_003295.1_gene_531
comp69477_c0_seq1	277	66.06	lcl|NC_003295.1_gene_539	85	208	1e-54	[gene=fadE] [locus_tag=RSc0537] [location=complement(578091..580598)]					lcl|NC_003295.1_gene_539
comp159117_c0_seq1	247	53.04	lcl|NC_003295.1_gene_541	91	63.9	4e-11	[gene=rhlE1] [locus_tag=RSc0539] [location=582836..584458]					lcl|NC_003295.1_gene_541
comp122473_c0_seq1	1552	69.52	lcl|NC_003295.1_gene_543	80	105	8e-23	[locus_tag=RSc0541] [location=complement(585557..586453)]					lcl|NC_003295.1_gene_543
comp3805_c0_seq1	336	63.99	lcl|NC_003295.1_gene_551	88	202	1e-52	[locus_tag=RSc0548] [location=complement(593354..593671)]					lcl|NC_003295.1_gene_551
comp58165_c0_seq1	323	65.02	lcl|NC_003295.1_gene_552	90	406	1e-114	[locus_tag=RSc0549] [location=complement(593668..595209)]					lcl|NC_003295.1_gene_552
comp137446_c0_seq1	270	67.41	lcl|NC_003295.1_gene_552	87	75.8	1e-14	[locus_tag=RSc0549] [location=complement(593668..595209)]					lcl|NC_003295.1_gene_552
comp1075637_c0_seq1	354	68.36	lcl|NC_003295.1_gene_553	91	117	5e-27	[locus_tag=RSc0550] [location=complement(595202..595900)]					lcl|NC_003295.1_gene_553
comp3790674_c0_seq1	391	68.03	lcl|NC_003295.1_gene_553	89	317	3e-87	[locus_tag=RSc0550] [location=complement(595202..595900)]					lcl|NC_003295.1_gene_553
comp4818_c0_seq1	344	65.41	lcl|NC_003295.1_gene_554	84	194	2e-50	[gene=recA] [locus_tag=RSc0551] [location=596177..597235]					lcl|NC_003295.1_gene_554
comp153379_c0_seq1	842	64.85	lcl|NC_003295.1_gene_554	84	547	1e-156	[gene=recA] [locus_tag=RSc0551] [location=596177..597235]					lcl|NC_003295.1_gene_554
comp1582260_c0_seq1	278	58.27	lcl|NC_003295.1_gene_554	100	184	2e-47	[gene=recA] [locus_tag=RSc0551] [location=596177..597235]					lcl|NC_003295.1_gene_554
comp132512_c0_seq1	1518	56.52	lcl|NC_003295.1_gene_557	87	65.9	7e-11	[gene=sucC] [locus_tag=RSc0554] [location=598777..599943]					lcl|NC_003295.1_gene_557
comp140188_c0_seq1	1241	54.96	lcl|NC_003295.1_gene_557	92	77.8	2e-14	[gene=sucC] [locus_tag=RSc0554] [location=598777..599943]					lcl|NC_003295.1_gene_557
comp669338_c0_seq1	746	54.42	lcl|NC_003295.1_gene_557	87	107	1e-23	[gene=sucC] [locus_tag=RSc0554] [location=598777..599943]					lcl|NC_003295.1_gene_557
comp1079066_c0_seq1	454	63.66	lcl|NC_003295.1_gene_557	88	436	1e-123	[gene=sucC] [locus_tag=RSc0554] [location=598777..599943]					lcl|NC_003295.1_gene_557
comp152197_c0_seq1	305	66.56	lcl|NC_003295.1_gene_558	88	198	1e-51	[gene=sucD] [locus_tag=RSc0555] [location=600028..600909]					lcl|NC_003295.1_gene_558
comp152197_c1_seq1	379	67.28	lcl|NC_003295.1_gene_558	87	170	4e-43	[gene=sucD] [locus_tag=RSc0555] [location=600028..600909]					lcl|NC_003295.1_gene_558
comp1922483_c0_seq1	369	60.16	lcl|NC_003295.1_gene_558	90	220	5e-58	[gene=sucD] [locus_tag=RSc0555] [location=600028..600909]					lcl|NC_003295.1_gene_558
comp109445_c0_seq1	360	69.17	lcl|NC_003295.1_gene_563	85	99.6	1e-21	[gene=moaC] [locus_tag=RSc0560] [location=complement(605289..605765)]					lcl|NC_003295.1_gene_563
comp84955_c0_seq1	219	67.58	lcl|NC_003295.1_gene_568	91	244	2e-65	[gene=rfaF] [locus_tag=RSc0565] [location=complement(609776..610801)]					lcl|NC_003295.1_gene_568
comp61444_c0_seq1	350	66	lcl|NC_003295.1_gene_569	90	186	6e-48	[locus_tag=RSc0566] [location=complement(610851..611048)]					lcl|NC_003295.1_gene_569
comp3980_c0_seq1	385	65.97	lcl|NC_003295.1_gene_570	84	87.7	5e-18	[gene=ilvE1] [locus_tag=RSc0567] [location=complement(611073..612002)]					lcl|NC_003295.1_gene_570
comp4472238_c0_seq1	252	61.11	lcl|NC_003295.1_gene_570	84	184	2e-47	[gene=ilvE1] [locus_tag=RSc0567] [location=complement(611073..612002)]					lcl|NC_003295.1_gene_570
comp3526039_c0_seq1	262	66.03	lcl|NC_003295.1_gene_571	88	117	4e-27	[locus_tag=RSc0568] [location=612283..613080]					lcl|NC_003295.1_gene_571
comp1582656_c0_seq1	311	69.45	lcl|NC_003295.1_gene_574	88	119	1e-27	[gene=pgk] [locus_tag=RSc0571] [location=614382..615641]					lcl|NC_003295.1_gene_574
comp2961705_c0_seq1	293	65.87	lcl|NC_003295.1_gene_574	92	391	1e-109	[gene=pgk] [locus_tag=RSc0571] [location=614382..615641]					lcl|NC_003295.1_gene_574
comp3554819_c0_seq1	203	68.47	lcl|NC_003295.1_gene_574	86	121	2e-28	[gene=pgk] [locus_tag=RSc0571] [location=614382..615641]					lcl|NC_003295.1_gene_574
comp105399_c0_seq1	258	62.79	lcl|NC_003295.1_gene_576	92	333	3e-92	[gene=fbaA] [locus_tag=RSc0573] [location=617215..618279]					lcl|NC_003295.1_gene_576
comp105399_c0_seq2	235	65.11	lcl|NC_003295.1_gene_576	97	422	1e-119	[gene=fbaA] [locus_tag=RSc0573] [location=617215..618279]					lcl|NC_003295.1_gene_576
comp58413_c0_seq1	279	67.74	lcl|NC_003295.1_gene_577	86	176	5e-45	[gene=hemH] [locus_tag=RSc0574] [location=618408..619316]					lcl|NC_003295.1_gene_577
comp68742_c0_seq1	269	63.57	lcl|NC_003295.1_gene_577	94	414	1e-116	[gene=hemH] [locus_tag=RSc0574] [location=618408..619316]					lcl|NC_003295.1_gene_577
comp2904372_c0_seq1	301	66.11	lcl|NC_003295.1_gene_577	90	375	1e-104	[gene=hemH] [locus_tag=RSc0574] [location=618408..619316]					lcl|NC_003295.1_gene_577
comp2583667_c0_seq1	209	70.33	lcl|NC_003295.1_gene_578	85	63.9	4e-11	[gene=purE] [locus_tag=RSc0575] [location=619330..619839]					lcl|NC_003295.1_gene_578
comp4523466_c0_seq1	239	67.36	lcl|NC_003295.1_gene_579	91	81.8	2e-16	[gene=purK] [locus_tag=RSc0576] [location=619859..621100]					lcl|NC_003295.1_gene_579
comp75092_c0_seq1	203	67	lcl|NC_003295.1_gene_587	89	153	5e-38	[locus_tag=RSc0584] [location=complement(627215..628759)]					lcl|NC_003295.1_gene_587
comp1498162_c0_seq1	324	64.51	lcl|NC_003295.1_gene_587	87	305	9e-84	[locus_tag=RSc0584] [location=complement(627215..628759)]					lcl|NC_003295.1_gene_587
comp4633588_c0_seq1	327	63.61	lcl|NC_003295.1_gene_588	92	139	1e-33	[locus_tag=RSc0585] [location=629014..630240]					lcl|NC_003295.1_gene_588
comp3338421_c0_seq1	270	61.85	lcl|NC_003295.1_gene_589	88	115	1e-26	[locus_tag=RSc0586] [location=630427..630774]					lcl|NC_003295.1_gene_589
comp69455_c0_seq1	271	66.05	lcl|NC_003295.1_gene_59	85	228	1e-60	[gene=mreB] [locus_tag=RSc0059] [location=64477..65520]					lcl|NC_003295.1_gene_59
comp1810069_c0_seq1	308	64.29	lcl|NC_003295.1_gene_59	88	305	9e-84	[gene=mreB] [locus_tag=RSc0059] [location=64477..65520]					lcl|NC_003295.1_gene_59
comp1814463_c0_seq1	320	62.5	lcl|NC_003295.1_gene_591	87	121	3e-28	[locus_tag=RSc0588] [location=631995..634706]					lcl|NC_003295.1_gene_591
comp4677898_c0_seq1	276	68.84	lcl|NC_003295.1_gene_591	90	238	1e-63	[locus_tag=RSc0588] [location=631995..634706]					lcl|NC_003295.1_gene_591
comp2663612_c0_seq1	334	61.08	lcl|NC_003295.1_gene_596	100	557	1e-159	[locus_tag=RSc0593] [location=639403..640389]					lcl|NC_003295.1_gene_596
comp4590316_c0_seq1	291	63.57	lcl|NC_003295.1_gene_596	83	168	1e-42	[locus_tag=RSc0593] [location=639403..640389]					lcl|NC_003295.1_gene_596
comp73244_c0_seq1	297	61.28	lcl|NC_003295.1_gene_604	85	236	6e-63	[locus_tag=RSc0601] [location=complement(646622..648265)]					lcl|NC_003295.1_gene_604
comp4872351_c0_seq1	293	67.24	lcl|NC_003295.1_gene_604	86	107	4e-24	[locus_tag=RSc0601] [location=complement(646622..648265)]					lcl|NC_003295.1_gene_604
comp3406660_c0_seq1	378	65.61	lcl|NC_003295.1_gene_606	87	153	9e-38	[locus_tag=RSc0603] [location=complement(649002..649880)]					lcl|NC_003295.1_gene_606
comp4799282_c0_seq1	301	63.79	lcl|NC_003295.1_gene_607	83	174	2e-44	[locus_tag=RSc0604] [location=complement(650519..651388)]					lcl|NC_003295.1_gene_607
comp72845_c0_seq1	878	66.86	lcl|NC_003295.1_gene_608	83	117	1e-26	[gene=adhC2] [locus_tag=RSc0605] [location=complement(651399..652505)]					lcl|NC_003295.1_gene_608
comp12837_c0_seq1	518	62.55	lcl|NC_003295.1_gene_609	80	73.8	1e-13	[locus_tag=RSc0606] [location=652660..654513]					lcl|NC_003295.1_gene_609
comp5315363_c0_seq1	255	62.35	lcl|NC_003295.1_gene_62	89	295	7e-81	[locus_tag=RSc0062] [location=67285..69690]					lcl|NC_003295.1_gene_62
comp80258_c0_seq1	246	65.04	lcl|NC_003295.1_gene_625	92	341	1e-94	[gene=dbpA] [locus_tag=RSc0622] [location=complement(668879..670276)]					lcl|NC_003295.1_gene_625
comp80258_c1_seq1	368	64.13	lcl|NC_003295.1_gene_625	91	492	1e-140	[gene=dbpA] [locus_tag=RSc0622] [location=complement(668879..670276)]					lcl|NC_003295.1_gene_625
comp3517469_c0_seq1	225	64.44	lcl|NC_003295.1_gene_64	86	200	3e-52	[locus_tag=RSc0064] [location=complement(70887..72692)]					lcl|NC_003295.1_gene_64
comp5421261_c0_seq1	270	68.52	lcl|NC_003295.1_gene_64	86	230	4e-61	[locus_tag=RSc0064] [location=complement(70887..72692)]					lcl|NC_003295.1_gene_64
comp188385_c1_seq1	528	60.42	lcl|NC_003295.1_gene_644	81	133	1e-31	[gene=groES] [locus_tag=RSc0641] [location=688523..688813]					lcl|NC_003295.1_gene_644
comp1834717_c0_seq1	271	58.67	lcl|NC_003295.1_gene_644	98	321	1e-88	[gene=groES] [locus_tag=RSc0641] [location=688523..688813]					lcl|NC_003295.1_gene_644
comp1096_c0_seq1	230	63.04	lcl|NC_003295.1_gene_645	94	361	1e-100	[gene=groEL] [locus_tag=RSc0642] [location=688909..690552]					lcl|NC_003295.1_gene_645
comp164470_c1_seq1	409	58.44	lcl|NC_003295.1_gene_645	96	91.7	3e-19	[gene=groEL] [locus_tag=RSc0642] [location=688909..690552]					lcl|NC_003295.1_gene_645
comp165240_c0_seq1	969	65.53	lcl|NC_003295.1_gene_645	85	747	0	[gene=groEL] [locus_tag=RSc0642] [location=688909..690552]					lcl|NC_003295.1_gene_645
comp188385_c0_seq1	533	64.54	lcl|NC_003295.1_gene_645	87	502	1e-142	[gene=groEL] [locus_tag=RSc0642] [location=688909..690552]					lcl|NC_003295.1_gene_645
comp188385_c0_seq2	1247	62.79	lcl|NC_003295.1_gene_645	83	67.9	1e-11	[gene=groEL] [locus_tag=RSc0642] [location=688909..690552]					lcl|NC_003295.1_gene_645
comp2763540_c0_seq1	231	58.44	lcl|NC_003295.1_gene_645	81	63.9	4e-11	[gene=groEL] [locus_tag=RSc0642] [location=688909..690552]					lcl|NC_003295.1_gene_645
comp154297_c0_seq1	297	67	lcl|NC_003295.1_gene_66	83	65.9	1e-11	[gene=topB] [locus_tag=RSc0066] [location=complement(74076..76709)]					lcl|NC_003295.1_gene_66
comp3329839_c0_seq1	330	62.42	lcl|NC_003295.1_gene_66	84	75.8	2e-14	[gene=topB] [locus_tag=RSc0066] [location=complement(74076..76709)]					lcl|NC_003295.1_gene_66
comp4907166_c0_seq1	277	61.01	lcl|NC_003295.1_gene_66	87	264	3e-71	[gene=topB] [locus_tag=RSc0066] [location=complement(74076..76709)]					lcl|NC_003295.1_gene_66
comp4578722_c0_seq1	287	61.67	lcl|NC_003295.1_gene_663	89	145	2e-35	[locus_tag=RSc0660] [location=complement(706118..706279)]					lcl|NC_003295.1_gene_663
comp2394890_c0_seq1	313	60.7	lcl|NC_003295.1_gene_667	87	242	1e-64	[locus_tag=RSc0664] [location=complement(708983..709582)]					lcl|NC_003295.1_gene_667
comp48242_c0_seq1	579	67.18	lcl|NC_003295.1_gene_668	79	212	2e-55	[locus_tag=RSc0665] [location=709993..710907]					lcl|NC_003295.1_gene_668
comp73198_c0_seq1	202	67.82	lcl|NC_003295.1_gene_669	91	75.8	9e-15	[gene=hemL] [locus_tag=RSc0666] [location=complement(711010..712311)]					lcl|NC_003295.1_gene_669
comp26188_c0_seq1	267	61.42	lcl|NC_003295.1_gene_674	92	357	2e-99	[gene=pilJ] [locus_tag=RSc0671] [location=714713..716944]					lcl|NC_003295.1_gene_674
comp4960036_c0_seq1	204	67.16	lcl|NC_003295.1_gene_674	83	93.7	4e-20	[gene=pilJ] [locus_tag=RSc0671] [location=714713..716944]					lcl|NC_003295.1_gene_674
comp93340_c0_seq1	204	69.12	lcl|NC_003295.1_gene_675	88	210	2e-55	[locus_tag=RSc0672] [location=717024..723170]					lcl|NC_003295.1_gene_675
comp3917388_c0_seq1	251	66.53	lcl|NC_003295.1_gene_675	89	67.9	3e-12	[locus_tag=RSc0672] [location=717024..723170]					lcl|NC_003295.1_gene_675
comp4745787_c0_seq1	219	68.95	lcl|NC_003295.1_gene_677	85	167	4e-42	[gene=rsuA] [locus_tag=RSc0674] [location=723578..724336]					lcl|NC_003295.1_gene_677
comp83586_c0_seq1	266	67.67	lcl|NC_003295.1_gene_678	91	327	2e-90	[locus_tag=RSc0675] [location=724420..724992]					lcl|NC_003295.1_gene_678
comp96354_c0_seq1	254	65.35	lcl|NC_003295.1_gene_678	92	67.9	3e-12	[locus_tag=RSc0675] [location=724420..724992]					lcl|NC_003295.1_gene_678
comp66502_c0_seq1	246	67.89	lcl|NC_003295.1_gene_68	82	115	1e-26	[gene=smf] [locus_tag=RSc0068] [location=complement(77370..78575)]					lcl|NC_003295.1_gene_68
comp3293957_c0_seq1	304	63.82	lcl|NC_003295.1_gene_681	95	492	1e-140	[gene=pyrB] [locus_tag=RSc0678] [location=726017..726988]					lcl|NC_003295.1_gene_681
comp76693_c0_seq1	250	66.8	lcl|NC_003295.1_gene_687	88	127	3e-30	[gene=rfbA] [locus_tag=RSc0684] [location=732123..733001]					lcl|NC_003295.1_gene_687
comp3526423_c0_seq1	376	68.62	lcl|NC_003295.1_gene_687	88	113	8e-26	[gene=rfbA] [locus_tag=RSc0684] [location=732123..733001]					lcl|NC_003295.1_gene_687
comp6882_c1_seq1	798	70.18	lcl|NC_003295.1_gene_69	94	111	7e-25	[locus_tag=RSc0069] [location=complement(78593..79765)]					lcl|NC_003295.1_gene_69
comp5217075_c0_seq1	279	65.95	lcl|NC_003295.1_gene_696	85	212	9e-56	[gene=kdtA] [locus_tag=RSc0693] [location=741613..742929]					lcl|NC_003295.1_gene_696
comp3324153_c0_seq1	432	65.51	lcl|NC_003295.1_gene_698	82	236	9e-63	[locus_tag=RSc0695] [location=complement(743805..745259)]					lcl|NC_003295.1_gene_698
comp158437_c0_seq1	214	61.21	lcl|NC_003295.1_gene_70	98	242	7e-65	[gene=def] [locus_tag=RSc0070] [location=80019..80528]					lcl|NC_003295.1_gene_70
comp2576304_c0_seq1	417	66.91	lcl|NC_003295.1_gene_700	84	319	8e-88	[gene=pcm] [locus_tag=RSc0697] [location=complement(745686..746336)]					lcl|NC_003295.1_gene_700
comp115367_c0_seq1	918	68.3	lcl|NC_003295.1_gene_702	86	79.8	3e-15	[locus_tag=RSc0699] [location=747425..747616]					lcl|NC_003295.1_gene_702
comp149662_c1_seq1	285	65.61	lcl|NC_003295.1_gene_704	100	121	2e-28	[gene=uppP] [locus_tag=RSc0701] [location=748286..749167]					lcl|NC_003295.1_gene_704
comp145606_c0_seq1	457	64.33	lcl|NC_003295.1_gene_71	82	268	3e-72	[locus_tag=RSc0071] [location=80567..82549]					lcl|NC_003295.1_gene_71
comp4692335_c0_seq1	245	64.49	lcl|NC_003295.1_gene_712	86	220	3e-58	[locus_tag=RSc0708] [location=complement(754970..756481)]					lcl|NC_003295.1_gene_712
comp4431987_c0_seq1	296	60.47	lcl|NC_003295.1_gene_714	88	218	1e-57	[locus_tag=RSc0710] [location=complement(758312..759496)]					lcl|NC_003295.1_gene_714
comp4722093_c0_seq1	268	63.43	lcl|NC_003295.1_gene_718	85	178	1e-45	[gene=ribE] [locus_tag=RSc0714] [location=complement(761850..762503)]					lcl|NC_003295.1_gene_718
comp2564239_c0_seq1	304	60.86	lcl|NC_003295.1_gene_73	90	131	3e-31	[locus_tag=RSc0073] [location=83613..84260]					lcl|NC_003295.1_gene_73
comp4408_c0_seq1	212	63.21	lcl|NC_003295.1_gene_733	83	105	1e-23	[gene=glyA] [locus_tag=RSc0729] [location=complement(776547..777794)]					lcl|NC_003295.1_gene_733
comp136195_c0_seq1	317	65.3	lcl|NC_003295.1_gene_733	93	71.9	2e-13	[gene=glyA] [locus_tag=RSc0729] [location=complement(776547..777794)]					lcl|NC_003295.1_gene_733
comp136195_c1_seq1	353	63.74	lcl|NC_003295.1_gene_733	92	426	1e-120	[gene=glyA] [locus_tag=RSc0729] [location=complement(776547..777794)]					lcl|NC_003295.1_gene_733
comp3612317_c0_seq1	213	54.93	lcl|NC_003295.1_gene_734	98	315	6e-87	[locus_tag=RSc0730] [location=778153..778941]					lcl|NC_003295.1_gene_734
comp35008_c0_seq1	216	60.65	lcl|NC_003295.1_gene_736	94	168	9e-43	[gene=tolQ] [locus_tag=RSc0732] [location=779411..780103]					lcl|NC_003295.1_gene_736
comp137411_c0_seq1	440	67.5	lcl|NC_003295.1_gene_74	83	145	3e-35	[gene=htpX] [locus_tag=RSc0074] [location=84379..85239]					lcl|NC_003295.1_gene_74
comp137411_c0_seq2	365	68.22	lcl|NC_003295.1_gene_74	87	143	9e-35	[gene=htpX] [locus_tag=RSc0074] [location=84379..85239]					lcl|NC_003295.1_gene_74
comp137411_c1_seq1	481	69.65	lcl|NC_003295.1_gene_74	81	198	2e-51	[gene=htpX] [locus_tag=RSc0074] [location=84379..85239]					lcl|NC_003295.1_gene_74
comp3413356_c0_seq1	213	69.01	lcl|NC_003295.1_gene_74	83	81.8	2e-16	[gene=htpX] [locus_tag=RSc0074] [location=84379..85239]					lcl|NC_003295.1_gene_74
comp4384279_c0_seq1	306	61.76	lcl|NC_003295.1_gene_740	85	188	1e-48	[gene=pal] [locus_tag=RSc0736] [location=782996..783514]					lcl|NC_003295.1_gene_740
comp68966_c0_seq1	233	62.23	lcl|NC_003295.1_gene_741	86	214	2e-56	[locus_tag=RSc0737] [location=783533..784357]					lcl|NC_003295.1_gene_741
comp178007_c0_seq1	291	50.86	lcl|NC_003295.1_gene_744	100	89.7	9e-19	[gene=tRNA-lysQ] [locus_tag=RS04831] [location=786391..786466]					lcl|NC_003295.1_gene_744
comp2583049_c0_seq1	258	60.47	lcl|NC_003295.1_gene_748	85	204	2e-53	[gene=aroG2] [locus_tag=RSc0743] [location=788720..789898]					lcl|NC_003295.1_gene_748
comp146619_c0_seq1	215	65.58	lcl|NC_003295.1_gene_754	85	93.7	4e-20	[locus_tag=RSc0749] [location=complement(793899..794591)]					lcl|NC_003295.1_gene_754
comp108534_c0_seq1	407	62.41	lcl|NC_003295.1_gene_758	100	648	0	[locus_tag=RSc0753] [location=complement(796458..796784)]					lcl|NC_003295.1_gene_758
comp3350171_c0_seq1	267	61.8	lcl|NC_003295.1_gene_759	86	115	1e-26	[locus_tag=RSc0754] [location=797056..797694]					lcl|NC_003295.1_gene_759
comp37735_c0_seq1	225	66.67	lcl|NC_003295.1_gene_761	90	262	8e-71	[gene=gcdH] [locus_tag=RSc0756] [location=complement(799647..800954)]					lcl|NC_003295.1_gene_761
comp61410_c0_seq1	269	62.83	lcl|NC_003295.1_gene_761	84	145	2e-35	[gene=gcdH] [locus_tag=RSc0756] [location=complement(799647..800954)]					lcl|NC_003295.1_gene_761
comp170838_c0_seq1	205	69.76	lcl|NC_003295.1_gene_761	87	145	1e-35	[gene=gcdH] [locus_tag=RSc0756] [location=complement(799647..800954)]					lcl|NC_003295.1_gene_761
comp180271_c0_seq1	1528	56.87	lcl|NC_003295.1_gene_761	85	105	8e-23	[gene=gcdH] [locus_tag=RSc0756] [location=complement(799647..800954)]					lcl|NC_003295.1_gene_761
comp4417226_c0_seq1	289	69.55	lcl|NC_003295.1_gene_761	84	178	1e-45	[gene=gcdH] [locus_tag=RSc0756] [location=complement(799647..800954)]					lcl|NC_003295.1_gene_761
comp73453_c0_seq1	220	65.45	lcl|NC_003295.1_gene_762	89	246	5e-66	[locus_tag=RSc0757] [location=800954..801775]					lcl|NC_003295.1_gene_762
comp4575015_c0_seq1	218	66.51	lcl|NC_003295.1_gene_763	100	432	1e-122	[locus_tag=RSc0758] [location=complement(801786..802670)]					lcl|NC_003295.1_gene_763
comp69561_c0_seq1	317	62.78	lcl|NC_003295.1_gene_776	88	343	4e-95	[locus_tag=RSc0771] [location=813642..815261]					lcl|NC_003295.1_gene_776
comp74929_c0_seq1	236	63.98	lcl|NC_003295.1_gene_776	90	283	2e-77	[locus_tag=RSc0771] [location=813642..815261]					lcl|NC_003295.1_gene_776
comp1816740_c0_seq1	255	64.31	lcl|NC_003295.1_gene_778	85	206	5e-54	[locus_tag=RSc0773] [location=complement(816559..818781)]					lcl|NC_003295.1_gene_778
comp4040284_c0_seq1	267	65.54	lcl|NC_003295.1_gene_778	90	234	2e-62	[locus_tag=RSc0773] [location=complement(816559..818781)]					lcl|NC_003295.1_gene_778
comp3914952_c0_seq1	311	62.7	lcl|NC_003295.1_gene_779	86	291	1e-79	[locus_tag=RSc0774] [location=818883..819785]					lcl|NC_003295.1_gene_779
comp139632_c0_seq1	281	64.77	lcl|NC_003295.1_gene_78	87	63.9	5e-11	[locus_tag=RSc0078] [location=89947..90666]					lcl|NC_003295.1_gene_78
comp2128524_c0_seq1	240	70	lcl|NC_003295.1_gene_78	86	85.7	1e-17	[locus_tag=RSc0078] [location=89947..90666]					lcl|NC_003295.1_gene_78
comp19718_c0_seq1	222	65.77	lcl|NC_003295.1_gene_783	85	103	4e-23	[locus_tag=RSc0778] [location=complement(822815..823480)]					lcl|NC_003295.1_gene_783
comp4265399_c0_seq1	281	65.48	lcl|NC_003295.1_gene_784	89	69.9	8e-13	[locus_tag=RSc0779] [location=complement(823489..824331)]					lcl|NC_003295.1_gene_784
comp9808_c0_seq1	338	68.05	lcl|NC_003295.1_gene_785	81	77.8	4e-15	[gene=fadD2] [locus_tag=RSc0780] [location=824518..826224]					lcl|NC_003295.1_gene_785
comp9808_c1_seq1	203	69.95	lcl|NC_003295.1_gene_785	88	73.8	4e-14	[gene=fadD2] [locus_tag=RSc0780] [location=824518..826224]					lcl|NC_003295.1_gene_785
comp86574_c0_seq1	292	60.96	lcl|NC_003295.1_gene_785	86	278	2e-75	[gene=fadD2] [locus_tag=RSc0780] [location=824518..826224]					lcl|NC_003295.1_gene_785
comp3483681_c0_seq1	301	64.45	lcl|NC_003295.1_gene_785	86	242	1e-64	[gene=fadD2] [locus_tag=RSc0780] [location=824518..826224]					lcl|NC_003295.1_gene_785
comp68493_c0_seq1	355	64.23	lcl|NC_003295.1_gene_787	93	309	6e-85	[locus_tag=RSc0782] [location=complement(827078..827824)]					lcl|NC_003295.1_gene_787
comp64438_c0_seq1	226	63.72	lcl|NC_003295.1_gene_790	90	226	5e-60	[gene=fkpA] [locus_tag=RSc0784] [location=complement(828338..828691)]					lcl|NC_003295.1_gene_790
comp4533435_c0_seq1	212	67.92	lcl|NC_003295.1_gene_792	89	234	2e-62	[locus_tag=RSc0786] [location=829489..832305]					lcl|NC_003295.1_gene_792
comp5420980_c0_seq1	201	64.18	lcl|NC_003295.1_gene_792	91	228	1e-60	[locus_tag=RSc0786] [location=829489..832305]					lcl|NC_003295.1_gene_792
comp156212_c1_seq1	994	60.66	lcl|NC_003295.1_gene_797	90	65.9	5e-11	[gene=glnS] [locus_tag=RSc0791] [location=complement(834984..836726)]					lcl|NC_003295.1_gene_797
comp193988_c0_seq1	2380	56.01	lcl|NC_003295.1_gene_797	86	85.7	1e-16	[gene=glnS] [locus_tag=RSc0791] [location=complement(834984..836726)]					lcl|NC_003295.1_gene_797
comp3266_c0_seq1	337	64.09	lcl|NC_003295.1_gene_799	91	446	1e-126	[locus_tag=RSc0793] [location=complement(837210..838712)]					lcl|NC_003295.1_gene_799
comp86899_c0_seq1	249	63.86	lcl|NC_003295.1_gene_799	84	129	9e-31	[locus_tag=RSc0793] [location=complement(837210..838712)]					lcl|NC_003295.1_gene_799
comp2309659_c0_seq1	206	66.02	lcl|NC_003295.1_gene_799	90	228	1e-60	[locus_tag=RSc0793] [location=complement(837210..838712)]					lcl|NC_003295.1_gene_799
comp145022_c0_seq1	382	60.99	lcl|NC_003295.1_gene_8	93	71.9	3e-13	[gene=rpsU] [locus_tag=RSc0008] [location=complement(6204..6416)]					lcl|NC_003295.1_gene_8
comp1812792_c0_seq1	290	60.69	lcl|NC_003295.1_gene_8	99	406	1e-114	[gene=rpsU] [locus_tag=RSc0008] [location=complement(6204..6416)]					lcl|NC_003295.1_gene_8
comp3458520_c0_seq1	267	64.04	lcl|NC_003295.1_gene_801	92	159	1e-39	[locus_tag=RSc0795] [location=complement(839421..839873)]					lcl|NC_003295.1_gene_801
comp96410_c0_seq1	394	60.15	lcl|NC_003295.1_gene_803	94	85.7	2e-17	[gene=alaS] [locus_tag=RSc0797] [location=841311..843965]					lcl|NC_003295.1_gene_803
comp96410_c0_seq2	390	57.95	lcl|NC_003295.1_gene_803	90	109	1e-24	[gene=alaS] [locus_tag=RSc0797] [location=841311..843965]					lcl|NC_003295.1_gene_803
comp2570961_c0_seq1	376	67.82	lcl|NC_003295.1_gene_803	90	416	1e-117	[gene=alaS] [locus_tag=RSc0797] [location=841311..843965]					lcl|NC_003295.1_gene_803
comp3343786_c0_seq1	273	61.54	lcl|NC_003295.1_gene_803	100	111	2e-25	[gene=alaS] [locus_tag=RSc0797] [location=841311..843965]					lcl|NC_003295.1_gene_803
comp2629635_c0_seq1	266	65.04	lcl|NC_003295.1_gene_809	84	151	3e-37	[locus_tag=RSc0803] [location=complement(850252..851664)]					lcl|NC_003295.1_gene_809
comp157020_c0_seq1	312	57.05	lcl|NC_003295.1_gene_816	82	87.7	4e-18	[locus_tag=RSc0810] [location=856775..857002]					lcl|NC_003295.1_gene_816
comp157256_c0_seq1	318	63.52	lcl|NC_003295.1_gene_820	87	303	3e-83	[locus_tag=RSc0814] [location=complement(858719..859351)]					lcl|NC_003295.1_gene_820
comp2999_c0_seq1	287	60.63	lcl|NC_003295.1_gene_873	87	155	2e-38	[locus_tag=RSc0867] [location=complement(900716..901006)]					lcl|NC_003295.1_gene_873
comp2999_c0_seq2	395	63.04	lcl|NC_003295.1_gene_873	88	311	2e-85	[locus_tag=RSc0867] [location=complement(900716..901006)]					lcl|NC_003295.1_gene_873
comp1284543_c0_seq1	430	63.02	lcl|NC_003295.1_gene_873	87	83.8	8e-17	[locus_tag=RSc0867] [location=complement(900716..901006)]					lcl|NC_003295.1_gene_873
comp3324001_c0_seq1	305	64.26	lcl|NC_003295.1_gene_89	90	343	4e-95	[gene=slt] [locus_tag=RSc0088] [location=complement(101627..103579)]					lcl|NC_003295.1_gene_89
comp156672_c0_seq1	202	67.33	lcl|NC_003295.1_gene_90	87	141	2e-34	[locus_tag=RSc0089] [location=103618..104223]					lcl|NC_003295.1_gene_90
comp96775_c0_seq1	405	58.77	lcl|NC_003295.1_gene_902	99	664	0	[locus_tag=RSc0895.1] [location=complement(942869..943228)]					lcl|NC_003295.1_gene_902
comp96775_c0_seq2	270	55.56	lcl|NC_003295.1_gene_902	93	159	1e-39	[locus_tag=RSc0895.1] [location=complement(942869..943228)]					lcl|NC_003295.1_gene_902
comp1578325_c0_seq1	449	63.03	lcl|NC_003295.1_gene_903	88	436	1e-123	[locus_tag=RSc0896] [location=complement(943260..947045)]					lcl|NC_003295.1_gene_903
comp1822831_c0_seq1	332	67.77	lcl|NC_003295.1_gene_903	88	285	9e-78	[locus_tag=RSc0896] [location=complement(943260..947045)]					lcl|NC_003295.1_gene_903
comp74972_c0_seq1	255	66.67	lcl|NC_003295.1_gene_904	87	127	4e-30	[locus_tag=RSc0897] [location=complement(947154..947843)]					lcl|NC_003295.1_gene_904
comp103743_c0_seq1	251	66.53	lcl|NC_003295.1_gene_905	83	69.9	7e-13	[gene=ubiG] [locus_tag=RSc0898] [location=complement(947840..948622)]					lcl|NC_003295.1_gene_905
comp124132_c0_seq1	816	62.99	lcl|NC_003295.1_gene_907	83	168	3e-42	[locus_tag=RSc0900] [location=complement(949379..950035)]					lcl|NC_003295.1_gene_907
comp124132_c0_seq2	831	63.18	lcl|NC_003295.1_gene_907	83	168	4e-42	[locus_tag=RSc0900] [location=complement(949379..950035)]					lcl|NC_003295.1_gene_907
comp814644_c0_seq1	654	59.79	lcl|NC_003295.1_gene_907	100	1070	0	[locus_tag=RSc0900] [location=complement(949379..950035)]					lcl|NC_003295.1_gene_907
comp1418709_c0_seq1	247	59.51	lcl|NC_003295.1_gene_907	81	119	8e-28	[locus_tag=RSc0900] [location=complement(949379..950035)]					lcl|NC_003295.1_gene_907
comp4411_c0_seq1	245	65.31	lcl|NC_003295.1_gene_908	88	234	2e-62	[gene=gyrA] [locus_tag=RSc0901] [location=950444..953101]					lcl|NC_003295.1_gene_908
comp100457_c0_seq1	274	59.85	lcl|NC_003295.1_gene_908	88	289	4e-79	[gene=gyrA] [locus_tag=RSc0901] [location=950444..953101]					lcl|NC_003295.1_gene_908
comp100457_c1_seq1	220	64.09	lcl|NC_003295.1_gene_908	90	188	1e-48	[gene=gyrA] [locus_tag=RSc0901] [location=950444..953101]					lcl|NC_003295.1_gene_908
comp131729_c0_seq1	358	61.17	lcl|NC_003295.1_gene_908	85	103	7e-23	[gene=gyrA] [locus_tag=RSc0901] [location=950444..953101]					lcl|NC_003295.1_gene_908
comp1836903_c0_seq1	332	59.64	lcl|NC_003295.1_gene_908	87	329	6e-91	[gene=gyrA] [locus_tag=RSc0901] [location=950444..953101]					lcl|NC_003295.1_gene_908
comp1886913_c0_seq1	220	60	lcl|NC_003295.1_gene_908	86	115	1e-26	[gene=gyrA] [locus_tag=RSc0901] [location=950444..953101]					lcl|NC_003295.1_gene_908
comp3631967_c0_seq1	239	66.11	lcl|NC_003295.1_gene_908	86	137	3e-33	[gene=gyrA] [locus_tag=RSc0901] [location=950444..953101]					lcl|NC_003295.1_gene_908
comp4433014_c0_seq1	211	67.3	lcl|NC_003295.1_gene_908	98	387	1e-108	[gene=gyrA] [locus_tag=RSc0901] [location=950444..953101]					lcl|NC_003295.1_gene_908
comp3431396_c0_seq1	289	69.2	lcl|NC_003295.1_gene_914	83	81.8	2e-16	[gene=aroA] [locus_tag=RSc0907] [location=958441..959751]					lcl|NC_003295.1_gene_914
comp75591_c0_seq1	303	53.47	lcl|NC_003295.1_gene_916	100	482	1e-137	[gene=rpsA] [locus_tag=RSc0909] [location=960607..962295]					lcl|NC_003295.1_gene_916
comp130361_c0_seq1	211	69.19	lcl|NC_003295.1_gene_916	87	172	5e-44	[gene=rpsA] [locus_tag=RSc0909] [location=960607..962295]					lcl|NC_003295.1_gene_916
comp150202_c0_seq1	321	62.62	lcl|NC_003295.1_gene_916	85	137	5e-33	[gene=rpsA] [locus_tag=RSc0909] [location=960607..962295]					lcl|NC_003295.1_gene_916
comp150202_c1_seq1	284	67.61	lcl|NC_003295.1_gene_916	85	129	1e-30	[gene=rpsA] [locus_tag=RSc0909] [location=960607..962295]					lcl|NC_003295.1_gene_916
comp2299835_c0_seq1	226	65.04	lcl|NC_003295.1_gene_916	87	153	5e-38	[gene=rpsA] [locus_tag=RSc0909] [location=960607..962295]					lcl|NC_003295.1_gene_916
comp3328500_c0_seq1	258	61.24	lcl|NC_003295.1_gene_917	100	400	1e-112	[gene=ihfB] [locus_tag=RSc0910] [location=962338..962754]					lcl|NC_003295.1_gene_917
comp63505_c0_seq1	212	60.38	lcl|NC_003295.1_gene_92	90	254	2e-68	[gene=metF] [locus_tag=RSc0091] [location=complement(104782..105612)]					lcl|NC_003295.1_gene_92
comp71226_c0_seq1	271	70.48	lcl|NC_003295.1_gene_924	86	105	1e-23	[gene=cysM] [locus_tag=RSc0917] [location=968491..969393]					lcl|NC_003295.1_gene_924
comp133931_c0_seq1	322	54.04	lcl|NC_003295.1_gene_930	97	327	2e-90	[gene=etfB] [locus_tag=RSc0923] [location=974490..975239]					lcl|NC_003295.1_gene_930
comp170026_c0_seq2	714	63.03	lcl|NC_003295.1_gene_930	82	345	2e-95	[gene=etfB] [locus_tag=RSc0923] [location=974490..975239]					lcl|NC_003295.1_gene_930
comp170026_c0_seq3	252	63.49	lcl|NC_003295.1_gene_930	89	295	7e-81	[gene=etfB] [locus_tag=RSc0923] [location=974490..975239]					lcl|NC_003295.1_gene_930
comp170026_c0_seq4	797	61.86	lcl|NC_003295.1_gene_930	83	250	1e-66	[gene=etfB] [locus_tag=RSc0923] [location=974490..975239]					lcl|NC_003295.1_gene_930
comp1864072_c0_seq1	428	59.81	lcl|NC_003295.1_gene_930	92	75.8	2e-14	[gene=etfB] [locus_tag=RSc0923] [location=974490..975239]					lcl|NC_003295.1_gene_930
comp4523981_c0_seq1	304	65.79	lcl|NC_003295.1_gene_930	99	266	7e-72	[gene=etfB] [locus_tag=RSc0923] [location=974490..975239]					lcl|NC_003295.1_gene_930
comp876786_c0_seq1	1013	62.69	lcl|NC_003295.1_gene_931	85	149	4e-36	[gene=etfA] [locus_tag=RSc0924] [location=975294..976229]					lcl|NC_003295.1_gene_931
comp83328_c0_seq1	418	65.07	lcl|NC_003295.1_gene_933	87	299	7e-82	[gene=dadA] [locus_tag=RSc0926] [location=complement(978179..979468)]					lcl|NC_003295.1_gene_933
comp95055_c0_seq1	240	67.92	lcl|NC_003295.1_gene_933	84	105	1e-23	[gene=dadA] [locus_tag=RSc0926] [location=complement(978179..979468)]					lcl|NC_003295.1_gene_933
comp122099_c0_seq1	442	72.4	lcl|NC_003295.1_gene_938	98	345	1e-95	[locus_tag=RSc0931] [location=complement(982417..982821)]					lcl|NC_003295.1_gene_938
comp135403_c0_seq1	1598	69.27	lcl|NC_003295.1_gene_94	92	280	3e-75	[gene=ahcY] [locus_tag=RSc0093] [location=complement(106034..107458)]					lcl|NC_003295.1_gene_94
comp152591_c0_seq1	674	59.2	lcl|NC_003295.1_gene_94	82	89.7	2e-18	[gene=ahcY] [locus_tag=RSc0093] [location=complement(106034..107458)]					lcl|NC_003295.1_gene_94
comp174214_c1_seq1	233	65.67	lcl|NC_003295.1_gene_94	85	99.6	7e-22	[gene=ahcY] [locus_tag=RSc0093] [location=complement(106034..107458)]					lcl|NC_003295.1_gene_94
comp174214_c1_seq2	850	56.59	lcl|NC_003295.1_gene_94	85	125	5e-29	[gene=ahcY] [locus_tag=RSc0093] [location=complement(106034..107458)]					lcl|NC_003295.1_gene_94
comp196182_c1_seq1	411	58.39	lcl|NC_003295.1_gene_94	95	73.8	8e-14	[gene=ahcY] [locus_tag=RSc0093] [location=complement(106034..107458)]					lcl|NC_003295.1_gene_94
comp200346_c0_seq1	2129	49.84	lcl|NC_003295.1_gene_94	84	89.7	7e-18	[gene=ahcY] [locus_tag=RSc0093] [location=complement(106034..107458)]					lcl|NC_003295.1_gene_94
comp200346_c0_seq2	2102	50	lcl|NC_003295.1_gene_94	84	89.7	7e-18	[gene=ahcY] [locus_tag=RSc0093] [location=complement(106034..107458)]					lcl|NC_003295.1_gene_94
comp202424_c2_seq1	1649	48.76	lcl|NC_003295.1_gene_94	83	79.8	5e-15	[gene=ahcY] [locus_tag=RSc0093] [location=complement(106034..107458)]					lcl|NC_003295.1_gene_94
comp202424_c2_seq2	1213	55.32	lcl|NC_003295.1_gene_94	89	93.7	2e-19	[gene=ahcY] [locus_tag=RSc0093] [location=complement(106034..107458)]					lcl|NC_003295.1_gene_94
comp202424_c2_seq3	1705	58.53	lcl|NC_003295.1_gene_94	84	103	4e-22	[gene=ahcY] [locus_tag=RSc0093] [location=complement(106034..107458)]					lcl|NC_003295.1_gene_94
comp202424_c2_seq4	1507	55.87	lcl|NC_003295.1_gene_94	86	145	9e-35	[gene=ahcY] [locus_tag=RSc0093] [location=complement(106034..107458)]					lcl|NC_003295.1_gene_94
comp202424_c2_seq5	771	64.46	lcl|NC_003295.1_gene_94	97	67.9	9e-12	[gene=ahcY] [locus_tag=RSc0093] [location=complement(106034..107458)]					lcl|NC_003295.1_gene_94
comp202424_c2_seq6	1492	59.38	lcl|NC_003295.1_gene_94	84	103	3e-22	[gene=ahcY] [locus_tag=RSc0093] [location=complement(106034..107458)]					lcl|NC_003295.1_gene_94
comp202424_c2_seq8	1728	58.68	lcl|NC_003295.1_gene_94	84	103	4e-22	[gene=ahcY] [locus_tag=RSc0093] [location=complement(106034..107458)]					lcl|NC_003295.1_gene_94
comp202424_c2_seq9	594	61.95	lcl|NC_003295.1_gene_94	88	111	5e-25	[gene=ahcY] [locus_tag=RSc0093] [location=complement(106034..107458)]					lcl|NC_003295.1_gene_94
comp202424_c2_seq12	1589	55.07	lcl|NC_003295.1_gene_94	86	145	1e-34	[gene=ahcY] [locus_tag=RSc0093] [location=complement(106034..107458)]					lcl|NC_003295.1_gene_94
comp202424_c2_seq13	1456	59.62	lcl|NC_003295.1_gene_94	85	186	3e-47	[gene=ahcY] [locus_tag=RSc0093] [location=complement(106034..107458)]					lcl|NC_003295.1_gene_94
comp202424_c2_seq14	1481	52.8	lcl|NC_003295.1_gene_94	84	117	2e-26	[gene=ahcY] [locus_tag=RSc0093] [location=complement(106034..107458)]					lcl|NC_003295.1_gene_94
comp202424_c2_seq15	1527	57.76	lcl|NC_003295.1_gene_94	84	103	3e-22	[gene=ahcY] [locus_tag=RSc0093] [location=complement(106034..107458)]					lcl|NC_003295.1_gene_94
comp202424_c2_seq16	1246	61.08	lcl|NC_003295.1_gene_94	85	186	2e-47	[gene=ahcY] [locus_tag=RSc0093] [location=complement(106034..107458)]					lcl|NC_003295.1_gene_94
comp202424_c2_seq17	1566	54.85	lcl|NC_003295.1_gene_94	86	145	1e-34	[gene=ahcY] [locus_tag=RSc0093] [location=complement(106034..107458)]					lcl|NC_003295.1_gene_94
comp202424_c2_seq18	1515	59.54	lcl|NC_003295.1_gene_94	84	103	3e-22	[gene=ahcY] [locus_tag=RSc0093] [location=complement(106034..107458)]					lcl|NC_003295.1_gene_94
comp202424_c2_seq19	1340	52.84	lcl|NC_003295.1_gene_94	85	95.6	7e-20	[gene=ahcY] [locus_tag=RSc0093] [location=complement(106034..107458)]					lcl|NC_003295.1_gene_94
comp202424_c2_seq20	1484	55.66	lcl|NC_003295.1_gene_94	86	145	9e-35	[gene=ahcY] [locus_tag=RSc0093] [location=complement(106034..107458)]					lcl|NC_003295.1_gene_94
comp202424_c2_seq21	1399	53.61	lcl|NC_003295.1_gene_94	84	117	2e-26	[gene=ahcY] [locus_tag=RSc0093] [location=complement(106034..107458)]					lcl|NC_003295.1_gene_94
comp202424_c2_seq22	1504	57.58	lcl|NC_003295.1_gene_94	84	103	3e-22	[gene=ahcY] [locus_tag=RSc0093] [location=complement(106034..107458)]					lcl|NC_003295.1_gene_94
comp942504_c0_seq1	747	61.04	lcl|NC_003295.1_gene_94	86	137	1e-32	[gene=ahcY] [locus_tag=RSc0093] [location=complement(106034..107458)]					lcl|NC_003295.1_gene_94
comp2178372_c0_seq1	239	58.58	lcl|NC_003295.1_gene_94	83	73.8	4e-14	[gene=ahcY] [locus_tag=RSc0093] [location=complement(106034..107458)]					lcl|NC_003295.1_gene_94
comp3502473_c0_seq1	346	67.92	lcl|NC_003295.1_gene_94	83	103	7e-23	[gene=ahcY] [locus_tag=RSc0093] [location=complement(106034..107458)]					lcl|NC_003295.1_gene_94
comp46882_c0_seq1	544	63.6	lcl|NC_003295.1_gene_940	84	77.8	6e-15	[gene=rpsP] [locus_tag=RSc0933] [location=984223..984477]					lcl|NC_003295.1_gene_940
comp1812259_c0_seq1	267	58.05	lcl|NC_003295.1_gene_940	83	71.9	2e-13	[gene=rpsP] [locus_tag=RSc0933] [location=984223..984477]					lcl|NC_003295.1_gene_940
comp2877923_c0_seq1	207	64.73	lcl|NC_003295.1_gene_942	94	321	9e-89	[gene=trmD] [locus_tag=RSc0935] [location=985211..985999]					lcl|NC_003295.1_gene_942
comp14909_c0_seq1	242	61.98	lcl|NC_003295.1_gene_943	100	184	2e-47	[gene=rplS] [locus_tag=RSc0936] [location=986073..986459]					lcl|NC_003295.1_gene_943
comp117446_c0_seq1	476	61.55	lcl|NC_003295.1_gene_943	85	252	2e-67	[gene=rplS] [locus_tag=RSc0936] [location=986073..986459]					lcl|NC_003295.1_gene_943
comp3935172_c0_seq1	262	64.5	lcl|NC_003295.1_gene_947	82	163	7e-41	[locus_tag=RSc0940] [location=complement(988640..989596)]					lcl|NC_003295.1_gene_947
comp3290463_c0_seq1	250	64	lcl|NC_003295.1_gene_948	90	297	2e-81	[locus_tag=RSc0941] [location=complement(989593..990849)]					lcl|NC_003295.1_gene_948
comp3558544_c0_seq1	224	68.75	lcl|NC_003295.1_gene_948	99	420	1e-118	[locus_tag=RSc0941] [location=complement(989593..990849)]					lcl|NC_003295.1_gene_948
comp154509_c0_seq1	205	60.98	lcl|NC_003295.1_gene_949	86	65.9	9e-12	[gene=orn] [locus_tag=RSc0942] [location=990914..991573]					lcl|NC_003295.1_gene_949
comp40774_c0_seq1	231	67.1	lcl|NC_003295.1_gene_951	100	83.8	4e-17	[locus_tag=RSc0944] [location=complement(992209..992835)]					lcl|NC_003295.1_gene_951
comp136061_c0_seq1	334	66.17	lcl|NC_003295.1_gene_956	82	143	8e-35	[locus_tag=RSc0949] [location=complement(996877..997569)]					lcl|NC_003295.1_gene_956
comp65116_c0_seq1	472	58.69	lcl|NC_003295.1_gene_960	89	125	3e-29	[locus_tag=RSc0953] [location=1002770..1003045]					lcl|NC_003295.1_gene_960
comp3515586_c0_seq1	210	65.24	lcl|NC_003295.1_gene_960	99	392	1e-110	[locus_tag=RSc0953] [location=1002770..1003045]					lcl|NC_003295.1_gene_960
comp80879_c0_seq1	290	64.14	lcl|NC_003295.1_gene_983	86	256	7e-69	[locus_tag=RSc0975] [location=1022803..1024713]					lcl|NC_003295.1_gene_983
comp154866_c0_seq1	263	66.54	lcl|NC_003295.1_gene_984	90	266	6e-72	[gene=parE] [locus_tag=RSc0976] [location=1024879..1026864]					lcl|NC_003295.1_gene_984
comp4576228_c0_seq1	231	71	lcl|NC_003295.1_gene_984	81	101	2e-22	[gene=parE] [locus_tag=RSc0976] [location=1024879..1026864]					lcl|NC_003295.1_gene_984
comp67486_c0_seq1	285	58.95	lcl|NC_003295.1_gene_989	85	133	6e-32	[gene=lldP] [locus_tag=RSc0981] [location=complement(1031326..1033014)]					lcl|NC_003295.1_gene_989
comp60781_c0_seq1	220	63.18	lcl|NC_003295.1_gene_99	85	165	1e-41	[locus_tag=RSc0098] [location=110524..111927]					lcl|NC_003295.1_gene_99
comp3406695_c0_seq1	203	65.02	lcl|NC_003295.1_gene_99	91	222	6e-59	[locus_tag=RSc0098] [location=110524..111927]					lcl|NC_003295.1_gene_99
comp2761338_c0_seq1	309	63.11	lcl|NC_003295.1_gene_993	85	192	9e-50	[locus_tag=RSc0985] [location=complement(1036110..1037330)]					lcl|NC_003295.1_gene_993
comp134971_c0_seq1	331	68.58	lcl|NC_003295.1_gene_994	81	97.6	4e-21	[locus_tag=RSc0986] [location=complement(1037431..1037901)]					lcl|NC_003295.1_gene_994
