# Supplementary material for: Dynamics in the resistant and susceptible peanut (Arachis hypogaea L.) root transcriptome on infection with the Ralstonia solanacearum
Source: BMC Genomics. 2014 Dec 7;15(1):1078. doi: 10.1186/1471-2164-15-1078 (PMC4300042; doi:10.1186/1471-2164-15-1078)
Supplement: Supplementary file 7 — Additional file 7: File S5: COG annotation of all unigenes. (ZIP 3 MB) [file 12864_2014_6894_MOESM7_ESM.zip]

Archive with 1 entries (1 files):
- 1532202808128321_MOESM7_ESM.rar
