# Supplementary material for: Dynamics in the resistant and susceptible peanut (Arachis hypogaea L.) root transcriptome on infection with the Ralstonia solanacearum
Source: BMC Genomics. 2014 Dec 7;15(1):1078. doi: 10.1186/1471-2164-15-1078 (PMC4300042; doi:10.1186/1471-2164-15-1078)
Supplement: Supplementary file 13 — Additional file 13: File S8: All DEGs’ annotations. (XLSX 9 MB) [file 12864_2014_6894_MOESM13_ESM.xlsx]

## Sheet: Sheet1
GeneID	R6-VS-RC1.LOG2(Ratio)	R6-VS-RC1.	R12-VS-RC1.LOG2(Ratio)	R12-VS-RC1.	R24-VS-RC1.LOG2(Ratio)	R24-VS-RC1.	R48-VS-RC2.LOG2(Ratio)	R48-VS-RC2.	R72-VS-RC2.LOG2(Ratio)	R72-VS-RC2.		R6-VS-R12.LOG2(Ratio)	R6-VS-R12.	R12-VS-R24.LOG2(Ratio)	R12-VS-R24.	R24-VS-R48.LOG2(Ratio)	R24-VS-R48.	R48-VS-R72.LOG2(Ratio)	R48-VS-R72.	R72-VS-R6.LOG2(Ratio)	R72-VS-R6.			S6-VS-SC1.LOG2(Ratio)	S6-VS-SC1.	S12-VS-SC1.LOG2(Ratio)	S12-VS-SC1.	S24-VS-SC1.LOG2(Ratio)	S24-VS-SC1.	S48-VS-SC2.LOG2(Ratio)	S48-VS-SC2.	S72-VS-SC2.LOG2(Ratio)	S72-VS-SC2.		S6-VS-S12.LOG2(Ratio)	S6-VS-S12.	S12-VS-S24.LOG2(Ratio)	S12-VS-S24.	S24-VS-S48.LOG2(Ratio)	S24-VS-S48.	S48-VS-S72.LOG2(Ratio)	S48-VS-S72.	S72-VS-S6.LOG2(Ratio)	S72-VS-S6.		S6-VS-R6.LOG2(Ratio)	S6-VS-R6.	S12-VS-R12.LOG2(Ratio)	S12-VS-R12.
Ahy000043			2.38018	down								-2.59974	up	1.7882	down					1.30839	down					2.10349	down			-2.86848	up	-3.02693	up				2.00739	down
Ahy000062			1.52506	down	1.56989	down	1.34815	down				-2.47149	up							2.34847	down					1.30306	down			1.25578	down	1.54502	down		-2.28585	up	1.86214	down	-1.59735	up			2.31029	down
Ahy000063														-2.77557	up											-1.79463	up								2.49021	down
Ahy000064			1.53331	down								-1.51031	up	1.53667	down											1.69077	down								-1.62656	up	1.89328	down
Ahy000081			3.81229	down								-3.69285	up	3.1433	down											4.56292	down								-4.99663	up	5.31796	down
Ahy000088			1.1654	down																						1.04555	down
Ahy000091									1.26821	down				1.55833	down			-1.44114	up									-1.23438	up	-1.12597	up						1.55183	down			-1.16015	up
Ahy000124	-2.39958	up					1.48427	down				-3.9129	up	2.35372	down	-1.76334	up			2.75905	down														-1.63786	up										1.62443	down
Ahy000125	-2.25691	up	2.13082	down	-1.0513	up	1.57876	down	1.12011	down		-4.38773	up	3.18212	down	-1.84419	up			2.59115	down														-1.69516	up										1.67	down
Ahy000141			1.52233	down																																	1.54286	down
Ahy000148			-1.06959	up								1.48685	down	-2.11055	up	1.20547	down									-1.13946	up										-1.6856	up
Ahy000165			1.77927	down								-1.63627	up													4.10921	down								-3.69742	up	4.65789	down								-1.55321	up
Ahy000168												4.55508	down
Ahy000189																																														-1.55615	up	-2.21239	up
Ahy000190														4.43875	down											11.6457	down								-11.5095	up	11.524	down
Ahy000200			2.60747	down	2.33864	down			1.32822	down		-2.62359	up													1.34053	down			2.0051	down	1.0741	down		-1.5227	up
Ahy000201			-1.02241	up										-1.25601	up					1.71658	down					-1.7321	up								1.75156	down
Ahy000204			3.6883	down					1.04456	down		-3.2289	up	3.62872	down											3.43364	down			-1.24571	up				-3.77424	up	4.27982	down			-1.00305	up
Ahy000217			3.89475	down								-3.39329	up																								2.20039	down
Ahy000220			2.56354	down	2.08658	down	1.78581	down				-2.44015	up					1.19186	down							2.72957	down			1.92644	down				-2.86789	up	2.19317	down	-1.3942	up	1.30905	down
Ahy000229																												-2.62379	up
Ahy000230			3.33953	down								-2.50021	up													2.38006	down								-2.14036	up	2.85329	down
Ahy000235																																2.57112	down										2.57289	down
Ahy000244																1.90651	down			-2.30608	up																				1.22663	down	-2.2726	up
Ahy000245																										1.68631	down	1.56998	down						-1.48206	up							1.9636	down		1.46435	down	2.29936	down
Ahy000248			-1.56623	up								1.82371	down	-1.76372	up											-1.66934	up								1.77959	down	-1.9912	up
Ahy000251																														2.89639	down	2.83415	down
Ahy000256	12.9222	down	2.22971	down	12.9222	down	8.84552	down	8.84552	down		10.6925	down	-10.6925	up									13.2838	down			13.2838	down	10.6682	down	3.96289	down		12.3068	down	-12.3068	up										-1.61429	up
Ahy000257							-1.31943	up												1.24027	down																				-1.19246	up	1.1633	down
Ahy000259												1.17636	down	-1.20471	up											-1.27927	up								1.35192	down
Ahy000262																1.06554	down									1.5211	down								-1.54542	up	1.81824	down
Ahy000268			2.29388	down								-1.94078	up	2.05065	down											3.1043	down								-2.80986	up	3.11933	down
Ahy000269																				2.65268	down
Ahy000270			2.72482	down			-1.97688	up				-3.01478	up							1.65526	down														-2.63994	up	2.85329	down					1.59952	down
Ahy000273			1.50243	down								-1.85895	up	1.99199	down											1.08488	down
Ahy000277					1.87921	down								-1.3592	up					1.52854	down									1.11879	down				-1.1628	up	1.10755	down	-1.39617	up			1.06725	down
Ahy000279																								10.2436	down			10.2436	down
Ahy000284					1.97057	down								-2.0531	up													1.32891	down								-1.64372	up			-1.34493	up
Ahy000285																				1.2968	down
Ahy000286																		-3.53511	up											-2.64276	up										-3.89196	up
Ahy000288					1.62592	down								-1.31614	up															1.9895	down
Ahy000289			1.72482	down	2.7414	down	2.05823	down				-1.66484	up																	2.01925	down
Ahy000290							2.78467	down
Ahy000300	1.06235	down	1.58187	down																-1.02635	up					1.47178	down								-1.01419	up	1.23497	down
Ahy000305	2.97057	down	10.4586	down	10.4586	down	13.9609	down	13.9609	down																-11.8766	up	-10.7821	up			-11.1383	up		11.8766	down			-10.7821	up	11.1383	down	-11.1383	up				-11.8766	up
Ahy000306							13.6323	down	13.6323	down																-14.073	up								14.073	down	-4.93896	up			10.643	down	-10.643	up				-14.073	up
Ahy066737			1.19876	down										1.12537	down	1.26146	down	1.17199	down	-2.65124	up			1.30823	down	2.47284	down			1.69862	down				-1.16461	up	1.70617	down			1.83494	down	-2.86088	up
Ahy085526														1.23146	down					-1.82371	up					1.19591	down			1.07286	down						1.32662	down			1.20146	down	-1.77742	up
Ahy000312			1.15506	down	-1.14201	up	-1.52429	up				-1.09561	up	2.29708	down			-1.89233	up							2.01191	down	-1.2779	up	-2.42309	up				-1.4656	up	3.28981	down			-2.15042	up
Ahy000326														1.28653	down			-1.16976	up																		1.53136	down
Ahy000333					-1.81319	up																				-2.41436	up			-2.06112	up				1.71762	down
Ahy000347														-1.31614	up					2.3412	down					-1.96292	up			-2.33242	up				1.14065	down	-1.87256	up			-2.6382	up	3.21925	down
Ahy000352																																											-10.0241	up
Ahy000354			2.03175	down								-1.9693	up	2.00081	down											2.59911	down								-2.46825	up	2.4472	down
Ahy000355			2.33626	down								-2.86278	up	3.08379	down											2.34053	down								-2.5372	up	2.42243	down
Ahy000364			3.08238	down			1.10442	down				-2.64705	up													11.2661	down	1.38264	down						-11.0798	up	9.88343	down
Ahy000367	1.33976	down																		-1.8423	up			1.1673	down	1.96593	down										1.56289	down								-1.19706	up
Ahy000370					-1.03531	up																																					1.20133	down
Ahy000371			1.21421	down								-1.59232	up	1.25021	down											1.68718	down								-1.37924	up	1.82087	down
Ahy000381	1.15437	down										1.19792	down							-2.08171	up			1.17498	down										1.03501	down							-1.92592	up
Ahy000382							-1.02656	up				-1.81996	up	1.58229	down											2.11744	down								-2.71745	up	2.6515	down
Ahy000386																																					9.79752	down
Ahy000387			1.71832	down	1.06065	down						-1.72222	up													1.70385	down			1.31358	down				-1.929	up	1.43646	down	-1.0809	up	1.05282	down
Ahy000389																										2.56292	down										2.47247	down
Ahy000390																										3.61355	down								-4.18927	up
Ahy000394			-2.08253	up								1.825	down	-1.97149	up											-2.41436	up								2.13265	down	-2.67509	up
Ahy000395							11.8166	down	11.8166	down
Ahy000396			-2.82361	up								2.7852	down	-2.60154	up											-2.18505	up								3.02747	down	-3.01296	up
Ahy000397			-3.26124	up								3.29321	down	-2.47907	up											-3.9225	up								4.54769	down	-4.2056	up
Ahy000404																																					9.99177	down
Ahy000406			2.02817	down								-2.12795	up	1.51574	down											2.35494	down								-2.53397	up	2.23954	down
Ahy000413			1.63311	down								-1.67738	up	2.04472	down											1.70098	down			-1.23235	up				-1.95846	up	2.22984	down			-1.08384	up
Ahy000420	10.1342	down	10.1342	down	10.1342	down																		11.422	down	4.0775	down	11.422	down
Ahy000425												-10.341	up																						-10.1511	up	10.185	down
Ahy000436																										-11.9052	up								11.9052	down	-11.9052	up										-4.54613	up
Ahy000441																																					1.0059	down
Ahy000446			2.38574	down								-2.61268	up	2.03665	down											1.90532	down								-2.12159	up	2.22066	down
Ahy000447																																							-1.29735	up
Ahy000451							1.54684	down	-2.18099	up						4.35067	down	3.72783	down	-6.93201	up			4.91059	down	4.77794	down	-2.52028	up								7.29822	down					-7.39362	up
Ahy000454												-11.0099	up
Ahy000455	9.69349	down			9.69349	down						9.42118	down	-9.42118	up															10.2959	down	10.2959	down
Ahy000456	1.782	down																		-1.82873	up					1.53318	down
Ahy000460																				-2.55119	up																						-1.79867	up
Ahy000465			1.40763	down										2.20412	down					-1.22496	up					1.57001	down										1.27627	down
Ahy000469			11.9393	down								-12.0925	up	11.1348	down					1.50192	down					5.02236	down								-5.25966	up	5.13425	down	-1.05654	up			1.98221	down
Ahy000470														1.07072	down											1.05852	down										1.62741	down
Ahy000472												-4.15228	up													10.3559	down								-10.6281	up	10.1146	down
Ahy000484														-2.80156	up											-1.72986	up										-2.01296	up
Ahy000490			-2.03563	up								2.96377	down	-2.21195	up					-1.28816	up					-1.53319	up								2.35729	down	-2.07115	up
Ahy000491			1.50243	down								-1.35147	up	1.59898	down																						1.08813	down
Ahy000492			-2.70696	up								3.20233	down	-2.3132	up											-2.66127	up								3.02343	down	-2.11655	up			-1.34148	up
Ahy000493																								10.7794	down			10.7794	down
Ahy000503	1.00368	down					1.3132	down								1.169	down			-2.4843	up			2.00112	down	1.77117	down	1.29088	down	1.82289	down										1.93285	down	-3.06744	up
Ahy000508			1.59081	down					1.02913	down		-2.16492	up	1.70695	down											1.71198	down								-1.86735	up	1.89393	down
Ahy000509			2.47971	down								-2.64705	up	2.77133	down											4.27913	down								-4.25966	up	4.11632	down
Ahy000511			3.02599	down	-1.25424	up	-1.37583	up				-3.28353	up	4.28023	down											3.15611	down								-3.29495	up	3.422	down
Ahy000513					8.69613	down	13.3899	down	13.3899	down
Ahy000517														1.34774	down					-1.71497	up					1.60972	down			1.16988	down										1.47052	down	-1.77849	up
Ahy000518																				-1.4452	up			1.05356	down	1.59076	down																-1.34495	up
Ahy000519																										-3.33189	up
Ahy000523																														-1.43499	up						1.20943	down			-1.3125	up
Ahy000524			1.66968	down	1.09829	down	1.32161	down				-1.58524	up					1.45712	down							2.11945	down			2.28803	down				-2.13628	up	1.43351	down	-1.16553	up	1.75372	down
Ahy000529			1.62529	down								-1.52067	up	2.33539	down					-1.06124	up					1.60928	down								-1.16433	up	1.81993	down
Ahy000533	9.50471	down			9.50471	down																		10.4876	down	2.49254	down	10.4876	down
Ahy000534									1.3853	down						1.01877	down	-1.67729	up	1.32563	down			-1.41479	up			-1.60338	up								1.18228	down			-1.35484	up	1.92081	down
Ahy000536																														2.79686	down
Ahy000538																				-1.71469	up														2.13265	down	-1.62064	up			1.19689	down	-2.43896	up
Ahy000552	-1.81602	up					-3.60765	up										-4.72776	up	5.2037	down
Ahy000553							-1.06932	up						1.1182	down			-1.26546	up					-1.00686	up					-1.79233	up										-2.53261	up	2.66808	down		-1.03518	up
Ahy000556			3.89475	down								-3.52935	up	3.16191	down											3.97796	down								-3.79018	up	3.77929	down
Ahy000559	1.58656	down	-1.34994	up								2.93651	down	-1.64781	up					-1.57109	up					-1.20248	up								1.86176	down	-1.75783	up								-1.13566	up
Ahy000561			1.72318	down								-1.95575	up	1.24452	down											1.62301	down								-1.87571	up	1.54605	down
Ahy000563																																			1.00235	down
Ahy000569			1.54111	down					1.32174	down		-2.15797	up							2.11556	down					2.10755	down								-2.14298	up	2.11632	down
Ahy000571																				-1.12095	up					1.21851	down								-1.05076	up	1.25788	down
Ahy000579							-9.19526	up								9.19526	down													-11.7478	up								11.7478	down	-11.7478	up
Ahy000581							11.3342	down	11.3342	down
Ahy000604	9.67766	down	9.67766	down	9.67766	down	14.5573	down	14.5573	down
Ahy000605			-10.6196	up								10.6196	down	-10.6196	up											-9.0572	up										-9.0572	up
Ahy000606			1.08472	down	1.24166	down	1.49555	down	1.56679	down																				1.38317	down
Ahy000612	-1.28995	up																		1.3557	down
Ahy000613			1.5295	down	1.3845	down	1.18464	down				-1.57072	up													2.02406	down			1.00728	down				-2.13583	up	1.73584	down
Ahy000615			10.9394	down																-2.28816	up			2.74621	down	2.61355	down																-3.16013	up
Ahy000616			1.10853	down	1.31614	down																				1.88027	down								-1.68611	up	1.35239	down
Ahy000618			-1.09105	up								1.26011	down													-1.13323	up								1.3208	down
Ahy000620							11.2741	down	11.2741	down
Ahy000624																																-10.5052	up								4.31017	down	-10.5052	up
Ahy000626	-1.00016	up			3.44306	down	3.3055	down	2.04112	down		-1.77793	up	-2.66529	up					2.92958	down									2.26252	down								-1.63952	up	1.58162	down	1.13876	down		1.11378	down
Ahy000628					-1.80704	up	3.22524	down								-2.46695	up			-2.72112	up									2.60421	down	2.08254	down
Ahy000632			-1.80995	up								1.63547	down			1.08149	down			-2.5829	up			-1.13926	up					1.23051	down										1.87583	down	-1.08074	up		-1.43313	up
Ahy000634			3.09406	down								-3.39329	up	3.98154	down											3.70977	down								-2.86735	up	2.96432	down
Ahy000635														1.30642	down																						1.07633	down
Ahy000638			9.76676	down								-9.27535	up	9.26636	down											3.75557	down								-3.32678	up
Ahy000639			1.05193	down								-1.01342	up													1.18964	down								-1.30364	up	1.3725	down
Ahy000643																										1.01063	down
Ahy000647	11.5658	down			3.81355	down	3.05366	down	1.67563	down		11.6534	down	-3.9011	up	3.05661	down	1.37804	down	-12.1869	up																											11.6534	down
Ahy000651			1.5149	down								-1.64705	up													2.34053	down			1.21937	down				-2.03727	up	2.60175	down
Ahy000653	1.40959	down														1.56547	down			-3.09104	up			1.32273	down	1.05543	down			2.24592	down										2.14398	down	-2.72479	up
Ahy000656														2.64734	down
Ahy000659			2.75457	down			1.17725	down	1.17195	down				2.59075	down											3.05325	down								-2.56779	up
Ahy000660			2.38779	down										2.77133	down					-1.7646	up					2.49254	down										2.17906	down					-1.61364	up
Ahy000661			-1.01214	up								1.38332	down	-1.69053	up																				1.08907	down	-1.28755	up										1.07991	down
Ahy000662					1.59509	down	1.06199	down	-1.0372	up				-1.12041	up			2.09919	down	-1.49914	up					1.22307	down	1.12107	down														-1.39803	up
Ahy000663							12.4399	down	12.4399	down		10.7451	down	-10.7451	up											-10.3957	up					-2.18821	up		10.3957	down					5.34764	down	-11.4117	up
Ahy000667																														-11.0939	up								11.0939	down	-11.0939	up
Ahy000668														-1.2367	up																						-1.2645	up
Ahy000669			-1.63775	up								2.89211	down	-1.67871	up											-2.52454	up								1.76069	down
Ahy000673																														-11.2932	up								3.91558	down	-11.2932	up
Ahy000677																										3.215	down
Ahy000678	9.34692	down			9.34692	down	12.4237	down	6.72744	down
Ahy000685							10.8902	down	10.8902	down
Ahy000687			12.0914	down								-10.6444	up	11.429	down					-1.91732	up					11.777	down								-11.1825	up							-1.48411	up
Ahy000688																1.17994	down	1.02308	down	-2.14428	up																				1.16505	down	-1.92795	up
Ahy000694			-6.42492	up								12.5927	down	-12.5927	up											-10.7135	up								10.7135	down	-10.7135	up										1.87925	down
Ahy000700							-2.06708	up																																	-1.87636	up
Ahy000703			2.08739	down	1.30399	down	1.32127	down				-1.69285	up													2.42799	down			1.57447	down	1.1903	down		-2.53977	up	2.25383	down
Ahy000708																														-10.9373	up								10.9373	down	-10.9373	up
Ahy000712							8.87522	down	8.87522	down														9.15427	down	9.15427	down	9.15427	down	9.75697	down	9.75697	down
Ahy000714							4.41472	down	2.97255	down
Ahy000715	9.33692	down	9.33692	down	9.33692	down	11.1726	down	11.1726	down
Ahy000719							13.2707	down	13.2707	down																-12.8397	up	-11.0047	up			-10.8863	up		6.76201	down	-1.83496	up	-11.0047	up	10.8863	down	-4.80866	up				-12.8397	up
Ahy000720			-1.9237	up								1.77281	down													-1.54509	up								1.74647	down	-1.21996	up
Ahy000723							8.21572	down	7.35851	down
Ahy000724																										-10.927	up			-12.1422	up	-11.671	up		3.45458	down			2.42081	down			-4.1986	up				-10.927	up
Ahy000726					1.10595	down										2.15207	down			-1.64324	up					1.16231	down			1.14674	down										1.16509	down	-1.6314	up
Ahy000728																				1.00576	down
Ahy000730					1.96696	down								-2.48467	up					1.97578	down					-1.24443	up	1.38095	down								-2.62538	up
Ahy000732			-10.2288	up								10.2288	down	-10.2288	up											-10.5144	up								10.5144	down	-3.37553	up
Ahy000733			-1.28872	up								1.52505	down	-2.53404	up	2.3087	down			-1.43135	up									1.2929	down										1.35314	down	-1.2726	up
Ahy000735			-2.6231	up	-2.4538	up						2.20761	down																	-1.37549	up								1.67033	down	-2.64671	up
Ahy000736					2.84832	down								-2.95999	up
Ahy000737			-1.63007	up								1.57075	down	-1.40679	up											-1.42357	up								1.5365	down
Ahy000739			-3.22999	up			1.68864	down				3.99048	down	-3.21485	up			1.53153	down	-2.13498	up					-3.85395	up			1.47306	down				3.57145	down	-3.66385	up
Ahy000744							12.2613	down	12.2613	down
Ahy000745			2.06318	down	1.27831	down	1.16198	down				-2.01588	up													2.81825	down			1.24577	down				-2.90019	up	2.43369	down	-1.07097	up			1.08692	down
Ahy000746	8.71787	down			8.71787	down	10.8281	down	5.42389	down																		-4.65354	up			-4.35072	up		8.67458	down	1.50222	down	-3.06836	up	5.07719	down	-12.1856	up
Ahy000749							1.02444	down								1.87497	down	1.47516	down	-2.5556	up					1.23712	down			2.40921	down										2.76268	down	-2.17565	up
Ahy000752																												-9.6505	up	-2.37307	up										-3.10768	up
Ahy000753																																											4.21925	down
Ahy000754					1.87104	down								-2.00419	up	1.55295	down
Ahy000756														-1.74677	up					1.40723	down																		-1.03862	up			1.30086	down
Ahy000757	10.4058	down			10.4058	down
Ahy000760			-12.1242	up								12.1242	down	-12.1242	up																																	2.75504	down
Ahy000763							5.20613	down	2.76396	down
Ahy000764			1.92122	down								-2.39329	up													1.56292	down			1.4954	down				-1.71979	up	1.40583	down
Ahy000766			-2.28847	up								2.43148	down	-1.99686	up											-2.38948	up								2.51871	down	-2.29621	up
Ahy000769																										-3.88829	up					12.0609	down		1.45458	down	-1.94257	up			-12.1386	up	12.1126	down		-2.93403	up	-3.08146	up
Ahy000770					-1.68696	up	-1.63412	up										-1.92416	up											-2.60806	up						4.11632	down	2.48495	down	-3.61332	up						4.22536	down
Ahy000773	4.73241	down	11.8616	down	11.8616	down	5.85996	down	13.0982	down
Ahy000774																								10.1013	down			10.1013	down						10.1853	down	-10.1853	up
Ahy000775			3.63172	down	1.36289	down	1.7499	down	1.19226	down		-3.37092	up	2.26883	down											2.75557	down			2.04197	down				-2.1211	up	2.09396	down	-1.28373	up	1.4571	down
Ahy000785			1.58763	down								-1.33765	up	1.237	down											1.46887	down								-1.19273	up	1.34983	down
Ahy000787	9.81168	down			9.81168	down						9.53046	down	-9.53046	up									10.3086	down			10.3086	down						11.2729	down	-11.2729	up										-1.74246	up
Ahy000789														1.06213	down
Ahy000801														-1.11791	up					1.68555	down																-1.48865	up					1.23239	down
Ahy000807			2.04675	down	1.87746	down						-2.07136	up																						-1.72984	up
Ahy000813												1.93518	down							-2.9933	up			1.43137	down										1.2513	down							-2.71014	up
Ahy000819																				-1.73897	up									1.12873	down										1.12538	down	-1.96162	up
Ahy000825	1.31765	down					1.35544	down										1.10617	down	-2.30699	up			1.49433	down	1.45514	down	1.10639	down	1.95513	down										1.57341	down	-1.87555	up		-1.18118	up
Ahy000828														1.11636	down											1.16966	down										1.09246	down
Ahy000833																				-1.15848	up					1.43038	down										1.35894	down
Ahy000834							7.50869	down	4.48156	down
Ahy000835					1.86199	down								-1.69465	up											-1.21844	up					3.45083	down				-2.28652	up					3.85668	down
Ahy000836					1.40869	down								-1.82137	up																						-1.40062	up
Ahy000837							-1.00283	up						-1.00748	up			-1.07606	up	2.37905	down									-1.46726	up										-1.35225	up	2.36906	down
Ahy000841												11.5201	down	-11.5201	up																						-3.45353	up
Ahy000846			-1.01941	up								1.03585	down													-1.14196	up								1.24856	down	-1.2134	up
Ahy000850			2.867	down	1.1226	down						-2.79719	up	1.74441	down											3.7804	down								-3.81636	up	3.82904	down
Ahy000853			-1.33302	up								1.89843	down	-1.55048	up											-1.74568	up								1.95982	down	-1.63445	up
Ahy000857			1.23977	down								-1.55593	up													1.70644	down								-1.68124	up
Ahy000858																																									10.7232	down	-10.7232	up
Ahy000865																																											3.95622	down
Ahy000869					3.1453	down	1.78467	down	1.3425	down				-2.85219	up															3.73367	down								-2.62358	up	2.69451	down
Ahy000872							10.6145	down	10.6145	down
Ahy000878			1.75784	down	2.43655	down	1.61066	down								2.47389	down			-1.8407	up					4.26768	down			2.97223	down				-3.4632	up	3.32365	down			2.43811	down	-1.66358	up				2.27289	down
Ahy000881							10.0591	down	10.0591	down																		-9.927	up			-6.02693	up						-9.927	up	11.3199	down	-11.3199	up
Ahy000882			2.64539	down								-2.62696	up	2.84229	down											2.7811	down								-2.26944	up	2.9059	down
Ahy000887														1.67203	down											1.26688	down										1.37769	down
Ahy000889														8.89973	down
Ahy000893																										1.17833	down										1.19498	down
Ahy000894																										10.4894	down																-2.1206	up
Ahy000905			1.44185	down								-1.40125	up	1.61383	down											1.57484	down								-1.22058	up	1.44901	down
Ahy000907			-1.30275	up								1.15415	down
Ahy000910	11.4194	down	5.02861	down	11.4194	down																		11.7388	down	1.74046	down	11.7388	down	8.96598	down				9.9983	down	-9.9983	up										-3.60753	up
Ahy000920																														3.07697	down										2.79921	down	-3.2726	up
Ahy000922	1.21755	down	-1.73288	up					1.1711	down		2.95043	down	-2.43238	up			-1.05119	up					1.28608	down	-1.51114	up								2.79722	down	-1.71437	up
Ahy000927							1.219	down										1.08129	down	-2.36616	up			1.71917	down	1.41248	down			1.71053	down										1.86165	down	-2.97247	up
Ahy000931			2.50139	down								-2.31293	up	2.19593	down											2.97463	down			1.0354	down				-2.83994	up	2.48165	down
Ahy000934	-1.29361	up	1.0533	down								-2.3469	up							3.00975	down														-1.22528	up							1.97646	down
Ahy000936			1.05255	down								-1.1467	up	1.27473	down
Ahy000941												1.0395	down
Ahy000943																										11.4591	down
Ahy000944														-1.76092	up					1.66849	down					-1.46682	up										-1.428	up					3.39982	down
Ahy000945			1.2631	down								-1.80322	up	1.06827	down											1.34315	down								-1.57292	up	1.38132	down
Ahy000950	10.3699	down	2.97275	down	10.3699	down																		11.4791	down	3.05935	down	11.4791	down
Ahy000952																																											1.19974	down
Ahy000953	-2.08966	up										-1.89694	up	-1.4036	up					3.45086	down			-1.9718	up										-1.4094	up			-1.77937	up			2.92925	down
Ahy000960			9.67348	down										9.38459	down
Ahy000964					2.51901	down	1.94079	down										1.89283	down
Ahy000965																										1.13757	down			1.44779	down										1.27557	down
Ahy000968	10.7684	down			10.7684	down																		11.4067	down			11.4067	down						10.5401	down	-10.5401	up
Ahy000969	10.9501	down	10.9501	down	10.9501	down																		12.2665	down	4.14789	down	12.2665	down
Ahy000973					1.58193	down	1.22808	down																		2.56667	down			2.47751	down	1.03121	down		-2.1628	up	2.06289	down	-1.44461	up	1.44629	down						1.35594	down
Ahy000974									2.00993	down																4.0775	down					1.6745	down						2.01201	down	-1.98838	up
Ahy000975																								1.74621	down	2.02859	down																-2.0592	up
Ahy000977			1.52779	down								-1.44204	up													1.66703	down								-1.42922	up	1.48954	down
Ahy000980																														-10.661	up	-9.81632	up						2.28331	down			-9.81632	up
Ahy000985			1.24304	down								-1.69052	up	1.01171	down					1.36923	down					1.5182	down								-1.60174	up	1.19066	down					1.13371	down
Ahy000987							5.35235	down	3.17322	down										-9.93763	up
Ahy000990							9.48276	down	9.48276	down																-10.6192	up								10.6192	down	-2.58412	up
Ahy000994																														-10.9419	up										-10.9419	up
Ahy001000	1.11629	down										2.01579	down							-1.90134	up			2.00717	down							1.06938	down		2.23069	down							-2.77722	up		1.55782	down	1.34292	down
Ahy001002																				-1.6443	up
Ahy001003																										-1.56636	up								1.54769	down
Ahy001007	-1.69595	up			-2.02513	up						-3.83581	up	4.16499	down	-2.48865	up			3.17673	down																									1.7235	down
Ahy001011			1.15337	down										1.54504	down											1.50084	down								-1.07221	up	1.53967	down					-1.09543	up
Ahy001012																				-1.34238	up																						-1.38606	up
Ahy001013	1.25814	down	1.12672	down			1.21424	down												-1.55119	up			1.67435	down	1.82121	down	1.31798	down										1.34644	down			-2.38606	up
Ahy001014	1.22752	down																		-2.64139	up									1.34389	down						1.1377	down			1.35449	down	-1.96842	up
Ahy001015							8.96137	down	8.96137	down																-3.78875	up	-3.70179	up			-2.85034	up		10.5267	down			-4.28654	up	4.6472	down	-10.8004	up				-2.82992	up
Ahy001016	13.2927	down			13.2927	down	10.0641	down	10.0641	down		13.378	down	-13.378	up									13.648	down	-1.18721	up	13.648	down	11.0038	down	11.0038	down		14.8352	down	-14.8352	up										-1.4572	up
Ahy001017							1.76951	down										1.14351	down											1.53699	down
Ahy001018			4.40665	down					1.1291	down		-4.5591	up	3.59075	down					1.16305	down					3.37295	down								-3.38519	up	3.74436	down
Ahy001019			-11.566	up								11.566	down	-4.77557	up																																	3.43686	down
Ahy001020					1.05664	down																				1.32459	down								-1.36237	up
Ahy001031																														1.31921	down						1.49484	down
Ahy001034			4.11714	down	1.21089	down						-4.41167	up	2.90626	down											3.29162	down								-2.45231	up	2.9319	down					-1.29171	up		1.19983	down
Ahy001035			1.74688	down								-1.46093	up													2.43623	down								-2.1003	up	1.83439	down
Ahy001036	15.0147	down	1.46616	down	15.0147	down	11.0907	down	11.0907	down		13.5485	down	-13.5485	up									15.5584	down			15.5584	down	11.687	down	2.92726	down		14.9585	down	-14.9585	up										-1.41002	up
Ahy001042			-2.08657	up								1.88407	down	-2.47802	up	1.15364	down									-2.32151	up								2.31936	down	-1.51095	up					-1.14569	up
Ahy001044			3.75036	down	1.44759	down						-3.55792	up	2.30277	down			-1.25132	up	1.7062	down																1.21586	down
Ahy001046			1.26398	down			1.22764	down										1.71361	down	-2.07057	up			1.12088	down	3.57319	down	1.70841	down	1.73316	down				-2.45231	up	1.86479	down			2.3673	down	-2.7751	up
Ahy001049																1.37225	down			-1.11724	up									1.31965	down										1.58042	down	-1.79078	up
Ahy001051	12.4864	down	2.09256	down	12.4864	down	9.6783	down	9.6783	down		10.3939	down	-10.3939	up									12.0507	down			12.0507	down	9.7925	down	9.7925	down		11.4395	down	-11.4395	up
Ahy001052			-2.86014	up	-3.01793	up
Ahy001060					-1.05215	up	-1.20711	up				-1.47575	up	1.5964	down			-1.46472	up	1.99724	down														-1.19954	up			-1.49233	up			2.43399	down
Ahy001065	9.32057	down			9.32057	down																		9.92642	down			9.92642	down						9.61831	down	-9.61831	up
Ahy001066																										-1.0115	up			-1.30776	up
Ahy001068					1.74723	down	1.37785	down						-1.52764	up	1.51394	down									1.16438	down	1.18357	down	1.72647	down										1.38417	down
Ahy001070												1.64275	down	-1.4002	up					-1.64	up									1.60248	down										2.3671	down	-1.64255	up
Ahy001079							-1.07422	up										-1.97569	up	1.74802	down					-1.10693	up			-1.59546	up										-1.74511	up	1.80065	down
Ahy001080												-11.1572	up													10.9529	down														4.38417	down
Ahy001082			1.0644	down										1.31613	down											1.31628	down								-1.21784	up	1.70513	down
Ahy001088			-2.4451	up			4.02794	down	2.69269	down		10.4242	down	-10.4242	up	9.27851	down			-10.6138	up																											10.4242	down
Ahy001090																2.07221	down			-1.69205	up									1.95634	down												-2.88927	up
Ahy001091																																					1.49484	down					-1.03409	up
Ahy001092																														1.2119	down
Ahy001094												-1.79589	up							1.21098	down														-1.37973	up
Ahy001096							1.85178	down										2.29461	down	-3.40363	up									3.41577	down										3.45456	down	-3.02106	up
Ahy001099	1.20302	down																		-1.81759	up					1.33176	down	1.0426	down														-1.59875	up
Ahy001106									1.18722	down								-1.36519	up	2.18835	down																				-1.46501	up	1.63429	down
Ahy001109			2.00928	down	1.40136	down	1.09794	down				-1.83371	up													2.02859	down								-2.13129	up	1.74436	down
Ahy001111							12.0957	down	12.0957	down
Ahy001119			2.08739	down								-2.13342	up	2.12444	down											2.34053	down										2.54163	down
Ahy001121					2.22028	down	2.21056	down						-1.89164	up			1.55337	down											3.4998	down								-2.56548	up	2.69083	down
Ahy001125																								1.6087	down	2.12812	down										1.97573	down					-1.59977	up
Ahy001127	10.3748	down	10.3748	down	10.3748	down																		10.8875	down	10.8875	down	10.8875	down
Ahy001128												-2.9023	up	2.54185	down											4.14789	down	-1.75503	up	-1.62717	up				-4.56779	up	5.90292	down
Ahy001132			-2.62	up					1.44204	down		2.71087	down	-2.66096	up	1.70297	down	-1.78665	up							-1.46261	up								2.15819	down	-2.18051	up	1.49572	down
Ahy001135									-2.04982	up										-5.13615	up											-1.80454	up								3.43147	down	-12.7326	up
Ahy001136																										-11.4589	up	-10.3688	up	-12.6741	up	-12.3924	up		3.71762	down			2.30534	down			-4.65111	up				-2.43761	up
Ahy001205												-4.15228	up																								3.25383	down
Ahy001206																		-1.48914	up											-1.10284	up										-1.21355	up
Ahy001207			3.42526	down								-3.56881	up	3.27972	down			-1.22215	up							2.86469	down								-2.75487	up	3.46277	down			-1.04609	up
Ahy001221																												-2.97743	up								10.2643	down
Ahy001229																										9.50003	down
Ahy001260			2.71813	down	1.41411	down			1.10133	down		-2.84485	up	1.30402	down	1.14385	down			1.08268	down					2.76157	down								-2.64696	up	2.82414	down
Ahy001281																																					1.7944	down			-1.67472	up
Ahy001288												1.75193	down																						1.63146	down
Ahy001299			2.33953	down										2.23845	down											1.64865	down										1.71496	down
Ahy001301																																					8.89814	down
Ahy001316																				-1.02932	up
Ahy001317					3.43328	down								-4.7424	up	3.57744	down
Ahy001318			3.01761	down								-3.2289	up	3.42803	down											3.34053	down								-3.16013	up	3.47247	down			-1.2361	up
Ahy001358			1.04256	down										1.72	down											1.2344	down
Ahy001443			3.05684	down								-2.92605	up	2.79055	down											2.30811	down								-2.35849	up	2.55757	down
Ahy001456					2.66545	down								-2.53853	up																												2.04932	down
Ahy001457																				2.84113	down																		-2.71669	up			10.4195	down
Ahy001473	1.56471	down	2.39891	down					1.35532	down				1.41658	down			-1.23026	up							1.22732	down			1.08445	down	2.15579	down								-1.07134	up
Ahy001485			-1.10864	up								1.56654	down													-1.04207	up								1.32928	down	-1.06254	up
Ahy001494														-4.22303	up
Ahy086494			3.33953	down								-3.73725	up													5.04097	down								-5.03727	up	4.65238	down
Ahy094124									-1.18732	up						2.11801	down	1.02713	down	-2.59559	up																						-1.75803	up
Ahy001560			5.33953	down								-5.50021	up	4.96927	down											4.42799	down								-4.15275	up	4.86049	down
Ahy001561														1.01438	down
Ahy001569			3.53218	down										3.1433	down											2.87105	down								-3.03727	up	2.7944	down
Ahy001603			-1.5108	up								1.24905	down	-1.69861	up	1.24139	down	-1.37309	up							-1.69319	up								2.14701	down	-2.05646	up
Ahy001608																																					11.0306	down
Ahy001618			-1.81574	up								1.72219	down	-1.73117	up											-2.24443	up								2.49522	down
Ahy001619																										-4.24443	up								2.71762	down	-1.88368	up										-1.52007	up
Ahy001627			1.08846	down
Ahy001656														1.90018	down					-1.07585	up					1.79119	down										2.49484	down
Ahy001675														-1.0603	up	1.11199	down
Ahy001676			2.76922	down								-2.55083	up	3.23845	down																				-2.18927	up	2.5106	down
Ahy001677														4.54185	down																						3.31796	down
Ahy001678			1.47025	down								-1.98043	up							1.88525	down									-1.18558	up												1.26505	down
Ahy001681			2.66342	down								-2.45839	up	2.62246	down											2.54912	down								-2.06898	up	2.61543	down
Ahy001682			1.97275	down								-1.42077	up													2.0775	down								-1.92179	up	1.73781	down
Ahy001687												2.50878	down							-2.16786	up
Ahy001710					1.78639	down	1.37586	down
Ahy001712																														2.22654	down										2.42481	down
Ahy001730														10.0039	down
Ahy001738																				1.94804	down
Ahy001763			3.97275	down								-3.94078	up	4.26883	down																						3.16363	down
Ahy001768			-2.38029	up								2.98055	down	-1.91678	up											-2.35749	up								2.72488	down	-2.22752	up
Ahy001769			-2.57286	up								3.18979	down	-1.95085	up											-2.8767	up								2.91693	down	-2.35245	up
Ahy001774							2.90446	down	1.92173	down						-1.57906	up			1.05367	down			-1.64229	up			-3.05212	up	1.69476	down	1.40119	down		-1.34539	up	2.75523	down	-1.69828	up								2.4462	down
Ahy001778			1.84629	down	2.08648	down	1.55534	down	1.63717	down		-1.58143	up													1.66246	down			1.08151	down				-1.79593	up
Ahy001779	10.6422	down	2.79521	down	10.6422	down																		11.9756	down	3.10607	down	11.9756	down	10.0478	down	10.0478	down
Ahy001780																								10.0887	down			10.0887	down
Ahy001801																																			-1.22349	up
Ahy001802																				-1.32378	up																						-1.06171	up
Ahy001813			-1.03125	up												1.1884	down																								-1.27982	up
Ahy001817			1.6715	down								-1.69866	up	1.21952	down											2.397	down								-2.12569	up	2.33104	down
Ahy001837			1.06797	down	1.55403	down						-1.53042	up							1.71934	down					1.24817	down								-1.66025	up							1.33776	down
Ahy001843			2.27941	down								-2.5917	up	2.54185	down									1.05381	down	2.32325	down								-1.26944	up	1.88186	down								1.0773	down
Ahy001851			-11.3367	up								11.3367	down	-2.9011	up											-9.91177	up
Ahy001853									-8.85763	up										-8.85763	up									-5.09796	up	-5.95538	up						3.04885	down			-11.0149	up
Ahy001854																																									4.1497	down
Ahy001877			1.06913	down								-1.03031	up													1.44152	down								-1.54651	up	1.66807	down
Ahy001880							9.51222	down	4.875	down																		-9.11703	up			-5.86715	up						-3.36054	up	5.85666	down	-11.6131	up
Ahy001881			2.56917	down	3.40614	down	2.51846	down	1.67987	down		-2.5851	up							1.70362	down					2.98823	down	1.16526	down	3.00804	down	1.61396	down		-2.38336	up	1.82297	down	-1.85306	up	1.39408	down	1.01937	down
Ahy001903			1.58732	down	1.15344	down	1.44444	down				-1.2107	up					1.0796	down							1.89073	down								-1.91797	up	1.54163	down
Ahy001907			9.9029	down										10.277	down					-2.08171	up					4.39943	down										3.96432	down
Ahy001913			1.47582	down								-1.59273	up	1.10095	down											1.05945	down								-1.24211	up	1.24986	down
Ahy001914					1.54844	down								-1.37163	up					1.73421	down									1.05509	down				-1.23347	up			-1.5011	up			1.89236	down
Ahy001919							1.94255	down	1.22973	down														1.51827	down	2.31851	down	1.66161	down	2.42246	down										1.6472	down
Ahy001925																														-1.40281	up
Ahy001926			1.21479	down								-1.12109	up													1.89916	down			-1.02457	up				-1.84196	up	2.44495	down
Ahy001935	4.3539	down																																			4.96432	down
Ahy001947							12.7543	down	4.97809	down																						-2.12336	up								2.92022	down	-12.8157	up
Ahy001948							14.0779	down	14.0779	down																				13.0202	down										13.1544	down	-13.1544	up
Ahy001949	10.1548	down	2.67236	down	10.1548	down	7.60667	down	5.03675	down		7.48248	down	-7.48248	up			2.56992	down	-8.63188	up									4.63336	down	7.50187	down															4.36975	down
Ahy001952														-1.31614	up																												1.20205	down
Ahy001953					1.34581	down								-2.09904	up											-1.32932	up								1.05248	down			-1.32619	up			1.55834	down
Ahy001957																								-12.0945	up										-12.0945	up							12.0945	down		-3.96965	up
Ahy001960			1.36637	down	2.2389	down			1.56942	down										1.39942	down					1.5211	down								-2.18927	up							1.81871	down
Ahy001968					1.39851	down								-2.03038	up											-1.34978	up			1.01296	down	1.71153	down				-2.06995	up					1.60732	down
Ahy001970			1.16445	down								-1.11912	up
Ahy001972																														-11.4445	up	-9.92176	up						3.03177	down			-9.92176	up
Ahy001975			2.65771	down	1.04096	down						-1.65968	up													1.61617	down								-1.42677	up
Ahy001978			-3.15811	up								2.5771	down	-2.44859	up					-1.41554	up					-2.3544	up								2.69139	down	-2.45023	up			1.06966	down	-1.34855	up
Ahy001980			4.36868	down	9.9079	down						-3.86278	up							3.2037	down					9.63928	down	3.2831	down
Ahy001994			4.7866	down	1.03235	down	1.31774	down				-4.16534	up	3.75425	down											3.67205	down			1.1808	down				-3.33983	up	2.75787	down
Ahy001998																				-1.24283	up					1.29353	down																-1.63873	up
Ahy002002			-1.40071	up										-2.57917	up					2.23017	down											2.68215	down										3.93197	down
Ahy002005																										2.75557	down
Ahy002006			-1.41441	up								1.96005	down	-1.19446	up					-2.07331	up														1.39103	down							-1.67	up
Ahy002012			2.47025	down	1.74457	down						-2.03165	up																																	6.2292	down	9.89114	down
Ahy002019			2.98786	down																-1.26579	up					2.94539	down								-2.93343	up	3.04232	down								-1.56271	up
Ahy002029	10.7595	down	5.39725	down	10.7595	down	12.1967	down	12.1967	down																-3.35991	up			6.09803	down	11.2386	down		10.0852	down	-10.0852	up										-4.72301	up
Ahy002032	11.7614	down	2.96102	down	11.7614	down	8.20107	down	8.20107	down		8.80039	down	-8.80039	up									13.1331	down	2.84067	down	13.1331	down	9.75045	down	5.80991	down		10.2924	down	-10.2924	up										-1.49206	up
Ahy002033												-3.35582	up							2.2817	down														-2.91174	up	3.00385	down					2.09372	down
Ahy002035			2.11295	down	2.88226	down	2.34546	down	1.1866	down		-2.66274	up					1.15886	down	3.12123	down					2.02566	down	1.0708	down	1.60618	down	1.75039	down		-2.90769	up			-2.60205	up			4.69909	down
Ahy002041												-3.55083	up																								3.25383	down
Ahy002043			1.14567	down	1.28672	down						-1.54601	up							1.22642	down					1.68631	down								-2.52556	up							1.2481	down
Ahy002045							11.5561	down	11.5561	down
Ahy002048												-1.0369	up													1.18465	down								-1.08974	up	1.24398	down
Ahy002051																				-2.44736	up					4.27913	down								-4.18927	up
Ahy002055			4.97275	down	4.28889	down						-4.73725	up							4.07816	down																						5.40688	down
Ahy002058			-3.73461	up								4.76658	down	-2.77557	up															2.57447	down	1.95968	down		2.35505	down
Ahy002060												2.951	down
Ahy002062																																-10.2378	up										-10.2378	up
Ahy002064																																											1.96686	down
Ahy002075																																					2.26833	down
Ahy002080			1.26456	down	1.63514	down			-1.53886	up		-1.25085	up							1.43976	down							1.75337	down														1.53807	down
Ahy002081			-1.47019	up								1.89211	down	-2.95172	up																				1.18328	down
Ahy002082																										-4.49236	up								2.79562	down
Ahy002088			1.44953	down	2.329	down	1.87287	down				-1.75052	up					1.11585	down	1.25512	down					1.87457	down			2.27768	down				-2.17547	up	1.26833	down	-1.64016	up	1.3991	down	1.1482	down
Ahy002090			2.93984	down								-2.47046	up	2.40007	down											2.98823	down			1.52556	down				-2.90297	up	2.64239	down
Ahy002091			1.35231	down	1.16916	down																				2.2367	down			1.26275	down				-1.83321	up	1.3124	down			1.14793	down
Ahy002095	11.2591	down	1.74042	down	11.2591	down						9.51866	down	-9.51866	up									11.1483	down			11.1483	down						11.2656	down	-11.2656	up										-1.74694	up
Ahy002100																														-10.1392	up	-10.301	up										-10.301	up
Ahy002101																										3.02859	down										3.01679	down
Ahy002102	2.03197	down					1.16066	down				1.84511	down							-1.60564	up																									-1.16905	up
Ahy002104							6.2441	down	12.7911	down																-12.8121	up	-11.0215	up			-11.2296	up		12.8121	down	-1.79057	up	-11.0215	up	11.2296	down	-11.2296	up				-12.8121	up
Ahy002106							12.627	down	12.627	down
Ahy002109																								1.88822	down			2.2831	down
Ahy002110									-1.34329	up								1.72114	down	-2.71914	up																				1.56859	down	-2.74653	up
Ahy002111			-8.89297	up																										2.57447	down
Ahy002118																														-4.18042	up	-4.6577	up						2.80938	down			-10.3286	up
Ahy002124			9.18295	down	9.18295	down
Ahy002126	1.20706	down																		-1.23871	up									1.2039	down										1.22061	down
Ahy002128																										-2.52983	up								4.09613	down	-1.93642	up										-5.30797	up
Ahy002133																1.24512	down			-1.69059	up			1.53208	down																		-2.58003	up
Ahy002136																										3.66246	down								-3.08974	up	3.37936	down			1.61683	down
Ahy002139			-1.87852	up										-1.71303	up											-2.2079	up								1.28877	down	-2.24308	up	1.54635	down
Ahy002142																																											-1.58626	up
Ahy002144	13.0869	down	1.99784	down	13.0869	down						11.0891	down	-11.0891	up									12.213	down			12.213	down						12.6764	down	-12.6764	up										-1.58735	up
Ahy002145									-12.5417	up								3.62659	down	-7.19505	up									-9.82447	up								9.82447	down	-9.82447	up
Ahy002149			-1.17531	up								1.01809	down	-1.19197	up											-1.63766	up								1.36583	down	-1.31986	up
Ahy002150	11.2533	down	11.2533	down	11.2533	down																		10.783	down			10.783	down
Ahy002155			-3.03743	up			-1.32498	up				2.20799	down	-2.54877	up											-2.4626	up			-1.38302	up				1.89026	down	-2.11936	up			-1.36442	up
Ahy002157																																														-10.3273	up	-11.6175	up
Ahy002159			-1.7606	up								2.24003	down	-2.70845	up											-3.54211	up								2.10841	down	-3.08825	up
Ahy002161			-2.58184	up								2.53981	down	-2.28576	up											-1.65947	up								2.39569	down	-2.39825	up
Ahy002162					10.433	down
Ahy002163	9.82984	down			9.82984	down						10.105	down	-10.105	up											-3.11233	up								12.5101	down	-12.5101	up										-2.40504	up
Ahy002170																												-2.57488	up										-3.31164	up
Ahy002172	-11.438	up										-3.86278	up							11.438	down																									11.438	down
Ahy002173	1.00015	down	-1.39601	up								2.39615	down	-1.41567	up					-1.22269	up					-1.5652	up								2.32132	down	-1.66667	up
Ahy002174																				-1.05081	up
Ahy002175			2.81229	down			1.54121	down				-2.55083	up	1.90626	down											1.41378	down			1.22654	down				-1.66176	up	1.67704	down
Ahy002181	-1.77926	up					2.05911	down				-1.55958	up	-1.52913	up			1.62274	down													-1.93187	up		-1.79545	up					1.41691	down
Ahy002185																										2.15767	down								-2.22992	up	2.84502	down
Ahy002186			2.85868	down								-2.38091	up	2.64322	down											4.31016	down								-3.95481	up	4.56258	down
Ahy002187					2.09159	down																								-1.26425	up	-1.52204	up						2.91558	down			-1.7081	up
Ahy002194														-3.0531	up
Ahy002197			1.53246	down								-1.92774	up							1.20212	down					1.35998	down								-1.94916	up	1.43127	down					1.3002	down
Ahy002205			2.50243	down								-2.79239	up																						-2.05497	up	1.9464	down
Ahy002206														-1.09806	up
Ahy002211			1.8775	down								-1.63378	up	1.12179	down											1.91032	down								-2.09288	up	2.45446	down
Ahy002212																1.48861	down									1.7227	down								-1.61209	up	1.01121	down
Ahy002228							2.90331	down	3.78307	down
Ahy002230																				-1.10864	up
Ahy002232																										1.05168	down			1.05022	down						1.1642	down
Ahy002233							-1.0758	up						-1.35621	up			-1.76295	up	2.19775	down									-2.16482	up										-1.83683	up	1.59476	down
Ahy002239			-1.02787	up								1.35889	down	-1.65379	up											-1.54185	up								1.80026	down	-1.42903	up
Ahy002241							14.3857	down	14.3857	down																						-11.2144	up								11.2144	down	-11.2144	up
Ahy002242	9.35056	down	9.35056	down	9.35056	down	8.93151	down	5.48934	down
Ahy002247							9.22504	down	9.22504	down		9.09793	down	-9.09793	up															9.40635	down	9.40635	down		9.24603	down	-9.24603	up
Ahy002250			3.29299	down								-3.00271	up	3.0375	down	1.58171	down			-2.45151	up					4.56897	down			1.36551	down				-3.88317	up	4.34356	down			1.83776	down	-2.79283	up
Ahy002252																				-1.4383	up
Ahy002258	1.76894	down	-1.96447	up								3.73341	down	-1.8038	up					-2.59072	up					-2.56636	up								3.66103	down	-2.48023	up	1.25511	down			-1.6765	up
Ahy002265												11.4967	down	-11.4967	up											-3.56636	up	-3.73927	up			-3.10248	up		11.9343	down			-3.15409	up	4.09199	down	-13.0451	up
Ahy002267																														-1.19107	up								2.72692	down	-2.8553	up
Ahy002268
Ahy002273			1.88916	down								-1.76324	up	2.12839	down											2.215	down								-2.19088	up	2.55639	down
Ahy002274							-10.0885	up								10.0885	down													-11.9939	up								11.9939	down	-11.9939	up
Ahy002280							10.3317	down
Ahy002284			-1.08343	up	-1.49705	up	-1.58124	up										-1.17992	up							-1.28365	up			-2.32433	up				1.16056	down					-1.95203	up
Ahy002285	9.78802	down			9.78802	down																		11.0018	down	3.0035	down	11.0018	down
Ahy002286														-1.18637	up			-1.05533	up	1.28021	down					-1.19764	up																1.48128	down
Ahy002287			-1.26337	up					-1.109	up		1.59008	down	-1.44418	up			1.73472	down	-2.36312	up							1.15757	down	1.85705	down						-1.27169	up			2.30081	down	-1.57093	up
Ahy104381							10.6522	down	10.6522	down																						-5.43029	up								4.41979	down	-12.1643	up
Ahy002294			-10.0856	up	-9.60598	up	-8.66509	up	-9.79532	up		10.0856	down							-9.79532	up					-10.3452	up			-10.4142	up				3.17705	down	-3.08007	up	3.14901	down	-5.29531	up
Ahy002298			-3.94193	up								3.38894	down	-4.30482	up											-3.78048	up								3.99064	down	-3.89366	up
Ahy002299																														2.57447	down
Ahy002300					9.73111	down	2.43674	down																		10.6775	down								-10.8437	up
Ahy002301	10.0643	down			10.0643	down	13.194	down	13.194	down																		-3.79371	up	2.79686	down	-3.11713	up		10.4616	down	1.64239	down	-3.7935	up	5.91399	down	-14.2245	up
Ahy002304					-1.22786	up
Ahy002305			-1.71644	up								1.80236	down	-1.34568	up											-1.56874	up								1.37583	down	-1.22961	up
Ahy002308			2.72893	down	1.50656	down						-2.79795	up	1.22237	down			1.06939	down							3.60127	down			1.98764	down				-3.85099	up	3.08645	down	-1.6615	up	1.40484	down	1.0212	down				1.08561	down
Ahy002310					1.97683	down	2.32245	down	2.00227	down				-1.59993	up											1.31688	down	1.07268	down	1.93013	down
Ahy002311			2.91619	down								-2.59427	up	2.8245	down											3.68126	down								-3.11153	up	3.43794	down					-1.31749	up
Ahy002313																																			1.29824	down
Ahy002316																														-11.8361	up	-11.8279	up						2.18378	down			-11.8279	up
Ahy002318							11.0451	down	11.0451	down
Ahy002320														1.27209	down																				-1.00151	up	1.60524	down
Ahy002321																				-1.85373	up									1.31282	down										1.66841	down	-1.61415	up
Ahy002322
Ahy002323			-4.03006	up			-1.74515	up				2.3616	down	-2.7491	up	1.25552	down	-1.48675	up							-2.76799	up								2.40829	down	-2.33685	up
Ahy002324			1.34455	down										2.28051	down					-1.2919	up					1.7031	down										2.25383	down					-1.88522	up
Ahy002326			1.65306	down								-2.12067	up	1.20557	down					1.40709	down					1.05828	down								-1.56271	up	1.03473	down
Ahy002327																										-1.99932	up								2.88754	down
Ahy002328																																														-3.51899	up
Ahy002329																				-9.12796	up							-9.80041	up	-12.4399	up	-13.0871	up						2.63946	down			-13.0871	up
Ahy002332							11.8505	down	11.8505	down
Ahy002333																				1.24971	down									-1.03086	up										-1.3528	up	1.41986	down
Ahy002334			1.28319	down																						3.15115	down								-2.59397	up	2.86151	down										1.77494	down
Ahy002335												-1.547	up	2.11271	down			-1.00849	up							1.75557	down										2.25383	down
Ahy002337			-2.83391	up								4.16844	down	-3.56076	up					-2.01354	up					-3.19552	up								4.2902	down	-3.47862	up
Ahy002339							11.251	down	11.251	down
Ahy002340																				-1.38261	up																						-1.39039	up
Ahy002341
Ahy002342			1.22552	down								-1.58121	up													1.01653	down										1.30274	down
Ahy002343							12.8179	down	12.8179	down
Ahy002344																										1.44834	down												1.07853	down	-1.09955	up						1.39413	down
Ahy002346			11.2723	down										11.9571	down											4.45601	down								-4.11527	up	4.74859	down					-1.5101	up
Ahy002349							10.3809	down	3.44204	down																						-4.6776	up								6.25207	down	-12.3102	up
Ahy002352			1.08302	down								-1.11116	up															1.28055	down
Ahy002354			1.62323	down								-1.73829	up	1.98954	down											1.7012	down			-1.56544	up				-1.84368	up	1.57839	down			-2.28069	up	2.19772	down
Ahy002355			1.10334	down																-1.21093	up
Ahy002357												-1.09151	up																						-1.09564	up			1.03983	down
Ahy002360					2.78819	down								-2.83071	up
Ahy002364																										3.34053	down								-3.03727	up	3.14489	down
Ahy002366																				-1.1927	up
Ahy002367					1.57383	down								-1.96122	up															1.46897	down								-1.09306	up	1.0483	down
Ahy002370	-1.41063	up	1.06807	down								-2.4787	up							1.90621	down			-1.10807	up										-1.80919	up							1.48303	down
Ahy002371									-9.82801	up										-9.82801	up									-10.0404	up										-10.0404	up
Ahy002377									-14.6218	up								5.37027	down	-5.4793	up									-11.228	up								11.228	down	-2.93776	up
Ahy002378																				-1.41269	up																						-1.42914	up
Ahy002379			-2.5971	up								2.30715	down	-4.0531	up											-2.72248	up								2.41806	down	-2.90604	up
Ahy002384			-2.30165	up								2.28115	down	-2.88804	up											-1.85493	up			-1.0105	up				2.15819	down	-1.9796	up
Ahy002385					1.94785	down	2.56227	down	1.25761	down																1.39029	down			2.05989	down	1.11795	down
Ahy002387																								11.7762	down	4.45601	down	11.7762	down
Ahy002389	10.0652	down			10.0652	down																		10.9765	down			10.9765	down						11.0068	down	-11.0068	up										-3.66643	up
Ahy002392																														-12.9285	up								5.66182	down	-12.9285	up
Ahy002395			1.56694	down								-2.37147	up	1.16866	down					2.36259	down					1.29926	down								-2.20253	up	1.03412	down			-1.19015	up	1.99749	down
Ahy002396			2.93326	down	1.6155	down	2.68343	down	2.62002	down		-2.26337	up	1.31777	down	-1.20651	up			2.0887	down			1.37689	down	3.33663	down	2.72393	down	2.87129	down	1.44324	down		-1.95974	up					1.42805	down
Ahy002397			-3.73461	up	-2.24855	up						3.93651	down	-1.48606	up					-2.55119	up					-3.44606	up								3.43382	down	-2.35993	up					-1.87124	up
Ahy002401																																					2.90987	down					-3.36571	up
Ahy002407																																											1.07991	down
Ahy002410												-11.6958	up	11.8674	down											11.8742	down								-12.4454	up	13.0005	down
Ahy002411							-11.7654	up										-3.60223	up
Ahy002414							6.16714	down	4.72497	down
Ahy002415							10.1627	down	10.1627	down
Ahy002416							11.7351	down	11.7351	down
Ahy002418	1.88703	down										2.31772	down	-1.26442	up	1.95695	down	1.29478	down	-4.30503	up									2.48947	down				1.93174	down	-1.56108	up			3.05685	down	-3.36751	up
Ahy002420	1.58837	down	-1.32132	up	1.80217	down	1.44862	down				2.90968	down	-3.12349	up	1.86473	down	2.09821	down	-3.74913	up			2.54973	down			2.30075	down	2.42399	down	-1.09768	up		3.22988	down	-2.9809	up	1.39023	down	3.52167	down	-5.16088	up
Ahy002426																														-10.2365	up
Ahy002428	12.8499	down	1.75231	down	12.8499	down						11.0976	down	-11.0976	up									13.6183	down	1.08999	down	13.6183	down	9.86549	down				12.5283	down	-12.5283	up										-1.43065	up
Ahy002429	11.6405	down			4.76888	down	3.39132	down	2.12319	down		11.1877	down	-4.31614	up	4.57744	down	1.26814	down	-12.7172	up
Ahy002430																				-1.07537	up																1.04582	down					-1.05916	up
Ahy002431	9.84191	down			9.84191	down																		9.89523	down			9.89523	down
Ahy002432							-9.0359	up	-10.5336	up						9.0359	down	1.49766	down	-10.5336	up									-12.2287	up								12.2287	down	-12.2287	up
Ahy002433			-1.21622	up								1.22444	down	-1.03923	up											-1.59813	up								1.56819	down	-1.3703	up
Ahy002435					1.42429	down	1.10469	down
Ahy002438			-11.9315	up								3.47707	down	-3.48606	up											-2.9074	up								2.79562	down	-4.45353	up
Ahy002440	11.199	down	4.64369	down	11.199	down																		10.9033	down	10.9033	down	10.9033	down
Ahy002441																				-4.35855	up																				3.76268	down	-3.65111	up
Ahy002442												1.18377	down											1.54874	down			1.3091	down
Ahy002448					1.16171	down																				1.35073	down			1.09642	down										1.2098	down
Ahy002450																										-11.3096	up								11.3096	down	-4.37553	up
Ahy002451									-10.7298	up								2.61209	down	-10.7298	up									-10.001	up								10.001	down	-10.001	up
Ahy002453	10.664	down					11.5415	down	11.5415	down																-3.41436	up								11.4313	down	-11.4313	up										-11.4313	up
Ahy002454			2.09256	down	1.456	down						-2.99604	up							4.24676	down			-1.6063	up	1.78594	down					1.95701	down		-3.39224	up	1.50659	down	-1.44742	up	-2.21078	up	5.54385	down
Ahy002455			-10.221	up								10.221	down	-10.221	up
Ahy002458																										-11.5109	up								11.5109	down	-11.5109	up										-11.5109	up
Ahy002462			1.72907	down								-1.91767	up	1.64987	down											2.07586	down								-2.16291	up	2.11019	down
Ahy002463							-12.7053	up	-13.399	up						12.7053	down			-2.90965	up									-15.2319	up								8.31894	down	-15.2319	up
Ahy002469	1.04978	down	1.69851	down	1.15128	down																				1.59076	down										1.08985	down
Ahy002472			-3.8983	up	-1.29102	up						3.16533	down	-2.60728	up											-3.38021	up								3.06423	down	-2.63511	up
Ahy002473			1.20909	down										1.4078	down					-1.25344	up			1.06425	down	1.87756	down										1.4484	down					-1.16043	up
Ahy002475							14.6091	down	14.6091	down
Ahy002484			-2.14964	up								2.44465	down	-2.0975	up											-1.61216	up								2.28466	down	-1.2796	up
Ahy002486			2.46899	down								-2.56075	up													2.86409	down								-2.53977	up	3.09818	down			-1.45233	up	1.32943	down
Ahy002488			1.03569	down								-1.27348	up																						-1.47527	up
Ahy002489			2.624	down								-2.73199	up	2.023	down											3.02054	down								-3.05781	up	2.82319	down
Ahy002490			2.46179	down	2.04096	down																																	-2.53047	up			2.9144	down
Ahy002491					9.28965	down						-9.69825	up							9.69825	down
Ahy002495	1.10139	down														1.62129	down			-2.70523	up			1.32392	down	1.89171	down			1.64302	down						1.27552	down			1.7971	down	-2.49816	up
Ahy002497																																					1.00679	down
Ahy002499			2.72482	down	1.456	down	1.50087	down										1.30346	down	-1.60513	up					3.11814	down			1.80274	down				-2.73242	up	2.81993	down			2.45652	down	-1.80181	up
Ahy002504			-1.60908	up								2.25639	down	-1.17611	up					-1.37742	up														1.60485	down	-1.10372	up
Ahy002507			1.69681	down	2.54346	down														1.46987	down														-2.53977	up	2.43825	down	-1.98203	up			3.13679	down
Ahy002508			3.29468	down								-3.65864	up	3.63806	down			-1.00849	up	1.5077	down					3.57757	down			-1.36559	up				-3.62985	up	3.09557	down			-1.76492	up	1.66498	down
Ahy002511			2.25008	down			1.00637	down				-1.80533	up	1.94202	down											2.60245	down			1.71285	down				-2.13205	up	2.13227	down			1.25246	down
Ahy002516					1.35029	down	-1.56826	up				-1.31899	up					-2.32526	up	3.77771	down							2.07045	down			1.39675	down				-1.19373	up			-1.61236	up	3.84873	down		1.03949	down
Ahy002522	9.46994	down			9.46994	down																		11.0778	down	2.7252	down	11.0778	down
Ahy002524							-1.11461	up										-1.29678	up	1.19486	down									-1.16437	up										-1.61247	up	1.09345	down
Ahy002529	1.07928	down	-2.63083	up								3.71011	down	-3.37806	up	2.1431	down			-1.909	up			1.11062	down	-1.90154	up								3.01216	down	-2.22076	up					-1.95068	up
Ahy002530			4.04675	down			1.20613	down	1.06352	down		-3.23717	up	3.00579	down											1.82596	down										1.9319	down
Ahy002531			2.22732	down								-1.94078	up	2.62246	down					-1.97254	up			1.33402	down	1.88943	down																-2.44142	up
Ahy002539							10.4778	down	3.76396	down
Ahy002541	9.66369	down			9.66369	down						9.7583	down	-9.7583	up									10.5364	down			10.5364	down						10.9614	down	-10.9614	up
Ahy002542												1.2345	down							-1.03539	up									1.05363	down										1.02907	down
Ahy002544												2.58017	down													-2.39127	up								2.50189	down	-2.35245	up
Ahy002546	14.6604	down	2.47717	down	14.6604	down	10.5243	down	10.5243	down		12.1832	down	-12.1832	up									15.1389	down	1.2013	down	15.1389	down	11.8626	down	4.23104	down		13.9376	down	-13.9376	up										-1.75437	up
Ahy002547														1.22987	down																						1.23326	down
Ahy002553							10.5544	down	10.5544	down																				4.07697	down										4.23217	down	-9.32632	up
Ahy002563																														-1.59546	up										-2.84465	up
Ahy002567														1.22883	down
Ahy002568																1.57744	down
Ahy002575							12.3102	down	12.3102	down
Ahy002581	1.06843	down																		-2.33385	up			1.57442	down																		-2.4421	up
Ahy002583			-1.82659	up	-1.38646	up						2.19298	down							-2.33749	up														1.79892	down							-2.30976	up
Ahy002584														1.02361	down																												-1.10268	up
Ahy002586					2.06356	down	2.21771	down						-1.83639	up			1.40198	down											2.75874	down								-1.71597	up	1.81967	down
Ahy002587	1.87355	down	1.28778	down	1.95174	down	1.88917	down	1.21276	down										-1.07711	up			1.45342	down			1.91968	down										1.08939	down			-1.18963	up
Ahy002588																														-11.4607	up								11.4607	down	-11.4607	up
Ahy002590																										3.17061	down								-3.18927	up
Ahy002591																				-1.74384	up			1.11793	down	1.09734	down																-1.89973	up
Ahy002592																										1.1994	down																-1.24959	up
Ahy002594			-2.50063	up								3.09624	down	-2.21354	up	1.45841	down			-2.61913	up					-2.23795	up								2.90157	down	-1.81545	up			1.1073	down	-2.01769	up
Ahy002596			2.08238	down								-2.15228	up																						-1.89977	up							1.54118	down
Ahy002598																										1.04691	down										1.05167	down
Ahy002608			2.15081	down	1.5641	down						-2.7221	up							1.95503	down					2.7031	down			1.41366	down				-3.03345	up	1.88051	down					1.29486	down
Ahy002609					1.43785	down	1.6632	down												1.05007	down																				-1.57247	up	1.50184	down
Ahy002613												-2.75174	up	3.30836	down											3.61355	down								-3.45231	up	4.18671	down
Ahy002614	1.61694	down			1.46546	down						2.50509	down	-2.35361	up											-2.40286	up								3.51348	down	-2.64783	up
Ahy002622	-1.01252	up	1.14506	down			-1.09562	up				-2.15758	up	1.18587	down			-1.64869	up	3.28927	down			-1.50345	up	1.58113	down			-1.23289	up	1.68626	down		-3.08458	up	2.33045	down			-2.91914	up	4.47301	down
Ahy002624																																-11.9131	up								4.96913	down	-11.9131	up
Ahy002629																																											-3.34299	up
Ahy002632	9.4121	down			9.4121	down																		10.4289	down	10.4289	down	10.4289	down
Ahy002633	1.40281	down	2.86618	down			1.19467	down				-1.46337	up	2.25461	down					-1.77358	up			1.68524	down	3.06716	down			1.24648	down				-1.38192	up	2.21586	down			1.54702	down	-2.42641	up
Ahy002636	-1.4499	up	-1.46159	up																1.24434	down			1.4028	down	1.49254	down	2.3571	down	1.15943	down										1.7061	down	-1.78718	up
Ahy002638			-1.49757	up								2.05037	down	-1.53853	up					-2.12917	up					-1.56636	up										-1.35761	up
Ahy002641			1.54402	down	1.37077	down	1.27924	down										1.67868	down	-1.37859	up			1.31463	down	1.87105	down														1.02966	down	-2.03778	up
Ahy002647																										1.15884	down								-1.30564	up
Ahy002653																				-1.36677	up																						-1.1893	up
Ahy002654														1.01067	down					-1.33546	up					1.16458	down										1.26255	down					-1.50208	up
Ahy002658	2.0016	down			1.78819	down	1.70813	down				2.21404	down	-2.00063	up	1.86525	down			-2.93586	up			4.09768	down	1.54999	down	2.58566	down	1.77477	down				2.54769	down					2.48493	down	-5.34299	up
Ahy002661																1.48109	down	1.01888	down	-2.28422	up									1.94581	down										2.46932	down	-2.31734	up
Ahy002663																										-2.63675	up								4.52497	down
Ahy002665																																									2.4952	down	-4.70556	up
Ahy002666			-1.43564	up	-1.21143	up						1.6971	down							-1.4481	up																		1.11811	down
Ahy002668	9.91655	down			9.91655	down						9.8438	down	-9.8438	up											-4.55429	up								13.3018	down	-13.3018	up										-3.45796	up
Ahy002669																														1.18411	down
Ahy002671												-1.85965	up							1.66	down																						1.0685	down
Ahy002673	10.0759	down	10.0759	down	10.0759	down																		9.17231	down			9.17231	down
Ahy002675	-1.09873	up																								1.0775	down														-1.10003	up
Ahy002676									-10.2391	up																				-12.6148	up								12.6148	down	-12.6148	up
Ahy002680							11.273	down	6.72002	down
Ahy002683	11.2344	down	4.65556	down	11.2344	down																		11.3794	down	2.19297	down	11.3794	down						9.18638	down	-9.18638	up
Ahy002685					-3.12896	up	-5.02269	up	-3.46485	up				3.17572	down	1.21112	down	-1.55783	up	-11.1327	up							-2.9133	up	-4.39132	up	-2.7357	up				5.25383	down	1.46774	down	-1.65562	up	-4.1986	up
Ahy002688			1.05386	down					1.55773	down				1.6108	down			-1.29235	up							1.74511	down								-1.66154	up	1.25155	down								-1.08159	up
Ahy002690	1.01776	down	1.19981	down	1.04573	down
Ahy002691							3.97731	down																								-3.84533	up								1.77594	down	-1.02282	up
Ahy002696			1.94722	down								-2.73238	up							1.15576	down					5.48349	down								-4.95481	up	4.43825	down
Ahy002697			-1.73624	up								1.33886	down	-1.22499	up											-1.57632	up								1.45387	down	-1.4849	up
Ahy002700																																														11.5802	down	12.3142	down
Ahy002705	11.2069	down	2.04675	down	11.2069	down						9.16016	down	-9.16016	up									12.1513	down	2.84303	down	12.1513	down	9.55604	down	9.55604	down		9.30826	down	-9.30826	up
Ahy002708			11.3943	down								-11.3624	up	11.6694	down											11.3565	down			-1.31167	up				-11.337	up	11.3312	down
Ahy002710												2.20023	down					1.29461	down	-3.18124	up																						-2.38363	up
Ahy002711			-11.4443	up								11.4443	down	-4.63806	up																																	5.29936	down
Ahy002715			1.29529	down																						1.34053	down										1.16919	down
Ahy002717												-1.48168	up							1.22029	down														-1.14393	up
Ahy002718			-6.10807	up			-9.86204	up	-10.0563	up		6.14004	down	-11.6451	up	9.86204	down			-4.55119	up					-2.29506	up					-2.78894	up		10.6928	down	-3.06358	up			2.5858	down	-11.1764	up
Ahy002720																																			-1.03275	up
Ahy002721							-10.6501	up	-11.2343	up						10.6501	down			-2.74384	up									-13.5951	up								13.5951	down	-13.5951	up
Ahy002723			-11.6249	up								5.799	down	-11.6249	up											-9.61509	up										-9.61509	up										2.00985	down
Ahy002727																				-2.61831	up																						-2.2726	up
Ahy002729																										2.1248	down								-2.31213	up	2.65238	down	-1.0331	up
Ahy002734			1.13395	down										1.24694	down											1.18471	down								-1.39449	up	1.62004	down					1.23611	down
Ahy002735			1.27502	down								-1.26054	up			1.08149	down									1.20035	down
Ahy002736							10.8493	down	10.8493	down
Ahy002743																				-11.2896	up											-2.99874	up								12.2596	down	-12.2596	up
Ahy002744			-2.55528	up								2.80965	down	-2.4036	up											-3.49236	up
Ahy002746							3.62117	down	10.866	down
Ahy002752							9.16676	down	9.16676	down																-9.65807	up	-10.0625	up			-9.47609	up		9.65807	down							-9.47609	up
Ahy002754	-2.05549	up
Ahy002755																																									2.06224	down	-4.53564	up
Ahy002759	1.45195	down					1.9704	down	4.15439	down								-2.18399	up	2.26015	down			1.52537	down			1.40029	down	1.60195	down	3.74635	down		1.27917	down	-1.1541	up			-2.1444	up	2.36372	down
Ahy002761									-9.50169	up																				-11.9247	up								11.9247	down	-11.9247	up
Ahy002762	1.06945	down	1.46591	down										1.12444	down			1.45811	down	-2.96306	up					2.4103	down			1.24438	down				-1.42608	up	1.84233	down			1.47989	down	-2.29363	up		-1.13236	up
Ahy002766																				1.09888	down																						1.29943	down
Ahy002767
Ahy002768			-1.40171	up								2.09264	down							-1.90813	up					-1.41952	up								1.67697	down							-1.44253	up
Ahy002769																										3.56292	down										3.54928	down
Ahy002773			1.97275	down																-1.51877	up																1.9464	down
Ahy002774			1.38379	down										2.37405	down					-1.38895	up					1.70799	down								-1.33377	up	2.34406	down					-1.27579	up
Ahy002776					-2.07452	up								2.64734	down
Ahy002778																										4.0775	down								-3.45231	up
Ahy002780																								10.8179	down			10.8179	down						10.5676	down	-10.5676	up
Ahy002788	1.46261	down	-1.2158	up								2.6784	down	-2.21095	up	1.56096	down			-2.30065	up					-1.58392	up								1.7293	down	-1.18252	up					-1.00251	up
Ahy002791			-1.34713	up								1.89602	down							-1.12175	up														1.36507	down	-1.04961	up
Ahy002796												1.07268	down
Ahy002797			2.61412	down								-2.86278	up	1.95235	down											2.85637	down			1.14997	down				-3.03727	up	2.87739	down
Ahy002798																								11.1302	down			11.1302	down						10.2048	down	-10.2048	up
Ahy002801							2.41472	down										1.88695	down							2.02859	down			2.50257	down				-2.32678	up	2.06741	down	-1.31164	up	1.74407	down						2.03632	down
Ahy002803
Ahy002805	3.42429	down										4.06204	down													-1.64497	up								2.27016	down	-2.66504	up										-1.31208	up
Ahy002807			1.89475	down	1.11573	down						-1.38317	up																								1.06449	down
Ahy002811			-1.70958	up								1.55869	down	-2.0058	up											-1.38461	up								2.36398	down	-1.83121	up
Ahy002812																										1.13663	down								-1.04865	up	1.16267	down
Ahy002815					-1.04868	up	-1.10675	up				1.25468	down			1.05586	down			-1.90034	up							-1.66561	up								1.8082	down					-2.5101	up
Ahy002817																										-4.45388	up								12.9771	down	-12.9771	up										-2.9101	up
Ahy002820	1.83933	down	1.38018	down	1.93078	down			1.29003	down
Ahy002822																																									-1.17266	up	1.81071	down
Ahy002824	12.9236	down	12.9236	down	12.9236	down	13.6775	down	13.6775	down																				3.07697	down	11.0883	down
Ahy002827			1.79521	down			1.67775	down				-2.07136	up													2.7252	down			4.43245	down	1.0848	down				2.2969	down	-3.12608	up	3.34764	down
Ahy002828			3.1908	down	2.25901	down	2.28636	down				-2.83445	up					2.56502	down							5.01191	down	1.65952	down	2.98677	down				-4.96421	up	3.35239	down			3.0122	down						2.12943	down
Ahy002830	13.0319	down	2.2475	down	13.0319	down	14.8359	down	14.8359	down		10.7844	down	-10.7844	up									10.8222	down	-2.17934	up	10.8222	down	6.42913	down	13.1641	down		13.0016	down	-13.0016	up										-2.21712	up
Ahy002832			2.53218	down												2.28794	down	1.19363	down	-3.84455	up			2.88822	down	2.43364	down			4.60841	down										4.86222	down	-5.55801	up
Ahy002837					1.14332	down								-1.85803	up
Ahy002838							5.60667	down	5.74946	down
Ahy002839			-1.58777	up								1.57394	down	-2.1906	up			-2.50537	up	2.22642	down					-2.00116	up								2.04692	down	-1.23535	up			-2.07526	up
Ahy002841	10.4081	down			3.21089	down												10.1111	down	-10.1111	up			10.2915	down	-2.52983	up	10.2915	down	-2.9491	up				12.8214	down	-12.8214	up	10.2303	down	-4.46132	up						-4.08558	up
Ahy002842							13.0509	down	13.0509	down
Ahy002843					1.02484	down								-1.32678	up																																	1.158	down
Ahy002845												2.89211	down	-2.41567	up	2.39812	down	1.26159	down	-4.13615	up									2.07042	down						-2.08007	up			2.316	down	-1.38131	up
Ahy002888			4.54925	down								-3.99053	up	4.45645	down											4.0035	down								-3.91174	up	4.25383	down
Ahy002889			2.68124	down								-2.5197	up	2.7094	down											3.27583	down								-3.21933	up	3.35382	down
Ahy002894			2.97275	down								-2.83581	up	2.68386	down											2.14789	down								-1.80595	up	2.53136	down
Ahy002895												-1.30053	up													2.215	down			-1.33242	up				-2.03727	up	2.86479	down			-1.69579	up
Ahy002902			5.51924	down	2.02802	down	1.22058	down				-6.06789	up	3.49122	down											12.3141	down	1.24563	down	2.64847	down				-12.2311	up	11.0685	down			2.17187	down
Ahy002905			-1.72263	up								2.12658	down	-1.63806	up											-2.1334	up								1.91853	down	-2.45714	up
Ahy002908												1.278	down													-1.2939	up								1.7015	down
Ahy002910			-1.8346	up					1.59816	down		1.86658	down													-1.2875	up								1.57626	down	-1.43509	up
Ahy002912			5.88133	down								-5.82899	up	5.59875	down											7.24742	down								-7.59527	up	7.18671	down
Ahy002918			2.04675	down								-2.19535	up							1.89884	down					2.71904	down								-2.58981	up	2.75787	down
Ahy002920																										1.92549	down								-1.97168	up	2.17291	down					1.30566	down
Ahy002924			3.89475	down								-4.08517	up	2.81315	down					1.72565	down					3.64093	down								-3.91659	up	4.14017	down	-1.09488	up			1.09857	down		-1.02392	up
Ahy002934																				-2.50228	up														-9.52968	up
Ahy003006							2.1997	down
Ahy003031																																																1.54133	down
Ahy003032			2.57282	down										2.49122	down																										-1.29531	up
Ahy003033																										1.32261	down								-1.26221	up	2.06188	down
Ahy003036																1.42835	down																								1.27281	down	-1.0426	up
Ahy003037									1.35574	down		1.30715	down
Ahy003039			12.2855	down								-11.8385	up	11.7681	down											12.3832	down								-12.5381	up	12.3777	down
Ahy003040			1.71385	down								-1.29231	up	1.41426	down											1.4029	down								-1.24719	up	1.41371	down
Ahy003041																										2.15767	down								-1.81488	up	2.46277	down								-1.95195	up
Ahy003085																				-1.26295	up					2.06939	down			1.80029	down				-1.60161	up	1.57257	down			1.51949	down				-1.68411	up
Ahy003100			1.77927	down					1.12011	down		-2.30832	up	1.0989	down			-1.40303	up	2.50837	down									-1.0105	up				-1.22098	up	1.38697	down			-2.15277	up	2.57289	down
Ahy003101									1.70507	down																				1.9895	down						2.49484	down	-1.73906	up
Ahy003103			1.02754	down																						1.62568	down								-1.65138	up	1.56878	down
Ahy003109			1.29468	down								-1.48727	up	1.22302	down																															5.59735	down	3.39247	down
Ahy003195														-1.29104	up
Ahy003196			-1.91903	up								1.16965	down	-1.15264	up																				1.43605	down	-1.15669	up
Ahy003202			-2.97562	up								2.59255	down	-4.60154	up											-1.96064	up								2.07125	down	-2.02873	up
Ahy003255			1.1916	down								-1.36592	up													1.28577	down								-1.5534	up	1.37982	down
Ahy003262			-3.39065	up								3.00759	down	-4.01658	up											-4.08573	up								1.75156	down	-2.46194	up
Ahy003266																																					1.04054	down
Ahy003312			1.40852	down								-1.2289	up	1.71066	down											1.31168	down										1.031	down
Ahy003339												2.57018	down													-3.05179	up								2.45458	down	-2.74992	up
Ahy003340			1.29042	down	1.66545	down						-1.6637	up			1.51033	down			1.40055	down																									3.24772	down	3.62129	down
Ahy003343			2.61235	down								-2.50021	up													2.75557	down								-2.6747	up	2.60175	down
Ahy003344			1.80729	down	2.62592	down						-2.6822	up							2.15639	down			-1.33134	up			1.24411	down						-2.36985	up					1.96913	down	2.55183	down
Ahy003354																														1.41786	down										1.46525	down
Ahy003372			1.99161	down			1.03807	down				-2.06789	up	1.11013	down											2.45072	down			1.34149	down				-2.6349	up	2.0745	down
Ahy003373			1.97907	down	1.28025	down	1.41154	down				-1.90879	up					1.03474	down							2.87105	down			1.51533	down				-2.82928	up	2.43825	down
Ahy003374																										2.43364	down			1.75504	down	1.59969	down		-2.4034	up
Ahy003382			1.09406	down										1.95688	down					-1.3003	up					1.99562	down								-1.45231	up	1.9022	down
Ahy003384																														-1.07773	up
Ahy003402														-1.0531	up
Ahy003403												2.14365	down	-3.95999	up																				2.79562	down	-2.28361	up
Ahy003422			2.40763	down								-2.3029	up	1.70272	down											3.75557	down								-3.86735	up	4.22066	down
Ahy003424			3.93428	down								-3.21641	up													3.45601	down								-3.86735	up	3.25383	down
Ahy003437																				2.403	down											2.1643	down
Ahy003447																																														-1.24201	up	-1.10326	up
Ahy003448																																														8.34589	down	5.86007	down
Ahy003457														1.26883	down					-1.7963	up					1.33384	down										1.19433	down			1.05834	down	-1.64526	up
Ahy003464							1.7499	down																						1.492	down
Ahy003469									-10.4799	up										-10.4799	up									-10.5061	up								10.5061	down	-10.5061	up
Ahy003471									-10.1923	up								3.61209	down	-10.1923	up									-9.6441	up								9.6441	down	-9.6441	up
Ahy003481			1.30979	down																						1.71018	down										1.1035	down
Ahy003487																				-4.21416	up
Ahy003494																										3.09185	down								-2.56779	up	3.54928	down
Ahy003508			-2.49199	up								2.87543	down	-2.28297	up											-2.5122	up								2.89347	down	-2.96642	up			1.33526	down
Ahy003509			1.11072	down								-1.21892	up	1.36194	down											1.44947	down										1.48172	down
Ahy003518			1.94206	down	2.1878	down						-2.74596	up							2.32135	down							1.51371	down								-1.3648	up			2.06224	down	1.39328	down				-1.76673	up
Ahy003526																										3.7252	down								-3.08974	up	3.49484	down
Ahy003527																																			-2.41167	up	2.16363	down
Ahy003528																										2.77794	down								-2.93343	up	3.0798	down								-3.67819	up
Ahy003530																																									-2.07526	up
Ahy003538			2.04675	down								-2.3029	up	2.1774	down													-1.1543	up						-1.77424	up	2.14691	down
Ahy003552			-1.03764	up								1.12265	down	-1.77828	up											-1.39102	up								1.18229	down
Ahy003556					1.30866	down								-1.08085	up																												1.11971	down
Ahy003567																																					-1.16098	up										-1.06084	up
Ahy003569			-1.14417	up										-2.10713	up					3.09035	down									-1.32244	up								-1.65005	up	-3.10768	up	4.69318	down
Ahy003579									-2.24246	up										-3.55119	up
Ahy003581																										1.17582	down	1.07631	down
Ahy003589							1.34504	down										1.27805	down							1.77794	down																-1.17307	up
Ahy003590																																											-1.2726	up
Ahy003591			3.02251	down								-2.66248	up	3.42083	down											2.27014	down								-2.76043	up	2.5106	down
Ahy003594			2.00166	down										2.15335	down											3.05935	down					1.00051	down		-1.99663	up	2.67704	down
Ahy003600			-2.15416	up								2.10551	down	-2.01601	up											-2.1691	up								2.03238	down	-1.63768	up
Ahy003605																				2.01491	down														-1.34829	up							1.86796	down
Ahy003606			1.19514	down								-1.20065	up	1.60273	down											1.05674	down										1.47889	down
Ahy003607					1.88896	down								-2.08167	up															1.43008	down
Ahy003614			1.38304	down								-1.8324	up	1.59075	down																				-1.03727	up
Ahy003615																										1.26653	down								-1.05004	up	1.15616	down
Ahy003617			1.77137	down								-1.7279	up	1.57968	down											1.0331	down								-1.33602	up	1.24719	down
Ahy003621			2.5923	down	2.65567	down	2.03729	down	1.95381	down		-3.04816	up							2.98947	down			-1.23988	up	2.18441	down			2.00477	down	1.85326	down		-3.42429	up	1.27387	down	-1.66394	up			3.66286	down
Ahy003622																										10.3228	down								-10.598	up	10.6719	down
Ahy003625																		1.15886	down	-1.02172	up					1.82596	down			1.34796	down				-1.37831	up
Ahy003626			4.08238	down								-3.82213	up													8.70285	down								-9.62198	up	10.0047	down
Ahy003631			2.43532	down			-1.42323	up				-1.69285	up	2.03179	down			-1.86526	up											-1.68857	up						1.97193	down			-1.17222	up
Ahy003632																		-1.19116	up	1.17425	down																				-1.21606	up	1.18124	down
Ahy003634														1.2921	down											1.49704	down										1.56258	down
Ahy003635			2.21025	down								-2.01478	up													1.95059	down										1.73629	down			-1.66265	up
Ahy003643					2.22859	down										1.94809	down									2.56292	down								-2.49961	up	2.68192	down
Ahy003648																										1.06432	down	1.05693	down
Ahy003650																																											-1.50707	up
Ahy003652			1.68333	down								-1.62042	up													2.42669	down								-2.26704	up	2.51686	down
Ahy003661			3.99784	down	2.31398	down	1.86713	down				-3.50021	up													4.215	down								-3.32678	up	3.88186	down
Ahy003663			-1.70274	up								1.78594	down	-1.04068	up											-1.04871	up										-1.02612	up
Ahy003665																																			8.94481	down
Ahy003668																				-1.4068	up																						-1.58539	up
Ahy003673									-11.0469	up								4.31664	down	-4.42566	up							-3.43114	up	-14.1414	up	-14.888	up						3.00369	down			-14.888	up
Ahy003678			2.20287	down								-2.50021	up	2.12444	down																				-2.05497	up	2.20943	down
Ahy003682												-3.94078	up																						-7.94763	up	8.52675	down
Ahy003688																																			-1.24264	up
Ahy003695																										2.38784	down			2.26634	down
Ahy003699	3.49141	down	8.00187	down	8.00187	down	12.1629	down	12.1629	down
Ahy003707	8.92438	down			8.92438	down	12.0662	down	7.3775	down
Ahy003709																										1.24495	down								-1.07647	up	1.33724	down
Ahy003710									-2.46485	up										-2.3288	up
Ahy003711			1.31293	down			1.07143	down				-1.20365	up													2.02294	down			1.7372	down				-1.95393	up	1.77191	down
Ahy003712			1.57072	down								-1.77976	up	1.42366	down											1.52384	down								-1.48604	up	1.24959	down
Ahy003716	1.46401	down			1.35944	down	1.23534	down	2.57522	down		1.72529	down	-1.62072	up	1.59148	down	-1.33988	up					2.10629	down					1.0538	down	1.13808	down		1.33015	down							-1.5342	up
Ahy003718			-1.00374	up								1.06214	down													-1.14885	up
Ahy003723					1.6098	down						-1.07987	up											-1.2515	up	1.39029	down			2.57447	down				-2.64179	up					1.99513	down	1.67938	down				1.42994	down
Ahy003728			-1.5971	up										-2.17863	up											-2.18785	up								1.86962	down	-2.04211	up
Ahy003729	-1.11771	up	4.30516	down	2.17198	down	-1.25832	up	3.0743	down		-5.42286	up	2.13317	down			-4.33262	up	7.46422	down			-1.51925	up	3.74955	down			-3.69499	up				-5.26879	up	3.53136	down	-1.19062	up	-4.42961	up	7.35766	down
Ahy003733	1.2766	down			1.74306	down	1.51694	down						-1.22733	up	1.43563	down	1.11374	down	-2.08291	up			1.23615	down	2.40642	down	1.29821	down	1.37617	down				-1.17027	up	1.10821	down			1.18587	down	-1.9217	up				1.21324	down
Ahy003734	1.17838	down			1.41825	down										1.51052	down			-1.9939	up			1.01021	down	2.38006	down								-1.36985	up	1.49484	down					-1.80573	up				1.01182	down
Ahy003736			2.80118	down								-2.70845	up	3.48223	down											2.2262	down			-1.49289	up				-2.41754	up	2.63666	down			-1.13838	up
Ahy003740																																			3.35505	down							-3.2726	up				-2.82992	up
Ahy003744																																											-4.1986	up
Ahy003750			-12.5416	up								12.5416	down	-12.5416	up											-13.4166	up								13.4166	down	-6.22797	up
Ahy003753			3.25465	down								-2.93317	up	2.72826	down											3.35939	down			1.07773	down				-3.00312	up	3.04631	down			1.29019	down
Ahy003754																				-1.36778	up					1.43797	down			1.54713	down				-1.38569	up	1.10748	down			1.69857	down	-1.23788	up
Ahy003759			2.93428	down																-2.02068	up
Ahy003762			3.65556	down								-3.21641	up	2.54185	down											2.56292	down								-1.99663	up	2.65238	down
Ahy003767							6.18677	down	2.08163	down								4.10513	down	-9.92668	up
Ahy003769			1.58542	down								-1.63475	up	2.05065	down											1.42695	down										1.51524	down			-1.28259	up
Ahy003772			2.00862	down								-1.37874	up	1.96766	down											1.96124	down								-1.10297	up	1.39479	down
Ahy003774	1.34513	down	-1.06737	up								2.4125	down							-2.70974	up			2.78634	down			1.1488	down						2.31708	down			1.08608	down			-3.2726	up
Ahy003776							11.1462	down	11.1462	down
Ahy003777																		-1.29304	up	1.70964	down																				-1.12703	up	1.10876	down
Ahy003784	9.87574	down	3.76922	down	9.87574	down																		10.666	down	2.215	down	10.666	down
Ahy003788												1.08268	down							-1.19672	up
Ahy003796	9.63987	down			9.63987	down	9.4312	down	9.4312	down																				10.7224	down	10.7224	down
Ahy003806			2.58281	down
Ahy003807																																											-1.86821	up
Ahy003810																														9.32855	down	-1.69423	up								11.0228	down	-2.10268	up
Ahy003813							-3.41501	up																											1.86962	down
Ahy003814							10.6485	down	10.6485	down																-10.5293	up	-8.73876	up						10.5293	down	-1.79057	up	-8.73876	up	8.53999	down						-10.5293	up
Ahy003816			1.21881	down			-1.26933	up										-1.10215	up	1.06352	down									-1.74089	up										-1.80566	up	1.76082	down
Ahy003817			-1.53391	up								1.72938	down	-1.73837	up											-2.39329	up								1.80508	down	-2.4186	up
Ahy003819																														-9.87768	up	-9.692	up										-9.692	up
Ahy003821			3.73977	down								-4.58362	up	4.66876	down											4.215	down			-1.64335	up				-4.62223	up	5.01936	down			-1.01642	up
Ahy003825																												-8.88907	up			-11.5521	up						-8.88907	up	11.5521	down	-11.5521	up
Ahy003828			-3.4451	up												2.31066	down			-1.63865	up											-1.68745	up										-3.24346	up
Ahy003829					1.93908	down								-2.78744	up																				1.50705	down	-1.38069	up
Ahy003832																										1.8197	down										2.08985	down								-3.95195	up
Ahy003834												1.22527	down							-1.0992	up
Ahy003838																										1.85991	down										1.89873	down					-1.34299	up
Ahy003842			-2.09621	up								2.12818	down	-2.62902	up											-1.27734	up								1.79562	down	-2.26089	up
Ahy003845							11.0577	down	11.0577	down
Ahy003846												1.16389	down							-2.08996	up																		1.07278	down			-2.13938	up
Ahy003848																																			-1.08651	up
Ahy003850	9.76563	down			9.76563	down						10.5103	down	-10.5103	up									9.70347	down	-2.44083	up	9.70347	down						12.1443	down	-12.1443	up										-1.634	up
Ahy003854																																-2.6577	up								12.7232	down	-4.85757	up
Ahy003857			-1.42574	up										-1.04446	up									-1.83876	up	-2.44173	up	-1.35077	up								-1.09096	up	-1.40119	up			1.20802	down
Ahy003858			-1.31582	up								1.22915	down	-2.02663	up
Ahy003865			-1.16462	up			-2.63936	up										-3.57889	up	3.12622	down			-1.40596	up	-1.63347	up	-1.38122	up	-2.83938	up										-3.20722	up	2.92847	down
Ahy003877			2.13986	down								-2.88925	up							2.4932	down
Ahy003891							11.6522	down	11.6522	down
Ahy003895			1.76747	down			1.13565	down				-1.61885	up	2.13804	down					-1.18428	up			1.4816	down	1.85991	down			1.26884	down						1.37936	down			1.16962	down	-2.00653	up
Ahy003914	9.7748	down	3.11714	down	9.7748	down																		10.7933	down	2.11312	down	10.7933	down						8.68023	down	-8.68023	up
Ahy003918																				-1.4808	up																						-1.57871	up
Ahy003919																										-1.15217	up
Ahy003926			2.02028	down								-1.90584	up	2.00579	down					-1.02172	up									1.62027	down						1.8724	down			1.15244	down	-1.35121	up
Ahy003927												-2.56732	up													12.5302	down			1.06545	down				-11.8091	up	12.228	down
Ahy003928																				4.2037	down			-2.57121	up																		2.09372	down
Ahy003932							10.106	down	10.106	down																				10.2963	down	10.2963	down
Ahy003935												2.97011	down	-2.56406	up											-2.44606	up								4.65622	down	-2.40724	up					-4.1206	up
Ahy003939																										1.11205	down								-1.02262	up	1.39386	down
Ahy003944			-1.38765	up					1.32447	down		1.7711	down	-2.46814	up											-1.14775	up								1.43331	down			-1.54112	up
Ahy003948							11.3388	down	11.3388	down
Ahy003950																				2.03377	down																						3.44164	down
Ahy003953																										11.6135	down								-10.9058	up	10.8329	down										11.5134	down
Ahy003955							1.35235	down
Ahy003957			1.15569	down																						1.25364	down
Ahy003958												1.18066	down
Ahy003961			2.68088	down								-2.71788	up	1.77472	down											2.97335	down			1.47259	down				-2.53572	up	2.08507	down			1.21752	down
Ahy003962							11.6618	down	11.6618	down
Ahy003964																														-10.5322	up
Ahy003965																										-11.8221	up								11.8221	down	-11.8221	up										-11.8221	up
Ahy003966																								1.83576	down
Ahy003972																																					-10.0212	up
Ahy003973			-2.11168	up
Ahy003979			-1.08809	up								1.20023	down	-1.48052	up
Ahy003982					1.25186	down																																					1.53871	down
Ahy003985	-11.2768	up																										-10.9859	up	-13.2883	up	-11.1901	up						2.30242	down	-2.09822	up	-4.03814	up		4.12486	down
Ahy003986							4.43674	down	2.99458	down
Ahy003987							12.0654	down	12.0654	down
Ahy003988																																					2.20943	down			-1.72625	up
Ahy003989							10.7394	down	10.7394	down
Ahy003990																														11.0527	down	11.0527	down
Ahy003992	4.52383	down	11.7992	down	11.7992	down	5.63075	down	4.77355	down
Ahy003996			3.66824	down								-4.09044	up	3.49912	down											5.85711	down								-6.21312	up	5.81676	down
Ahy003998			-5.31957	up								12.0591	down	-12.0591	up											-10.8447	up								10.8447	down	-10.8447	up
Ahy004000							11.5088	down	11.5088	down
Ahy004001																										1.36199	down								-1.62043	up	1.38475	down
Ahy004002					1.75717	down						1.28443	down	-2.48606	up
Ahy004004	-1.93811	up	-3.48172	up								1.5436	down	-2.92699	up			1.37178	down							-3.02555	up	1.35471	down	4.34412	down				2.33098	down	-4.38026	up	-1.85453	up	5.15412	down	-1.2503	up
Ahy004009																																			3.22012	down
Ahy004011																														-11.9996	up								11.9996	down	-5.96013	up
Ahy004012																														1.29617	down	1.11262	down										1.03764	down
Ahy004013																				-1.04715	up																		1.04885	down			-1.43254	up
Ahy004016	2.01549	down	1.1454	down										1.39621	down					-3.14342	up			1.88376	down	2.02487	down										1.67082	down	1.00471	down			-2.94622	up		-1.07748	up
Ahy004018					1.52639	down	1.2297	down																		1.7208	down								-1.76043	up	1.74193	down
Ahy004020	4.2799	down	8.51019	down	8.51019	down	11.8865	down	11.8865	down
Ahy004022							-1.48212	up										-1.82462	up	1.9566	down							-1.13109	up	-1.74385	up						1.15514	down			-2.74511	up	2.10518	down
Ahy004024			1.2592	down								-1.06154	up													1.22469	down								-1.21308	up	1.15798	down
Ahy004027																														-10.4122	up	-11.8788	up								1.46663	down	-11.8788	up
Ahy004030					2.84832	down								-3.70316	up					2.91513	down							1.21115	down								-1.61086	up					2.41497	down
Ahy004032																												-10.2206	up	-12.7056	up	-12.8442	up						2.48495	down			-12.8442	up
Ahy004033			1.35737	down								-1.65282	up													1.38663	down								-1.80879	up	1.40413	down
Ahy004035																																-12.648	up								12.648	down	-12.648	up
Ahy004036																				-1.26169	up					1.36325	down			1.30178	down						1.28472	down					-1.19684	up
Ahy004039					1.43689	down	1.66181	down																															1.05654	down			-1.07353	up
Ahy004040																												10.0249	down
Ahy004042			1.22533	down								-1.18131	up													1.85956	down								-1.79099	up	1.29777	down
Ahy004047	2.15127	down	1.14752	down												1.64526	down			-3.49195	up			1.5309	down	2.05876	down	1.02874	down	1.43986	down										1.59228	down	-2.72398	up
Ahy004048			1.29637	down																						1.64634	down										1.38934	down
Ahy004049																														2.9281	down
Ahy004050																																-3.5963	up								11.5353	down	-11.5353	up
Ahy004052																														-10.6901	up	-10.6935	up						4.60524	down			-10.6935	up
Ahy004054			-1.34842	up								1.15801	down	-2.58203	up											-2.08878	up								1.01017	down	-1.6514	up
Ahy004055	1.43915	down										1.3983	down							-3.13615	up			1.57272	down	2.54698	down	1.2831	down										1.26719	down			-2.2726	up				1.8917	down
Ahy004059																																					1.55993	down
Ahy004060	1.0227	down	2.83102	down	2.92477	down	1.98677	down				-1.80833	up					1.13284	down					1.61405	down	1.18183	down	2.80248	down	1.86649	down						-1.62064	up	1.4919	down	1.18198	down	-1.48545	up
Ahy004061			1.62664	down										1.48033	down					-1.89912	up					2.38006	down			1.23498	down				-2.21312	up	2.45736	down			1.30772	down	-1.21961	up
Ahy004063			-1.43155	up	2.42488	down	1.31662	down	1.31399	down		1.7956	down	-3.85643	up					1.25334	down					-1.48259	up			1.17506	down				1.72076	down	-1.99581	up	-1.42147	up			1.30671	down
Ahy004065			-12.0119	up								12.0119	down	-4.93085	up																																	2.78479	down
Ahy004066																								9.98269	down			9.98269	down						9.16823	down	-9.16823	up
Ahy004069							12.6239	down	12.6239	down
Ahy004071														-1.04844	up
Ahy004077	-13.5234	up	-10.9163	up			-10.8251	up				-2.60712	up	-10.9163	up	10.8251	down			6.64848	down									-11.0817	up										-11.0817	up				13.5234	down
Ahy004078	-13.2631	up										-13.2631	up							5.09986	down																									13.2631	down
Ahy004080			-1.27518	up			2.20613	down				2.52954	down	-1.31614	up			1.73985	down	-2.26391	up					-1.43346	up	-1.32571	up	1.3906	down										1.04363	down				-2.00442	up
Ahy004081																														-11.076	up	-11.0643	up						4.28331	down			-11.0643	up
Ahy004083	10.2961	down	10.2961	down	10.2961	down																		11.1753	down			11.1753	down						10.5267	down	-10.5267	up										-10.5267	up
Ahy004086												1.20347	down							-1.90162	up														1.0001	down							-1.67548	up
Ahy004087			1.23178	down										1.1584	down
Ahy004093	10.6609	down	10.6609	down	10.6609	down																		10.4247	down	10.4247	down	10.4247	down
Ahy004094																										-2.08093	up														2.09786	down						-2.66643	up
Ahy004097			3.81229	down								-4.69285	up	4.20743	down											3.49254	down								-4.03727	up	4.20943	down			1.55701	down
Ahy004098			2.58043	down								-2.75997	up	1.87651	down					1.18942	down					3.63599	down								-3.4632	up	3.93488	down
Ahy004099																		1.04163	down	-1.22475	up																				1.04736	down
Ahy004100							11.1915	down	11.1915	down
Ahy004103																								-1.4597	up										-3.35277	up	2.64239	down					2.04932	down				2.6097	down
Ahy004106			3.75457	down								-3.56732	up	2.90626	down											13.1139	down								-13.0241	up	12.9511	down
Ahy004107							1.14724	down												-1.21719	up			1.29916	down	1.92549	down	1.21683	down	1.26673	down												-1.24613	up
Ahy004113			-2.29666	up	1.13023	down						2.97248	down	-3.42688	up											-3.01702	up								2.92727	down	-3.1157	up
Ahy004115			-12.3521	up								4.47707	down	-12.3521	up
Ahy004117	11.4248	down	2.91245	down	11.4248	down	7.62412	down	7.62412	down		8.51236	down	-8.51236	up									11.9577	down	1.82008	down	11.9577	down	8.33268	down	8.33268	down		10.1376	down	-10.1376	up										-1.62523	up
Ahy004119							11.8857	down	11.8857	down																						-4.71659	up								4.7061	down	-12.591	up
Ahy004121			1.09619	down								-1.13722	up													1.38908	down								-1.44885	up	1.55399	down
Ahy004123																				-8.47661	up																									-8.70744	up
Ahy004126			4.89475	down			1.58177	down				-4.15228	up	4.26883	down			1.02385	down	-2.28816	up									4.1859	down								-2.07815	up	3.77496	down	-2.02596	up
Ahy004133							1.89158	down
Ahy004135			-2.8195	up	-1.24855	up	-4.46009	up				2.59513	down	-1.57095	up			-2.84324	up	2.13811	down					-2.06319	up	-2.07835	up	-5.36805	up				1.14406	down			-1.89052	up	-9.79163	up	10.5229	down
Ahy004136			9.46752	down								-8.92858	up																	2.19114	down				-3.18927	up
Ahy004137																										1.12271	down
Ahy004139			-2.71308	up								2.92313	down	-2.14102	up											-2.83945	up								2.94064	down	-2.42619	up
Ahy004141
Ahy004144							-9.09954	up								9.09954	down													-11.661	up								11.661	down	-6.33008	up
Ahy004149			1.20739	down								-1.71132	up							1.59823	down																						1.27857	down
Ahy004150			9.29916	down								-9.98708	up													9.90887	down								-10.0206	up	10.1618	down
Ahy004152			-2.81672	up			-1.02888	up				3.17495	down	-1.90279	up											-3.06618	up			-1.55264	up				3.15245	down	-2.15481	up			-1.34148	up
Ahy004153												-11.3124	up													11.7388	down								-11.6901	up	12.4366	down
Ahy004155			2.60747	down	3.9236	down	3.07685	down				-2.11912	up					2.90783	down							5.34053	down			3.5397	down	1.33062	down		-5.2249	up	4.60175	down			2.20908	down
Ahy004156			-1.06834	up								1.41158	down																						1.22603	down
Ahy004158			-1.21161	up								1.54698	down							-1.12589	up			1.02573	down										1.45458	down
Ahy004164	9.70441	down			9.70441	down																		10.6837	down	2.0035	down	10.6837	down
Ahy004167																												1.18357	down
Ahy004169																										1.45354	down			1.16146	down
Ahy004170							10.4094	down	10.4094	down																		-9.75206	up			-5.70936	up				9.75206	down			5.37694	down	-13.02	up
Ahy004173			2.81229	down										1.96927	down									1.79155	down	2.95435	down	1.26183	down								1.69252	down					-1.36571	up
Ahy004174																										-13.2871	up								13.2871	down	-13.2871	up										-3.12691	up
Ahy004175			-1.07926	up												1.0111	down															-1.00327	up
Ahy004178			2.76524	down								-3.07262	up	2.64229	down											4.10607	down					1.17781	down		-4.10766	up	4.86907	down	-1.25531	up
Ahy004181																										1.24027	down
Ahy004182									-12.3501	up								6.03711	down	-4.56118	up
Ahy004183																																					1.22324	down
Ahy004184												-1.09057	up	1.10077	down					1.30272	down														-1.00692	up	1.08002	down
Ahy004188							10.0685	down	3.64367	down																						-5.35814	up								4.34764	down	-10.8918	up
Ahy004189					1.52971	down	1.53253	down										1.12514	down	-1.32531	up									2.60169	down										1.91024	down
Ahy004195					1.27362	down	1.305	down												-1.22926	up			1.11319	down	1.13254	down			1.12701	down												-1.24346	up
Ahy004197	13.2542	down	3.03516	down	13.2542	down	10.6398	down	10.6398	down		10.2191	down	-10.2191	up									13.5233	down			7.1311	down	11.2738	down	4.858	down		12.727	down	-6.33489	up										-2.508	up
Ahy004201												-1.17398	up																	1.88481	down										1.56813	down
Ahy004202																				-2.92043	up																						-2.34299	up
Ahy004203							9.8208	down	3.64367	down		10.0416	down	-10.0416	up											-10.585	up	-11.0355	up			-6.1602	up		10.585	down			-4.15409	up	4.56474	down	-11.4461	up
Ahy004206	2.88322	down										3.48571	down	-1.40953	up					-3.22845	up			2.09413	down					1.3537	down				2.70113	down	-1.51926	up					-2.47993	up
Ahy004207			-1.51754	up								1.8196	down	-1.59412	up					-1.14555	up																-1.18288	up			1.50804	down
Ahy004214			-5.38788	up								5.74178	down	-5.1658	up											-6.72016	up								5.02343	down	-6.09637	up
Ahy004215																										9.09051	down										8.99809	down
Ahy004222	10.3782	down	10.3782	down	10.3782	down																		11.1685	down	3.34053	down	11.1685	down
Ahy004224			1.50012	down	1.15914	down										1.72624	down			-2.44506	up			1.15126	down	2.34053	down			1.9535	down						1.51686	down			1.79514	down	-2.18946	up
Ahy004229												1.82056	down	-1.67522	up																				1.17996	down
Ahy004235																				-1.07665	up
Ahy004236			3.18426	down
Ahy004237			2.76045	down								-2.69285	up													11.9099	down								-12.0217	up	12.2607	down
Ahy004241									1.12135	down														1.16406	down
Ahy004244			1.65397	down								-1.17988	up	1.67449	down											2.13843	down								-1.49565	up	2.01477	down
Ahy004245			3.76922	down	2.08535	down	3.78467	down	2.3425	down
Ahy004252							12.0019	down	5.44204	down		9.90077	down	-9.90077	up											-10.9677	up	-11.4182	up			-3.80693	up		10.9677	down			-3.41713	up	5.17494	down	-13.176	up
Ahy004256			-1.07036	up								1.03329	down	-1.80646	up																												1.48619	down
Ahy004257							11.5728	down	11.5728	down
Ahy004258														1.19501	down
Ahy004259			1.32386	down								-1.37357	up	1.78623	down											1.94671	down								-1.6747	up	1.65569	down
Ahy004261																														1.09325	down
Ahy004263	3.49141	down			3.50039	down	1.76581	down												-4.13615	up											-2.13163	up								2.24667	down	-2.78718	up
Ahy004265			-2.19134	up								2.49569	down	-2.29573	up					-1.05699	up					-1.24443	up								1.86305	down	-1.47657	up
Ahy004268												2.06204	down
Ahy004270			11.2883	down								-11.864	up													11.4728	down								-11.8159	up	12.2735	down	-2.32402	up
Ahy004271																				-3.05369	up
Ahy004273			-4.61427	up	-1.31709	up						4.8418	down	-3.29719	up					-1.32492	up					-4.20228	up			-1.07125	up				4.78488	down	-3.48944	up
Ahy004276												-1.21142	up	1.3357	down											1.2333	down								-1.68997	up	1.83948	down
Ahy004277																																			1.10417	down
Ahy004279	4.3539	down	9.23171	down	9.23171	down	11.5187	down	11.5187	down
Ahy004280			-1.47943	up								1.68862	down							-1.12356	up					-1.37559	up								1.89627	down	-1.27791	up
Ahy004285			3.04675	down	1.82232	down	1.43508	down				-2.66805	up													3.0035	down	1.02468	down	1.53431	down				-2.35043	up	1.97882	down
Ahy004287			2.98786	down								-3.01478	up	2.91652	down											4.0035	down								-4.03727	up	4.46682	down
Ahy004288	-1.21899	up	4.36868	down	4.09985	down						-5.58767	up							11.9625	down					3.215	down								-4.42193	up					-9.06007	up	10.8193	down		1.14316	down
Ahy004290							-10.0204	up	-9.42506	up						3.81845	down													-12.6273	up								12.6273	down	-12.6273	up
Ahy004291			2.27502	down																-1.22926	up					3.75557	down			1.10198	down				-3.08974	up	3.37936	down					-1.16569	up
Ahy004296																																											-1.1184	up
Ahy004299							11.2522	down	11.2522	down																				11.9392	down	11.9392	down
Ahy004302	10.9853	down			4.56452	down	3.22998	down	2.05085	down		11.5443	down	-5.12349	up	5.11801	down	1.17913	down	-12.718	up											10.5923	down															3.78479	down
Ahy004305			3.6071	down								-3.55602	up	3.63598	down											4.10847	down								-3.85367	up	3.90568	down
Ahy004307
Ahy004310			-1.5544	up								1.72839	down							-1.29807	up					-1.13562	up								1.78568	down	-1.10917	up					-1.4642	up
Ahy004312									10.0668	down		-3.94078	up							9.98042	down
Ahy004313
Ahy004316			-1.5971	up																																	-1.62064	up			1.59117	down
Ahy004318							-10.4304	up								10.4304	down	-3.31272	up											-12.4975	up								12.4975	down	-12.4975	up
Ahy004322	10.6525	down	10.6525	down	10.6525	down																		11.3273	down			11.3273	down						9.95028	down	-9.95028	up
Ahy004323												1.30715	down					-1.23901	up											-2.27353	up				1.1932	down					-1.61583	up
Ahy004324			1.77846	down								-1.50644	up	1.19406	down											3.38006	down	1.11173	down						-2.6747	up	2.26833	down	-2.09751	up			2.44164	down
Ahy004327																																					1.07535	down
Ahy004330							-10.306	up	-9.38559	up						10.306	down													-12.9921	up								12.9921	down	-6.23238	up
Ahy004332														-1.4085	up	2.04464	down			-1.85353	up									1.06367	down										1.28274	down	-1.3695	up
Ahy004334							10.2	down	10.2	down																-9.56891	up	-10.6852	up			-6.90563	up		9.56891	down			-2.36054	up	4.31017	down	-12.6349	up
Ahy004335																				-2.89223	up
Ahy004341																		10.1856	down	-10.1856	up					-10.2271	up			-12.8574	up	-14.2151	up		10.2271	down			4.42081	down	1.3577	down	-14.2151	up
Ahy004342			-1.73461	up			2.44724	down	2.42128	down		1.79695	down	-1.40633	up	1.26185	down			-1.67843	up			1.49966	down			2.65507	down	5.41577	down				1.33777	down	-2.49318	up			4.54121	down	-2.58165	up
Ahy004343																										2.84303	down	2.72671	down
Ahy004347	1.22462	down	-1.0031	up								2.22771	down	-1.2367	up											-2.40818	up			-1.90179	up				2.53741	down	-1.803	up			-1.5738	up						-1.15884	up
Ahy004348			2.92646	down	1.65763	down	1.20273	down				-2.98563	up													5.65039	down			1.25254	down				-5.95481	up	4.96432	down
Ahy004349																										-4.49236	up								11.6047	down	-3.45353	up
Ahy004350	-1.62096	up	-1.22112	up										-1.64608	up			-1.01423	up	2.97146	down			-1.25784	up	-1.3131	up										-1.33375	up					2.42584	down
Ahy004352																								1.19846	down	1.09192	down																-1.14695	up
Ahy004353			2.22732	down										2.12865	down											4.96502	down								-4.91174	up	5.15195	down
Ahy004355												1.77427	down	-2.17028	up											-1.50077	up								1.97396	down	-1.46194	up
Ahy004356							10.7556	down	4.875	down
Ahy004357																																-10.7377	up										-10.7377	up
Ahy004360					1.68893	down	1.16856	down				1.11952	down	-2.00063	up					-1.01807	up									2.47091	down								-1.35679	up	2.18347	down
Ahy004361	9.60745	down			4.04096	down	10.6842	down	10.6842	down																		-9.02152	up			-3.10248	up						-4.36054	up	5.67695	down	-10.3379	up
Ahy004363																				-1.03214	up														1.00712	down
Ahy004364					3.31398	down																								2.9895	down
Ahy004369																								10.0707	down			10.0707	down						11.0214	down	-11.0214	up										-4.97677	up
Ahy004373																										2.70128	down								-1.88365	up	1.7944	down			1.37831	down	-2.00046	up
Ahy004378																										2.49254	down
Ahy004383							-1.22432	up				-2.15228	up	1.54893	down											1.81446	down								-2.36985	up	2.09208	down
Ahy004387														-1.52259	up
Ahy004390					1.62592	down																		-1.41434	up					1.90377	down				-2.75487	up					2.77119	down
Ahy004391							1.83981	down												-4.61009	up									3.44894	down										3.8696	down	-3.17307	up
Ahy004393																				1.73705	down									-1.24866	up
Ahy004394	9.91052	down			9.91052	down																		10.5739	down			10.5739	down								-9.41977	up
Ahy004395			2.81229	down	1.25395	down						-3.10789	up							2.44881	down					1.12938	down			1.42122	down	1.46332	down		-1.51201	up			-1.57814	up			2.52181	down				-2.58735	up
Ahy004400																				-1.41689	up					1.48349	down								-1.56779	up
Ahy004401																														-11.8722	up								11.8722	down	-11.8722	up
Ahy004404																																											1.01737	down
Ahy004408			9.1847	down										9.50631	down					-1.75764	up					3.1248	down								-3.08974	up	3.2969	down
Ahy004409			-1.39648	up								1.17388	down													-1.5823	up			-1.22994	up				1.64045	down
Ahy004411																																-11.0927	up										-11.0927	up
Ahy004412			1.17506	down								-1.27665	up													1.28331	down								-1.40063	up	1.43569	down
Ahy004415			-1.18908	up								1.73068	down													-1.24097	up								1.38809	down
Ahy004417												1.37057	down							-1.33912	up					-1.16607	up								2.03536	down	-1.32444	up					-1.70137	up
Ahy004421							11.3476	down	11.3476	down
Ahy004423																														3.10498	down										3.33526	down
Ahy004424			-1.62279	up								2.54661	down	-2.22728	up					-1.55653	up					-1.31768	up								1.77964	down	-2.24911	up					-1.22947	up
Ahy004430							10.8683	down	10.8683	down
Ahy004433							2.83529	down																						2.44894	down
Ahy004439							12.1093	down	12.1093	down
Ahy004441					2.25246	down	1.78467	down	1.39695	down				-1.59177	up					1.88792	down									1.492	down								-1.70158	up			2.19371	down
Ahy004444			-2.69839	up								1.54594	down	-1.39142	up	1.35505	down	1.0796	down	-2.58916	up									1.39323	down										1.38417	down	-2.21371	up
Ahy004447			2.81229	down	2.32107	down	2.18677	down	1.7446	down																						1.92726	down
Ahy004448			8.83627	down								-8.80429	up																						-8.90182	up	8.92841	down
Ahy004450					1.2925	down	1.08921	down																		1.37448	down								-1.36377	up			1.03177	down								1.66193	down
Ahy004451
Ahy004455																																			-4.91174	up	4.43825	down			-3.18569	up	4.09372	down
Ahy004456																										-1.08841	up			-1.10792	up
Ahy004458	-1.16371	up							-1.2577	up								1.47435	down							1.01596	down								-1.83123	up					1.8428	down						1.09169	down
Ahy004460							1.35582	down				2.26135	down							-2.42566	up									1.51307	down
Ahy004463	-1.79274	up					-2.20489	up				-1.27093	up			2.1933	down	-1.70351	up	1.09727	down			-1.25561	up	1.38784	down			-1.33242	up				-2.64345	up	1.99603	down			-1.38522	up	2.10296	down				1.78479	down
Ahy004468	-1.2402	up	-1.20631	up																1.10113	down																				-1.01929	up	1.066	down
Ahy004469			-2.18183	up					-3.17272	up		1.23883	down	-1.32753	up	2.99758	down	2.25465	down	-5.16354	up							-2.27273	up			-1.06407	up				2.53035	down					-2.97157	up		-1.13629	up
Ahy004534							-1.01465	up																						-1.16993	up
Ahy004546			1.54795	down	2.3946	down	1.60958	down				-1.31434	up													2.43113	down	1.07874	down	2.73546	down	1.58575	down		-1.76351	up
Ahy004552			3.11714	down								-3.50021	up	2.20743	down											2.54217	down			1.19809	down				-3.46428	up	2.89873	down
Ahy004553			2.72482	down	1.5935	down						-2.81838	up													2.36438	down			1.74439	down				-2.03727	up
Ahy004609																								1.47319	down																		-1.6181	up
Ahy004685			-2.73461	up
Ahy004762														-1.43161	up
Ahy004841					2.04096	down														2.64848	down																						2.1648	down
Ahy004851																																					1.02936	down
Ahy004881	1.45629	down																		-1.20974	up					1.60403	down										1.12464	down								-1.18303	up
Ahy004882	1.8641	down	1.37252	down	1.30277	down										1.16864	down			-1.97712	up			1.1991	down	1.64043	down	1.25019	down										1.01984	down						-1.18609	up
Ahy004901			-1.07773	up	2.1453	down						1.55869	down	-3.22303	up											-1.24976	up								1.66021	down	-1.13801	up
Ahy004932			-1.7321	up								1.5118	down	-1.54412	up											-1.85385	up								2.02747	down	-1.51546	up
Ahy004933			-1.36057	up										-1.03116	up					1.17127	down					-1.30856	up								1.43382	down
Ahy004956			1.14941	down								-1.23754	up	1.57449	down											1.73679	down								-1.39307	up	1.76677	down
Ahy004957			3.66968	down								-3.30166	up	3.86973	down											3.47178	down								-3.10438	up	3.46277	down
Ahy004958																				-1.94922	up																				1.28621	down	-2.09954	up
Ahy004965												-3.23717	up													3.1248	down								-2.86735	up	3.20943	down
Ahy004970																										3.51046	down												2.28331	down			-2.18771	up
Ahy004971	1.68909	down	3.49741	down																						3.41853	down										3.11632	down
Ahy004976														1.18029	down											1.37497	down					1.57343	down								-1.08181	up
Ahy004989			2.18426	down	1.35355	down						-2.75586	up							1.77485	down					1.61539	down								-1.57189	up	1.82087	down	-1.17612	up
Ahy004998			2.15464	down								-1.98736	up	1.43938	down											1.93489	down								-1.88841	up	1.368	down
Ahy005007																														-1.03746	up
Ahy005013												-3.21641	up
Ahy005034			1.14979	down										1.37384	down											1.30577	down										1.56296	down					-1.30666	up
Ahy005035												1.33818	down
Ahy005041																										1.36519	down								-1.60928	up	1.35427	down					1.09465	down
Ahy005043																				-1.66667	up					1.9432	down
Ahy005044			2.34726	down								-2.47835	up	2.31858	down											2.82166	down								-2.64871	up	2.61458	down
Ahy005046																																														-11.04	up
Ahy005051			-1.55051	up								1.82536	down	-1.56436	up											-1.6308	up								1.7564	down	-1.50631	up
Ahy005052					1.15179	down						1.09692	down	-1.50445	up					-1.33551	up																				1.1006	down	-1.30235	up
Ahy005059																																					11.6996	down
Ahy005062			-2.1627	up								1.81616	down	-3.52559	up											-2.9074	up								1.57323	down	-2.1316	up
Ahy005075																										1.03268	down
Ahy005081																																					1.66887	down
Ahy005083							-2.69107	up										-2.3706	up	2.01466	down									-2.45344	up										-3.05877	up	2.83592	down
Ahy005084			3.15306	down	2.19911	down						-2.80506	up							1.06352	down					4.09796	down								-4.24982	up	3.97573	down					1.71559	down
Ahy005094																																			1.58637	down
Ahy005103			1.24952	down	1.31412	down
Ahy005119			2.09679	down								-1.77531	up	2.74615	down											2.39498	down								-2.47069	up	3.18142	down					-1.20148	up
Ahy005120			1.23384	down										1.81631	down					-1.01132	up
Ahy005124			12.2241	down								-11.9165	up	11.704	down											12.3977	down								-12.3575	up	12.0406	down
Ahy005125																																					-1.01296	up										-1.36598	up
Ahy005128																				1.29157	down																				-1.01738	up	1.07468	down
Ahy005130			-3.14307	up								2.91201	down	-3.33604	up											-3.01382	up								3.77651	down	-2.73398	up
Ahy005133	-1.74062	up					1.8113	down				-3.0504	up					2.08853	down	-1.36356	up									2.13635	down				-1.75487	up					2.96913	down	-1.45547	up
Ahy005134												1.59993	down	-1.17596	up																				1.55188	down	-1.05109	up	1.00578	down
Ahy005149																2.43994	down	1.10296	down	-2.25381	up																2.03144	down			1.31463	down	-2.83109	up
Ahy005150																				-3.10373	up									1.45663	down										1.72967	down	-2.89821	up
Ahy005154																														2.9281	down
Ahy005160												-4.15228	up	4.20743	down											3.96502	down								-3.18927	up	3.54928	down
Ahy005179							9.97774	down	4.027	down										4.03377	down
Ahy005205	1.53287	down	2.51624	down	1.7358	down	1.38934	down										1.59897	down	-1.88697	up			1.76881	down	2.54473	down	1.04407	down								1.50067	down			1.38776	down	-2.44761	up
Ahy005210			1.46507	down								-1.81838	up	1.49122	down															1.08176	down
Ahy005212														-1.21304	up											-2.05179	up								2.35505	down	-1.9255	up										-1.07504	up
Ahy005214														3.11013	down					-1.57289	up									-1.3	up						2.572	down
Ahy005223																																			-2.82154	up	2.49484	down
Ahy005228			1.02817	down										1.29362	down											1.00722	down										1.42579	down
Ahy005232																																			1.04876	down
Ahy005234			-1.91041	up								2.21157	down	-1.50596	up											-2.06386	up								2.30258	down	-1.65306	up
Ahy005238	5.83933	down	3.21025	down	2.67839	down																		3.69558	down	4.56292	down
Ahy005248																																					4.49484	down
Ahy005255																		2.7832	down	-1.89223	up
Ahy005262			1.62664	down								-1.46729	up													2.87105	down								-2.30475	up	1.88186	down
Ahy005264																				1.74998	down
Ahy005269			-1.73461	up								1.44465	down	-2.52764	up											-2.08573	up								1.65203	down	-1.63187	up
Ahy005270																										9.58634	down								-9.85858	up	9.93002	down
Ahy005271					1.10097	down
Ahy005272																										-2.24443	up								1.86962	down	-1.62064	up										-3.3445	up
Ahy005273																				-3.96623	up																10.9918	down
Ahy005277																														2.13635	down
Ahy005281			-1.47621	up								2.04451	down	-1.08167	up											-1.22879	up								1.69351	down	-1.07318	up
Ahy005282																				-1.47849	up									1.1504	down										1.24829	down	-1.54636	up
Ahy005285			2.46179	down										2.62246	down																						2.22066	down
Ahy005286																																			-2.74181	up	3.56699	down
Ahy005292							12.2105	down	12.2105	down
Ahy005294			2.23579	down								-2.01478	up													2.37448	down								-2.55184	up	2.37936	down
Ahy005299			2.20722	down	1.40136	down						-2.2053	up			2.90291	down	1.12024	down	-2.6237	up			1.62826	down	3.46523	down	1.39781	down	2.02322	down				-1.83697	up	2.06741	down			2.48578	down	-3.02908	up
Ahy005308			2.19876	down	3.09985	down	4.67775	down				-2.33028	up							2.38169	down					2.1248	down			3.31143	down	2.83415	down		-2.70865	up							3.47559	down
Ahy005313			1.35101	down										1.68386	down																						1.15939	down
Ahy005321																								1.0099	down							1.56426	down								-1.38155	up
Ahy005322					1.51961	down																						1.40402	down										1.02062	down
Ahy005324			2.13986	down																						2.71904	down								-2.45231	up	2.42666	down
Ahy005328	2.42429	down	-1.05278	up			1.63442	down	1.15573	down		3.47707	down	-1.51643	up					-1.7032	up			1.95235	down			1.57784	down						2.94935	down	-2.57484	up					-2.0611	up
Ahy005334														-2.85219	up											-2.24443	up
Ahy005340					1.43785	down	1.20926	down	1.73393	down										1.06619	down									1.34202	down	1.95785	down										1.92004	down
Ahy005355			3.13082	down								-3.6747	up	2.57139	down					1.75259	down					2.85991	down								-3.18927	up	3.02706	down
Ahy005362			2.64697	down	1.41104	down	1.28385	down				-2.34366	up	1.23593	down											2.95923	down			1.36272	down				-2.74477	up	2.54341	down
Ahy005363	-11.7889	up										-1.95589	up							11.7889	down									-10.0968	up								10.0968	down						11.7889	down
Ahy005366			2.44729	down								-3.04335	up							1.38427	down														-2.83082	up	3.14489	down
Ahy005367	11.3162	down	2.54074	down	11.3162	down			7.55468	down		8.77549	down	-8.77549	up									6.7084	down	1.57575	down	11.7888	down	8.48195	down	3.45083	down		5.13265	down	-10.2131	up										-1.43761	up
Ahy005368																1.17691	down			-1.63105	up							-1.24528	up														-2.40237	up
Ahy005373									-10.8291	up								10.8291	down	-10.8291	up
Ahy005391														-3.63806	up
Ahy005398									1.30503	down		-1.34852	up					-1.31409	up	1.59386	down					1.32452	down					2.07875	down		-1.2214	up			1.10005	down	-2.34375	up	1.5125	down
Ahy005399					1.93908	down														1.90824	down																1.61543	down			-2.03729	up	2.32943	down
Ahy005401							11.8545	down	11.8545	down
Ahy005403	1.1625	down										1.64213	down							-1.94697	up			1.24053	down			1.4196	down						1.14792	down	-1.327	up			1.1311	down	-1.69377	up
Ahy005404																								10.2509	down			10.2509	down						10.688	down	-10.688	up										-10.688	up
Ahy005410	-2.1321	up	1.91747	down	2.19966	down			1.5295	down		-4.04957	up							5.7828	down					1.56292	down	2.03156	down						-2.0579	up					-1.98838	up	4.18741	down		1.60652	down
Ahy005414							-1.08542	up				1.06204	down					-1.48793	up											-1.12297	up										-1.25969	up
Ahy005416	-4.05549	up					1.21435	down						-10.1896	up	11.2139	down	2.16879	down	-2.99771	up					2.0775	down	-1.36715	up						-1.94535	up	3.44465	down
Ahy005420			-1.4451	up								1.52288	down	-3.31614	up																				1.87989	down
Ahy005424	2.41049	down	10.855	down	10.855	down	4.20997	down	12.7635	down
Ahy005430												-1.0044	up													1.536	down					1.57781	down		-1.67954	up	1.03606	down					1.25968	down
Ahy005431			-1.5971	up
Ahy005434			-9.03797	up
Ahy005441			-1.28535	up								1.3924	down	-1.12201	up											-1.08598	up								1.16134	down
Ahy005443												1.39023	down							-2.00656	up														1.0175	down							-1.70585	up
Ahy005447			2.8403	down																																	2.33045	down
Ahy005449	2.49141	down					1.61886	down	2.01319	down														3.16124	down							1.94716	down						2.07686	down
Ahy005450																														-10.413	up	-10.1757	up						10.413	down			-10.1757	up
Ahy005455			-1.21769	up								1.39168	down	-2.30445	up											-1.42885	up								1.34355	down			-1.22304	up			1.34478	down
Ahy005461	-9.11313	up										-9.11313	up							3.2037	down
Ahy005462			-1.79455	up								2.73341	down	-4.7424	up											-3.70386	up								2.6852	down	-3.49511	up										-1.05574	up
Ahy005463														-1.04781	up
Ahy005464			3.63677	down								-3.45055	up	3.23684	down											4.32659	down								-4.03109	up	4.53275	down
Ahy005465												-2.40557	up							1.66849	down					4.92549	down								-4.82154	up	5.11632	down
Ahy005473			-1.24347	up	-2.37212	up								1.12865	down			-1.35937	up											-1.70139	up										-2.0575	up
Ahy005475																										3.92549	down
Ahy005477																																			-4.18927	up							2.78629	down
Ahy005480			-1.83367	up								2.02495	down	-2.1246	up											-1.82939	up								2.02213	down	-1.88718	up
Ahy005481							8.81074	down	8.81074	down																						-3.93072	up								10.0297	down	-10.0297	up
Ahy005490			2.04675	down	1.64668	down	1.2367	down				-2.03524	up													3.13408	down			2.57447	down				-3.75487	up	3.20039	down	-2.59661	up			1.79935	down
Ahy005496							1.32309	down												-2.44428	up																						-3.72326	up
Ahy005500			3.18426	down																																	2.55993	down
Ahy005502														-3.4036	up
Ahy005506												-3.44774	up													2.81446	down								-2.98282	up	2.96432	down
Ahy005507									-1.39085	up		-1.75698	up	1.89686	down											2.5766	down								-2.1102	up	2.56699	down								-1.82325	up
Ahy005510																																			-1.22992	up							1.21925	down
Ahy005517							-9.83079	up	-9.9681	up						9.83079	down			-2.05369	up									-12.6817	up								12.6817	down	-12.6817	up
Ahy005532																										1.16351	down										1.05743	down
Ahy005536												1.42284	down	-1.03267	up					-1.42591	up
Ahy005542																				-2.71346	up					10.599	down										9.5447	down					-2.02868	up
Ahy005546																														3.68994	down										3.31017	down
Ahy005551																														9.96043	down	9.96043	down
Ahy005558									-9.4042	up										-9.4042	up					-9.25312	up			-9.289	up				9.25312	down					-9.289	up
Ahy005560							1.04144	down
Ahy005563			1.72482	down								-1.88151	up	2.01425	down											2.55466	down								-2.23472	up	2.45432	down
Ahy005564					1.36403	down						-1.43775	up							2.28622	down							1.12297	down												-1.18352	up	2.1295	down		1.32706	down
Ahy005565			-9.88262	up								9.88262	down													-9.77966	up			-9.88337	up										-9.88337	up
Ahy005566																		3.8114	down	-2.11307	up					10.8235	down			2.95298	down										3.26387	down	-3.47424	up
Ahy005578																														1.32249	down	1.50125	down						-1.30396	up			1.58989	down		-3.19706	up	-2.63138	up
Ahy005580			1.36225	down								-2.33884	up			1.15364	down									2.92549	down	1.15709	down	1.24584	down				-3.03727	up	1.7684	down			1.21424	down
Ahy005584																1.90228	down			-4.1521	up					2.34053	down			2.17393	down										2.1106	down	-3.13654	up
Ahy005586			-2.28223	up								1.75781	down	-1.48782	up					-1.05934	up					-2.28325	up								2.95283	down	-1.98139	up					-1.21746	up
Ahy005587			5.76922	down								-5.67013	up	4.72826	down											3.82166	down								-3.74999	up	3.15195	down
Ahy005590																																											-1.65849	up
Ahy005591																																									1.62024	down	-3.09363	up
Ahy005592	-1.33641	up							-1.11552	up		-1.8884	up			2.68191	down			-1.00631	up					3.0035	down	1.57683	down	1.2233	down				-2.8122	up					2.22024	down	-1.59678	up
Ahy005594			-1.76703	up								1.55107	down	-2.63806	up	1.94809	down																		2.05865	down
Ahy005602			1.71865	down								-1.6169	up	1.07559	down											1.91477	down								-1.87534	up	2.17599	down
Ahy005604							10.9379	down	10.9379	down
Ahy005606							13.1537	down	13.1537	down																		-3.62379	up	4.15943	down	-3.08272	up				2.7944	down	-4.62358	up	7.24215	down	-13.6401	up
Ahy005608												1.92382	down	-2.03234	up																				1.58332	down
Ahy005609			-1.42574	up								1.47951	down	-1.24637	up	1.15469	down			-1.50405	up														1.19388	down					1.04055	down	-1.56044	up
Ahy005610																												-10.2666	up			-10.7308	up						-10.2666	up	10.7308	down	-10.7308	up
Ahy005611							-10.1568	up								10.1568	down	-3.1428	up											-12.4431	up								12.4431	down	-12.4431	up
Ahy005624														-9.31147	up					-3.66667	up									2.79686	down										2.96913	down
Ahy005627							1.22991	down										1.22393	down	-2.37233	up			1.53506	down	1.75341	down			1.25618	down						1.05815	down			1.53233	down	-2.72772	up
Ahy005628														-4.77557	up											-3.56636	up								2.86962	down
Ahy005629	7.68145	down	7.68145	down	7.68145	down	13.1473	down	9.53162	down
Ahy005630							13.1325	down	13.1325	down
Ahy005631	12.1487	down	12.1487	down	12.1487	down	4.95459	down	13.8949	down
Ahy005632			1.7333	down	1.81805	down	1.68783	down				-1.33028	up					1.22701	down							3.81998	down			2.4109	down				-3.7142	up	3.47806	down	-1.53831	up	1.7941	down						2.18425	down
Ahy005634			1.03547	down								-1.01852	up													1.21556	down			1.24704	down						1.21792	down			1.10553	down
Ahy005637			1.66151	down	1.10117	down						-1.15927	up					1.18237	down							2.00624	down								-1.86154	up	1.58928	down
Ahy005639			2.47078	down	2.37188	down	1.5474	down	1.50311	down		-2.33671	up							1.05314	down					2.15767	down			1.31143	down				-2.05999	up	1.6309	down
Ahy005640			-13.8195	up								13.8195	down	-13.8195	up											-11.0214	up								11.0214	down	-11.0214	up										2.79802	down
Ahy005641												-10.6958	up	10.7799	down											11.1961	down
Ahy005645			2.02694	down								-1.80328	up	1.8094	down											2.89941	down								-2.08307	up	2.81748	down					-1.05221	up
Ahy005647			-1.12805	up								1.68433	down	-1.49996	up					-1.05538	up																-1.07321	up
Ahy005650	11.4762	down	11.4762	down	11.4762	down
Ahy005651			-1.3549	up								1.45399	down	-1.9011	up	1.25128	down			-1.23212	up			1.28054	down										1.45458	down							-2.34299	up
Ahy005654																		1.18191	down																						1.24528	down
Ahy005656
Ahy005657			-11.681	up								11.681	down	-11.681	up											-9.82909	up								9.82909	down	-9.82909	up										1.8519	down
Ahy005659																														1.04536	down	1.58719	down										1.35967	down
Ahy005660							11.0907	down	5.24939	down
Ahy005661																																-11.4057	up										-11.4057	up
Ahy005663			1.17909	down								-1.46682	up																	1.01999	down				-1.14929	up	1.14684	down	-1.0136	up
Ahy005666							10.6836	down	10.6836	down
Ahy005667	1.00026	down	1.47252	down												2.49565	down			-2.59647	up					2.13121	down			1.22324	down				-1.50122	up	1.68461	down			1.28343	down	-2.10628	up
Ahy005669							10.4873	down	10.4873	down																-2.82939	up								11.0933	down	-11.0933	up
Ahy005674			1.12337	down								-1.93386	up	1.3843	down	1.51273	down			-1.39249	up					4.45601	down			3.33609	down				-3.97587	up	3.92368	down	-1.30992	up	3.15846	down	-1.79635	up		1.39485	down	3.43686	down
Ahy005675			13.0034	down								-12.3124	up																						-2.92624	up	3.16363	down	-1.99281	up
Ahy005676																										4.0775	down
Ahy005679																										-12.2396	up								12.2396	down	-12.2396	up										-12.2396	up
Ahy005680							12.8588	down	12.8588	down
Ahy005681	-9.97521	up										-9.97521	up							3.67763	down																									9.97521	down
Ahy005682	10.0484	down	10.0484	down	10.0484	down																		10.5167	down	3.49254	down	10.5167	down
Ahy005683	9.5836	down			9.5836	down																		10.6894	down	1.75557	down	10.6894	down						8.93381	down	-8.93381	up
Ahy005684							11.712	down	11.712	down																-9.79495	up								9.79495	down												-9.79495	up
Ahy005685														-2.51777	up
Ahy005686							11.8499	down	11.8499	down
Ahy005687	9.54235	down			9.54235	down																		10.9827	down			10.9827	down						11.1841	down	-11.1841	up										-4.06696	up
Ahy005689							9.48451	down	9.48451	down																						-9.54591	up						-9.72874	up	9.54591	down	-9.54591	up
Ahy005690									2.64367	down
Ahy005693							11.5243	down	11.5243	down
Ahy005696																										-12.7797	up								12.7797	down	-12.7797	up										-12.7797	up
Ahy005699																										-13.8056	up								13.8056	down	-13.8056	up										-13.8056	up
Ahy005700																										-10.4857	up	-9.98049	up	-12.6165	up	-13.2106	up		10.4857	down			2.63598	down			-13.2106	up				-10.4857	up
Ahy005701			1.61392	down								-1.37325	up	1.02252	down											1.93714	down								-1.77134	up	2.14453	down
Ahy005702																				-1.35513	up																		1.06572	down			-1.10065	up
Ahy005703																												-10.6345	up	-11.0654	up	-12.1276	up										-12.1276	up
Ahy005704																																-10.2146	up								3.52167	down	-10.2146	up
Ahy005710																				-1.00593	up					1.4376	down								-1.22992	up	1.74193	down
Ahy005714					1.0729	down																				1.17388	down										1.48877	down
Ahy005715																								10.216	down	10.216	down	10.216	down
Ahy005720			-2.16999	up								2.3275	down	-1.92555	up											-1.89724	up								1.93746	down	-1.79567	up
Ahy005726	10.1984	down			10.1984	down	12.8902	down	12.8902	down
Ahy005727																														-9.74586	up	-11.13	up						9.74586	down	1.38417	down	-11.13	up
Ahy005729			3.40362	down			-1.77678	up				-3.86019	up	2.80648	down			-2.00878	up	3.20111	down					3.14567	down			-2.42022	up				-3.64107	up	2.92766	down			-2.52805	up	3.28539	down
Ahy005730							10.9837	down	10.9837	down
Ahy005731												1.98522	down	-1.45815	up											-1.57305	up								1.49522	down	-1.00629	up
Ahy005732																				-1.63608	up									2.08637	down										1.72521	down	-1.32413	up
Ahy005733																										2.69417	down					2.31193	down		-2.70865	up	2.33872	down					2.30566	down
Ahy005735																										-13.275	up								13.275	down	-13.275	up										-5.54613	up
Ahy005738																										1.49306	down								-1.57355	up	1.52656	down
Ahy005741							12.0403	down	12.0403	down
Ahy005742			1.00354	down																-1.28928	up					1.47075	down			1.1153	down				-1.06589	up	1.1843	down			1.25472	down	-1.32805	up
Ahy005745																								10.3491	down	10.3491	down	10.3491	down
Ahy005747	11.5844	down	3.16777	down	11.5844	down																		12.2282	down	1.93101	down	12.2282	down	9.50643	down	4.24919	down		10.2972	down	-10.2972	up
Ahy005750																														-10.8219	up								10.8219	down
Ahy005756			-9.8892	up								9.8892	down	-9.8892	up
Ahy005757	1.1536	down														1.76187	down	1.04921	down	-3.13467	up			1.59872	down	1.15731	down			2.04637	down										2.34448	down	-3.41011	up
Ahy005759																								1.28054	down			2.03156	down			-1.69892	up								2.16759	down	-2.51546	up
Ahy005760																										3.56292	down								-4.03727	up	4.11632	down	-1.11262	up			1.69569	down				3.50099	down
Ahy005769			1.63629	down			1.22923	down	-1.58339	up				1.55833	down	1.09915	down	2.81262	down	-4.44166	up			3.04023	down	3.75557	down	1.9977	down	3.06396	down	-1.29679	up				1.75787	down			4.36075	down	-5.9619	up
Ahy005772	-1.34242	up	-1.1785	up			-1.11702	up										-1.19865	up	1.91513	down					-1.30583	up																1.98221	down
Ahy005776	11.2998	down	3.02599	down	11.2998	down																		12.1871	down	3.52816	down	12.1871	down
Ahy005778									1.28084	down						-1.5612	up			1.48192	down									1.24656	down	1.04774	down		-1.14555	up							1.1175	down
Ahy005782							5.59202	down	11.5928	down
Ahy005786			-2.01214	up								2.40668	down	-2.63806	up											-3.86892	up								2.53475	down	-2.6077	up
Ahy005788							5.86808	down	4.78849	down																				8.16109	down
Ahy005791																																			1.22094	down
Ahy005794																1.07472	down			-1.27735	up					1.52375	down								-1.1448	up					1.18393	down	-1.31398	up
Ahy005804																1.18449	down			-1.80311	up					1.00201	down			1.30235	down										1.2927	down	-1.54949	up
Ahy005806																				-1.65811	up																						-2.8382	up
Ahy005807									-4.11511	up								5.67738	down	-11.4311	up					-11.3495	up	-10.2283	up	-13.3849	up	-14.6442	up		11.3495	down	-1.12121	up	3.15659	down	1.25935	down	-14.6442	up				-4.39761	up
Ahy005812																										1.07085	down								-1.37569	up	1.27627	down
Ahy005814			1.66456	down	1.51413	down						-1.51882	up					1.32896	down							2.42343	down	1.29782	down	1.5014	down				-2.253	up	1.1256	down
Ahy005820			2.15392	down	1.63808	down	1.07096	down				-1.47768	up													2.81601	down			1.06234	down				-2.40791	up	2.08985	down
Ahy005823																										-5.05179	up								11.4953	down	-11.4953	up										-2.82992	up
Ahy005827														4.1433	down																						2.90987	down
Ahy005828														-1.03341	up
Ahy005829			1.49289	down								-1.29208	up	1.06288	down											1.90016	down								-1.75075	up	1.85181	down
Ahy005832			1.09469	down								-1.11383	up													1.23245	down								-1.34422	up	1.22904	down
Ahy005834	-3.25331	up			1.90769	down						-3.47185	up	-1.68916	up					5.81806	down			-1.57254	up			3.45367	down						-2.22599	up	-2.80022	up					3.67872	down		1.82419	down
Ahy005837							3.83529	down
Ahy005839			2.22732	down								-2.16678	up	2.18636	down
Ahy005841					1.09786	down	1.03317	down																						1.26721	down
Ahy005850			2.81229	down	1.62592	down						-2.69285	up													4.18183	down								-4.42193	up	4.22066	down
Ahy005853																																			2.51117	down
Ahy005854			1.50311	down	1.20732	down	1.02129	down				-1.7476	up													2.13136	down			1.27568	down				-2.21036	up	1.82505	down	-1.02998	up
Ahy005860									1.39182	down						1.0454	down							1.14061	down	1.40671	down	1.16525	down
Ahy005861																										1.09242	down
Ahy005867												1.76718	down							-1.53111	up
Ahy005872			2.21357	down								-2.41108	up	2.68967	down											3.93276	down								-3.82577	up	4.08316	down
Ahy005877																1.40626	down			-1.23351	up									1.38543	down	-1.41757	up								2.803	down	-2.03247	up
Ahy005879												1.62908	down			1.32446	down			-2.54617	up									1.05134	down										1.13913	down	-2.21871	up
Ahy005881			-2.43045	up								1.75193	down	-2.93085	up
Ahy005883														1.83587	down																						2.88186	down
Ahy005884			1.04869	down																						1.09451	down								-1.00936	up
Ahy005889							11.9732	down	11.9732	down
Ahy005891					1.72278	down								-1.77557	up	2.0249	down							1.09879	down																		-1.46525	up
Ahy005897																												-1.30186	up
Ahy005900					-1.08358	up								1.18456	down			-1.01726	up																						-1.08281	up
Ahy005902																1.23218	down			-1.65847	up																				1.34728	down	-1.47928	up
Ahy005906																																									8.04193	down
Ahy005911			1.3415	down										1.43994	down
Ahy005917									-1.37022	up						1.8906	down			-3.52694	up
Ahy005919	-11.7243	up										-11.7243	up							11.7243	down									-9.38534	up								3.20931	down	-3.18569	up				4.47536	down
Ahy005920																														1.75627	down
Ahy005922					-10.2754	up																				-11.1705	up			-10.9829	up				3.77651	down					-10.9829	up
Ahy005923																				-2.93586	up									1.64158	down										1.8696	down	-3.56538	up
Ahy005925			3.63172	down	1.03031	down	1.36243	down				-3.13764	up	2.6014	down											5.79996	down			2.09913	down				-5.64871	up	5.74859	down	-1.15992	up	1.32738	down
Ahy005928																		-2.19342	up	2.3557	down																						2.29725	down
Ahy005929																1.19201	down									3.63472	down								-3.6599	up	2.98704	down
Ahy005931							1.69352	down												-2.55119	up
Ahy005935	1.5907	down			1.19443	down	1.89485	down										2.53528	down	-2.9267	up			2.09582	down			2.31316	down	1.17984	down						-1.44953	up	1.99886	down	1.73684	down	-3.51836	up
Ahy005937					1.57346	down						1.02885	down	-2.06337	up											-1.41436	up								1.38201	down	-1.18288	up
Ahy005939							11.6883	down	11.6883	down
Ahy005940																1.25937	down			-1.41689	up											-1.07972	up		-1.21882	up					1.54627	down	-1.43471	up
Ahy005942	-2.53281	up										-12.7617	up	11.5099	down					5.18352	down			-2.46933	up					-3.25842	up				-5.2249	up	4.31796	down			-3.18569	up	4.40688	down
Ahy005943			1.10383	down								-1.70712	up	1.33052	down																				-1.38803	up	1.39334	down
Ahy005944			-2.47681	up																						-2.9225	up										-2.2056	up
Ahy005946			3.43317	down								-2.48541	up	2.93179	down					-1.19921	up					2.81446	down	1.1196	down						-2.15028	up	1.69486	down	1.90222	down			-1.51574	up
Ahy005949			4.42526	down										5.04142	down											3.34053	down										3.45736	down					-1.60275	up
Ahy005951			-1.12088	up								1.55077	down	-1.50195	up											-1.03166	up								1.14428	down					-1.14449	up
Ahy005952	11.3444	down			5.59555	down	2.98277	down	1.71052	down		11.3869	down	-5.63806	up	5.16241	down	1.27224	down	-12.1835	up																											2.7144	down
Ahy005956																																					3.96432	down
Ahy005960																				1.14566	down																						2.07169	down
Ahy005964																				2.73421	down			-2.88437	up	-2.82939	up										-2.0536	up					2.82191	down				-2.02257	up
Ahy005967							-10.7026	up	-11.1448	up						10.7026	down			-3.13615	up									-13.3796	up								13.3796	down	-13.3796	up
Ahy005968			2.78372	down																-2.80753	up
Ahy005970							3.57723	down	3.72002	down		9.25424	down	-9.25424	up
Ahy005973			-2.08253	up					-1.32735	up		4.25201	down	-2.1906	up	1.72569	down	1.08602	down	-4.87312	up					-1.39127	up			1.1482	down				2.62742	down	-1.76748	up			1.72344	down	-3.57871	up
Ahy005976					1.01163	down																						1.48799	down										1.48636	down
Ahy005979																																-12.8752	up								5.23217	down	-12.8752	up
Ahy005983																										1.22397	down										1.06106	down
Ahy005985			2.53218	down								-2.89797	up	2.0989	down					1.45461	down					2.58846	down								-2.91174	up	3.45261	down
Ahy005991																																-11.5585	up								1.90354	down	-11.5585	up
Ahy005993			8.44395	down										8.88842	down									2.88822	down												2.49484	down
Ahy006000																														-11.1104	up								11.1104	down	-11.1104	up
Ahy006001																																									-2.6382	up	3.21925	down		-13.564	up	-12.5267	up
Ahy006002																2.70297	down
Ahy006003																																											-2.02868	up
Ahy006004			-10.8323	up								2.93942	down	-5.27033	up											-11.03	up								11.03	down	-4.33489	up
Ahy006007	12.4461	down			4.65567	down			-4.58033	up		12.4988	down	-4.70845	up			11.466	down	-11.466	up			12.9932	down	-2.41899	up	12.9932	down	-11.2424	up				15.4122	down	-15.4122	up	11.2424	down	-11.2424	up						-2.91334	up
Ahy006008																																			-10.2161	up
Ahy006009			1.11805	down			-1.62622	up						1.43899	down											1.27744	down			-1.23337	up				-1.5521	up	1.82096	down			-1.2425	up	1.01754	down
Ahy006010					1.66899	down								-2.04653	up	2.27329	down			-1.45311	up					1.7811	down			1.87629	down				-1.30792	up					1.70936	down	-1.07779	up				1.3599	down
Ahy006011			-1.89185	up	-1.57571	up																				-2.42375	up			-1.47616	up				1.31198	down	-1.01296	up			-1.40342	up
Ahy006012																										1.2944	down								-1.27067	up	1.22418	down
Ahy006013	-3.5953	up					3.36963	down	11.0185	down		-4.22059	up							14.9745	down			-1.65367	up			4.04864	down						-2.4967	up	-3.2056	up					4.09372	down		1.60821	down
Ahy006017	10.1446	down			10.1446	down																		10.5812	down			10.5812	down						10.0062	down	-10.0062	up
Ahy006018	9.88316	down	2.13986	down	9.88316	down																		11.093	down	2.7966	down	11.093	down						8.29638	down	-8.29638	up
Ahy006020					10.4216	down																				10.9985	down								-11.394	up	10.3211	down					2.85668	down
Ahy006024																		1.40469	down	-1.89223	up					1.45601	down			1.21539	down										1.21302	down	-1.62655	up
Ahy006025	-1.81766	up										-2.52708	up							2.47612	down			-1.38448	up										-2.00776	up							1.62971	down
Ahy006026			1.37495	down								-1.15358	up	1.24965	down											2.22053	down								-1.81563	up	1.75839	down
Ahy006033																1.51229	down
Ahy006034			1.28369	down								-1.12059	up	1.26307	down											1.36234	down								-1.18477	up	1.3908	down
Ahy006037							9.8369	down	9.8369	down
Ahy006042																1.70044	down			-1.35	up									1.58592	down										1.62013	down	-1.13581	up
Ahy006044			1.00762	down								-1.25276	up													1.16072	down								-1.30432	up	1.0001	down
Ahy006046																1.0493	down	1.09957	down	-2.43686	up			1.73622	down										1.46608	down							-2.40485	up
Ahy006048												-1.41829	up							1.67433	down																		-1.05908	up			1.61731	down
Ahy006053	1.05743	down										1.0491	down							-1.78299	up			1.22729	down										1.1204	down							-1.8747	up
Ahy006054																1.11801	down			-1.99824	up					1.40901	down			1.14578	down										1.31402	down	-1.57731	up
Ahy006057	11.4648	down	1.46805	down	11.4648	down						9.99679	down	-9.99679	up									12.0969	down	1.0775	down	12.0969	down						11.0194	down	-11.0194	up										-1.02257	up
Ahy006058																										2.75557	down			1.3639	down										1.49718	down	-2.81857	up
Ahy006064			-1.73193	up								1.48379	down	-1.89575	up											-1.46875	up								1.34355	down	-1.67953	up
Ahy006070			1.70668	down			-1.16019	up				-2.3105	up	1.65656	down					1.7639	down									-1.3	up				-1.18454	up	1.07311	down
Ahy006075												1.2121	down	-1.42903	up											-1.13515	up								1.00162	down	-1.04464	up
Ahy006080	11.7788	down	1.19876	down	11.7788	down						10.5801	down	-10.5801	up									12.7612	down			12.7612	down	9.49992	down	9.49992	down		12.065	down	-12.065	up										-1.48491	up
Ahy006081			1.36333	down								-1.26686	up	1.41235	down											1.3731	down								-1.32768	up	1.79748	down
Ahy006083																				-1.0461	up																						-1.05993	up
Ahy006086																														-4.0105	up
Ahy006087																														1.14873	down						1.34453	down
Ahy006093			2.19195	down								-1.96294	up	1.5964	down											3.64634	down								-3.43213	up	3.80935	down	-1.11497	up
Ahy006098														-2.53853	up											-2.44606	up
Ahy006099	-1.52602	up
Ahy006102																										3.92549	down
Ahy006131					1.29045	down										1.21226	down			-1.1622	up					1.13462	down			1.19345	down
Ahy006153																										1.45016	down								-1.18927	up	1.67575	down
Ahy006154			-2.05278	up								1.80465	down	-1.9011	up											-1.62909	up								2.29493	down	-1.47479	up					-1.33972	up
Ahy006165																																			-3.25966	up
Ahy006185			10.9574	down	1.7414	down						-10.1636	up																								2.65238	down
Ahy006186																				-3.25163	up									3.2119	down										4.25864	down	-3.14707	up
Ahy006218					1.34799	down								-1.30469	up															1.01392	down
Ahy006219			5.67902	down								-4.64705	up	4.68386	down									1.36935	down	4.82166	down	1.38341	down						-3.45231	up	3.43825	down
Ahy006225			1.70465	down																																	1.83392	down
Ahy006279			2.43999	down	2.53373	down	3.02694	down	1.10624	down		-1.60614	up					1.92071	down							2.65914	down			2.99311	down				-1.86735	up	1.7046	down	-1.16294	up	1.99581	down
Ahy006305			1.72482	down								-1.44774	up	2.28378	down					-1.03152	up					2.20488	down								-1.86735	up	2.32278	down
Ahy006323			3.85411	down								-4.21641	up	3.63806	down											2.59687	down								-2.45231	up	2.11632	down
Ahy006371					1.56033	down
Ahy006395												2.89211	down																								-2.1598	up
Ahy006410			1.18823	down	1.9049	down	1.56227	down	1.00463	down		-1.10789	up													4.70977	down			1.38052	down	1.43149	down		-3.98282	up	4.2318	down										3.43686	down
Ahy006411			2.57282	down			1.24035	down	1.20257	down		-2.53281	up	1.9942	down											2.63004	down			1.61932	down	1.13825	down		-2.10114	up	2.23918	down
Ahy006430					2.47392	down	2.60958	down						-2.85219	up					2.43976	down									8.8876	down								-8.8436	up			2.14886	down
Ahy006445			3.76922	down			-1.28207	up				-3.42077	up	4.0589	down			-1.63922	up							1.9572	down			-1.68857	up				-1.79335	up	2.83002	down			-1.39344	up
Ahy006481			9.25327	down	1.97956	down	2.67775	down				-8.39817	up													3.29989	down	4.09046	down	4.19896	down	4.13672	down		-3.03727	up							3.80421	down
Ahy006494					1.1013	down												1.26967	down	-1.46122	up					1.49685	down								-1.05981	up					1.2671	down	-1.27286	up
Ahy006496																																			1.95578	down							-1.8352	up
Ahy006507			2.44729	down								-2.89449	up	2.26883	down					1.74998	down					3.96502	down								-4.11527	up	4.52232	down
Ahy006517			-1.5971	up								1.62908	down
Ahy006537			2.53218	down	2.22028	down	1.71428	down				-2.72527	up							1.43816	down					8.97088	down																			3.97286	down
Ahy006552			-1.13144	up								1.0672	down							-1.16178	up																						-1.09752	up
Ahy006553					-1.0465	up														-1.78859	up																				1.44266	down	-1.63449	up
Ahy006559			-1.06218	up								1.24302	down	-1.28371	up											-1.76799	up								1.40829	down	-1.26973	up			-2.01576	up	2.12733	down
Ahy006573																										1.6506	down								-1.13249	up	1.14638	down
Ahy006580																																					-3.29307	up
Ahy006584																				-1.23441	up																1.33233	down					-1.52503	up
Ahy006603												-1.47421	up					-1.52131	up	1.4932	down									-1.50354	up				-1.51504	up	1.77015	down			-1.54183	up
Ahy006605														-1.01658	up											-1.95772	up	-1.10441	up						1.51732	down
Ahy006606			2.08739	down								-2.20742	up	2.08596	down																						2.37936	down
Ahy006609			-2.86014	up																						-3.1095	up								3.22012	down	-1.4186	up
Ahy006610			-1.14307	up								1.00512	down							-1.11823	up
Ahy006628			-1.03162	up								1.29066	down	-1.28335	up																				1.19678	down							-1.15421	up
Ahy006636			-3.038	up								3.71767	down	-2.52502	up					-1.1468	up					-3.1789	up								3.22759	down	-2.54251	up
Ahy006637			-2.06525	up			-1.22322	up				1.63779	down	-1.90982	up	1.37008	down	-1.24548	up							-1.36472	up			-1.72199	up								1.04061	down
Ahy006644	10.6549	down	10.6549	down	10.6549	down																		11.047	down	5.18183	down	11.047	down	9.61046	down	9.61046	down
Ahy006657			2.8403	down										3.3843	down					-2.12003	up					1.64009	down														1.02748	down	-1.35403	up
Ahy006658			1.72482	down										1.40376	down																						1.6971	down					-1.21861	up
Ahy006659			2.89475	down								-3.08517	up	2.49122	down
Ahy006683																														-2.81785	up												2.57289	down
Ahy006693																				-1.4808	up					1.75557	down										1.64855	down					-1.06932	up
Ahy006700																																					1.83392	down
Ahy006704																				-1.23215	up																						-1.14142	up
Ahy006714																										1.44037	down								-1.21629	up	1.15796	down
Ahy006717	11.533	down	11.533	down	11.533	down																		11.8387	down	2.00796	down	11.8387	down						9.83077	down	-9.83077	up										-9.83077	up
Ahy006722												-1.13646	up	1.0844	down											1.40957	down								-1.7224	up	1.33629	down
Ahy006730																								8.41194	down			8.41194	down
Ahy006731	7.85503	down			7.85503	down																		8.73147	down			8.73147	down						8.35923	down	-8.35923	up
Ahy006734			4.42526	down								-4.64705	up	4.46522	down											5.27913	down	-1.20177	up						-5.86735	up	6.4809	down
Ahy006738			3.18426	down										3.1433	down											4.88485	down										4.54928	down
Ahy006742																										3.39943	down
Ahy006748			-2.02173	up								1.93084	down	-2.72165	up			-1.18812	up	1.09389	down					-2.70698	up								3.03333	down	-2.55268	up
Ahy006757			-12.4332	up								12.4332	down	-12.4332	up											-12.8457	up								12.8457	down	-12.8457	up
Ahy006768			2.32176	down	1.6379	down						-1.81387	up			1.1884	down									2.85073	down								-2.63673	up	3.04921	down
Ahy006776							9.71478	down	9.71478	down
Ahy006784			-2.07108	up	1.03483	down						2.1594	down	-3.10592	up											-2.21179	up								2.41215	down	-2.74396	up					1.04237	down
Ahy006786			-2.24487	up								2.36517	down	-3.18333	up											-2.04957	up	1.01383	down						2.6107	down	-3.0634	up
Ahy006793	9.65992	down	3.53218	down	9.65992	down																		10.9933	down	1.19918	down	10.9933	down						9.79416	down	-9.79416	up										-3.66643	up
Ahy006795												1.01108	down													-1.14761	up								1.17388	down
Ahy006814			3.04675	down								-3.15228	up							2.07816	down					2.92549	down								-3.41167	up					-2.58162	up	3.17861	down
Ahy006817																				8.71998	down
Ahy006819														-3.31614	up																				3.30258	down
Ahy006820																1.83422	down			-1.20439	up
Ahy006822														1.1769	down											1.26864	down										1.61882	down
Ahy006828			2.65973	down	1.7414	down	1.72551	down				-2.43828	up													3.01191	down			3.24142	down				-2.76351	up	2.45736	down	-1.62358	up	2.3689	down
Ahy006830			1.12207	down								-1.21025	up
Ahy006836			-1.97562	up								2.42263	down	-2.79418	up											-2.44606	up										-11.3328	up	11.0245	down	-4.39719	up
Ahy006844			1.38717	down								-1.40617	up	1.06778	down											1.59491	down								-1.46116	up	1.55732	down
Ahy006847			1.72482	down								-1.96969	up							1.42609	down			-1.27527	up										-2.08974	up	1.90987	down					1.46436	down
Ahy006855																										4.0035	down					2.13238	down		-3.5112	up	4.04232	down					1.52326	down		-2.25596	up
Ahy006861			-11.4249	up								11.4249	down													-3.82939	up			-2.9491	up				4.71762	down					-4.46132	up
Ahy006863																																			1.21173	down
Ahy006867
Ahy006873	-2.08697	up										-1.72433	up			1.02215	down													1.44017	down				-1.78934	up					1.96271	down
Ahy006874	-1.80825	up										-1.9023	up			1.47	down													2.67982	down										2.85074	down				1.04276	down
Ahy006878			2.92646	down								-2.72848	up	2.59075	down											4.66246	down								-4.60431	up	4.61882	down			-1.14508	up
Ahy006881			-3.8195	up			2.41788	down	3.04611	down		14.1639	down	-14.1639	up											-3.26433	up								4.73752	down	-2.0735	up					-3.31991	up
Ahy108281			-2.78975	up								11.1956	down	-11.1956	up											-10.6511	up	-9.39104	up	-12.1277	up	-11.7366	up		10.6511	down			2.73668	down			-11.7366	up
Ahy006886			1.06199	down								-1.35043	up							1.04392	down														-1.16769	up	1.02397	down
Ahy006890												-1.55867	up					-1.04867	up	1.57766	down									-1.11238	up						1.22066	down
Ahy006892					1.1596	down														1.09605	down																						1.25578	down
Ahy006900												-9.64618	up																						-4.45231	up
Ahy006901							10.4548	down	10.4548	down																				11.1471	down	11.1471	down
Ahy006906												-3.86278	up
Ahy006913	9.80791	down	2.93428	down	9.80791	down																		9.69617	down			9.69617	down						8.8962	down	-8.8962	up
Ahy006928							12.5532	down	12.5532	down
Ahy006929	1.25437	down														1.93393	down			-2.40565	up			1.63073	down	1.19851	down														1.16054	down	-2.63394	up
Ahy006935																										-11.985	up								11.985	down	-11.985	up										-11.985	up
Ahy006937			1.15892	down										1.33873	down					-1.11166	up					1.50974	down								-1.37999	up	1.65304	down
Ahy006940			1.55466	down	1.37677	down	1.2131	down				-1.34183	up													1.76929	down			1.67526	down				-1.61164	up	1.05436	down			1.27211	down
Ahy006943			-1.61398	up										-1.57248	up											-1.77168	up								2.1624	down	-1.36088	up
Ahy006946												1.04776	down
Ahy006954
Ahy006955	-1.44376	up	-2.08253	up										-1.63164	up	1.03272	down																															1.05234	down
Ahy006956																								-1.10988	up																		1.29051	down		-1.03447	up
Ahy006958							1.31548	down												-1.97861	up																						-1.75803	up
Ahy006966					1.35334	down	1.4055	down				1.15028	down	-2.01779	up	1.90484	down	1.36994	down	-2.40726	up			1.16761	down			1.0775	down	2.9912	down										2.8696	down	-2.61559	up
Ahy006975																										1.34118	down					1.064	down		-1.24459	up	1.46006	down			-1.09282	up	1.08558	down
Ahy006979			1.71986	down								-1.47787	up	1.72375	down											2.23576	down								-2.03774	up	1.97127	down
Ahy006982																								10.1347	down			10.1347	down
Ahy006984												4.47707	down							-4.72112	up									2.24584	down												-3.2726	up
Ahy006989			2.65082	down								-1.92551	up	2.36194	down											2.7252	down	-1.61352	up						-3.34847	up	4.33872	down			-1.10768	up
Ahy006996			-2.42404	up					1.92746	down		1.27913	down	-2.4036	up					2.41228	down					-1.59807	up										-1.55924	up										1.12629	down
Ahy006997			1.70572	down			-1.02269	up						1.79349	down			-2.0455	up											-2.39516	up						2.27679	down			-1.96879	up
Ahy007004			2.22273	down	1.09011	down						-1.66331	up	1.13262	down											2.18662	down								-2.01419	up	2.06386	down
Ahy007011																																					2.733	down	-2.56218	up
Ahy007012					-1.52788	up	1.47981	down												-1.75978	up					1.77603	down												1.83585	down			-1.25773	up
Ahy007016			-2.4451	up								2.62908	down	-1.63806	up											-2.64298	up								2.66871	down	-2.36315	up
Ahy007018	10.1025	down	10.1025	down	10.1025	down																		9.80792	down	2.47804	down	9.80792	down
Ahy007019					-1.63313	up								1.08435	down			-1.63296	up					-1.00056	up			-1.18897	up	-1.86651	up	1.53432	down				1.10866	down			-3.40083	up	3.04431	down		-1.06429	up
Ahy007020																														-1.0105	up
Ahy007023			-1.85029	up										-1.77804	up
Ahy007024									1.14477	down														1.24332	down							1.8073	down		1.09871	down										1.23465	down
Ahy007026	-1.72702	up										-2.34493	up																												2.69451	down
Ahy007027									1.12011	down		-1.80138	up
Ahy007028					8.24827	down
Ahy007029			4.01433	down								-3.94919	up	3.34683	down					1.085	down					6.11312	down			1.54091	down				-6.3592	up	6.15195	down	-1.53819	up			1.03338	down
Ahy007030																1.19601	down
Ahy007032			3.78372	down	2.2925	down	1.34296	down	1.43131	down		-4.31734	up							2.48834	down					3.34053	down								-3.95481	up	2.91778	down					2.13679	down
Ahy007033	8.66692	down			8.66692	down	11.9634	down	11.9634	down
Ahy007036							12.1682	down	12.1682	down
Ahy007038	2.80456	down	2.17549	down			1.74783	down	1.09545	down				1.58433	down					-2.26391	up			1.74621	down	2.15412	down	1.42684	down
Ahy007040							10.4167	down	10.4167	down		9.68998	down	-9.68998	up											-10.4288	up	-10.3434	up			-12.1495	up		10.4288	down			-2.68247	up	4.48851	down	-12.1495	up
Ahy007041																										-12.397	up								4.30258	down	-12.397	up
Ahy007042			-3.7277	up	-1.1015	up						3.20315	down	-2.6262	up											-3.15452	up								2.70856	down	-3.23564	up								-1.01449	up
Ahy007043							12.3009	down	6.68996	down
Ahy007045							11.5538	down	11.5538	down
Ahy007046	10.0289	down	2.63172	down	10.0289	down																		9.81919	down			9.81919	down						10.549	down	-10.549	up										-3.15185	up
Ahy007051							-1.4062	up						1.0452	down			-1.47306	up											-1.72237	up						1.51338	down			-1.40958	up
Ahy007052			1.7563	down								-1.17524	up	1.33111	down					-1.0037	up					1.62456	down								-1.24432	up	1.52534	down
Ahy007053			-1.23795	up			-1.02269	up				1.35647	down													-1.25375	up			-1.32448	up				1.18417	down
Ahy007064			-1.17564	up								1.34897	down					-1.29304	up							-1.32809	up	-1.22066	up	-1.89684	up										-2.01052	up	1.49512	down
Ahy007065																				1.51231	down																						1.77345	down
Ahy007072	1.55504	down	2.21421	down					1.01239	down				1.29812	down																	2.54108	down						1.82928	down	-2.40512	up
Ahy007074	10.5431	down	3.49036	down	10.5431	down	8.31739	down	8.31739	down														11.509	down	1.89759	down	11.509	down	8.82063	down	8.82063	down		9.6114	down	-9.6114	up										-2.55862	up
Ahy007075																1.64157	down			-1.47319	up																											-1.87057	up
Ahy007076			-3.48463	up			11.2435	down	2.99458	down		13.2143	down	-13.2143	up											-12.8603	up	-11.2142	up			-3.6577	up		12.8603	down	-1.64618	up			2.6472	down	-12.4304	up
Ahy007079																										3.03568	down								-2.73242	up	3.37936	down			-1.39719	up				-3.28453	up
Ahy007080			2.34221	down								-2.50021	up	1.64229	down											1.14259	down								-1.89093	up	1.00085	down										-1.07093	up
Ahy007082	11.6184	down	1.64539	down	11.6184	down						9.97299	down	-9.97299	up									12.6987	down			12.6987	down						11.7118	down	-11.7118	up										-1.73878	up
Ahy007086							6.91983	down	11.9234	down
Ahy007091																																			1.30258	down
Ahy007092							11.721	down	11.721	down
Ahy007094			-1.59435	up								1.57239	down	-1.64912	up					-1.11093	up					-1.07241	up								1.4327	down	-1.18683	up					-1.20593	up
Ahy007099			1.65405	down			1.11811	down																		1.84538	down			1.13723	down				-1.30642	up	1.66081	down
Ahy007103	9.81936	down	9.81936	down	9.81936	down	7.52421	down	12.6133	down																		-4.27149	up			-3.76503	up				3.02706	down	-2.78585	up	5.30473	down	-13.1776	up
Ahy007104			1.42898	down								-1.92213	up	1.12625	down					1.63056	down					1.85781	down								-1.96116	up	1.49206	down					1.00974	down
Ahy007108	-3.87697	up	-1.65511	up			-3.67432	up	-1.70386	up		-2.22186	up			1.09646	down	-1.97046	up	3.77966	down			-2.67504	up	-1.84723	up										-1.33533	up	-1.6005	up			4.35675	down		1.95289	down
Ahy007112			2.59929	down								-2.7226	up	2.0989	down											4.58846	down								-4.18927	up	4.37936	down
Ahy007114			1.49036	down												1.0111	down									1.89996	down								-1.80924	up	2.08563	down
Ahy007115							-1.62403	up										-1.53193	up	1.59724	down									-2.1263	up										-2.83177	up	2.12543	down
Ahy007118	10.9074	down	2.55771	down	10.9074	down	11.9869	down	11.9869	down																				9.36546	down	9.36546	down		9.69418	down	-9.69418	up
Ahy007127			2.34932	down								-2.23717	up	2.82682	down					-1.43686	up			1.38703	down	4.77794	down								-3.39091	up	4.15195	down	1.01322	down			-1.8365	up
Ahy007133			1.54651	down	1.55006	down	1.62811	down				-1.57838	up					1.25478	down							1.88469	down			2.52026	down				-2.1096	up	1.63056	down	-1.99261	up	1.74892	down
Ahy007134	10.321	down	2.0706	down	10.321	down						8.25036	down	-8.25036	up									11.3977	down	1.70977	down	11.3977	down						9.68796	down	-9.68796	up
Ahy007135			1.26776	down								-1.20949	up													1.30404	down								-1.3176	up	1.14986	down
Ahy007141					1.22618	down								-1.23484	up															2.36296	down								-1.57919	up	1.90049	down
Ahy007147			1.66867	down								-1.73299	up	1.18073	down											1.58377	down								-1.63114	up	1.23019	down
Ahy007151			1.76771	down					1.49667	down		-1.78324	up							2.14925	down											1.51223	down		-1.60431	up	1.27356	down			-1.15594	up	2.21597	down
Ahy007157																										2.47804	down								-2.93773	up	2.55993	down
Ahy007159																														-11.1052	up								11.1052	down	-11.1052	up
Ahy007164																										1.67558	down			1.31699	down				-1.42067	up	1.14179	down
Ahy007165																														-11.4173	up	-11.0056	up						3.02028	down			-11.0056	up
Ahy007167
Ahy007168									1.15406	down				2.23845	down			-1.17674	up							1.88802	down	-1.25033	up						-1.78162	up	3.13835	down			-1.93776	up
Ahy007170							10.7058	down	10.7058	down
Ahy007171																										2.45601	down										2.60175	down
Ahy007175			-11.5305	up								11.5305	down	-11.5305	up																																	2.25754	down
Ahy007178																										-11.4405	up			-12.8967	up	-11.6371	up		2.86962	down			2.81383	down	-1.25969	up	-3.06615	up				-4.3445	up
Ahy007179	-10.3904	up										-10.3904	up							4.2817	down																									10.3904	down
Ahy007185	12.9193	down			12.9193	down	8.28565	down	7.42845	down		12.7726	down	-12.7726	up											-4.88829	up	-6.54133	up			-4.48123	up		13.2961	down	1.65304	down	-2.91663	up	4.50921	down	-16.5417	up
Ahy007186																										-2.41436	up
Ahy007187			-13.8077	up								13.8077	down	-6.33294	up											-12.0803	up								12.0803	down	-12.0803	up										1.72745	down
Ahy007188			-1.02779	up								1.30715	down	-1.70716	up									1.23549	down			1.58986	down						1.25514	down	-1.6095	up	1.0683	down			-1.37481	up
Ahy007193	10.8369	down	10.8369	down	10.8369	down																		11.5032	down	3.45601	down	11.5032	down
Ahy007194							2.40358	down										2.47191	down	-1.58094	up														-2.92624	up
Ahy007195			2.64539	down								-2.52935	up	2.46147	down											2.241	down								-2.10001	up	2.44975	down
Ahy007196			-2.88848	up								2.08395	down	-2.70705	up											-2.30246	up								2.61292	down	-3.04432	up	1.03353	down			-1.23756	up
Ahy007199	1.28817	down										1.31226	down							-2.34906	up			1.26882	down																		-2.08695	up
Ahy007203																				-1.07794	up
Ahy007205														2.4494	down											3.34053	down										4.37936	down	-1.71669	up
Ahy007210																		-1.27112	up											-1.08089	up										-1.68622	up	1.6534	down
Ahy007214	14.044	down			14.044	down	7.9431	down	8.08589	down		14.7191	down	-14.7191	up									4.69558	down	-3.73399	up	12.7348	down	7.92024	down	14.8479	down		8.42957	down	-16.4688	up										-1.74963	up
Ahy007216			1.37681	down								-1.21241	up													1.63965	down								-2.03018	up	1.83105	down
Ahy007218			-2.79874	up								3.24575	down													-3.41436	up								3.30258	down	-10.8425	up
Ahy007219							11.9837	down	11.9837	down
Ahy007220	10.2493	down	10.2493	down	10.2493	down																		10.5436	down			10.5436	down
Ahy007221	12.1518	down	1.53218	down	12.1518	down						10.6196	down	-10.6196	up									12.2628	down			12.2628	down						12.2271	down	-12.2271	up
Ahy007223			1.68088	down								-1.91651	up													3.21375	down			1.49515	down				-3.13752	up	2.63474	down										1.60748	down
Ahy007224	-11.9318	up										-4.42077	up							5.76169	down																									4.53086	down
Ahy007226																																					1.09138	down
Ahy007228	11.0682	down	11.0682	down	6.1599	down																		11.6173	down	5.37028	down	11.6173	down	7.99227	down	7.99227	down
Ahy007229												-2.75174	up
Ahy007230																				-1.28816	up
Ahy007232							6.14222	down	6.70005	down
Ahy007233			1.44679	down								-1.77738	up	1.13574	down											2.10921	down								-1.88442	up	1.97193	down
Ahy007236					2.89894	down						1.94761	down	-4.04406	up											-2.34597	up								3.64923	down	-2.13722	up
Ahy007238																										1.11621	down								-1.26131	up	1.49927	down
Ahy007239	11.881	down			11.881	down						11.1562	down	-11.1562	up									12.7228	down			12.7228	down						12.0413	down	-12.0413	up
Ahy007243																																			4.03954	down
Ahy007244			10.5979	down																						3.56292	down	3.76853	down
Ahy007245							12.4237	down	5.40551	down
Ahy007252												1.89211	down	-1.9011	up																				1.77008	down					-1.93776	up
Ahy007255																										-3.70386	up								12.6484	down	-12.6484	up										-3.11943	up
Ahy007260																										1.65861	down								-1.33201	up	1.37722	down										1.29035	down
Ahy007261																														-2.13978	up										-2.06704	up
Ahy007262			1.41941	down																						2.07931	down								-1.74941	up	1.14813	down
Ahy007265																										1.0312	down										1.07629	down
Ahy007266					9.92938	down
Ahy007268			-12.5498	up								12.5498	down	-12.5498	up											-4.70386	up								10.8224	down	-4.66504	up										1.72745	down
Ahy007269																																			-1.23864	up	1.37225	down			-1.19212	up
Ahy007270														-1.31614	up											-1.22532	up
Ahy007274														-3.48606	up
Ahy007275			-11.1896	up								11.1896	down	-11.1896	up											-2.67739	up								3.30258	down	-4.96049	up
Ahy007277																														-4.25842	up								10.4364	down	-10.4364	up
Ahy007278	9.56014	down	3.30979	down	9.56014	down																		10.4208	down			10.4208	down						10.2729	down	-10.2729	up										-4.02257	up
Ahy007281	3.09087	down			7.26831	down	10.7341	down	5.85346	down		3.30715	down	-7.48459	up											-2.44606	up	-3.73927	up			-4.93072	up		8.44576	down	1.2932	down	-3.25363	up	6.06706	down	-12.5524	up
Ahy007283					4.36289	down																		2.53208	down	4.39943	down	3.60503	down	3.9895	down
Ahy007284			-2.3258	up								2.58017	down	-2.00419	up																				2.59209	down
Ahy007285																										1.06211	down								-1.01282	up	1.04443	down
Ahy007286																										-4.41436	up								3.30258	down
Ahy007287																		2.33525	down	-1.7922	up
Ahy007288							-9.46929	up								9.46929	down	-9.46929	up											-11.3316	up								11.3316	down	-11.3316	up
Ahy007289	10.0294	down			10.0294	down
Ahy007291							6.7322	down	11.7903	down
Ahy007293							3.62117	down	4.76396	down
Ahy007295	-2.02114	up					-5.44895	up				-2.36745	up			2.45681	down	-2.86862	up	2.70837	down									-10.8185	up				-2.82154	up			2.49744	down	-2.79574	up	3.00352	down		1.22378	down
Ahy007299			-2.39065	up								4.59255	down	-2.01658	up											-2.38193	up								2.78473	down	-2.85768	up
Ahy007301																				1.28971	down																						1.55556	down
Ahy007303																																-12.1677	up								12.1677	down	-12.1677	up
Ahy007304			1.2532	down	1.62592	down												-2.72776	up	3.3557	down			2.79511	down			3.38264	down						1.98065	down	-2.56817	up								2.61029	down
Ahy007307			-1.77768	up								2.07268	down																						2.17705	down
Ahy007309																																							2.54635	down
Ahy007311							10.7335	down	10.7335	down																		-9.89682	up			-5.57524	up								6.1497	down	-12.838	up
Ahy007317			2.8403	down			1.15064	down				-2.92665	up	2.08885	down			1.03054	down							2.7224	down			1.93658	down				-2.72984	up	2.40821	down			1.25641	down
Ahy007326																										-11.5332	up			-12.9564	up				11.5332	down			2.71627	down	-12.9564	up						-11.5332	up
Ahy007329																										1.92549	down	3.54614	down	2.08904	down	3.24919	down										3.27172	down
Ahy007331			-10.9191	up								10.9191	down	-10.9191	up
Ahy007338			-1.47262	up								2.00549	down													-1.71052	up								1.78094	down	-1.12807	up
Ahy007341			1.5107	down										1.54013	down															1.47302	down										1.55528	down	-1.13251	up
Ahy007343																				-1.1984	up					1.10123	down
Ahy111443																				-1.08389	up					2.10905	down								-1.75924	up	1.87568	down
Ahy007346																																-10.6932	up										-10.6932	up
Ahy007358																																					1.19126	down
Ahy007360																																											-1.15878	up
Ahy007369												1.72219	down	-1.31614	up											-1.55376	up								2.96554	down	-1.64618	up
Ahy007371					1.5316	down								-1.78054	up	1.92797	down													1.11171	down										1.41414	down	-1.05423	up				1.10176	down
Ahy007377																														9.77164	down	9.77164	down
Ahy007378	1.63863	down					1.50087	down										1.30566	down	-2.54022	up			1.73622	down	1.82596	down	1.2946	down														-1.82139	up
Ahy007379							1.52045	down	1.12011	down																		1.06427	down	1.28816	down
Ahy007381	2.47823	down	2.68565	down	3.22418	down	3.50087	down	2.05871	down														4.66958	down			2.57261	down	1.7094	down				4.13265	down	-2.03568	up					-3.95068	up
Ahy007384			2.02968	down	2.38888	down	4.76884	down	2.86239	down		-1.79521	up					1.90645	down	1.00443	down					1.0206	down	2.47812	down	2.6386	down	2.38809	down				-1.45752	up	1.07978	down								-1.43495	up
Ahy007386							1.40473	down																								1.11547	down						1.07181	down								1.23616	down
Ahy007388	1.59409	down			1.53662	down						1.30228	down	-1.24482	up	1.26769	down			-1.89657	up			1.58355	down										2.21905	down	-1.48896	up					-1.52757	up
Ahy007395			-1.23	up								1.23045	down													-1.13713	up								1.34905	down
Ahy007397																		1.40654	down	-1.67672	up											-1.26913	up						1.33753	down			-2.19954	up
Ahy007403							2.18677	down												-3.01062	up									2.28229	down
Ahy007404														1.77902	down
Ahy007405			-1.43633	up								2.03049	down	-1.7588	up											-1.12322	up								1.64477	down	-1.74252	up
Ahy007407			4.01761	down			1.05884	down	1.10434	down		-3.41532	up	3.03436	down									1.12805	down	2.64309	down			1.11879	down				-1.51504	up	1.7944	down
Ahy007409			1.83789	down			1.0477	down				-1.89039	up	1.45492	down			1.35344	down	-1.31122	up					4.01939	down	1.24411	down						-3.25604	up	2.77529	down	1.43992	down	1.1014	down	-2.06056	up
Ahy007411	-2.61712	up										-2.63145	up							3.33494	down																									1.824	down
Ahy007414	-1.16238	up	2.30593	down								-3.46831	up	1.63466	down											2.76068	down			1.63041	down				-3.27477	up	2.3398	down			1.50424	down
Ahy007418	1.52674	down																1.12364	down	-2.91619	up			2.06783	down	1.30715	down	1.33968	down	1.01598	down								1.19271	down	1.23335	down	-3.15421	up
Ahy007419																				-2.03512	up					1.215	down										1.47622	down			1.19152	down	-1.94245	up
Ahy007420							10.616	down	10.616	down																						-10.4781	up								2.81713	down	-10.4781	up
Ahy007421			2.10465	down	1.4906	down	1.21665	down				-1.91605	up													2.85243	down			1.37114	down				-2.99859	up	2.51756	down	-1.00435	up
Ahy007423																				-1.07544	up																						-1.04791	up
Ahy007425	9.98941	down	4.24839	down	9.98941	down																		10.8229	down	5.05935	down	10.8229	down
Ahy007426			-1.10598	up								1.43684	down
Ahy007434														1.31516	down
Ahy007438							-1.03025	up										-1.15901	up	2.08189	down									-1.45953	up										-1.76432	up	2.22725	down
Ahy007439												1.40963	down
Ahy007440														1.36667	down																	1.20612	down		-1.29149	up	1.51852	down			-2.12642	up	1.68978	down		-1.13057	up
Ahy007441			-1.74743	up					-1.31188	up		2.0372	down	-1.06301	up			1.35904	down	-2.20378	up					-1.27456	up								2.2303	down	-1.3947	up					-2.19393	up
Ahy007442			1.05163	down										1.21061	down
Ahy007443			-1.38209	up								1.61808	down	-1.12349	up											-1.0317	up								1.72437	down	-1.31771	up
Ahy007448																																					-1.00454	up
Ahy007450												1.63396	down							-1.17105	up			1.62003	down										1.26781	down							-1.78718	up
Ahy007452							-2.88067	up
Ahy007453			1.43486	down			-1.54273	up				-1.67918	up	1.85318	down			-1.15782	up	1.32175	down					1.35047	down			-2.29352	up				-1.64968	up	1.67917	down			-2.90151	up	2.65709	down
Ahy007463							11.4812	down	11.4812	down
Ahy007464			-1.05539	up								1.65673	down													-1.03094	up								1.56854	down	-1.04995	up
Ahy007465			-1.58184	up			-1.88942	up	-1.49287	up		1.13382	down	-1.1428	up
Ahy007466																				-10.1046	up
Ahy007468	1.75444	down	2.06878	down	3.76343	down	1.5319	down	-1.2795	up								2.8114	down	-2.5985	up					4.0035	down														3.28463	down	-2.4361	up
Ahy007470	11.0826	down	1.94722	down	11.0826	down	8.32962	down	8.32962	down		9.13539	down	-9.13539	up									6.62969	down			5.70264	down	8.68085	down	8.68085	down		5.96554	down	-5.03849	up										-1.46314	up
Ahy007471																				-2.85375	up									5.27491	down										5.6472	down	-4.53564	up
Ahy007472			1.96768	down	1.49027	down						-1.74596	up													3.0649	down	1.2705	down						-2.16396	up	1.7944	down										1.36076	down
Ahy007475			1.5594	down										1.54516	down											1.82596	down								-1.63288	up	1.70513	down
Ahy007481																																					1.21649	down
Ahy007485																				-1.74264	up			1.06852	down	1.15008	down	1.08408	down										1.18361	down			-1.99422	up
Ahy007486																				-1.12882	up																						-1.05401	up
Ahy007489	1.84755	down	2.72482	down	1.07413	down	1.30564	down												-1.4923	up			1.66958	down	2.95197	down			1.4997	down						2.53136	down			1.77273	down	-2.70556	up
Ahy007491			1.54828	down								-2.1583	up	1.874	down					1.00503	down					1.13642	down								-2.05855	up	1.33759	down
Ahy007497					1.17024	down																				2.367	down			2.11662	down				-2.45231	up					1.59567	down						1.97743	down
Ahy007498																				-1.18453	up									-1.30648	up										-1.38945	up
Ahy007501					-1.57795	up								2.52517	down
Ahy007502																										1.56848	down								-1.03727	up
Ahy007507							11.7241	down	6.26986	down																-3.88829	up	-4.03883	up			-4.10248	up		10.4616	down			-3.03862	up	4.67695	down	-12.2505	up				-3.08146	up
Ahy007514			-1.49608	up								1.78902	down	-2.18025	up											-1.71744	up								1.64071	down	-1.28684	up
Ahy007515												1.66972	down							-1.77358	up
Ahy007519									1.24739	down																																				1.30251	down	1.64256	down
Ahy007522	1.15227	down	1.14629	down																-1.61259	up					1.92324	down								-1.08392	up	1.37936	down			1.24151	down	-2.25146	up
Ahy007529																				-1.00221	up																						-1.0389	up
Ahy007536														-1.74498	up					-1.64	up					-1.35732	up								2.34989	down	-2.6573	up										-1.43245	up
Ahy007537	-2.72291	up										-10.1847	up							2.2037	down
Ahy007540			1.49638	down								-1.27652	up	1.31388	down											1.94348	down								-1.7971	up	1.98356	down
Ahy007541												1.64934	down							-1.76314	up																						-1.23138	up
Ahy007542																		1.41594	down	-1.87643	up					2.5211	down			1.75504	down				-2.63288	up	2.68192	down			1.52691	down
Ahy007543			2.29304	down	1.44667	down						-2.18618	up													2.22589	down			1.34394	down				-2.20363	up	2.36729	down	-1.62965	up
Ahy007544			-1.21781	up	1.31479	down	1.34363	down	1.08555	down		1.67957	down	-2.5326	up											-1.06711	up			1.41272	down				1.66349	down	-1.47621	up
Ahy007545														1.01571	down					-1.60496	up																						-1.36571	up
Ahy007546							10.5728	down										9.99327	down	-9.99327	up									4.31143	down	1.92726	down
Ahy007547												-1.79119	up					1.10803	down							1.43088	down												1.20586	down			-1.29494	up		1.06765	down
Ahy007548																				-5.01062	up									2.27491	down										2.27169	down	-4.16013	up
Ahy007549			-1.26714	up								1.07672	down																								-1.2523	up
Ahy007550	-1.19398	up					-1.38451	up				-1.18049	up					-1.15862	up	2.32117	down			-1.2822	up					-1.23536	up				-1.03877	up					-1.03037	up	2.03011	down
Ahy007551	4.3539	down	9.81668	down	9.81668	down	8.21572	down	12.7875	down
Ahy007553			3.03188	down								-2.64585	up	2.92984	down											3.07027	down								-2.83082	up	3.04612	down
Ahy007554																																					1.24236	down
Ahy007555			1.36789	down								-1.01873	up													1.33052	down								-1.38072	up	1.52356	down
Ahy007560			-12.6568	up								12.6568	down	-5.34956	up											-4.63675	up								10.0382	down	-10.0382	up										2.61854	down
Ahy007562																				-1.34013	up																						-1.55206	up
Ahy007568			-10.8194	up								10.8194	down	-10.8194	up											-10.0714	up								10.0714	down	-10.0714	up
Ahy007573	11.3773	down	11.3773	down	11.3773	down																		10.5431	down			10.5431	down
Ahy007575																														-10.9144	up								10.9144	down	-10.9144	up
Ahy007576			-1.18687	up	-1.03586	up	1.34439	down	1.12567	down		1.34601	down			-1.04233	up									-1.62846	up	-1.44335	up
Ahy007580			2.93428	down								-2.50021	up	2.70623	down			-1.16516	up							2.34053	down								-2.58616	up	1.93735	down			-1.49415	up	2.26564	down
Ahy007581																																					1.10686	down
Ahy007586																																			-1.61581	up	1.19493	down
Ahy007593			2.63172	down										2.72826	down					-1.89223	up					2.60357	down										2.7204	down					-1.5881	up
Ahy007597														1.2468	down											1.55527	down										1.51524	down
Ahy007598			-1.73461	up								2.04076	down	-2.22808	up											-1.19039	up								1.46564	down	-1.33214	up
Ahy007601					1.62592	down
Ahy007602																2.06366	down			-2.17962	up					1.26124	down			1.73092	down						1.0354	down			1.80985	down	-2.43823	up
Ahy007609												1.42771	down							-1.82558	up														1.54135	down							-1.82974	up
Ahy007615
Ahy007616					-1.63711	up								1.05937	down			-1.04249	up							-1.53721	up	-2.72813	up	-1.0105	up						1.19091	down
Ahy007619			1.29557	down										1.22576	down											2.00019	down								-1.61057	up	1.6971	down
Ahy007621																														-10.7408	up								10.7408	down	-10.7408	up
Ahy115134			1.32014	down								-1.22058	up	1.20986	down											1.57075	down								-1.35411	up	1.40798	down
Ahy007630									3.51243	down
Ahy007631																				1.84036	down																						2.03284	down
Ahy007632																				-1.00902	up																						-1.07206	up
Ahy007636	3.65346	down			3.55553	down	2.04144	down	-2.19868	up		3.06614	down	-2.96821	up			4.24012	down	-5.10814	up			4.36627	down			3.66161	down	1.72352	down				4.30258	down	-3.59792	up	1.99113	down	1.98669	down	-4.68248	up
Ahy007637												-1.20069	up													1.30816	down								-1.19768	up	1.29082	down
Ahy007638							1.02707	down						-1.33783	up
Ahy007639			-2.66749	up																																							-3.1986	up
Ahy007640	10.1428	down	10.1428	down	10.1428	down
Ahy007641			-6.15782	up								11.5558	down	-6.19878	up											-11.1552	up								11.1552	down	-11.1552	up
Ahy007643	10.9712	down	10.9712	down	10.9712	down																		11.0652	down	2.92549	down	11.0652	down
Ahy007657							12.5426	down	12.5426	down
Ahy007659																-1.29614	up
Ahy007661												-1.03043	up																						-1.01567	up
Ahy007663			2.178	down								-1.75997	up	2.08596	down											1.27263	down								-1.87973	up	1.9251	down
Ahy116086			1.98166	down								-1.46337	up	1.93179	down			1.02612	down	-1.59005	up					2.99819	down								-2.02604	up	2.73008	down			1.01739	down	-1.74292	up
Ahy007665			-1.16722	up								1.529	down	-1.01386	up					-1.66043	up														1.31556	down					1.14273	down	-1.48978	up
Ahy007669																		-1.28524	up	2.0674	down									-1.82189	up										-2.61422	up	2.75767	down
Ahy007674																														-2.59546	up										-1.93776	up
Ahy007677	1.42316	down	-1.12317	up	1.05911	down	1.12376	down	1.4787	down		2.54634	down	-2.18228	up									1.22165	down	-1.24824	up								2.46989	down	-2.03019	up					-1.49004	up
Ahy007680																										2.5211	down								-2.79335	up	2.55993	down					1.97532	down
Ahy007682	10.1492	down			10.1492	down						9.60121	down	-9.60121	up									10.6789	down			10.6789	down						10.4469	down	-10.4469	up
Ahy007685																																					3.60175	down
Ahy007687			-1.85039	up			-1.12537	up				1.91181	down	-1.17198	up											-1.95443	up	-1.50633	up	-1.50973	up				1.77311	down					-1.10401	up
Ahy007693					1.86408	down																															1.40737	down
Ahy007697																								10.4591	down			10.4591	down	11.8639	down	11.8639	down		11.2885	down	-11.2885	up										-11.2885	up
Ahy007698																										1.54217	down								-1.14481	up
Ahy007701														1.98154	down											2.47804	down								-1.83082	up	2.17291	down	1.37988	down
Ahy007705					-1.3961	up								1.54338	down	-1.24339	up															1.07203	down				1.2957	down			-1.52272	up
Ahy007707												-8.77298	up																								4.31796	down
Ahy007712																																					9.92198	down
Ahy007713														1.1121	down
Ahy007715																1.60949	down			-2.29098	up																						-1.71621	up
Ahy007716												1.29642	down							-1.12303	up														1.39045	down							-1.40897	up
Ahy007717	8.56813	down	8.56813	down	8.56813	down	11.584	down	7.32956	down
Ahy007718	9.97245	down			9.97245	down																		11.3977	down			11.3977	down						9.88317	down	-9.88317	up
Ahy007750
Ahy007793			8.37479	down
Ahy007800																				-11.1046	up
Ahy007828			2.45275	down			-1.6315	up				-2.39329	up	2.1433	down			-1.48857	up							3.37028	down			-1.9058	up				-3.15275	up	4.04232	down			-1.66956	up
Ahy007830												-9.70626	up
Ahy007831			1.8888	down								-1.70615	up	2.26883	down											3.17878	down								-2.88365	up	3.25383	down
Ahy007872			1.14448	down								-1.02216	up	1.26883	down											1.71904	down								-1.62902	up	2.16532	down
Ahy007876																										1.36499	down								-1.2113	up	1.73781	down								-6.82642	up	-11.6608	up
Ahy007960																										1.66246	down																-1.45318	up
Ahy007965														1.72826	down					-1.47904	up					2.36043	down								-1.80595	up	2.09208	down					-1.1953	up
Ahy008019					-1.31696	up	1.46191	down																-1.32192	up			-1.29973	up	1.29717	down
Ahy008027			6.08238	down								-5.69285	up	5.68386	down											5.0775	down								-4.56779	up	5.25383	down
Ahy008028	1.14981	down	1.78254	down										1.10258	down			1.20629	down	-2.54863	up			1.42234	down	3.55647	down	1.30264	down						-2.13413	up	2.25383	down	1.18143	down	1.29864	down	-2.59977	up				1.59214	down
Ahy008029	1.01948	down			1.10509	down												1.20566	down	-2.05662	up			1.87817	down	2.33048	down	1.56646	down														-2.01915	up				1.41484	down
Ahy008060														-1.5506	up											-1.77168	up																1.8794	down
Ahy008087			1.73539	down								-1.46337	up													2.34053	down								-2.4034	up	2.31796	down
Ahy008096																																			2.56561	down
Ahy008127			1.63909	down								-1.63214	up	1.84849	down											1.38634	down								-1.15632	up	1.54064	down
Ahy008135																																					9.45819	down
Ahy008139												-3.94078	up													8.51762	down			2.10498	down						7.69846	down
Ahy008140			3.76922	down	2.278	down
Ahy008153												-1.59332	up																						-1.5554	up	1.53136	down
Ahy008160																				-3.87312	up			4.21015	down			1.82367	down						3.30258	down							-4.6231	up
Ahy008164												1.17828	down	-1.66119	up											-1.25334	up								1.34767	down
Ahy008165			-1.05128	up	1.23361	down						1.76132	down	-2.28488	up											-2.12358	up								2.29559	down	-2.13722	up
Ahy008170			1.68325	down								-1.62144	up	1.01234	down											1.22537	down										1.17906	down
Ahy008171																										9.02647	down								-8.78461	up	9.24218	down
Ahy008181														-2.04196	up
Ahy008217			9.22524	down								-9.19327	up													9.45913	down								-9.48344	up	9.93405	down
Ahy008219																										8.91804	down								-8.82336	up
Ahy008220			8.69717	down								-9.78718	up
Ahy008221
Ahy008222			2.27941	down								-1.92807	up	1.57464	down											2.71493	down								-2.91659	up	2.64128	down					1.05904	down
Ahy008224			1.49534	down								-1.48803	up
Ahy008225												-2.15228	up
Ahy008245			1.22458	down												1.13336	down			-1.06528	up					1.84046	down			1.09663	down						1.17627	down					-1.56806	up
Ahy008246														1.30772	down																												-1.18097	up
Ahy008250	11.0981	down	2.57897	down	11.0981	down	8.91981	down	8.91981	down		8.51913	down	-8.51913	up									11.2833	down			11.2833	down	8.3939	down	8.3939	down		11.2507	down	-11.2507	up										-2.73152	up
Ahy008252																																					-1.89366	up
Ahy008253			3.97275	down								-4.19535	up	4.3843	down											4.77794	down								-4.59527	up	4.7944	down
Ahy008289			2.33626	down	2.12188	down			2.04611	down		-2.22337	up							2.41228	down														-2.15685	up	1.83392	down					1.50876	down
Ahy008290					1.41947	down														1.20827	down																				-1.07942	up
Ahy008311			1.19545	down														1.1069	down							1.57206	down	1.20342	down														-1.16157	up
Ahy008312			1.49741	down
Ahy008321																										2.29162	down			2.614	down
Ahy008332																										1.70977	down								-1.48206	up
Ahy008333			3.86778	down								-3.56732	up	2.95688	down											2.45601	down					2.20737	down				2.16363	down			-1.96329	up
Ahy008341	-9.85872	up
Ahy008353			3.30979	down			-1.60765	up				-3.56732	up	4.18636	down											9.6016	down			-1.85849	up				-10.0685	up	10.4236	down			-1.99221	up	2.13024	down
Ahy008355	10.1815	down			10.1815	down	9.41272	down	9.41272	down														11.7773	down			11.7773	down						11.2411	down	-11.2411	up										-2.50062	up
Ahy008356	9.89963	down			9.89963	down																		11.216	down	1.92549	down	11.216	down
Ahy008370							2.61362	down	1.44709	down				-1.22537	up													1.941	down	1.16638	down	2.1252	down				-1.1442	up					1.46966	down
Ahy008383			1.09738	down																																	1.35427	down
Ahy008384																										-1.34019	up										-1.33958	up
Ahy008387																																					3.0798	down
Ahy008392			1.09256	down										1.1891	down									1.09768	down	2.02642	down	1.29616	down	1.18631	down										1.72637	down	-1.05221	up
Ahy008401			-1.19831	up								2.17684	down	-1.81744	up					-1.5068	up														1.24228	down
Ahy008403			9.66259	down								-10.3087	up	9.46963	down											9.30087	down										9.89223	down
Ahy008404																										4.0775	down			3.15943	down										2.93671	down
Ahy008405	-2.29795	up										-2.94477	up							1.86119	down					2.54407	down								-2.91571	up	2.08985	down
Ahy008409			1.56097	down			1.09641	down				-1.47432	up													1.82507	down			1.70534	down				-1.64823	up	1.87634	down	-1.29776	up	1.35463	down
Ahy008410																		-1.18027	up	1.26966	down																				-1.32536	up
Ahy008418																										1.06923	down								-1.16433	up
Ahy008423			3.72482	down								-4.11912	up	3.35629	down											3.30401	down								-3.54542	up	3.29265	down
Ahy008428							-1.08151	up																						-1.5138	up										-1.20112	up
Ahy008429												1.93942	down													-2.13752	up
Ahy008453												-3.94078	up																						-10.6835	up	10.8516	down
Ahy008464																										-3.18303	up
Ahy008469							13.7613	down	13.7613	down
Ahy008470					8.85715	down	5.14724	down	5.29003	down
Ahy008477			1.27372	down								-1.17637	up	1.58719	down											1.59783	down								-1.1131	up	1.06599	down	1.1074	down
Ahy008479														1.1188	down
Ahy008489			-1.75899	up	1.9535	down	-1.83483	up						-3.71249	up	3.26895	down	-1.23145	up					-1.82227	up	-1.91428	up										-1.16496	up					1.13179	down				1.33196	down
Ahy008490			-1.83705	up								1.97594	down	-1.65562	up			1.37178	down	-1.81011	up																-1.34311	up			1.09786	down	-1.76391	up
Ahy008491			2.21959	down								-1.65968	up	2.77902	down					-1.37285	up					4.49254	down								-4.11527	up	4.47622	down	1.14581	down			-1.03665	up
Ahy008502					-1.14937	up								1.98967	down											2.1248	down								-1.77424	up	2.47622	down
Ahy008515																										-8.9325	up	-9.53425	up	-11.8715	up	-12.8521	up		8.9325	down			2.33725	down			-12.8521	up
Ahy008516																										3.92549	down
Ahy008517												-9.69055	up
Ahy008527												-1.24837	up	1.06573	down											1.78377	down								-2.07885	up	1.48898	down
Ahy008531									8.34433	down																									-3.32678	up										-1.91953	up
Ahy008537			-1.63511	up										-1.89741	up											-1.29483	up								1.28947	down	-1.78216	up			1.04229	down
Ahy008539							11.8048	down	11.8048	down
Ahy008544																																			-1.70865	up	1.90987	down
Ahy008545																										-4.05179	up
Ahy008552			-1.44222	up			-1.16761	up				2.00213	down	-1.84908	up			-1.64922	up	1.39156	down					-1.72761	up			-2.35135	up				1.2346	down	-1.09989	up			-2.42157	up	2.36523	down
Ahy008563	9.37479	down			9.37479	down	12.0481	down	12.0481	down																-4.05179	up			12.1651	down	12.1651	down		11.6725	down	-11.6725	up										-2.82992	up
Ahy008564																				-1.05166	up					1.00191	down			1.30913	down						1.07095	down			1.12953	down	-1.0218	up
Ahy008573							1.38103	down				-1.24924	up					1.22644	down							1.88802	down	1.33463	down												1.15846	down	-1.5591	up
Ahy008586																				8.24635	down
Ahy008593							3.83529	down	11.0408	down																-10.7481	up								10.7481	down												-10.7481	up
Ahy008595	8.8919	down			8.8919	down						9.67404	down	-9.67404	up											-4.30332	up								12.1705	down	-7.43442	up										-2.4965	up
Ahy008597																														-3.81785	up										-3.16015	up
Ahy008598												1.6679	down	-1.4724	up																				1.1166	down
Ahy008600			-3.86014	up								9.23877	down	-9.23877	up			3.66456	down	-9.12024	up					-10.6987	up	-9.32875	up	-11.6989	up	-12.7612	up		10.6987	down	-1.36999	up	2.37019	down	1.06224	down	-12.7612	up				-1.45998	up
Ahy008605			1.01088	down	1.95045	down	1.56227	down	1.29741	down																				1.57447	down	1.11368	down		-1.30935	up	1.3426	down	-1.85531	up			1.36127	down
Ahy008606					1.24741	down	1.31835	down						-1.83293	up															2.06545	down	1.06292	down						-2.10529	up
Ahy008610			-11.4335	up								11.4335	down	-11.4335	up
Ahy008611																										-9.92944	up			-10.1998	up	-10.5251	up		4.52497	down			2.54635	down			-5.1206	up				-4.41489	up
Ahy008612			3.63172	down								-3.39329	up													4.0035	down								-4.18927	up	4.60175	down
Ahy008613												-4.55083	up													7.57897	down								-7.48429	up
Ahy008615														2.95688	down					-1.96623	up																10.4931	down
Ahy008617	-12.102	up					-13.309	up	-13.546	up		-12.102	up			13.309	down			-1.44397	up									-15.9322	up								9.62494	down	-8.60132	up				12.102	down
Ahy008621			3.76922	down								-3.94078	up	3.63806	down											3.49254	down								-3.36985	up	2.7944	down
Ahy008625					2.62592	down						-2.50021	up							10.4921	down														-4.77424	up							10.2037	down
Ahy008626			2.22732	down																															-2.25966	up	2.00385	down	-1.78864	up
Ahy008633																				3.2817	down							2.96117	down														8.53988	down
Ahy008635	10.5967	down			10.5967	down	9.97296	down	9.97296	down		9.00935	down	-9.00935	up											-3.27685	up			10.4877	down	10.4877	down		12.0643	down	-12.0643	up										-3.05499	up
Ahy008636			1.15051	down																						1.89118	down								-1.1518	up	1.15645	down					-1.02106	up
Ahy008638			3.90703	down	1.48066	down	1.07901	down				-4.16234	up	2.42637	down			1.03252	down							4.35383	down			1.11626	down				-4.57394	up	3.8143	down
Ahy008639																				1.0294	down
Ahy008641																								10.445	down	10.445	down	10.445	down	9.38744	down
Ahy008652																																2.78524	down
Ahy008654														-2.15264	up
Ahy008658																																									2.78471	down	-4.99507	up
Ahy008665			1.36868	down								-1.05742	up	1.4494	down					-1.21047	up					2.60524	down								-1.83697	up	2.05492	down					-1.45678	up
Ahy008681												4.1145	down
Ahy008684																2.78098	down
Ahy008685							3.50087	down
Ahy008687			-1.72546	up								1.67012	down	-1.43271	up											-1.29108	up								1.07271	down	-1.3995	up
Ahy008689												-4.15228	up							8.94744	down																						3.95622	down
Ahy008703																																1.01222	down								-1.39184	up
Ahy008708							-9.78555	up	-10.2557	up						9.78555	down													-13.2215	up								13.2215	down	-13.2215	up
Ahy008709			3.42526	down			1.21832	down	1.04796	down		-3.32512	up	2.4494	down															1.3494	down	1.60909	down		-1.8431	up	1.7204	down					1.34701	down
Ahy008715			-2.25607	up								1.951	down	-3.7376	up											-1.82939	up								1.99325	down	-1.45615	up
Ahy008720			4.39725	down	2.39146	down	1.75867	down				-3.97825	up													2.41853	down								-2.32678	up	2.25383	down
Ahy008721	1.43915	down	1.5126	down			1.28289	down	1.57544	down				1.40165	down									1.04984	down	2.44624	down	1.08386	down			1.35219	down		-1.3964	up	1.36239	down
Ahy008722			1.19195	down								-1.07738	up	1.15099	down											1.15199	down								-1.13653	up	1.40381	down
Ahy008730	11.3737	down			11.3737	down						10.5458	down	-10.5458	up									12.2695	down			12.2695	down						11.3681	down	-11.3681	up
Ahy008734																				-1.04555	up																						-1.09023	up
Ahy008736			1.84156	down								-1.47818	up	2.14925	down					-1.03435	up					2.21009	down								-1.7461	up	2.18864	down					-1.24185	up
Ahy008737			1.14607	down	1.26129	down										2.25879	down			-2.32781	up			1.0248	down	3.22434	down	1.00848	down	1.69588	down				-2.19954	up	2.21586	down			1.86222	down	-2.41845	up				1.61302	down
Ahy008738																										-3.02204	up								4.13265	down	-2.98321	up										-2.80018	up
Ahy008745																										1.09045	down
Ahy008747	12.5241	down			12.5241	down	11.954	down	11.954	down		12.3447	down	-12.3447	up											-3.39824	up			12.4452	down	12.4452	down		14.0881	down	-14.0881	up										-1.74342	up
Ahy008754																		9.18415	down
Ahy008758	1.1958	down	1.33541	down										1.0835	down					-1.90434	up			1.76253	down	2.45744	down	1.74587	down	1.0274	down										1.7154	down	-2.44737	up
Ahy008763			2.16874	down					1.01514	down		-2.35358	up	2.21111	down											1.44523	down								-1.29685	up	1.54756	down			-1.25326	up
Ahy008765																														-3.81785	up
Ahy008769																				1.06511	down																						1.58958	down
Ahy008770					1.82232	down			1.15758	down		1.50556	down	-2.79995	up					1.07125	down					-1.43319	up					1.66423	down		1.30599	down	-1.37894	up	-1.59321	up			2.43399	down
Ahy008771	8.73111	down			8.73111	down	12.4127	down	12.4127	down
Ahy008773																																														-1.01486	up	-1.67027	up
Ahy008777			2.2588	down								-2.16317	up	2.67633	down											3.08777	down								-3.03727	up	3.06386	down
Ahy008788			1.19289	down	1.01733	down	1.10266	down				-1.27781	up													1.22525	down			1.3146	down				-1.14329	up	1.03486	down
Ahy008804							10.864	down	10.864	down
Ahy008811																														-9.77045	up	-10.2197	up						9.77045	down			-10.2197	up
Ahy008812																														1.03865	down
Ahy008816			1.23178	down								-1.58448	up	1.13638	down
Ahy008818			1.41872	down	1.6524	down	-4.54625	up				-2.23474	up					-2.66636	up	4.66313	down			-1.11178	up										-2.18927	up					-4.10768	up	6.69318	down
Ahy008822																																					1.14162	down
Ahy008823																1.44022	down			-2.34231	up									1.51159	down										1.79808	down	-2.30674	up
Ahy008825			1.43754	down	1.79432	down	2.00706	down				-1.22337	up					1.11354	down											1.76088	down								-1.2681	up	1.31278	down
Ahy008831	10.9158	down	1.40835	down	10.9158	down	7.94271	down	7.94271	down		9.50748	down	-9.50748	up									11.207	down			11.207	down	8.13783	down				11.293	down	-11.293	up										-1.78553	up
Ahy008838			2.49479	down								-1.90289	up	1.56614	down											2.56721	down			1.09469	down				-2.39091	up	2.87832	down
Ahy008842			-1.46982	up										-1.16975	up
Ahy008845			2.33148	down	3.04816	down	2.77249	down	2.63352	down		-1.5311	up													2.24956	down	1.40786	down	2.1859	down	1.31631	down		-1.38672	up
Ahy008849	-5.94531	up					-14.6147	up	-14.1531	up		-13.0609	up			8.54008	down			-1.09224	up									-17.0828	up								8.87502	down	-9.8514	up				13.0609	down
Ahy008850							-8.77575	up	-9.43364	up						8.77575	down			-2.55119	up									-11.7924	up								11.7924	down	-11.7924	up
Ahy008852																				-1.19571	up
Ahy008853																										-1.35991	up
Ahy008858																																			1.98065	down
Ahy008861																				-4.05369	up
Ahy008862																														1.59719	down
Ahy008863			-1.42313	up										-1.72944	up											-1.09243	up								1.13265	down	-1.88368	up
Ahy008870			1.86861	down								-1.24382	up	1.17109	down											2.57816	down								-1.85019	up	2.70129	down
Ahy008871																								-3.2817	up																		3.21925	down
Ahy008872																								10.1	down			10.1	down						9.82991	down	-9.82991	up
Ahy008874																		1.63681	down	-2.1933	up			1.14456	down	1.09437	down														1.14631	down	-1.50867	up
Ahy008876			2.07917	down								-1.57327	up	2.1253	down											2.43629	down			-1.12173	up				-2.16359	up	2.95486	down			-1.15168	up
Ahy008877																														1.02798	down
Ahy008879																																-11.4129	up								11.4129	down	-11.4129	up
Ahy008882																														-11.5639	up								11.5639	down	-3.46132	up
Ahy008885	-13.1346	up										-4.96898	up							7.30989	down									-11.4986	up								3.93101	down	-4.49235	up				4.4941	down
Ahy008886														-2.48606	up
Ahy008889							-1.03341	up				1.07035	down																												-1.30164	up	1.04932	down
[truncated: 52,623 more rows]
[truncated: 10 more columns]
