# Supplementary material for: Dynamics in the resistant and susceptible peanut (Arachis hypogaea L.) root transcriptome on infection with the Ralstonia solanacearum
Source: BMC Genomics. 2014 Dec 7;15(1):1078. doi: 10.1186/1471-2164-15-1078 (PMC4300042; doi:10.1186/1471-2164-15-1078)
Supplement: Supplementary file 19 — Additional file 19: File S9: DEGs involved in carbohydrate metabolism. (XLSX 27 KB) [file 12864_2014_6894_MOESM19_ESM.xlsx]

## Sheet: Sheet1
GeneID	R6	R12	R24	R48	R72	RC1	RC2	S6	S12	S24	S48	S72	SC1	SC2	R6-VS-RC1.LOG2(Ratio)	R6-VS-RC1.UP-DOWN	S6-VS-SC1.LOG2(Ratio)	S6-VS-SC1.UP-DOWN	R12-VS-RC1.LOG2(Ratio)	R12-VS-RC1.UP-DOWN	S12-VS-SC1.LOG2(Ratio)	S12-VS-SC1.UP-DOWN	R24-VS-RC1.LOG2(Ratio)	R24-VS-RC1.UP-DOWN	S24-VS-SC1.LOG2(Ratio)	S24-VS-SC1.UP-DOWN	R48-VS-RC2.LOG2(Ratio)	R48-VS-RC2.UP-DOWN	S48-VS-SC2.LOG2(Ratio)	S48-VS-SC2.UP-DOWN	R72-VS-RC2.LOG2(Ratio)	R72-VS-RC2.UP-DOWN	S72-VS-SC2.LOG2(Ratio)	S72-VS-SC2.UP-DOWN	GO	IPR	KEGG
Ahy247968	0	0.517898	0.907605	0.369363	1.41256	0	0	0.261736	0.95648	0.373246	0.807529	0.084313	0	0					-9.01652	Down	-9.90159	Down	-9.82592	Down					-9.65737	Down	-10.4641	Down			6 GO:0004739; pyruvate dehydrogese (acetyl-transferring) activity; Molecular Function GO:0006096; glycolysis; Biological Process GO:0008152; metabolic process; Biological Process GO:0016624; oxidoreductase activity, acting on the aldehyde or oxo group of donors, disulfide as acceptor; Molecular Function GO:0043231; intracellular membrane-bounded organelle; Cellular Component GO:0055114; oxidation…	2 IPR001017; Dehydrogese, E1 component IPR017597; Pyruvate dehydrogese (acetyl-transferring) E1 component, alpha subunit, subgroup y	K00161
Ahy147270	1.27483	9.94174	1.72761	1.58322	2.41519	1.73786	2.25575	0.885707	10.5354	1.89458	1.92652	1.4123	1.35247	2.11602					-2.51618	Down	-2.96159	Down													6 GO:0004739; pyruvate dehydrogese (acetyl-transferring) activity; Molecular Function GO:0006096; glycolysis; Biological Process GO:0008152; metabolic process; Biological Process GO:0016624; oxidoreductase activity, acting on the aldehyde or oxo group of donors, disulfide as acceptor; Molecular Function GO:0043231; intracellular membrane-bounded organelle; Cellular Component GO:0055114; oxidation…	2 IPR001017; Dehydrogese, E1 component IPR017597; Pyruvate dehydrogese (acetyl-transferring) E1 component, alpha subunit, subgroup y	K00161
Ahy068189	0.167685	0	0	0.045212	0	0.814352	1.11266	0	0	0	0.0444807	0	0	0					9.66951	Up			9.66951	Up			4.62117	Up			10.1198	Up			6 GO:0000287; magnesium ion binding; Molecular Function GO:0004449; isocitrate dehydrogese (D+) activity; Molecular Function GO:0006099; tricarboxylic acid cycle; Biological Process GO:0016616; oxidoreductase activity, acting on the CH-OH group of donors, D or DP as acceptor; Molecular Function GO:0051287; D binding; Molecular Function GO:0055114; oxidation-reduction process; Biological Process	4 IPR001804; Isocitrate/isopropylmalate dehydrogese IPR004434; Isocitrate dehydrogese D-dependent IPR019818; Isocitrate/isopropylmalate dehydrogese, conserved site IPR024084; Isopropylmalate dehydrogese-like domain	K00030
Ahy068189	0.167685	0	0	0.045212	0	0.814352	1.11266	0	0	0	0.0444807	0	0	0					9.66951	Up			9.66951	Up			4.62117	Up			10.1198	Up			6 GO:0000287; magnesium ion binding; Molecular Function GO:0004449; isocitrate dehydrogese (D+) activity; Molecular Function GO:0006099; tricarboxylic acid cycle; Biological Process GO:0016616; oxidoreductase activity, acting on the CH-OH group of donors, D or DP as acceptor; Molecular Function GO:0051287; D binding; Molecular Function GO:0055114; oxidation-reduction process; Biological Process	4 IPR001804; Isocitrate/isopropylmalate dehydrogese IPR004434; Isocitrate dehydrogese D-dependent IPR019818; Isocitrate/isopropylmalate dehydrogese, conserved site IPR024084; Isopropylmalate dehydrogese-like domain	K00030
Ahy224761	0	0	0	0	0	1.13759	2.92507	0	0	0	0	0	0.168631	0.948789	10.1518	Up			10.1518	Up			10.1518	Up			11.5143	Up	9.88994	Up	11.5143	Up	9.88994	Up	4 GO:0004450; isocitrate dehydrogese (DP+) activity; Molecular Function GO:0006102; isocitrate metabolic process; Biological Process GO:0016616; oxidoreductase activity, acting on the CH-OH group of donors, D or DP as acceptor; Molecular Function GO:0055114; oxidation-reduction process; Biological Process	2 IPR004790; Isocitrate dehydrogese DP-dependent, eukaryotic-type IPR024084; Isopropylmalate dehydrogese-like domain	K00031
Ahy025916	0	1.76081	0	0	0.0257449	12.5026	0.727478	0	6.72369	0	0	0.058393	19.9911	1.11044	13.6099	Up	14.2871	Up	2.82792	Up	1.57203	Up	13.6099	Up	14.2871	Up	9.50676	Up	10.1169	Up	4.82055	Up	4.24919	Up	9 GO:0000166; nucleotide binding; Molecular Function GO:0004470; malic enzyme activity; Molecular Function GO:0006108; malate metabolic process; Biological Process GO:0016491; oxidoreductase activity; Molecular Function GO:0016616; oxidoreductase activity, acting on the CH-OH group of donors, D or DP as acceptor; Molecular Function GO:0016619; malate dehydrogese (oxaloacetate-decarboxylating) act…	5 IPR001891; Malic oxidoreductase IPR012301; Malic enzyme, N-termil IPR012302; Malic enzyme, D-binding IPR015884; Malic enzyme, conserved site IPR016040; D(P)-binding domain	K00029
Ahy117193	0	0.0939291	0	0	0	1.39713	0.322396	0	0.826887	0	0	0	3.24846	0.346529	10.4482	Up	11.6655	Up	3.89475	Up	1.97399	Up	10.4482	Up	11.6655	Up			8.43683	Up	8.33269	Up			9 GO:0000166; nucleotide binding; Molecular Function GO:0004470; malic enzyme activity; Molecular Function GO:0006108; malate metabolic process; Biological Process GO:0016491; oxidoreductase activity; Molecular Function GO:0016616; oxidoreductase activity, acting on the CH-OH group of donors, D or DP as acceptor; Molecular Function GO:0016619; malate dehydrogese (oxaloacetate-decarboxylating) act…	5 IPR001891; Malic oxidoreductase IPR012301; Malic enzyme, N-termil IPR012302; Malic enzyme, D-binding IPR015884; Malic enzyme, conserved site IPR016040; D(P)-binding domain	K00029
Ahy098542	0	0	0	0	0	0.23113	1.80004	0	0	0	0	0	0	0													10.8138	Up			10.8138	Up
Ahy023653	6.13602	14.7175	14.3889	17.5891	21.689	8.41974	17.9147	6.35538	15.0511	14.9877	14.7061	21.4962	12.7624	19.2486			1.00585	Up																	5 GO:0000287; magnesium ion binding; Molecular Function GO:0003824; catalytic activity; Molecular Function GO:0004743; pyruvate kise activity; Molecular Function GO:0006096; glycolysis; Biological Process GO:0030955; potassium ion binding; Molecular Function	8 IPR001697; Pyruvate kise IPR011037; Pyruvate kise-like, insert domain IPR015793; Pyruvate kise, barrel IPR015794; Pyruvate kise, alpha/beta IPR015795; Pyruvate kise, C-termil IPR015806; Pyruvate kise, beta-barrel insert domain IPR015813; Pyruvate/Phosphoenolpyruvate kise IPR018209; Pyruvate kise, active site	K00873
Ahy126373	0	2.44266	0	0	0	21.7198	2.22701	0	10.3641	0	0	0.273392	30.3918	3.92092	14.4067	Up	14.8914	Up	3.15249	Up	1.55209	Up	14.4067	Up	14.8914	Up	11.1209	Up	11.937	Up	11.1209	Up	3.84215	Up	4 GO:0004427; inorganic diphosphatase activity; Molecular Function GO:0009678; hydrogen-translocating pyrophosphatase activity; Molecular Function GO:0015992; proton transport; Biological Process GO:0016020; membrane; Cellular Component	1 IPR004131; Pyrophosphate-energised proton pump	K01507
Ahy103563	0	14.023	0	0	0.0270041	54.1523	4.10879	0.0316897	41.7943	0	0.0586629	0.73499	76.0161	7.83297	15.7247	Up	11.2281	Up	1.94923	Up			15.7247	Up	16.214	Up	12.0045	Up	7.06097	Up	7.24939	Up	3.41376	Up	11 GO:0005524; ATP binding; Molecular Function GO:0015986; ATP synthesis coupled proton transport; Biological Process GO:0015991; ATP hydrolysis coupled proton transport; Biological Process GO:0015992; proton transport; Biological Process GO:0016469; proton-transporting two-sector ATPase complex; Cellular Component GO:0016820; hydrolase activity, acting on acid anhydrides, catalyzing transmembran…	6 IPR000194; ATPase, F1/V1/A1 complex, alpha/beta subunit, nucleotide-binding domain IPR000793; ATPase, F1/V1/A1 complex, alpha/beta subunit, C-termil IPR004100; ATPase, F1/V1/A1 complex, alpha/beta subunit, N-termil IPR005294; ATPase, F1 complex, alpha subunit IPR018118; ATPase, F1/A1 complex, alpha/beta subunit, N-termil IPR023366; ATPase, F1/A1 complex, alpha subunit, N-termil	K02132
Ahy114287	0	7.81646	0	0	0.0316481	46.307	3.47397	0.0371395	21.0504	0	0	0.538368	58.6708	6.38166	15.4989	Up	10.6255	Up	2.56664	Up	1.4788	Up	15.4989	Up	15.8404	Up	11.7624	Up	12.6397	Up	6.77832	Up	3.56727	Up	14 GO:0000166; nucleotide binding; Molecular Function GO:0005524; ATP binding; Molecular Function GO:0008553; hydrogen-exporting ATPase activity, phosphorylative mechanism; Molecular Function GO:0015986; ATP synthesis coupled proton transport; Biological Process GO:0015991; ATP hydrolysis coupled proton transport; Biological Process GO:0015992; proton transport; Biological Process GO:0016469; pro…	8 IPR000194; ATPase, F1/V1/A1 complex, alpha/beta subunit, nucleotide-binding domain IPR000793; ATPase, F1/V1/A1 complex, alpha/beta subunit, C-termil IPR003593; AAA+ ATPase domain IPR004100; ATPase, F1/V1/A1 complex, alpha/beta subunit, N-termil IPR005722; ATPase, F1 complex, beta subunit IPR018118; ATPase, F1/A1 complex, alpha/beta subunit, N-termil IPR020003; ATPase, alpha/beta subunit, nucleo…	K02133
Ahy091947	0	6.7563	0	0	0	30.8373	2.76328	0	20.7168	0	0	0.395764	47.2123	5.64458	14.9124	Up	15.5269	Up	2.19037	Up	1.18836	Up	14.9124	Up	15.5269	Up	11.4322	Up	12.4626	Up	11.4322	Up	3.83415	Up	4 GO:0015986; ATP synthesis coupled proton transport; Biological Process GO:0045261; proton-transporting ATP synthase complex, catalytic core F(1); Cellular Component GO:0046933; hydrogen ion transporting ATP synthase activity, rotatiol mechanism; Molecular Function GO:0046961; proton-transporting ATPase activity, rotatiol mechanism; Molecular Function	3 IPR000131; ATPase, F1 complex, gamma subunit IPR023632; ATPase, F1 complex, gamma subunit conserved site IPR023633; ATPase, F1 complex, gamma subunit domain	K02136
Ahy139202	0	0.535054	0	0	0	5.38991	0.15304	0	0.750534	0	0	0	8.03969	0.542294	12.396	Up	12.9729	Up	3.33251	Up	3.42115	Up	12.396	Up	12.9729	Up			9.08293	Up			9.08293	Up	6 GO:0003995; acyl-CoA dehydrogese activity; Molecular Function GO:0008152; metabolic process; Biological Process GO:0016627; oxidoreductase activity, acting on the CH-CH group of donors; Molecular Function GO:0033539; fatty acid beta-oxidation using acyl-CoA dehydrogese; Biological Process GO:0050660; flavin adenine dinucleotide binding; Molecular Function GO:0055114; oxidation-reduction process…	7 IPR006090; Acyl-CoA oxidase/dehydrogese, type 1 IPR006091; Acyl-CoA oxidase/dehydrogese, central domain IPR006092; Acyl-CoA dehydrogese, N-termil IPR009075; Acyl-CoA dehydrogese/oxidase C-termil IPR009100; Acyl-CoA dehydrogese/oxidase IPR013786; Acyl-CoA dehydrogese/oxidase, N-termil IPR015396; Acyl-CoA dehydrogese, C-termi, bacterial type	K06445
Ahy197900	0	3.28752	0	0	0	11.798	0.926888	0.0435142	7.63281	0	0	0	16.1483	1.15954	13.5263	Up	8.53568	Up	1.84347	Up	1.0811	Up	13.5263	Up	13.9791	Up	9.85625	Up	10.1793	Up	9.85625	Up	10.1793	Up	3 GO:0003824; catalytic activity; Molecular Function GO:0008152; metabolic process; Biological Process GO:0016747; transferase activity, transferring acyl groups other than amino-acyl groups; Molecular Function	8 IPR002155; Thiolase IPR016038; Thiolase-like, subgroup IPR016039; Thiolase-like IPR020610; Thiolase, active site IPR020613; Thiolase, conserved site IPR020615; Thiolase, acyl-enzyme intermediate active site IPR020616; Thiolase, N-termil IPR020617; Thiolase, C-termil	K07508

## Sheet: Sugar transporter
GeneID	R6	R12	R24	R48	R72	RC1	RC2	S6	S12	S24	S48	S72	SC1	SC2	R6-VS-RC1.	R12-VS-RC1.	R24-VS-RC1.	R48-VS-RC2.	R72-VS-RC2.	S6-VS-SC1.	S12-VS-SC1.	S24-VS-SC1.	S48-VS-SC2.	S72-VS-SC2.	GO	IPR	KEGG	COG	Nr	Nt	KEGG	KEGG_anno
Ahy103898	0	0	0	0	0	1.05218	0.0376753	0	0.267592	0	0	0	2.07064	0.299044	down	down	down			down	down	down			7 GO:0005215; transporter activity; Molecular Function GO:0006810; transport; Biological Process GO:0016020; membrane; Cellular Component GO:0016021; integral to membrane; Cellular Component GO:0022857; transmembrane transporter activity; Molecular Function GO:0022891; substrate-specific transmembrane transporter activity; Molecular Function GO:0055085; transmembrane transport; Biological Process	5 IPR003663; Sugar/inositol transporter IPR005828; General substrate transporter IPR005829; Sugar transporter, conserved site IPR016196; Major facilitator superfamily domain, general substrate transporter IPR020846; Major facilitator superfamily domain	K08070	araE 3e-41 COG0477 Permeases of the major facilitator superfamily GEPR Carbohydrate transport and metabolism ; Amino acid transport and metabolism ; Inorganic ion transport and metabolism ; General function prediction only ;	429 2 399 emb|CBJ33629.1| 549 73 483 0.4 0.61 0.04 414 303 4e-80 No definition line found hexose transporter pGlT [Ectocarpus siliculosus]		429 12 404 acr:Acry_0468 447 64 436 0.33 0.55 0.1 405 213 8e-54 No definition line found sugar transporter (EC:1.3.1.74); K08070 2-alkenal reductase [EC:1.3.1.74]	spo:SPAPB1E7.05 5e-32 K08070 E1.3.1.74 2-alkenal reductase 1.3.1.74 Unclassified; Metabolism; Others
Ahy148803	4.81873	2.16478	7.35424	13.5184	24.8251	10.7332	16.0786	6.21452	1.40586	6.00188	12.6606	29.6787	12.8109	21.6933	down	down				down	down	down			7 GO:0005215; transporter activity; Molecular Function GO:0006810; transport; Biological Process GO:0016020; membrane; Cellular Component GO:0016021; integral to membrane; Cellular Component GO:0022857; transmembrane transporter activity; Molecular Function GO:0022891; substrate-specific transmembrane transporter activity; Molecular Function GO:0055085; transmembrane transport; Biological Process	5 IPR003663; Sugar/inositol transporter IPR005828; General substrate transporter IPR005829; Sugar transporter, conserved site IPR016196; Major facilitator superfamily domain, general substrate transporter IPR020846; Major facilitator superfamily domain	K08070		531 1 531 ref|NP_001239704.1| 529 1 529 0.82 0.92 0.01 534 895 0.0 No definition line found uncharacterized protein LOC100778511 [Glycine max] gb|ACU24188.1| unknown [Glycine max]	1596 138 220 dbj|AP010366.1| 95143 15127 15209 0.86 -- 0 83 8 3e-10 No definition line found Lotus japonicus genomic D, chromosome 3, clone: LjB25B09, BM1954, complete sequence	531 61 504 acr:Acry_0468 447 7 443 0.36 0.56 0.01 444 271 4e-71 No definition line found sugar transporter (EC:1.3.1.74); K08070 2-alkenal reductase [EC:1.3.1.74]	spo:SPAPB1E7.05 5e-32 K08070 E1.3.1.74 2-alkenal reductase 1.3.1.74 Unclassified; Metabolism; Others
Ahy126332	36.6917	5.23484	4.13579	5.23637	12.6026	28.295	10.9721	15.1869	5.14304	6.4253	4.34212	10.6807	18.5433	9.49804		down	down	down			down	down	down		7 GO:0005215; transporter activity; Molecular Function GO:0006810; transport; Biological Process GO:0016020; membrane; Cellular Component GO:0016021; integral to membrane; Cellular Component GO:0022857; transmembrane transporter activity; Molecular Function GO:0022891; substrate-specific transmembrane transporter activity; Molecular Function GO:0055085; transmembrane transport; Biological Process	5 IPR003663; Sugar/inositol transporter IPR005828; General substrate transporter IPR005829; Sugar transporter, conserved site IPR016196; Major facilitator superfamily domain, general substrate transporter IPR020846; Major facilitator superfamily domain	K08150		220 10 220 ref|XP_003601664.1| 497 6 217 0.83 0.94 0 212 368 1e-100 No definition line found hypothetical protein MTR_3g084110 [Medicago truncatula] gb|AES71915.1| hypothetical protein MTR_3g084110 [Medicago truncatula]	660 28 656 ref|XM_003556522.1| 1884 113 741 0.79 -- 0 629 224 9e-55 No definition line found PREDICTED: Glycine max probable inositol transporter 1-like (LOC100815588), mR	220 2 219 mcc:697822 337 29 246 0.46 0.65 0.02 221 184 1e-45 No definition line found similar to solute carrier family 2 (facilitated glucose transporter), member 13 ; K08150 MFS transporter, SP family, solute carrier family 2 (facilitated glucose transporter), member 13	spo:SPAPB1E7.05 5e-32 K08150 SLC2A13 -- -- Environmental Information Processing; Membrane Transport; Transporters [BR:ko02000]
Ahy139316	7.3824	4.2392	4.03686	5.44763	15.9069	10.6898	14.7379	7.08617	2.39718	5.11995	5.84674	13.6569	11.2796	13.0226		down	down	down			down	down	down		7 GO:0005215; transporter activity; Molecular Function GO:0006810; transport; Biological Process GO:0016020; membrane; Cellular Component GO:0016021; integral to membrane; Cellular Component GO:0022857; transmembrane transporter activity; Molecular Function GO:0022891; substrate-specific transmembrane transporter activity; Molecular Function GO:0055085; transmembrane transport; Biological Process	5 IPR003663; Sugar/inositol transporter IPR005828; General substrate transporter IPR005829; Sugar transporter, conserved site IPR016196; Major facilitator superfamily domain, general substrate transporter IPR020846; Major facilitator superfamily domain	K08150		432 5 432 ref|XP_003534735.1| 577 3 430 0.82 0.92 0 428 729 0.0 No definition line found PREDICTED: inositol transporter 4-like [Glycine max]	1296 27 1236 ref|XM_003534687.1| 1734 21 1230 0.82 -- 0 1210 733 0.0 No definition line found PREDICTED: Glycine max inositol transporter 4-like (LOC100814449), mR	432 25 418 dcin:260756 535 5 386 0.4 0.61 0.04 396 284 2e-75 No definition line found gw1.26.116.1; . ; K08150 MFS transporter, SP family, solute carrier family 2 (facilitated glucose transporter), member 13	spo:SPAPB1E7.05 5e-32 K08150 SLC2A13 -- -- Environmental Information Processing; Membrane Transport; Transporters [BR:ko02000]
Ahy159082	2.05192	0.464842	1.06267	1.68312	5.16638	2.60021	5.49218	2.48476	0.653776	1.51184	1.59456	5.76299	4.9363	6.78866		down	down	down			down	down	down		7 GO:0005215; transporter activity; Molecular Function GO:0006810; transport; Biological Process GO:0016020; membrane; Cellular Component GO:0016021; integral to membrane; Cellular Component GO:0022857; transmembrane transporter activity; Molecular Function GO:0022891; substrate-specific transmembrane transporter activity; Molecular Function GO:0055085; transmembrane transport; Biological Process	5 IPR003663; Sugar/inositol transporter IPR005828; General substrate transporter IPR005829; Sugar transporter, conserved site IPR016196; Major facilitator superfamily domain, general substrate transporter IPR020846; Major facilitator superfamily domain	K08139		527 1 527 ref|XP_003541068.1| 523 1 523 0.84 0.91 0.01 529 907 0.0 No definition line found PREDICTED: polyol transporter 5-like [Glycine max]	1584 1 1562 gb|EU596482.1| 1701 138 1701 0.99 -- 0 1565 3005 0.0 No definition line found Arachis hypogaea plasma membrane mannitol transporter (MaT2) mR, partial cds	527 47 492 bsu:BSU35830 457 19 436 0.33 0.56 0.06 446 258 2e-67 No definition line found ywtG; hypothetical protein ; K08139 MFS transporter, SP family, sugar:H+ symporter	spo:SPAPB1E7.05 5e-32 K08139 HXT MFS transporter, SP family, sugar:H+ symporter -- Environmental Information Processing; Membrane Transport; Transporters [BR:ko02000] Cellular Processes; Cell Growth and Death; Meiosis - yeast [PATH:ko04113]
Ahy021257	21.7431	0.0691566	4.38828	4.21979	10.0467	15.5441	6.46829	10.8288	0.772717	4.32507	4.32945	5.13954	12.8679	5.5345		down	down				down	down			7 GO:0005215; transporter activity; Molecular Function GO:0006810; transport; Biological Process GO:0016020; membrane; Cellular Component GO:0016021; integral to membrane; Cellular Component GO:0022857; transmembrane transporter activity; Molecular Function GO:0022891; substrate-specific transmembrane transporter activity; Molecular Function GO:0055085; transmembrane transport; Biological Process	5 IPR003663; Sugar/inositol transporter IPR005828; General substrate transporter IPR005829; Sugar transporter, conserved site IPR016196; Major facilitator superfamily domain, general substrate transporter IPR020846; Major facilitator superfamily domain	K08137		272 1 270 ref|XP_003556570.1| 499 224 492 0.81 0.9 0 270 452 1e-125 No definition line found PREDICTED: probable inositol transporter 1-like [Glycine max]	819 127 788 ref|XM_003556522.1| 1884 878 1539 0.83 -- 0 662 464 1e-127 No definition line found PREDICTED: Glycine max probable inositol transporter 1-like (LOC100815588), mR	272 18 252 afe:Lferr_1953 452 221 449 0.37 0.59 0.05 238 159 6e-38 No definition line found sugar transporter (EC:1.3.1.74); K08137 MFS transporter, SP family, galactose:H+ symporter	spo:SPAPB1E7.05 5e-32 K08137 galP MFS transporter, SP family, galactose:H+ symporter -- Environmental Information Processing; Membrane Transport; Transporters [BR:ko02000]
Ahy005850	1.56506	0.242048	0.550849	1.33627	1.33774	1.70014	1.69619	1.75675	0.0819548	1.52799	1.17627	1.15588	1.48741	1.40816		down	down				down				7 GO:0005215; transporter activity; Molecular Function GO:0006810; transport; Biological Process GO:0016020; membrane; Cellular Component GO:0016021; integral to membrane; Cellular Component GO:0022857; transmembrane transporter activity; Molecular Function GO:0022891; substrate-specific transmembrane transporter activity; Molecular Function GO:0055085; transmembrane transport; Biological Process	5 IPR003663; Sugar/inositol transporter IPR005828; General substrate transporter IPR005829; Sugar transporter, conserved site IPR016196; Major facilitator superfamily domain, general substrate transporter IPR020846; Major facilitator superfamily domain	K08139		467 1 467 ref|XP_003537722.1| 501 1 501 0.77 0.84 0.06 501 754 0.0 No definition line found PREDICTED: D-xylose-proton symporter-like 2-like [Glycine max]	1404 60 477 ref|XM_003537674.1| 1701 123 540 0.83 -- 0 418 297 2e-76 No definition line found PREDICTED: Glycine max D-xylose-proton symporter-like 2-like (LOC100801856), mR	467 41 463 bay:RBAM_032960 458 3 437 0.32 0.5 0.13 461 217 5e-55 No definition line found ywtG; YwtG ; K08139 MFS transporter, SP family, sugar:H+ symporter	spo:SPAPB1E7.05 5e-32 K08139 HXT MFS transporter, SP family, sugar:H+ symporter -- Environmental Information Processing; Membrane Transport; Transporters [BR:ko02000] Cellular Processes; Cell Growth and Death; Meiosis - yeast [PATH:ko04113]
Ahy121624	0.702199	0.167077	0.456279	0.902959	0.949781	1.4911	1.1756	0.650172	0.101827	0.529812	0.515818	0.658239	1.2034	1.25175		down	down				down				7 GO:0005215; transporter activity; Molecular Function GO:0006810; transport; Biological Process GO:0016020; membrane; Cellular Component GO:0016021; integral to membrane; Cellular Component GO:0022857; transmembrane transporter activity; Molecular Function GO:0022891; substrate-specific transmembrane transporter activity; Molecular Function GO:0055085; transmembrane transport; Biological Process	5 IPR003663; Sugar/inositol transporter IPR005828; General substrate transporter IPR005829; Sugar transporter, conserved site IPR016196; Major facilitator superfamily domain, general substrate transporter IPR020846; Major facilitator superfamily domain	K02100		564 1 564 ref|XP_003539594.1| 560 1 560 0.83 0.89 0.02 568 908 0.0 No definition line found PREDICTED: D-xylose-proton symporter-like 3, chloroplastic-like [Glycine max]	1695 279 1691 ref|XM_003537925.1| 2601 313 1725 0.88 -- 0 1413 1501 0.0 No definition line found PREDICTED: Glycine max D-xylose-proton symporter-like 3, chloroplastic-like (LOC100800071), mR	564 96 562 cbd:CBUD_1731 463 13 452 0.39 0.57 0.07 470 283 8e-75 No definition line found xylT; D-xylose-proton symporter ; K02100 MFS transporter, SP family, arabinose:H+ symporter	spo:SPAPB1E7.05 5e-32 K02100 araE MFS transporter, SP family, arabinose:H+ symporter -- Environmental Information Processing; Membrane Transport; Transporters [BR:ko02000]
Ahy122103	4.06095	3.19738	2.3236	2.65438	2.70477	6.66829	3.13556	2.32766	2.70649	2.21289	1.4363	1.29512	2.34996	1.74995		down	down								6 GO:0005215; transporter activity; Molecular Function GO:0006810; transport; Biological Process GO:0016020; membrane; Cellular Component GO:0016021; integral to membrane; Cellular Component GO:0022857; transmembrane transporter activity; Molecular Function GO:0055085; transmembrane transport; Biological Process	4 IPR005828; General substrate transporter IPR005829; Sugar transporter, conserved site IPR016196; Major facilitator superfamily domain, general substrate transporter IPR020846; Major facilitator superfamily domain	K08207		248 1 248 ref|XP_003596552.1| 527 1 247 0.73 0.83 0.01 249 387 1e-105 No definition line found Solute carrier family 22 member 15-like protein [Medicago truncatula] gb|ABN09063.1| Major facilitator superfamily [Medicago truncatula] gb|AES66803.1| Solute carrier family 22 member 15-like protein [Medicago truncatula]	743 86 209 ref|XM_003596504.1| 1845 130 253 0.81 -- 0 124 9 2e-06 No definition line found Medicago truncatula Solute carrier family 22 member 15-like protein (MTR_2g081930) mR, complete cds	248 7 248 dpop:777050 506 2 245 0.34 0.5 0.02 246 145 6e-34 No definition line found fgenesh4_pg.C_LG_XVI000292; . ; K08207 MFS transporter, OCT family, solute carrier family 22 (organic anion/cation transporter), member 11	spo:SPAPB1E7.05 5e-32 K08207 SLC22A11, OAT4 -- -- Environmental Information Processing; Membrane Transport; Transporters [BR:ko02000]
Ahy116678	10.9079	3.96511	7.9183	8.49811	10.6843	8.35675	5.3377	8.52728	4.39714	9.90122	8.61022	11.335	13.6621	8.54781		down			up		down				7 GO:0005215; transporter activity; Molecular Function GO:0006810; transport; Biological Process GO:0016020; membrane; Cellular Component GO:0016021; integral to membrane; Cellular Component GO:0022857; transmembrane transporter activity; Molecular Function GO:0022891; substrate-specific transmembrane transporter activity; Molecular Function GO:0055085; transmembrane transport; Biological Process	5 IPR003663; Sugar/inositol transporter IPR005828; General substrate transporter IPR005829; Sugar transporter, conserved site IPR016196; Major facilitator superfamily domain, general substrate transporter IPR020846; Major facilitator superfamily domain	K08139		518 4 512 ref|XP_003529995.1| 535 8 535 0.74 0.81 0.04 531 763 0.0 No definition line found PREDICTED: polyol transporter 5-like [Glycine max]	1557 154 827 ref|XM_003529947.1| 1608 184 857 0.79 -- 0 674 226 5e-55 No definition line found PREDICTED: Glycine max polyol transporter 5-like (LOC100819725), mR	518 69 510 bsu:BSU35830 457 19 442 0.35 0.56 0.04 442 258 3e-67 No definition line found ywtG; hypothetical protein ; K08139 MFS transporter, SP family, sugar:H+ symporter	spo:SPAPB1E7.05 5e-32 K08139 HXT MFS transporter, SP family, sugar:H+ symporter -- Environmental Information Processing; Membrane Transport; Transporters [BR:ko02000] Cellular Processes; Cell Growth and Death; Meiosis - yeast [PATH:ko04113]
Ahy109131	61.682	11.6115	50.1214	53.621	109.453	72.2932	85.7175	44.3477	11.0743	52.6233	27.593	91.5079	56.4701	78.7078		down					down		down		6 GO:0005215; transporter activity; Molecular Function GO:0006810; transport; Biological Process GO:0016020; membrane; Cellular Component GO:0016021; integral to membrane; Cellular Component GO:0022857; transmembrane transporter activity; Molecular Function GO:0055085; transmembrane transport; Biological Process	4 IPR005828; General substrate transporter IPR005829; Sugar transporter, conserved site IPR016196; Major facilitator superfamily domain, general substrate transporter IPR020846; Major facilitator superfamily domain	K08145		213 1 212 ref|XP_003521224.1| 471 1 214 0.82 0.89 0.01 215 368 1e-100 No definition line found PREDICTED: sugar transporter ERD6-like 7-like [Glycine max]	637 79 637 ref|XM_003521176.1| 1684 217 775 0.84 -- 0 559 410 1e-111 No definition line found PREDICTED: Glycine max sugar transporter ERD6-like 7-like (LOC100785248), mR	213 33 212 dpop:731959 436 1 180 0.72 0.83 0 180 266 2e-70 No definition line found estExt_Genewise1_v1.C_LG_XIV2810; . ; K08145 MFS transporter, SP family, solute carrier family 2, (facilitated glucose transporter) member 8	spo:SPAPB1E7.05 5e-32 K08145 SLC2A8, GLUT8 -- -- Environmental Information Processing; Membrane Transport; Transporters [BR:ko02000]
Ahy124296	294.439	44.9702	126.548	120.472	181.385	177.605	191.644	171.048	40.245	115.285	94.6855	195.741	206.496	210.706		down					down		down		7 GO:0005215; transporter activity; Molecular Function GO:0006810; transport; Biological Process GO:0016020; membrane; Cellular Component GO:0016021; integral to membrane; Cellular Component GO:0022857; transmembrane transporter activity; Molecular Function GO:0022891; substrate-specific transmembrane transporter activity; Molecular Function GO:0055085; transmembrane transport; Biological Process	5 IPR003663; Sugar/inositol transporter IPR005828; General substrate transporter IPR005829; Sugar transporter, conserved site IPR016196; Major facilitator superfamily domain, general substrate transporter IPR020846; Major facilitator superfamily domain	K08144		486 1 486 ref|XP_003550382.1| 486 1 486 0.84 0.92 0 486 838 0.0 No definition line found PREDICTED: sugar transporter ERD6-like 6-like [Glycine max]	1461 28 1461 ref|XM_003544360.1| 1726 32 1465 0.85 -- 0 1434 1217 0.0 No definition line found PREDICTED: Glycine max sugar transporter ERD6-like 6-like (LOC100797308), mR	486 1 450 dvvi:GSVIVP00014605001 472 1 450 0.77 0.9 0 450 695 0.0 No definition line found GSVIVT00014605001; assembled CDS ; K08144 MFS transporter, SP family, solute carrier family 2 (facilitated glucose transporter), member 6	spo:SPAPB1E7.05 5e-32 K08144 SLC2A6 -- -- Environmental Information Processing; Membrane Transport; Transporters [BR:ko02000]
Ahy000273	11.2359	3.09746	12.3212	11.6357	11.5	8.77572	10.6631	6.93559	4.38234	8.12021	12.4595	12.5135	9.2958	10.0146		down					down				7 GO:0005215; transporter activity; Molecular Function GO:0006810; transport; Biological Process GO:0016020; membrane; Cellular Component GO:0016021; integral to membrane; Cellular Component GO:0022857; transmembrane transporter activity; Molecular Function GO:0022891; substrate-specific transmembrane transporter activity; Molecular Function GO:0055085; transmembrane transport; Biological Process	5 IPR003663; Sugar/inositol transporter IPR005828; General substrate transporter IPR005829; Sugar transporter, conserved site IPR016196; Major facilitator superfamily domain, general substrate transporter IPR020846; Major facilitator superfamily domain	K08139		511 12 507 ref|XP_003630746.1| 517 13 509 0.88 0.93 0 497 905 0.0 No definition line found Sugar transport protein [Medicago truncatula] gb|AET05222.1| Sugar transport protein [Medicago truncatula]	1536 33 1483 ref|NM_001249382.1| 1725 63 1513 0.84 -- 0 1451 1067 0.0 No definition line found Glycine max monosaccharide transporter (MST1), mR emb|AJ563366.1| Glycine max mR for monosaccharide transporter (mst1 gene)	511 3 498 ppp:PHYPADRAFT_110047 527 4 495 0.51 0.7 0.01 497 532 1e-150 No definition line found hypothetical protein; K08139 MFS transporter, SP family, sugar:H+ symporter	spo:SPAPB1E7.05 5e-32 K08139 HXT MFS transporter, SP family, sugar:H+ symporter -- Environmental Information Processing; Membrane Transport; Transporters [BR:ko02000] Cellular Processes; Cell Growth and Death; Meiosis - yeast [PATH:ko04113]
Ahy135772	28.6577	14.9985	51.3851	29.8179	27.2936	31.2297	51.1977	31.6941	14.5668	39.5764	49.4191	34.1629	38.2999	64.8545		down					down				7 GO:0005215; transporter activity; Molecular Function GO:0006810; transport; Biological Process GO:0016020; membrane; Cellular Component GO:0016021; integral to membrane; Cellular Component GO:0022857; transmembrane transporter activity; Molecular Function GO:0022891; substrate-specific transmembrane transporter activity; Molecular Function GO:0055085; transmembrane transport; Biological Process	5 IPR003663; Sugar/inositol transporter IPR005828; General substrate transporter IPR005829; Sugar transporter, conserved site IPR016196; Major facilitator superfamily domain, general substrate transporter IPR020846; Major facilitator superfamily domain	K08150		573 1 573 ref|XP_003546567.1| 573 1 573 0.85 0.94 0 575 1017 0.0 No definition line found PREDICTED: probable inositol transporter 2-like [Glycine max]	1722 1 1689 ref|XM_003533795.1| 2100 1 1689 0.82 -- 0 1695 1047 0.0 No definition line found PREDICTED: Glycine max probable inositol transporter 2-like (LOC100785028), mR	573 31 556 mdo:100019357 633 72 597 0.39 0.59 0.05 541 381 1e-104 No definition line found similar to solute carrier family 2 (facilitated glucose transporter), member 13 ; K08150 MFS transporter, SP family, solute carrier family 2 (facilitated glucose transporter), member 13	spo:SPAPB1E7.05 5e-32 K08150 SLC2A13 -- -- Environmental Information Processing; Membrane Transport; Transporters [BR:ko02000]
Ahy136271	12.7541	5.83702	18.5919	17.6502	21.2311	16.699	18.6184	14.2478	5.92906	17.1266	16.4671	19.572	15.6708	21.7285		down					down				7 GO:0005215; transporter activity; Molecular Function GO:0006810; transport; Biological Process GO:0016020; membrane; Cellular Component GO:0016021; integral to membrane; Cellular Component GO:0022857; transmembrane transporter activity; Molecular Function GO:0022891; substrate-specific transmembrane transporter activity; Molecular Function GO:0055085; transmembrane transport; Biological Process	5 IPR003663; Sugar/inositol transporter IPR005828; General substrate transporter IPR005829; Sugar transporter, conserved site IPR016196; Major facilitator superfamily domain, general substrate transporter IPR020846; Major facilitator superfamily domain	K08139		469 1 468 ref|XP_003543064.1| 524 1 467 0.87 0.93 0 468 796 0.0 No definition line found PREDICTED: probable polyol transporter 4-like [Glycine max]	1405 152 1403 ref|XM_003545843.1| 1572 146 1397 0.86 -- 0 1252 1158 0.0 No definition line found PREDICTED: Glycine max probable polyol transporter 4-like (LOC100812244), mR	469 61 456 bli:BL02474 478 14 395 0.36 0.58 0.03 396 248 3e-64 No definition line found ywtG; sugar transporter YwtG ; K08139 MFS transporter, SP family, sugar:H+ symporter	spo:SPAPB1E7.05 5e-32 K08139 HXT MFS transporter, SP family, sugar:H+ symporter -- Environmental Information Processing; Membrane Transport; Transporters [BR:ko02000] Cellular Processes; Cell Growth and Death; Meiosis - yeast [PATH:ko04113]
Ahy136780	57.1599	23.1741	64.3872	75.4399	91.0566	61.2862	73.8313	75.1685	20.8279	81.3789	73.9874	92.6991	72.318	92.9173		down					down				7 GO:0005215; transporter activity; Molecular Function GO:0006810; transport; Biological Process GO:0016020; membrane; Cellular Component GO:0016021; integral to membrane; Cellular Component GO:0022857; transmembrane transporter activity; Molecular Function GO:0022891; substrate-specific transmembrane transporter activity; Molecular Function GO:0055085; transmembrane transport; Biological Process	5 IPR003663; Sugar/inositol transporter IPR005828; General substrate transporter IPR005829; Sugar transporter, conserved site IPR016196; Major facilitator superfamily domain, general substrate transporter IPR020846; Major facilitator superfamily domain	K08144		487 5 487 ref|XP_003547984.1| 484 2 484 0.87 0.92 0 483 853 0.0 No definition line found PREDICTED: sugar transporter ERD6-like 6-like [Glycine max]	1464 30 1464 ref|XM_003547936.1| 2036 191 1625 0.85 -- 0 1435 1179 0.0 No definition line found PREDICTED: Glycine max sugar transporter ERD6-like 6-like (LOC100779637), mR	487 1 451 dvvi:GSVIVP00014605001 472 1 450 0.77 0.9 0 451 685 0.0 No definition line found GSVIVT00014605001; assembled CDS ; K08144 MFS transporter, SP family, solute carrier family 2 (facilitated glucose transporter), member 6	spo:SPAPB1E7.05 5e-32 K08144 SLC2A6 -- -- Environmental Information Processing; Membrane Transport; Transporters [BR:ko02000]
Ahy152498	40.3869	15.6012	56.0271	54.5944	67.5989	55.274	54.4217	43.1906	12.0577	56.3634	47.4095	61.5792	44.9791	57.6211		down					down				7 GO:0005215; transporter activity; Molecular Function GO:0006810; transport; Biological Process GO:0016020; membrane; Cellular Component GO:0016021; integral to membrane; Cellular Component GO:0022857; transmembrane transporter activity; Molecular Function GO:0022891; substrate-specific transmembrane transporter activity; Molecular Function GO:0055085; transmembrane transport; Biological Process	5 IPR003663; Sugar/inositol transporter IPR005828; General substrate transporter IPR005829; Sugar transporter, conserved site IPR016196; Major facilitator superfamily domain, general substrate transporter IPR020846; Major facilitator superfamily domain	K08139		500 3 500 ref|XP_003621003.1| 500 5 500 0.86 0.94 0 498 878 0.0 No definition line found hypothetical protein MTR_7g005910 [Medicago truncatula] gb|ABN09775.1| General substrate transporter [Medicago truncatula] gb|AES77221.1| hypothetical protein MTR_7g005910 [Medicago truncatula]	1503 7 1460 ref|XM_003532275.1| 1876 141 1594 0.84 -- 0 1454 1088 0.0 No definition line found PREDICTED: Glycine max probable inositol transporter 1-like (LOC100802679), mR	500 40 489 bay:RBAM_032960 458 16 452 0.38 0.6 0.04 453 301 2e-80 No definition line found ywtG; YwtG ; K08139 MFS transporter, SP family, sugar:H+ symporter	spo:SPAPB1E7.05 5e-32 K08139 HXT MFS transporter, SP family, sugar:H+ symporter -- Environmental Information Processing; Membrane Transport; Transporters [BR:ko02000] Cellular Processes; Cell Growth and Death; Meiosis - yeast [PATH:ko04113]
Ahy148672	52.1433	99.2176	49.422	53.1958	50.3122	47.3982	61.438	38.6839	97.8962	48.1167	55.3577	48.3959	46.8699	67.6928		up					up				7 GO:0005215; transporter activity; Molecular Function GO:0006810; transport; Biological Process GO:0016020; membrane; Cellular Component GO:0016021; integral to membrane; Cellular Component GO:0022857; transmembrane transporter activity; Molecular Function GO:0022891; substrate-specific transmembrane transporter activity; Molecular Function GO:0055085; transmembrane transport; Biological Process	5 IPR003663; Sugar/inositol transporter IPR005828; General substrate transporter IPR005829; Sugar transporter, conserved site IPR016196; Major facilitator superfamily domain, general substrate transporter IPR020846; Major facilitator superfamily domain	K08139		524 1 524 ref|XP_003539275.1| 522 1 522 0.88 0.93 0.01 526 946 0.0 No definition line found PREDICTED: sugar transport protein 13-like [Glycine max]	1575 46 1496 ref|XM_003539227.1| 1748 43 1493 0.83 -- 0 1451 981 0.0 No definition line found PREDICTED: Glycine max sugar transport protein 13-like (LOC100787405), mR	524 1 517 ppp:PHYPADRAFT_110047 527 1 520 0.61 0.76 0.02 525 651 0.0 No definition line found hypothetical protein; K08139 MFS transporter, SP family, sugar:H+ symporter	spo:SPAPB1E7.05 5e-32 K08139 HXT MFS transporter, SP family, sugar:H+ symporter -- Environmental Information Processing; Membrane Transport; Transporters [BR:ko02000] Cellular Processes; Cell Growth and Death; Meiosis - yeast [PATH:ko04113]
Ahy159085	3.90868	1.72131	1.07535	1.71478	0.970742	2.64161	1.52391	2.27836	1.55418	1.58841	0.890386	0.684998	1.61652	1.16307			down								8 GO:0005215; transporter activity; Molecular Function GO:0006810; transport; Biological Process GO:0016020; membrane; Cellular Component GO:0016021; integral to membrane; Cellular Component GO:0016787; hydrolase activity; Molecular Function GO:0022857; transmembrane transporter activity; Molecular Function GO:0022891; substrate-specific transmembrane transporter activity; Molecular Function GO:0…	6 IPR000407; Nucleoside phosphatase GDA1/CD39 IPR003663; Sugar/inositol transporter IPR005828; General substrate transporter IPR005829; Sugar transporter, conserved site IPR016196; Major facilitator superfamily domain, general substrate transporter IPR020846; Major facilitator superfamily domain	K08139		690 181 690 ref|XP_003541068.1| 523 16 523 0.86 0.92 0.01 512 899 0.0 No definition line found PREDICTED: polyol transporter 5-like [Glycine max]	2073 535 2051 gb|EU596482.1| 1701 183 1701 0.99 -- 0 1520 2916 0.0 No definition line found Arachis hypogaea plasma membrane mannitol transporter (MaT2) mR, partial cds	690 210 655 bsu:BSU35830 457 19 436 0.33 0.56 0.06 446 257 6e-67 No definition line found ywtG; hypothetical protein ; K08139 MFS transporter, SP family, sugar:H+ symporter	spo:SPAPB1E7.05 5e-32 K08139 HXT MFS transporter, SP family, sugar:H+ symporter -- Environmental Information Processing; Membrane Transport; Transporters [BR:ko02000] Cellular Processes; Cell Growth and Death; Meiosis - yeast [PATH:ko04113]
Ahy151775	0.450697	0.159323	0	0.0694395	0.0628957	0.789938	1.23041	0.221427	0.32367	0	0	0.285312	1.22951	0.271284				down	down			down			7 GO:0005215; transporter activity; Molecular Function GO:0006810; transport; Biological Process GO:0016020; membrane; Cellular Component GO:0016021; integral to membrane; Cellular Component GO:0022857; transmembrane transporter activity; Molecular Function GO:0022891; substrate-specific transmembrane transporter activity; Molecular Function GO:0055085; transmembrane transport; Biological Process	5 IPR003663; Sugar/inositol transporter IPR005828; General substrate transporter IPR005829; Sugar transporter, conserved site IPR016196; Major facilitator superfamily domain, general substrate transporter IPR020846; Major facilitator superfamily domain	K08139		236 11 235 ref|XP_003616024.1| 500 14 238 0.79 0.88 0 225 373 1e-101 No definition line found hypothetical protein MTR_5g075300 [Medicago truncatula] gb|AES98982.1| hypothetical protein MTR_5g075300 [Medicago truncatula]	711 31 606 ref|XM_003538800.1| 1424 34 606 0.81 -- 0 576 297 8e-77 No definition line found PREDICTED: Glycine max probable polyol transporter 6-like (LOC100787922), mR	236 29 234 bsu:BSU35830 457 19 219 0.44 0.66 0.02 206 173 3e-42 No definition line found ywtG; hypothetical protein ; K08139 MFS transporter, SP family, sugar:H+ symporter	spo:SPAPB1E7.05 5e-32 K08139 HXT MFS transporter, SP family, sugar:H+ symporter -- Environmental Information Processing; Membrane Transport; Transporters [BR:ko02000] Cellular Processes; Cell Growth and Death; Meiosis - yeast [PATH:ko04113]
Ahy139367	0	0	0	0	0	0.546348	0.0630365	0	0	0	0	0	0.88187	0.125086						down	down	down			4 GO:0000139; Golgi membrane; Cellular Component GO:0005351; sugar:hydrogen symporter activity; Molecular Function GO:0008643; carbohydrate transport; Biological Process GO:0016021; integral to membrane; Cellular Component	1 IPR007271; Nucleotide-sugar transporter		SPAC12G12.12 3e-16 COG0697 Permeases of the drug/metabolite transporter (DMT) superfamily GER Carbohydrate transport and metabolism ; Amino acid transport and metabolism ; General function prediction only ;	257 4 256 ref|XP_002181185.1| 473 2 291 0.42 0.59 0.15 294 234 1e-59 No definition line found predicted protein [Phaeodactylum tricornutum CCAP 1055/1] gb|EEC47108.1| predicted protein [Phaeodactylum tricornutum CCAP 1055/1]
Ahy156259	37.6397	99.3593	92.0875	80.4788	88.97	74.3049	60.5132	43.5946	57.1187	60.1296	56.9858	61.4206	122.081	82.5111						down	down	down			7 GO:0005215; transporter activity; Molecular Function GO:0006810; transport; Biological Process GO:0016020; membrane; Cellular Component GO:0016021; integral to membrane; Cellular Component GO:0022857; transmembrane transporter activity; Molecular Function GO:0022891; substrate-specific transmembrane transporter activity; Molecular Function GO:0055085; transmembrane transport; Biological Process	5 IPR003663; Sugar/inositol transporter IPR005828; General substrate transporter IPR005829; Sugar transporter, conserved site IPR016196; Major facilitator superfamily domain, general substrate transporter IPR020846; Major facilitator superfamily domain	K08139		509 1 504 ref|XP_003526585.1| 509 1 506 0.77 0.88 0 506 824 0.0 No definition line found PREDICTED: sugar transport protein 5-like [Glycine max]	1530 41 1142 ref|XM_003522752.1| 1547 44 1142 0.79 -- 0 1103 391 1e-104 No definition line found PREDICTED: Glycine max sugar transport protein 5-like (LOC100818222), mR	509 1 509 ppp:PHYPADRAFT_110047 527 1 507 0.48 0.66 0.01 512 492 1e-138 No definition line found hypothetical protein; K08139 MFS transporter, SP family, sugar:H+ symporter	spo:SPAPB1E7.05 5e-32 K08139 HXT MFS transporter, SP family, sugar:H+ symporter -- Environmental Information Processing; Membrane Transport; Transporters [BR:ko02000] Cellular Processes; Cell Growth and Death; Meiosis - yeast [PATH:ko04113]
Ahy123151	2.45239	3.41955	3.44297	5.79359	6.92077	2.66654	7.19099	2.05272	4.69651	3.0121	4.58469	7.37427	5.98813	8.40584						down					7 GO:0005215; transporter activity; Molecular Function GO:0006810; transport; Biological Process GO:0016020; membrane; Cellular Component GO:0016021; integral to membrane; Cellular Component GO:0022857; transmembrane transporter activity; Molecular Function GO:0022891; substrate-specific transmembrane transporter activity; Molecular Function GO:0055085; transmembrane transport; Biological Process	5 IPR003663; Sugar/inositol transporter IPR005828; General substrate transporter IPR005829; Sugar transporter, conserved site IPR016196; Major facilitator superfamily domain, general substrate transporter IPR020846; Major facilitator superfamily domain	K08150	CAC1345 2e-29 COG0477 Permeases of the major facilitator superfamily GEPR Carbohydrate transport and metabolism ; Amino acid transport and metabolism ; Inorganic ion transport and metabolism ; General function prediction only ;	391 1 390 ref|XP_003524869.1| 570 181 569 0.73 0.85 0.01 392 608 1e-171 No definition line found PREDICTED: probable inositol transporter 2-like [Glycine max]	1176 757 1150 dbj|AP004961.1| 86648 50266 50659 0.79 -- 0 394 147 3e-31 No definition line found Lotus japonicus genomic D, chromosome 6, clone: LjT21P04, TM0140, complete sequence	391 5 374 mdo:100019357 633 223 597 0.37 0.57 0.06 385 258 1e-67 No definition line found similar to solute carrier family 2 (facilitated glucose transporter), member 13 ; K08150 MFS transporter, SP family, solute carrier family 2 (facilitated glucose transporter), member 13	spo:SPAPB1E7.05 5e-32 K08150 SLC2A13 -- -- Environmental Information Processing; Membrane Transport; Transporters [BR:ko02000]
Ahy055965	1.28154	0.626867	2.07328	1.47857	1.0481	1.06649	1.04417	0.990799	0.18728	1.20179	2.11874	1.22163	1.45445	1.53829							down				7 GO:0005215; transporter activity; Molecular Function GO:0006810; transport; Biological Process GO:0016020; membrane; Cellular Component GO:0016021; integral to membrane; Cellular Component GO:0022857; transmembrane transporter activity; Molecular Function GO:0022891; substrate-specific transmembrane transporter activity; Molecular Function GO:0055085; transmembrane transport; Biological Process	5 IPR003663; Sugar/inositol transporter IPR005828; General substrate transporter IPR005829; Sugar transporter, conserved site IPR016196; Major facilitator superfamily domain, general substrate transporter IPR020846; Major facilitator superfamily domain	K08139		511 1 497 ref|XP_003533697.1| 512 1 499 0.75 0.87 0 499 780 0.0 No definition line found PREDICTED: sugar transport protein 10-like [Glycine max]	1536 68 155 ref|XM_003533649.1| 1539 71 158 0.86 -- 0 88 8 7e-11 No definition line found PREDICTED: Glycine max sugar transport protein 10-like (LOC100794726), mR	511 1 498 dpop:815115 519 1 504 0.57 0.73 0.01 504 551 1e-155 No definition line found estExt_fgenesh4_pg.C_LG_I0974; . ; K08139 MFS transporter, SP family, sugar:H+ symporter	spo:SPAPB1E7.05 5e-32 K08139 HXT MFS transporter, SP family, sugar:H+ symporter -- Environmental Information Processing; Membrane Transport; Transporters [BR:ko02000] Cellular Processes; Cell Growth and Death; Meiosis - yeast [PATH:ko04113]
Ahy150686	1.9462	3.17571	2.94321	2.79863	1.32255	2.3647	1.73682	2.16638	1.87875	2.58214	3.77091	0.999912	2.12457	1.12901									up		7 GO:0005215; transporter activity; Molecular Function GO:0006810; transport; Biological Process GO:0016020; membrane; Cellular Component GO:0016021; integral to membrane; Cellular Component GO:0022857; transmembrane transporter activity; Molecular Function GO:0022891; substrate-specific transmembrane transporter activity; Molecular Function GO:0055085; transmembrane transport; Biological Process	5 IPR003663; Sugar/inositol transporter IPR005828; General substrate transporter IPR005829; Sugar transporter, conserved site IPR016196; Major facilitator superfamily domain, general substrate transporter IPR020846; Major facilitator superfamily domain	K08139		541 12 468 ref|XP_003630746.1| 517 13 469 0.89 0.94 0 457 833 0.0 No definition line found Sugar transport protein [Medicago truncatula] gb|AET05222.1| Sugar transport protein [Medicago truncatula]	1623 33 1377 ref|NM_001249382.1| 1725 63 1407 0.83 -- 0 1345 959 0.0 No definition line found Glycine max monosaccharide transporter (MST1), mR emb|AJ563366.1| Glycine max mR for monosaccharide transporter (mst1 gene)	541 3 468 ppp:PHYPADRAFT_110047 527 4 465 0.51 0.69 0.01 467 481 1e-134 No definition line found hypothetical protein; K08139 MFS transporter, SP family, sugar:H+ symporter	spo:SPAPB1E7.05 5e-32 K08139 HXT MFS transporter, SP family, sugar:H+ symporter -- Environmental Information Processing; Membrane Transport; Transporters [BR:ko02000] Cellular Processes; Cell Growth and Death; Meiosis - yeast [PATH:ko04113]
Ahy077378	0	0	0	0	0	0.111041	0.576526	0	0.272988	0.118364	0.0576191	2.64701	0	0.0572014										up	6 GO:0005215; transporter activity; Molecular Function GO:0006810; transport; Biological Process GO:0016020; membrane; Cellular Component GO:0016021; integral to membrane; Cellular Component GO:0022857; transmembrane transporter activity; Molecular Function GO:0055085; transmembrane transport; Biological Process	4 IPR005828; General substrate transporter IPR005829; Sugar transporter, conserved site IPR016196; Major facilitator superfamily domain, general substrate transporter IPR020846; Major facilitator superfamily domain	K08137		280 1 252 ref|XP_004363238.1| 426 169 426 0.37 0.57 0.04 261 163 4e-38 No definition line found hypothetical protein DFA_03636 [Dictyostelium fasciculatum] gb|EGG25387.1| hypothetical protein DFA_03636 [Dictyostelium fasciculatum]		280 1 260 kpn:KPN_03376 464 173 455 0.29 0.5 0.08 284 122 7e-27 No definition line found galP; galactose-proton symport of transport system ; K08137 MFS transporter, SP family, galactose:H+ symporter	spo:SPAPB1E7.05 5e-32 K08137 galP MFS transporter, SP family, galactose:H+ symporter -- Environmental Information Processing; Membrane Transport; Transporters [BR:ko02000]
