# Supplementary material for: Dynamics in the resistant and susceptible peanut (Arachis hypogaea L.) root transcriptome on infection with the Ralstonia solanacearum
Source: BMC Genomics. 2014 Dec 7;15(1):1078. doi: 10.1186/1471-2164-15-1078 (PMC4300042; doi:10.1186/1471-2164-15-1078)
Supplement: Supplementary file 22 — Additional file 22: File S10: Defense-related DEGs. (XLSX 135 KB) [file 12864_2014_6894_MOESM22_ESM.xlsx]

## Sheet: LRR-RLK
GeneID	R6	R12	R24	R48	R72	RC1	RC2	S6	S12	S24	S48	S72	SC1	SC2	S6-VS-SC1.	S12-VS-SC1.	S24-VS-SC1.	S48-VS-SC2.	S72-VS-SC2.	S6-VS-SC1.LOG2(Ratio)	S12-VS-SC1.LOG2(Ratio)	S24-VS-SC1.LOG2(Ratio)	S48-VS-SC2.LOG2(Ratio)	S72-VS-SC2.LOG2(Ratio)	GO	IPR	KEGG	COG	Nr	Nt	KEGG_anno
Ahy024058	0.0400507	0.379907	0.079604	1.05107	2.84302	0.491379	2.31029	0.137738	0.0503345	0.072748	0.24081	2.85444	0.538204	2.29221	down	down	down	down		1.96623	3.41853	2.88717	3.25077		7 GO:0004672; protein kise activity; Molecular Function GO:0004674; protein serine/threonine kise activity; Molecular Function GO:0004713; protein tyrosine kise activity; Molecular Function GO:0005515; protein binding; Molecular Function GO:0005524; ATP binding; Molecular Function GO:0006468; protein phosphorylation; Biological Process GO:0016772; transferase activity, transferring phosphorus-con…	8 IPR000719; Protein kise, catalytic domain IPR001611; Leucine-rich repeat IPR002290; Serine/threonine- / dual-specificity protein kise, catalytic domain IPR003591; Leucine-rich repeat, typical subtype IPR008271; Serine/threonine-protein kise, active site IPR011009; Protein kise-like domain IPR013210; Leucine-rich repeat-containing N-termil, type 2 IPR020635; Tyrosine-protein kise, catalytic doma…	K01768	alr0124_1 2e-34 COG4886 Leucine-rich repeat (LRR) protein S Function unknown ;	1142 4 1142 ref|XP_003527668.1| 1133 3 1133 0.76 0.84 0.01 1144 1625 0.0 No definition line found PREDICTED: probable LRR receptor-like serine/threonine-protein kise At4g36180-like [Glycine max]	3429 550 629 ref|XM_003523507.1| 3393 523 605 0.85 -- 0.03 83 9 3e-06 No definition line found PREDICTED: Glycine max probable LRR receptor-like serine/threonine-protein kise At4g36180-like (LOC100784917), mR	spo:SPAPB1E7.05 5e-32 K01768 E4.6.1.1 adenylate cyclase 4.6.1.1 Metabolism; Nucleotide Metabolism; Purine metabolism [PATH:ko00230] Cellular Processes; Cell Growth and Death; Meiosis - yeast [PATH:ko04113]
Ahy107028	0.0707269	0.437538	0.210863	0.572091	1.72726	0.325403	1.6895	0.162157	0.0444436	0.173432	0.318941	2.21349	0.487722	1.4714		down		down			3.45601		2.20582		5 GO:0004672; protein kise activity; Molecular Function GO:0004713; protein tyrosine kise activity; Molecular Function GO:0005524; ATP binding; Molecular Function GO:0006468; protein phosphorylation; Biological Process GO:0016772; transferase activity, transferring phosphorus-containing groups; Molecular Function	8 IPR000719; Protein kise, catalytic domain IPR001245; Serine-threonine/tyrosine-protein kise catalytic domain IPR002290; Serine/threonine- / dual-specificity protein kise, catalytic domain IPR003591; Leucine-rich repeat, typical subtype IPR011009; Protein kise-like domain IPR013210; Leucine-rich repeat-containing N-termil, type 2 IPR013320; Concavalin A-like lectin/glucase, subgroup IPR020635; T…	K01768	alr0124_1 2e-22 COG4886 Leucine-rich repeat (LRR) protein S Function unknown ;	862 16 857 gb|ACI05081.1| 854 18 852 0.76 0.85 0.01 844 1246 0.0 No definition line found receptor-like protein kise RHG1 [Glycine max] gb|ACI15357.1| RHG1 [Glycine max] dbj|BAH56603.1| receptor-like kise [Glycine max]	2589 166 666 ref|NM_001248836.1| 2659 263 763 0.79 -- 0 501 176 7e-40 No definition line found Glycine max receptor-like kise RHG1 (LOC547641), mR gb|AF506517.2| Glycine max receptor-like kise RHG1 mR, complete cds	spo:SPAPB1E7.05 5e-32 K01768 E4.6.1.1 adenylate cyclase 4.6.1.1 Metabolism; Nucleotide Metabolism; Purine metabolism [PATH:ko00230] Cellular Processes; Cell Growth and Death; Meiosis - yeast [PATH:ko04113]
Ahy004214	0.095222	5.09547	0.141946	0.102697	0.232547	0.121695	0.202189	0.163738	5.3254	0.0778324	0.277848	0.158235	0.0505105	0.125379		up					-6.72016				5 GO:0004672; protein kise activity; Molecular Function GO:0004713; protein tyrosine kise activity; Molecular Function GO:0005524; ATP binding; Molecular Function GO:0006468; protein phosphorylation; Biological Process GO:0016772; transferase activity, transferring phosphorus-containing groups; Molecular Function	6 IPR000719; Protein kise, catalytic domain IPR002290; Serine/threonine- / dual-specificity protein kise, catalytic domain IPR011009; Protein kise-like domain IPR013210; Leucine-rich repeat-containing N-termil, type 2 IPR017441; Protein kise, ATP binding site IPR020635; Tyrosine-protein kise, catalytic domain	K00924		640 7 640 ref|XP_003518376.1| 669 34 669 0.73 0.83 0.04 649 929 0.0 No definition line found PREDICTED: probable ictive receptor kise At1g48480-like [Glycine max]	1923 1132 1858 ref|XM_003518328.1| 2224 1201 1927 0.84 -- 0 727 553 1e-153 No definition line found PREDICTED: Glycine max probable ictive receptor kise At1g48480-like (LOC100801103), mR	spo:SPAPB1E7.05 5e-32 K00924 E2.7.1.- -- -- Unclassified; Cellular Processes and Signaling; Signal transduction mechanisms
Ahy016046	0.130104	0.0459921	0.110825	0.280634	0.236031	0.494072	0.651173	0.170453	0	0.263328	0.433863	0.4324	0.591545	0.685233		down					9.20834				7 GO:0004672; protein kise activity; Molecular Function GO:0004674; protein serine/threonine kise activity; Molecular Function GO:0004713; protein tyrosine kise activity; Molecular Function GO:0005515; protein binding; Molecular Function GO:0005524; ATP binding; Molecular Function GO:0006468; protein phosphorylation; Biological Process GO:0016772; transferase activity, transferring phosphorus-con…	8 IPR000719; Protein kise, catalytic domain IPR001611; Leucine-rich repeat IPR002290; Serine/threonine- / dual-specificity protein kise, catalytic domain IPR003591; Leucine-rich repeat, typical subtype IPR008271; Serine/threonine-protein kise, active site IPR011009; Protein kise-like domain IPR020635; Tyrosine-protein kise, catalytic domain IPR024788; Malectin-like carbohydrate-binding domain	K04733		820 1 820 ref|XP_003547797.1| 904 90 904 0.8 0.89 0 820 1340 0.0 No definition line found PREDICTED: probable LRR receptor-like serine/threonine-protein kise At5g48740-like [Glycine max]	2463 4 2439 ref|XM_003547749.1| 2885 318 2741 0.82 -- 0 2436 1384 0.0 No definition line found PREDICTED: Glycine max probable LRR receptor-like serine/threonine-protein kise At5g48740-like (LOC100812804), mR	spo:SPAPB1E7.05 5e-32 K04733 IRAK4 interleukin-1 receptor-associated kinase 4 2.7.11.1 Metabolism; Enzyme Families; Protein kinases [BR:ko01001] Cellular Processes; Cell Growth and Death; Apoptosis [PATH:ko04210] Organismal Systems; Immune System; Toll-like receptor signaling pathway [PATH:ko04620] Organismal Systems; Nervous System; Neurotrophin signaling pathway [PATH:ko04722] Human Diseases; I…
Ahy023440	0.193769	0	0.192566	0.31347	0.165625	0.495279	0.231434	0.44426	0	0.211177	0.385499	0.0804989	0	0.5613	up					-8.79526					6 GO:0004672; protein kise activity; Molecular Function GO:0004674; protein serine/threonine kise activity; Molecular Function GO:0004713; protein tyrosine kise activity; Molecular Function GO:0005524; ATP binding; Molecular Function GO:0006468; protein phosphorylation; Biological Process GO:0016772; transferase activity, transferring phosphorus-containing groups; Molecular Function	8 IPR000719; Protein kise, catalytic domain IPR002290; Serine/threonine- / dual-specificity protein kise, catalytic domain IPR008271; Serine/threonine-protein kise, active site IPR011009; Protein kise-like domain IPR013210; Leucine-rich repeat-containing N-termil, type 2 IPR013320; Concavalin A-like lectin/glucase, subgroup IPR017441; Protein kise, ATP binding site IPR020635; Tyrosine-protein kis…	K04730		629 19 629 ref|XP_003517653.1| 623 19 623 0.89 0.94 0 611 1103 0.0 No definition line found PREDICTED: protein NSP-INTERACTING KISE 3-like [Glycine max]	1890 61 1883 ref|XM_003517605.1| 2730 583 2387 0.86 -- 0 1823 1671 0.0 No definition line found PREDICTED: Glycine max protein NSP-INTERACTING KISE 3-like (LOC100806943), mR	spo:SPAPB1E7.05 5e-32 K04730 IRAK1 interleukin-1 receptor-associated kinase 1 2.7.11.1 Metabolism; Enzyme Families; Protein kinases [BR:ko01001] Cellular Processes; Cell Growth and Death; Apoptosis [PATH:ko04210] Organismal Systems; Immune System; Toll-like receptor signaling pathway [PATH:ko04620] Organismal Systems; Nervous System; Neurotrophin signaling pathway [PATH:ko04722] Human Diseases; I…
Ahy117644	0.195319	0.0302076	0.0485266	0.552961	1.12095	0.0499241	0.699857	0.223907	0.0306839	0.106433	0.0518111	1.51467	0.492134	1.00299		down		down			4.0035		4.27491		7 GO:0004672; protein kise activity; Molecular Function GO:0004674; protein serine/threonine kise activity; Molecular Function GO:0004713; protein tyrosine kise activity; Molecular Function GO:0005515; protein binding; Molecular Function GO:0005524; ATP binding; Molecular Function GO:0006468; protein phosphorylation; Biological Process GO:0016772; transferase activity, transferring phosphorus-con…	7 IPR000719; Protein kise, catalytic domain IPR001611; Leucine-rich repeat IPR002290; Serine/threonine- / dual-specificity protein kise, catalytic domain IPR008271; Serine/threonine-protein kise, active site IPR011009; Protein kise-like domain IPR017441; Protein kise, ATP binding site IPR020635; Tyrosine-protein kise, catalytic domain	K00924	CAC0404_1 1e-21 COG0515 Serine/threonine protein kise RTKL General function prediction only ; Sigl transduction mechanisms ; Transcription ; Replication, recombition and repair ;	625 1 254 ref|XP_003536949.1| 1015 79 331 0.29 0.48 0 254 117 9e-24 No definition line found PREDICTED: leucine-rich repeat receptor-like protein kise PXL2-like [Glycine max]	1875 1 1874 ref|XM_003536901.1| 3266 1024 2894 0.83 -- 0 1874 1213 0.0 No definition line found PREDICTED: Glycine max leucine-rich repeat receptor-like protein kise PXL2-like (LOC100788430), mR	spo:SPAPB1E7.05 5e-32 K00924 E2.7.1.- -- -- Unclassified; Cellular Processes and Signaling; Signal transduction mechanisms
Ahy149238	0.376257	0.137934	0.263129	0.72141	1.07543	0.655396	1.74579	0.447302	0.0875682	0.425247	0.916749	1.26593	0.650501	0.998178		down					2.89307				7 GO:0004672; protein kise activity; Molecular Function GO:0004674; protein serine/threonine kise activity; Molecular Function GO:0004713; protein tyrosine kise activity; Molecular Function GO:0005515; protein binding; Molecular Function GO:0005524; ATP binding; Molecular Function GO:0006468; protein phosphorylation; Biological Process GO:0016772; transferase activity, transferring phosphorus-con…	9 IPR000719; Protein kise, catalytic domain IPR001611; Leucine-rich repeat IPR002290; Serine/threonine- / dual-specificity protein kise, catalytic domain IPR003591; Leucine-rich repeat, typical subtype IPR008271; Serine/threonine-protein kise, active site IPR011009; Protein kise-like domain IPR013210; Leucine-rich repeat-containing N-termil, type 2 IPR017441; Protein kise, ATP binding site IPR020…	K00924	alr0124_1 2e-31 COG4886 Leucine-rich repeat (LRR) protein S Function unknown ;	1094 1 1092 ref|XP_003590907.1| 2047 966 2042 0.71 0.82 0.03 1102 1525 0.0 No definition line found Pentatricopeptide repeat-containing protein [Medicago truncatula] gb|AES61158.1| Pentatricopeptide repeat-containing protein [Medicago truncatula]	3285 2322 2486 dbj|AP009861.1| 68869 20400 20564 0.83 -- 0 165 113 1e-20 No definition line found Lotus japonicus genomic D, clone: LjT24E04, TM1783b, complete sequence	spo:SPAPB1E7.05 5e-32 K00924 E2.7.1.- -- -- Unclassified; Cellular Processes and Signaling; Signal transduction mechanisms
Ahy145337	0.378602	0.224032	0.359892	0.248544	0.707526	0.420746	0.699046	0.452886	0.103438	0.430555	0.331854	0.419428	0.646147	0.814951		down					2.64309				6 GO:0004672; protein kise activity; Molecular Function GO:0004674; protein serine/threonine kise activity; Molecular Function GO:0004713; protein tyrosine kise activity; Molecular Function GO:0005524; ATP binding; Molecular Function GO:0006468; protein phosphorylation; Biological Process GO:0016772; transferase activity, transferring phosphorus-containing groups; Molecular Function	8 IPR000719; Protein kise, catalytic domain IPR002290; Serine/threonine- / dual-specificity protein kise, catalytic domain IPR003591; Leucine-rich repeat, typical subtype IPR008271; Serine/threonine-protein kise, active site IPR011009; Protein kise-like domain IPR013210; Leucine-rich repeat-containing N-termil, type 2 IPR017441; Protein kise, ATP binding site IPR020635; Tyrosine-protein kise, cat…	K00924	BH2504_1 4e-19 COG0515 Serine/threonine protein kise RTKL General function prediction only ; Sigl transduction mechanisms ; Transcription ; Replication, recombition and repair ;	926 13 926 ref|XP_003529231.1| 932 6 932 0.65 0.75 0.02 933 1162 0.0 No definition line found PREDICTED: probable receptor protein kise TMK1-like [Glycine max]	2781 1900 2393 ref|XM_003529183.1| 3144 2269 2762 0.83 -- 0 494 337 4e-88 No definition line found PREDICTED: Glycine max probable receptor protein kise TMK1-like (LOC100776064), mR	spo:SPAPB1E7.05 5e-32 K00924 E2.7.1.- -- -- Unclassified; Cellular Processes and Signaling; Signal transduction mechanisms
Ahy012363	0.4195	0.994809	0.416895	1.05567	0.819589	0.804189	1.48457	0.520975	0.680985	0.457188	0.315288	0.852016	1.0199	1.15995				down					1.87932		6 GO:0004672; protein kise activity; Molecular Function GO:0004713; protein tyrosine kise activity; Molecular Function GO:0005515; protein binding; Molecular Function GO:0005524; ATP binding; Molecular Function GO:0006468; protein phosphorylation; Biological Process GO:0016772; transferase activity, transferring phosphorus-containing groups; Molecular Function	6 IPR000719; Protein kise, catalytic domain IPR001611; Leucine-rich repeat IPR002290; Serine/threonine- / dual-specificity protein kise, catalytic domain IPR003591; Leucine-rich repeat, typical subtype IPR011009; Protein kise-like domain IPR020635; Tyrosine-protein kise, catalytic domain	K04730	MA2301_1 2e-12 COG4886 Leucine-rich repeat (LRR) protein S Function unknown ;	872 481 865 ref|XP_003546650.1| 388 1 385 0.82 0.89 0 385 672 0.0 No definition line found PREDICTED: probable ictive leucine-rich repeat receptor-like protein kise At3g03770-like [Glycine max]	2619 1555 2570 ref|XM_003546602.1| 1414 145 1160 0.86 -- 0 1016 920 0.0 No definition line found PREDICTED: Glycine max probable ictive leucine-rich repeat receptor-like protein kise At3g03770-like (LOC100797327), mR	spo:SPAPB1E7.05 5e-32 K04730 IRAK1 interleukin-1 receptor-associated kinase 1 2.7.11.1 Metabolism; Enzyme Families; Protein kinases [BR:ko01001] Cellular Processes; Cell Growth and Death; Apoptosis [PATH:ko04210] Organismal Systems; Immune System; Toll-like receptor signaling pathway [PATH:ko04620] Organismal Systems; Nervous System; Neurotrophin signaling pathway [PATH:ko04722] Human Diseases; I…
Ahy148499	0.582657	0.93522	1.37717	2.83627	2.70744	2.27015	2.97592	0.685989	0.732265	1.66474	2.10533	3.48912	2.28879	4.34601	down	down		down		1.73833	1.64415		1.04565		6 GO:0004672; protein kise activity; Molecular Function GO:0004674; protein serine/threonine kise activity; Molecular Function GO:0004713; protein tyrosine kise activity; Molecular Function GO:0005524; ATP binding; Molecular Function GO:0006468; protein phosphorylation; Biological Process GO:0016772; transferase activity, transferring phosphorus-containing groups; Molecular Function	10 IPR000719; Protein kise, catalytic domain IPR001245; Serine-threonine/tyrosine-protein kise catalytic domain IPR002290; Serine/threonine- / dual-specificity protein kise, catalytic domain IPR003591; Leucine-rich repeat, typical subtype IPR008271; Serine/threonine-protein kise, active site IPR011009; Protein kise-like domain IPR013210; Leucine-rich repeat-containing N-termil, type 2 IPR013320; …	K00924		968 23 968 ref|XP_003539849.1| 933 1 933 0.7 0.83 0.01 948 1349 0.0 No definition line found PREDICTED: probable receptor protein kise TMK1-like [Glycine max]	2907 95 1337 ref|XM_003539106.1| 2979 23 1256 0.79 -- 0 1243 414 1e-111 No definition line found PREDICTED: Glycine max probable receptor protein kise TMK1-like (LOC100814501), mR	spo:SPAPB1E7.05 5e-32 K00924 E2.7.1.- -- -- Unclassified; Cellular Processes and Signaling; Signal transduction mechanisms
Ahy012474	0.72846	1.02779	0.39372	1.68155	1.68538	1.72476	4.64031	1.78736	0.578214	1.51817	1.15262	2.49182	2.56252	3.68858		down		down			2.14789		1.67815		7 GO:0004672; protein kise activity; Molecular Function GO:0004674; protein serine/threonine kise activity; Molecular Function GO:0004713; protein tyrosine kise activity; Molecular Function GO:0005515; protein binding; Molecular Function GO:0005524; ATP binding; Molecular Function GO:0006468; protein phosphorylation; Biological Process GO:0016772; transferase activity, transferring phosphorus-con…	9 IPR000719; Protein kise, catalytic domain IPR001611; Leucine-rich repeat IPR002290; Serine/threonine- / dual-specificity protein kise, catalytic domain IPR003591; Leucine-rich repeat, typical subtype IPR008271; Serine/threonine-protein kise, active site IPR011009; Protein kise-like domain IPR013210; Leucine-rich repeat-containing N-termil, type 2 IPR017441; Protein kise, ATP binding site IPR020…	K00924	alr0124_1 9e-28 COG4886 Leucine-rich repeat (LRR) protein S Function unknown ;	1193 36 1192 ref|XP_003526839.1| 1184 29 1180 0.69 0.81 0.01 1166 1607 0.0 No definition line found PREDICTED: brassinosteroid LRR receptor kise-like [Glycine max]	3582 1609 1706 dbj|AB104529.1| 3901 1642 1739 0.84 -- 0 98 8 3e-09 No definition line found Pisum sativum LKA mR for brassinosteroid receptor, complete cds	spo:SPAPB1E7.05 5e-32 K00924 E2.7.1.- -- -- Unclassified; Cellular Processes and Signaling; Signal transduction mechanisms
Ahy080897	0.778096	0.445698	0.887821	0.652692	0.886776	1.5616	1.31561	0.611172	0.325962	0.518222	0.550401	1.06952	2.00256	1.68477	down	down	down	down		1.71219	2.61907	1.9502	1.614		7 GO:0004672; protein kise activity; Molecular Function GO:0004674; protein serine/threonine kise activity; Molecular Function GO:0004713; protein tyrosine kise activity; Molecular Function GO:0005515; protein binding; Molecular Function GO:0005524; ATP binding; Molecular Function GO:0006468; protein phosphorylation; Biological Process GO:0016772; transferase activity, transferring phosphorus-con…	8 IPR000719; Protein kise, catalytic domain IPR001611; Leucine-rich repeat IPR002290; Serine/threonine- / dual-specificity protein kise, catalytic domain IPR003591; Leucine-rich repeat, typical subtype IPR008271; Serine/threonine-protein kise, active site IPR011009; Protein kise-like domain IPR013210; Leucine-rich repeat-containing N-termil, type 2 IPR020635; Tyrosine-protein kise, catalytic doma…	K00924	alr0124_1 6e-28 COG4886 Leucine-rich repeat (LRR) protein S Function unknown ;	1059 1 1058 ref|XP_003524106.1| 1214 1 1059 0.49 0.65 0.02 1073 919 0.0 No definition line found PREDICTED: probable LRR receptor-like serine/threonine-protein kise At3g47570-like [Glycine max]	3175 3112 3169 gb|AC254430.2| 103573 24402 24345 0.89 -- 0 58 9 6e-07 No definition line found Solanum lycopersicum strain Heinz 1706 chromosome 6 clone sle-49j16 map 6, complete sequence	spo:SPAPB1E7.05 5e-32 K00924 E2.7.1.- -- -- Unclassified; Cellular Processes and Signaling; Signal transduction mechanisms
Ahy160588	0.804445	0.0466551	0.424708	0.325348	0.221016	0.462641	0.146791	0.734867	0.0631876	0.273974	0.160042	0.0835491	0.373378	0.185363		down					2.56292				6 GO:0004672; protein kise activity; Molecular Function GO:0004713; protein tyrosine kise activity; Molecular Function GO:0005515; protein binding; Molecular Function GO:0005524; ATP binding; Molecular Function GO:0006468; protein phosphorylation; Biological Process GO:0016772; transferase activity, transferring phosphorus-containing groups; Molecular Function	9 IPR000719; Protein kise, catalytic domain IPR001611; Leucine-rich repeat IPR002290; Serine/threonine- / dual-specificity protein kise, catalytic domain IPR003591; Leucine-rich repeat, typical subtype IPR008266; Tyrosine-protein kise, active site IPR011009; Protein kise-like domain IPR013210; Leucine-rich repeat-containing N-termil, type 2 IPR013320; Concavalin A-like lectin/glucase, subgroup IP…	K01768	alr0124_1 1e-37 COG4886 Leucine-rich repeat (LRR) protein S Function unknown ;	1213 18 1213 gb|EMJ02778.1| 1214 13 1213 0.6 0.75 0.01 1207 1398 0.0 No definition line found hypothetical protein PRUPE_ppa019080mg [Prunus persica]	3642 3290 3386 dbj|AP010653.1| 83037 79186 79090 0.85 -- 0 97 8 4e-11 No definition line found Lotus japonicus genomic D, chromosome 1, clone: LjT06I08c, TM0082c, complete sequence	spo:SPAPB1E7.05 5e-32 K01768 E4.6.1.1 adenylate cyclase 4.6.1.1 Metabolism; Nucleotide Metabolism; Purine metabolism [PATH:ko00230] Cellular Processes; Cell Growth and Death; Meiosis - yeast [PATH:ko04113]
Ahy093142	0.870049	1.15928	0.598601	1.53384	2.33728	1.30011	2.11387	0.997392	0.546725	0.838804	0.65687	2.15017	1.17154	2.32644				down					1.82445		6 GO:0004672; protein kise activity; Molecular Function GO:0004713; protein tyrosine kise activity; Molecular Function GO:0005515; protein binding; Molecular Function GO:0005524; ATP binding; Molecular Function GO:0006468; protein phosphorylation; Biological Process GO:0016772; transferase activity, transferring phosphorus-containing groups; Molecular Function	8 IPR000719; Protein kise, catalytic domain IPR001245; Serine-threonine/tyrosine-protein kise catalytic domain IPR001611; Leucine-rich repeat IPR002290; Serine/threonine- / dual-specificity protein kise, catalytic domain IPR003591; Leucine-rich repeat, typical subtype IPR011009; Protein kise-like domain IPR013210; Leucine-rich repeat-containing N-termil, type 2 IPR020635; Tyrosine-protein kise, c…	K01768	ECU09g0200 3e-16 COG4886 Leucine-rich repeat (LRR) protein S Function unknown ;		2736 1 2736 ref|XM_003518417.1| 3319 308 3046 0.8 -- 0 2746 1271 0.0 No definition line found PREDICTED: Glycine max probable ictive receptor kise At5g10020-like (LOC100809980), mR	spo:SPAPB1E7.05 5e-32 K01768 E4.6.1.1 adenylate cyclase 4.6.1.1 Metabolism; Nucleotide Metabolism; Purine metabolism [PATH:ko00230] Cellular Processes; Cell Growth and Death; Meiosis - yeast [PATH:ko04113]
Ahy120729	0.890333	0.887379	0.81107	0.426766	0.797256	1.26428	0.813958	0.765484	0.435144	1.59025	1.18086	0.602763	0.629703	0.781536			up					-1.33651			5 GO:0004672; protein kise activity; Molecular Function GO:0004713; protein tyrosine kise activity; Molecular Function GO:0005524; ATP binding; Molecular Function GO:0006468; protein phosphorylation; Biological Process GO:0016772; transferase activity, transferring phosphorus-containing groups; Molecular Function	5 IPR000719; Protein kise, catalytic domain IPR002290; Serine/threonine- / dual-specificity protein kise, catalytic domain IPR011009; Protein kise-like domain IPR013210; Leucine-rich repeat-containing N-termil, type 2 IPR020635; Tyrosine-protein kise, catalytic domain	K04730		616 25 616 ref|XP_003608312.1| 592 4 592 0.57 0.72 0 593 687 0.0 No definition line found Receptor-like-kise [Medicago truncatula] gb|AES90509.1| Receptor-like-kise [Medicago truncatula]	1851 997 1730 ref|XM_003532530.1| 1934 985 1721 0.78 -- 0 738 159 1e-34 No definition line found PREDICTED: Glycine max probably ictive leucine-rich repeat receptor-like protein kise At5g48380-like (LOC100819209), mR	spo:SPAPB1E7.05 5e-32 K04730 IRAK1 interleukin-1 receptor-associated kinase 1 2.7.11.1 Metabolism; Enzyme Families; Protein kinases [BR:ko01001] Cellular Processes; Cell Growth and Death; Apoptosis [PATH:ko04210] Organismal Systems; Immune System; Toll-like receptor signaling pathway [PATH:ko04620] Organismal Systems; Nervous System; Neurotrophin signaling pathway [PATH:ko04722] Human Diseases; I…
Ahy017681	1.27284	1.02548	0.617761	2.82533	14.0677	1.90665	6.631	1.13677	0.148806	0.387124	0.706686	12.4449	2.43379	6.18935	down	down	down	down	up	1.09826	4.03169	2.65234	3.13065	-1.0077	7 GO:0004672; protein kise activity; Molecular Function GO:0004674; protein serine/threonine kise activity; Molecular Function GO:0004713; protein tyrosine kise activity; Molecular Function GO:0005515; protein binding; Molecular Function GO:0005524; ATP binding; Molecular Function GO:0006468; protein phosphorylation; Biological Process GO:0016772; transferase activity, transferring phosphorus-con…	9 IPR000719; Protein kise, catalytic domain IPR001611; Leucine-rich repeat IPR002290; Serine/threonine- / dual-specificity protein kise, catalytic domain IPR003591; Leucine-rich repeat, typical subtype IPR008271; Serine/threonine-protein kise, active site IPR011009; Protein kise-like domain IPR013210; Leucine-rich repeat-containing N-termil, type 2 IPR017441; Protein kise, ATP binding site IPR020…	K00924	alr0124_1 8e-35 COG4886 Leucine-rich repeat (LRR) protein S Function unknown ;	1030 1 1030 ref|XP_003590988.1| 1018 1 1018 0.81 0.9 0.01 1031 1694 0.0 No definition line found Receptor-like protein kise [Medicago truncatula] gb|AES61239.1| Receptor-like protein kise [Medicago truncatula]	3093 211 3008 ref|XM_003535325.1| 3213 235 3017 0.82 -- 0 2799 1665 0.0 No definition line found PREDICTED: Glycine max leucine-rich repeat receptor-like protein kise PXL1-like (LOC100793873), mR	spo:SPAPB1E7.05 5e-32 K00924 E2.7.1.- -- -- Unclassified; Cellular Processes and Signaling; Signal transduction mechanisms
Ahy148308	1.79662	1.80795	2.38062	4.28868	7.69885	3.40436	7.17191	1.9772	2.559	2.40185	3.71096	8.59834	5.03194	9.05875	down		down	down		1.34766		1.06697	1.28752		5 GO:0004672; protein kise activity; Molecular Function GO:0004713; protein tyrosine kise activity; Molecular Function GO:0005524; ATP binding; Molecular Function GO:0006468; protein phosphorylation; Biological Process GO:0016772; transferase activity, transferring phosphorus-containing groups; Molecular Function	6 IPR000719; Protein kise, catalytic domain IPR002290; Serine/threonine- / dual-specificity protein kise, catalytic domain IPR011009; Protein kise-like domain IPR013210; Leucine-rich repeat-containing N-termil, type 2 IPR017441; Protein kise, ATP binding site IPR020635; Tyrosine-protein kise, catalytic domain	K00924		636 4 636 ref|XP_003518282.1| 648 3 648 0.75 0.83 0.02 646 969 0.0 No definition line found PREDICTED: probable ictive receptor kise At5g58300-like [Glycine max]	1911 261 1795 ref|XM_003526742.1| 2312 405 1936 0.8 -- 0 1539 662 0.0 No definition line found PREDICTED: Glycine max probable ictive receptor kise At5g58300-like, transcript variant 2 (LOC100818444), mR	spo:SPAPB1E7.05 5e-32 K00924 E2.7.1.- -- -- Unclassified; Cellular Processes and Signaling; Signal transduction mechanisms
Ahy017554	2.30248	1.07935	4.43425	6.92527	5.47635	2.92433	11.7821	5.1806	1.0065	7.90207	7.01052	7.30375	9.66461	11.4338		down					3.26336				7 GO:0004672; protein kise activity; Molecular Function GO:0004674; protein serine/threonine kise activity; Molecular Function GO:0004713; protein tyrosine kise activity; Molecular Function GO:0005515; protein binding; Molecular Function GO:0005524; ATP binding; Molecular Function GO:0006468; protein phosphorylation; Biological Process GO:0016772; transferase activity, transferring phosphorus-con…	9 IPR000719; Protein kise, catalytic domain IPR001611; Leucine-rich repeat IPR002290; Serine/threonine- / dual-specificity protein kise, catalytic domain IPR003591; Leucine-rich repeat, typical subtype IPR008271; Serine/threonine-protein kise, active site IPR011009; Protein kise-like domain IPR013210; Leucine-rich repeat-containing N-termil, type 2 IPR017441; Protein kise, ATP binding site IPR020…	K00924	alr0124_1 3e-35 COG4886 Leucine-rich repeat (LRR) protein S Function unknown ;	1066 1 1064 ref|XP_003545087.1| 1093 1 1061 0.73 0.83 0.02 1075 1517 0.0 No definition line found PREDICTED: probable LRR receptor-like serine/threonine-protein kise At4g26540-like [Glycine max]	3201 2275 3149 ref|XM_003545039.1| 3540 2275 3143 0.8 -- 0.03 888 389 1e-103 No definition line found PREDICTED: Glycine max probable LRR receptor-like serine/threonine-protein kise At4g26540-like (LOC100813139), mR	spo:SPAPB1E7.05 5e-32 K00924 E2.7.1.- -- -- Unclassified; Cellular Processes and Signaling; Signal transduction mechanisms
Ahy130458	2.34576	2.90232	1.93089	4.34428	7.70775	4.11835	10.2133	3.23235	2.14406	4.51908	3.41921	10.6311	5.83192	11.4562		down		down			1.44363		1.74439		6 GO:0004672; protein kise activity; Molecular Function GO:0004713; protein tyrosine kise activity; Molecular Function GO:0005515; protein binding; Molecular Function GO:0005524; ATP binding; Molecular Function GO:0006468; protein phosphorylation; Biological Process GO:0016772; transferase activity, transferring phosphorus-containing groups; Molecular Function	6 IPR000719; Protein kise, catalytic domain IPR001611; Leucine-rich repeat IPR002290; Serine/threonine- / dual-specificity protein kise, catalytic domain IPR011009; Protein kise-like domain IPR013210; Leucine-rich repeat-containing N-termil, type 2 IPR020635; Tyrosine-protein kise, catalytic domain	K00924		643 16 643 ref|XP_003530064.1| 684 22 682 0.63 0.74 0.06 667 780 0.0 No definition line found PREDICTED: probable ictive receptor kise At1g48480-like [Glycine max]	1932 301 395 ref|XM_003530016.1| 2228 310 404 0.85 -- 0 95 8 4e-10 No definition line found PREDICTED: Glycine max probable ictive receptor kise At1g48480-like (LOC100781597), mR	spo:SPAPB1E7.05 5e-32 K00924 E2.7.1.- -- -- Unclassified; Cellular Processes and Signaling; Signal transduction mechanisms
Ahy107242	2.53018	1.29092	4.69194	4.05099	5.07068	2.77356	4.09856	3.10982	0.68842	4.46315	3.84708	5.57713	4.04023	5.11058		down					2.55308				7 GO:0004672; protein kise activity; Molecular Function GO:0004674; protein serine/threonine kise activity; Molecular Function GO:0004713; protein tyrosine kise activity; Molecular Function GO:0005515; protein binding; Molecular Function GO:0005524; ATP binding; Molecular Function GO:0006468; protein phosphorylation; Biological Process GO:0016772; transferase activity, transferring phosphorus-con…	8 IPR000719; Protein kise, catalytic domain IPR001611; Leucine-rich repeat IPR002290; Serine/threonine- / dual-specificity protein kise, catalytic domain IPR008271; Serine/threonine-protein kise, active site IPR011009; Protein kise-like domain IPR013210; Leucine-rich repeat-containing N-termil, type 2 IPR017441; Protein kise, ATP binding site IPR020635; Tyrosine-protein kise, catalytic domain	K04730	ECU01g0630 4e-20 COG0515 Serine/threonine protein kise RTKL General function prediction only ; Sigl transduction mechanisms ; Transcription ; Replication, recombition and repair ;	584 19 583 ref|NP_001239788.1| 590 28 587 0.92 0.96 0 565 1067 0.0 No definition line found LRR receptor-like serine/threonine-protein kise FEI 1 precursor [Glycine max] gb|ACM89552.1| leucine-rich repeat transmembrane protein kise [Glycine max]	1755 1 1749 ref|NM_001252859.1| 1773 27 1761 0.88 -- 0 1750 1832 0.0 No definition line found Glycine max LRR receptor-like serine/threonine-protein kise FEI 1 (LOC100819230), mR gb|FJ014799.1| Glycine max clone cw116 leucine-rich repeat transmembrane protein kise mR, complete cds	spo:SPAPB1E7.05 5e-32 K04730 IRAK1 interleukin-1 receptor-associated kinase 1 2.7.11.1 Metabolism; Enzyme Families; Protein kinases [BR:ko01001] Cellular Processes; Cell Growth and Death; Apoptosis [PATH:ko04210] Organismal Systems; Immune System; Toll-like receptor signaling pathway [PATH:ko04620] Organismal Systems; Nervous System; Neurotrophin signaling pathway [PATH:ko04722] Human Diseases; I…
Ahy023901	2.63246	3.79067	4.46364	6.51229	7.26427	4.82028	7.24754	4.05777	1.92522	4.11703	5.09715	6.87065	7.11604	8.91411		down					1.88605				7 GO:0004672; protein kise activity; Molecular Function GO:0004674; protein serine/threonine kise activity; Molecular Function GO:0004713; protein tyrosine kise activity; Molecular Function GO:0005515; protein binding; Molecular Function GO:0005524; ATP binding; Molecular Function GO:0006468; protein phosphorylation; Biological Process GO:0016772; transferase activity, transferring phosphorus-con…	9 IPR000719; Protein kise, catalytic domain IPR001611; Leucine-rich repeat IPR002290; Serine/threonine- / dual-specificity protein kise, catalytic domain IPR003591; Leucine-rich repeat, typical subtype IPR008271; Serine/threonine-protein kise, active site IPR011009; Protein kise-like domain IPR013210; Leucine-rich repeat-containing N-termil, type 2 IPR017441; Protein kise, ATP binding site IPR020…	K00924	alr0124_1 3e-43 COG4886 Leucine-rich repeat (LRR) protein S Function unknown ;	1025 5 1007 ref|XP_003523393.1| 1089 35 1035 0.76 0.87 0 1004 1503 0.0 No definition line found PREDICTED: LRR receptor-like serine/threonine-protein kise RCH1-like [Glycine max]	3078 199 2780 ref|XM_003523345.1| 3461 289 2867 0.82 -- 0 2582 1554 0.0 No definition line found PREDICTED: Glycine max LRR receptor-like serine/threonine-protein kise RCH1-like (LOC100780101), mR	spo:SPAPB1E7.05 5e-32 K00924 E2.7.1.- -- -- Unclassified; Cellular Processes and Signaling; Signal transduction mechanisms
Ahy124361	2.64766	0.969186	1.29226	1.63896	2.17319	2.9793	1.82961	2.64007	1.06322	2.39038	3.55736	1.85709	3.17456	1.96382		down					1.57811				7 GO:0004672; protein kise activity; Molecular Function GO:0004674; protein serine/threonine kise activity; Molecular Function GO:0004713; protein tyrosine kise activity; Molecular Function GO:0005515; protein binding; Molecular Function GO:0005524; ATP binding; Molecular Function GO:0006468; protein phosphorylation; Biological Process GO:0016772; transferase activity, transferring phosphorus-con…	9 IPR000719; Protein kise, catalytic domain IPR001611; Leucine-rich repeat IPR002290; Serine/threonine- / dual-specificity protein kise, catalytic domain IPR003591; Leucine-rich repeat, typical subtype IPR008271; Serine/threonine-protein kise, active site IPR011009; Protein kise-like domain IPR013210; Leucine-rich repeat-containing N-termil, type 2 IPR017441; Protein kise, ATP binding site IPR020…	K00924	alr0124_1 4e-25 COG4886 Leucine-rich repeat (LRR) protein S Function unknown ;	974 1 962 ref|XP_003518225.1| 973 11 969 0.77 0.86 0 965 1457 0.0 No definition line found PREDICTED: putative leucine-rich repeat receptor-like serine/threonine-protein kise At2g24130-like [Glycine max]	2922 79 2879 ref|XM_003518177.1| 2922 109 2900 0.82 -- 0 2810 1592 0.0 No definition line found PREDICTED: Glycine max putative leucine-rich repeat receptor-like serine/threonine-protein kise At2g24130-like (LOC100792446), mR	spo:SPAPB1E7.05 5e-32 K00924 E2.7.1.- -- -- Unclassified; Cellular Processes and Signaling; Signal transduction mechanisms
Ahy138440	2.72575	4.87802	1.66883	6.87684	8.29711	2.71218	7.77722	4.07327	3.97618	3.18281	1.75596	7.63006	2.37536	5.99876				down					1.77241		6 GO:0004672; protein kise activity; Molecular Function GO:0004713; protein tyrosine kise activity; Molecular Function GO:0005515; protein binding; Molecular Function GO:0005524; ATP binding; Molecular Function GO:0006468; protein phosphorylation; Biological Process GO:0016772; transferase activity, transferring phosphorus-containing groups; Molecular Function	5 IPR000719; Protein kise, catalytic domain IPR001611; Leucine-rich repeat IPR002290; Serine/threonine- / dual-specificity protein kise, catalytic domain IPR011009; Protein kise-like domain IPR020635; Tyrosine-protein kise, catalytic domain	K01768		626 1 625 ref|XP_003523606.1| 652 37 646 0.77 0.87 0.02 626 946 0.0 No definition line found PREDICTED: probable ictive receptor kise At5g67200-like [Glycine max]	1881 184 368 ref|XM_003523558.1| 2200 286 470 0.82 -- 0 185 105 2e-18 No definition line found PREDICTED: Glycine max probable ictive receptor kise At5g67200-like (LOC100817172), mR	spo:SPAPB1E7.05 5e-32 K01768 E4.6.1.1 adenylate cyclase 4.6.1.1 Metabolism; Nucleotide Metabolism; Purine metabolism [PATH:ko00230] Cellular Processes; Cell Growth and Death; Meiosis - yeast [PATH:ko04113]
Ahy159187	2.91941	4.11374	3.53258	10.1308	29.3769	5.90057	22.0262	4.95808	2.59889	4.40428	3.94377	27.5507	9.93685	21.8538	down	down	down	down		1.00301	1.93489	1.17388	2.47024		7 GO:0004672; protein kise activity; Molecular Function GO:0004674; protein serine/threonine kise activity; Molecular Function GO:0004713; protein tyrosine kise activity; Molecular Function GO:0005515; protein binding; Molecular Function GO:0005524; ATP binding; Molecular Function GO:0006468; protein phosphorylation; Biological Process GO:0016772; transferase activity, transferring phosphorus-con…	9 IPR000719; Protein kise, catalytic domain IPR001611; Leucine-rich repeat IPR002290; Serine/threonine- / dual-specificity protein kise, catalytic domain IPR003591; Leucine-rich repeat, typical subtype IPR008271; Serine/threonine-protein kise, active site IPR011009; Protein kise-like domain IPR013210; Leucine-rich repeat-containing N-termil, type 2 IPR017441; Protein kise, ATP binding site IPR020…	K00924	alr0124_1 1e-36 COG4886 Leucine-rich repeat (LRR) protein S Function unknown ;	1128 1 1126 ref|XP_003549611.1| 1122 1 1121 0.8 0.88 0.01 1132 1675 0.0 No definition line found PREDICTED: probable LRR receptor-like serine/threonine-protein kise At4g26540-like [Glycine max]	3387 85 499 ref|XM_003549563.1| 3529 85 499 0.79 -- 0 415 141 5e-29 No definition line found PREDICTED: Glycine max probable LRR receptor-like serine/threonine-protein kise At4g26540-like (LOC100778064), mR	spo:SPAPB1E7.05 5e-32 K00924 E2.7.1.- -- -- Unclassified; Cellular Processes and Signaling; Signal transduction mechanisms
Ahy020449	3.05186	1.29342	0.904847	3.49146	8.21904	3.25817	6.94558	3.2666	0.550954	2.03973	0.876638	6.64983	2.93363	5.66572		down		down			2.41268		2.69221		5 GO:0004672; protein kise activity; Molecular Function GO:0004713; protein tyrosine kise activity; Molecular Function GO:0005524; ATP binding; Molecular Function GO:0006468; protein phosphorylation; Biological Process GO:0016772; transferase activity, transferring phosphorus-containing groups; Molecular Function	6 IPR000719; Protein kise, catalytic domain IPR002290; Serine/threonine- / dual-specificity protein kise, catalytic domain IPR003591; Leucine-rich repeat, typical subtype IPR011009; Protein kise-like domain IPR013210; Leucine-rich repeat-containing N-termil, type 2 IPR020635; Tyrosine-protein kise, catalytic domain	K00924	alr0124_1 7e-36 COG4886 Leucine-rich repeat (LRR) protein S Function unknown ;	904 23 876 ref|XP_003516625.1| 985 24 864 0.7 0.81 0.02 858 1167 0.0 No definition line found PREDICTED: LRR receptor-like serine/threonine-protein kise HSL2-like [Glycine max]	2715 1723 1907 ref|XM_003516577.1| 2958 1717 1901 0.82 -- 0 185 113 9e-21 No definition line found PREDICTED: Glycine max LRR receptor-like serine/threonine-protein kise HSL2-like (LOC100813889), mR	spo:SPAPB1E7.05 5e-32 K00924 E2.7.1.- -- -- Unclassified; Cellular Processes and Signaling; Signal transduction mechanisms
Ahy009739	3.25277	0.61157	0.792297	0.412719	0.732074	1.95627	0.79563	2.23	0.621212	1.21642	0.778249	0.565259	1.72543	0.974158		down					1.4738				7 GO:0004672; protein kise activity; Molecular Function GO:0004674; protein serine/threonine kise activity; Molecular Function GO:0004713; protein tyrosine kise activity; Molecular Function GO:0005515; protein binding; Molecular Function GO:0005524; ATP binding; Molecular Function GO:0006468; protein phosphorylation; Biological Process GO:0016772; transferase activity, transferring phosphorus-con…	8 IPR000719; Protein kise, catalytic domain IPR001245; Serine-threonine/tyrosine-protein kise catalytic domain IPR001611; Leucine-rich repeat IPR002290; Serine/threonine- / dual-specificity protein kise, catalytic domain IPR008271; Serine/threonine-protein kise, active site IPR011009; Protein kise-like domain IPR020635; Tyrosine-protein kise, catalytic domain IPR021720; Malectin	K04733	YAR019c 4e-20 COG0515 Serine/threonine protein kise RTKL General function prediction only ; Sigl transduction mechanisms ; Transcription ; Replication, recombition and repair ;	956 1 934 gb|EMJ14938.1| 997 43 975 0.6 0.75 0.02 943 1162 0.0 No definition line found hypothetical protein PRUPE_ppa000808mg [Prunus persica]	2871 1931 2406 ref|XM_002317341.1| 1086 104 579 0.83 -- 0 476 317 3e-82 No definition line found Populus trichocarpa predicted protein, mR	spo:SPAPB1E7.05 5e-32 K04733 IRAK4 interleukin-1 receptor-associated kinase 4 2.7.11.1 Metabolism; Enzyme Families; Protein kinases [BR:ko01001] Cellular Processes; Cell Growth and Death; Apoptosis [PATH:ko04210] Organismal Systems; Immune System; Toll-like receptor signaling pathway [PATH:ko04620] Organismal Systems; Nervous System; Neurotrophin signaling pathway [PATH:ko04722] Human Diseases; I…
Ahy135422	3.52825	5.87575	2.24879	5.79613	9.13282	8.23443	14.8885	4.53957	3.40516	4.8836	4.17016	10.7531	8.26014	13.4077		down		down			1.27844		1.68489		7 GO:0004672; protein kise activity; Molecular Function GO:0004674; protein serine/threonine kise activity; Molecular Function GO:0004713; protein tyrosine kise activity; Molecular Function GO:0005515; protein binding; Molecular Function GO:0005524; ATP binding; Molecular Function GO:0006468; protein phosphorylation; Biological Process GO:0016772; transferase activity, transferring phosphorus-con…	10 IPR000719; Protein kise, catalytic domain IPR001245; Serine-threonine/tyrosine-protein kise catalytic domain IPR001611; Leucine-rich repeat IPR002290; Serine/threonine- / dual-specificity protein kise, catalytic domain IPR003591; Leucine-rich repeat, typical subtype IPR008271; Serine/threonine-protein kise, active site IPR011009; Protein kise-like domain IPR013210; Leucine-rich repeat-containi…	K00924	alr0124_1 2e-27 COG4886 Leucine-rich repeat (LRR) protein S Function unknown ;	1023 6 1023 ref|NP_001237688.1| 1010 4 1010 0.83 0.9 0.01 1018 1672 0.0 No definition line found receptor-like protein kise precursor [Glycine max] gb|ACM89563.1| receptor-like protein kise [Glycine max]	3072 499 2982 ref|NM_001250786.2| 3120 509 2989 0.81 -- 0 2484 1265 0.0 No definition line found Glycine max receptor-like protein kise 2 (RLK2), mR	spo:SPAPB1E7.05 5e-32 K00924 E2.7.1.- -- -- Unclassified; Cellular Processes and Signaling; Signal transduction mechanisms
Ahy133287	4.2984	1.72843	2.919	4.28813	5.35366	6.18924	6.69312	6.73429	0.855331	3.86476	4.14276	7.34127	7.44828	8.11226		down					3.12235				4 GO:0004672; protein kise activity; Molecular Function GO:0005524; ATP binding; Molecular Function GO:0006468; protein phosphorylation; Biological Process GO:0016772; transferase activity, transferring phosphorus-containing groups; Molecular Function	5 IPR000719; Protein kise, catalytic domain IPR001245; Serine-threonine/tyrosine-protein kise catalytic domain IPR011009; Protein kise-like domain IPR013210; Leucine-rich repeat-containing N-termil, type 2 IPR017441; Protein kise, ATP binding site	K00924		426 6 426 ref|XP_003527058.1| 599 5 419 0.8 0.88 0.01 421 681 0.0 No definition line found PREDICTED: LRR receptor-like serine/threonine-protein kise FEI 1-like [Glycine max]	1278 32 1277 ref|XM_003527010.1| 1877 106 1333 0.82 -- 0.01 1246 706 0.0 No definition line found PREDICTED: Glycine max LRR receptor-like serine/threonine-protein kise FEI 1-like (LOC100783363), mR	spo:SPAPB1E7.05 5e-32 K00924 E2.7.1.- -- -- Unclassified; Cellular Processes and Signaling; Signal transduction mechanisms
Ahy160170	4.94235	4.63525	4.92598	5.19046	7.16458	4.50802	7.40414	5.96305	3.98398	5.73184	3.95983	6.46499	5.19748	8.30242				down					1.06809		7 GO:0004672; protein kise activity; Molecular Function GO:0004674; protein serine/threonine kise activity; Molecular Function GO:0004713; protein tyrosine kise activity; Molecular Function GO:0005515; protein binding; Molecular Function GO:0005524; ATP binding; Molecular Function GO:0006468; protein phosphorylation; Biological Process GO:0016772; transferase activity, transferring phosphorus-con…	8 IPR000719; Protein kise, catalytic domain IPR001611; Leucine-rich repeat IPR002290; Serine/threonine- / dual-specificity protein kise, catalytic domain IPR008271; Serine/threonine-protein kise, active site IPR011009; Protein kise-like domain IPR013210; Leucine-rich repeat-containing N-termil, type 2 IPR017441; Protein kise, ATP binding site IPR020635; Tyrosine-protein kise, catalytic domain	K00924		1058 18 1057 ref|XP_003548492.1| 1022 3 1021 0.76 0.83 0.02 1042 1522 0.0 No definition line found PREDICTED: LRR receptor-like serine/threonine-protein kise RPK2-like, partial [Glycine max]	3177 610 764 ref|XM_003548444.1| 3174 553 707 0.81 -- 0 155 8 6e-10 No definition line found PREDICTED: Glycine max LRR receptor-like serine/threonine-protein kise RPK2-like (LOC100795047), partial mR	spo:SPAPB1E7.05 5e-32 K00924 E2.7.1.- -- -- Unclassified; Cellular Processes and Signaling; Signal transduction mechanisms
Ahy139384	4.95245	6.50546	7.90986	13.908	25.7129	8.13765	18.761	7.96297	3.21308	7.67548	8.87176	27.9133	11.7704	21.0871		down		down			1.87314		1.24907		7 GO:0004672; protein kise activity; Molecular Function GO:0004674; protein serine/threonine kise activity; Molecular Function GO:0004713; protein tyrosine kise activity; Molecular Function GO:0005515; protein binding; Molecular Function GO:0005524; ATP binding; Molecular Function GO:0006468; protein phosphorylation; Biological Process GO:0016772; transferase activity, transferring phosphorus-con…	9 IPR000719; Protein kise, catalytic domain IPR001611; Leucine-rich repeat IPR002290; Serine/threonine- / dual-specificity protein kise, catalytic domain IPR003591; Leucine-rich repeat, typical subtype IPR008271; Serine/threonine-protein kise, active site IPR011009; Protein kise-like domain IPR013210; Leucine-rich repeat-containing N-termil, type 2 IPR017441; Protein kise, ATP binding site IPR020…	K00924	alr0124_1 2e-36 COG4886 Leucine-rich repeat (LRR) protein S Function unknown ;	949 1 949 ref|XP_003551393.1| 1090 1 946 0.78 0.89 0.01 955 1438 0.0 No definition line found PREDICTED: probable LRR receptor-like serine/threonine-protein kise At4g26540-like isoform 1 [Glycine max]	2847 2284 2765 ref|XM_003551346.1| 3446 2359 2831 0.82 -- 0.01 482 297 3e-76 No definition line found PREDICTED: Glycine max probable LRR receptor-like serine/threonine-protein kise At4g26540-like, transcript variant 2 (LOC100802880), mR	spo:SPAPB1E7.05 5e-32 K00924 E2.7.1.- -- -- Unclassified; Cellular Processes and Signaling; Signal transduction mechanisms
Ahy013691	5.88733	4.72486	5.74008	8.42593	4.74079	7.3858	8.54786	4.66959	1.57979	5.96537	7.71561	2.99667	5.6044	9.16815		down			down		1.82683			1.61327	6 GO:0004672; protein kise activity; Molecular Function GO:0004713; protein tyrosine kise activity; Molecular Function GO:0005515; protein binding; Molecular Function GO:0005524; ATP binding; Molecular Function GO:0006468; protein phosphorylation; Biological Process GO:0016772; transferase activity, transferring phosphorus-containing groups; Molecular Function	7 IPR000719; Protein kise, catalytic domain IPR001611; Leucine-rich repeat IPR002290; Serine/threonine- / dual-specificity protein kise, catalytic domain IPR003591; Leucine-rich repeat, typical subtype IPR011009; Protein kise-like domain IPR013210; Leucine-rich repeat-containing N-termil, type 2 IPR020635; Tyrosine-protein kise, catalytic domain	K00924	alr0124_1 3e-26 COG4886 Leucine-rich repeat (LRR) protein S Function unknown ;	958 1 958 ref|XP_003548948.1| 950 1 950 0.68 0.8 0 958 1223 0.0 No definition line found PREDICTED: leucine-rich repeat receptor-like tyrosine-protein kise At2g41820-like [Glycine max]	2877 299 665 ref|XM_003548900.1| 3248 439 805 0.78 -- 0 367 101 4e-17 No definition line found PREDICTED: Glycine max leucine-rich repeat receptor-like tyrosine-protein kise At2g41820-like (LOC100796647), mR	spo:SPAPB1E7.05 5e-32 K00924 E2.7.1.- -- -- Unclassified; Cellular Processes and Signaling; Signal transduction mechanisms
Ahy141545	5.96001	9.12608	8.23339	23.1358	36.9354	8.90267	29.4614	6.42046	4.94045	7.99263	10.2483	36.6426	10.6728	27.0045		down		down			1.11123		1.39782		6 GO:0004672; protein kise activity; Molecular Function GO:0004713; protein tyrosine kise activity; Molecular Function GO:0005515; protein binding; Molecular Function GO:0005524; ATP binding; Molecular Function GO:0006468; protein phosphorylation; Biological Process GO:0016772; transferase activity, transferring phosphorus-containing groups; Molecular Function	7 IPR000719; Protein kise, catalytic domain IPR001245; Serine-threonine/tyrosine-protein kise catalytic domain IPR001611; Leucine-rich repeat IPR002290; Serine/threonine- / dual-specificity protein kise, catalytic domain IPR011009; Protein kise-like domain IPR013210; Leucine-rich repeat-containing N-termil, type 2 IPR020635; Tyrosine-protein kise, catalytic domain	K08286		721 21 680 ref|XP_003548248.1| 684 20 676 0.87 0.93 0 661 1180 0.0 No definition line found PREDICTED: somatic embryogenesis receptor kise 4-like [Glycine max]	2166 188 2041 ref|XM_003533999.1| 2465 362 2218 0.84 -- 0 1857 1449 0.0 No definition line found PREDICTED: Glycine max probable leucine-rich repeat receptor-like protein kise At1g35710-like (LOC100806056), mR	spo:SPAPB1E7.05 5e-32 K08286 E2.7.11.- protein-serine/threonine kinase 2.7.11.- Unclassified; Cellular Processes and Signaling; Signal transduction mechanisms
Ahy025662	6.09936	4.54412	5.149	12.0482	23.5767	10.371	21.5386	6.89183	3.819	5.57517	6.40216	28.0454	12.7097	22.0609		down	down	down			1.73466	1.18884	1.78486		6 GO:0004672; protein kise activity; Molecular Function GO:0004713; protein tyrosine kise activity; Molecular Function GO:0005515; protein binding; Molecular Function GO:0005524; ATP binding; Molecular Function GO:0006468; protein phosphorylation; Biological Process GO:0016772; transferase activity, transferring phosphorus-containing groups; Molecular Function	7 IPR000719; Protein kise, catalytic domain IPR001245; Serine-threonine/tyrosine-protein kise catalytic domain IPR001611; Leucine-rich repeat IPR002290; Serine/threonine- / dual-specificity protein kise, catalytic domain IPR003591; Leucine-rich repeat, typical subtype IPR011009; Protein kise-like domain IPR020635; Tyrosine-protein kise, catalytic domain	K00924	RSp0875 3e-13 COG4886 Leucine-rich repeat (LRR) protein S Function unknown ;	697 1 689 ref|XP_003525761.1| 764 79 764 0.77 0.86 0.01 691 1085 0.0 No definition line found PREDICTED: probable ictive leucine-rich repeat receptor-like protein kise At3g03770-like [Glycine max]	2094 68 857 ref|XM_003525713.1| 2295 302 1091 0.79 -- 0 791 268 2e-67 No definition line found PREDICTED: Glycine max probable ictive leucine-rich repeat receptor-like protein kise At3g03770-like (LOC100780663), mR	spo:SPAPB1E7.05 5e-32 K00924 E2.7.1.- -- -- Unclassified; Cellular Processes and Signaling; Signal transduction mechanisms
Ahy162155	6.42756	6.64737	7.14343	23.7068	28.8779	13.2184	30.1869	8.97135	3.76149	10.8283	13.4317	33.6465	15.642	32.4056		down		down			2.05605		1.2706		7 GO:0004672; protein kise activity; Molecular Function GO:0004674; protein serine/threonine kise activity; Molecular Function GO:0004713; protein tyrosine kise activity; Molecular Function GO:0005515; protein binding; Molecular Function GO:0005524; ATP binding; Molecular Function GO:0006468; protein phosphorylation; Biological Process GO:0016772; transferase activity, transferring phosphorus-con…	8 IPR000719; Protein kise, catalytic domain IPR001611; Leucine-rich repeat IPR002290; Serine/threonine- / dual-specificity protein kise, catalytic domain IPR008271; Serine/threonine-protein kise, active site IPR011009; Protein kise-like domain IPR013210; Leucine-rich repeat-containing N-termil, type 2 IPR017441; Protein kise, ATP binding site IPR020635; Tyrosine-protein kise, catalytic domain	K04730	lin1934_1 1e-20 COG0515 Serine/threonine protein kise RTKL General function prediction only ; Sigl transduction mechanisms ; Transcription ; Replication, recombition and repair ;	621 8 598 ref|XP_003608983.1| 605 10 605 0.84 0.93 0 596 1056 0.0 No definition line found LRR receptor-like serine/threonine-protein kise FEI [Medicago truncatula] gb|AES91180.1| LRR receptor-like serine/threonine-protein kise FEI [Medicago truncatula]	1866 53 1792 ref|XM_003525431.1| 1788 53 1783 0.85 -- 0.01 1746 1477 0.0 No definition line found PREDICTED: Glycine max LRR receptor-like serine/threonine-protein kise FEI 1-like (LOC100797653), mR	spo:SPAPB1E7.05 5e-32 K04730 IRAK1 interleukin-1 receptor-associated kinase 1 2.7.11.1 Metabolism; Enzyme Families; Protein kinases [BR:ko01001] Cellular Processes; Cell Growth and Death; Apoptosis [PATH:ko04210] Organismal Systems; Immune System; Toll-like receptor signaling pathway [PATH:ko04620] Organismal Systems; Nervous System; Neurotrophin signaling pathway [PATH:ko04722] Human Diseases; I…
Ahy157740	6.53624	6.61392	9.7314	22.8776	39.1408	15.9988	40.6557	8.3564	3.08427	12.4726	15.6753	60.7818	23.2776	46.9411	down	down		down		1.47799	2.91594		1.58235		6 GO:0004672; protein kise activity; Molecular Function GO:0004674; protein serine/threonine kise activity; Molecular Function GO:0004713; protein tyrosine kise activity; Molecular Function GO:0005524; ATP binding; Molecular Function GO:0006468; protein phosphorylation; Biological Process GO:0016772; transferase activity, transferring phosphorus-containing groups; Molecular Function	8 IPR000719; Protein kise, catalytic domain IPR002290; Serine/threonine- / dual-specificity protein kise, catalytic domain IPR008271; Serine/threonine-protein kise, active site IPR011009; Protein kise-like domain IPR013210; Leucine-rich repeat-containing N-termil, type 2 IPR013320; Concavalin A-like lectin/glucase, subgroup IPR017441; Protein kise, ATP binding site IPR020635; Tyrosine-protein kis…	K04730		627 3 627 ref|XP_003517902.1| 621 2 621 0.86 0.92 0 625 1095 0.0 No definition line found PREDICTED: protein NSP-INTERACTING KISE 1-like [Glycine max]	1884 185 1882 ref|XM_003520101.1| 2640 617 2311 0.85 -- 0 1698 1459 0.0 No definition line found PREDICTED: Glycine max protein NSP-INTERACTING KISE 2-like (LOC100790194), mR	spo:SPAPB1E7.05 5e-32 K04730 IRAK1 interleukin-1 receptor-associated kinase 1 2.7.11.1 Metabolism; Enzyme Families; Protein kinases [BR:ko01001] Cellular Processes; Cell Growth and Death; Apoptosis [PATH:ko04210] Organismal Systems; Immune System; Toll-like receptor signaling pathway [PATH:ko04620] Organismal Systems; Nervous System; Neurotrophin signaling pathway [PATH:ko04722] Human Diseases; I…
Ahy141975	6.65197	8.13977	6.79227	32.4216	48.3606	14.8913	47.5147	10.1814	4.29483	13.6228	16.5012	59.7032	24.1375	56.7677	down	down		down		1.24534	2.49061		1.7825		6 GO:0004672; protein kise activity; Molecular Function GO:0004713; protein tyrosine kise activity; Molecular Function GO:0005515; protein binding; Molecular Function GO:0005524; ATP binding; Molecular Function GO:0006468; protein phosphorylation; Biological Process GO:0016772; transferase activity, transferring phosphorus-containing groups; Molecular Function	7 IPR000719; Protein kise, catalytic domain IPR001611; Leucine-rich repeat IPR002290; Serine/threonine- / dual-specificity protein kise, catalytic domain IPR003591; Leucine-rich repeat, typical subtype IPR011009; Protein kise-like domain IPR013210; Leucine-rich repeat-containing N-termil, type 2 IPR020635; Tyrosine-protein kise, catalytic domain	K00924	alr0124_1 2e-24 COG4886 Leucine-rich repeat (LRR) protein S Function unknown ;	834 7 825 ref|XP_003516400.1| 859 10 851 0.81 0.87 0.03 845 1320 0.0 No definition line found PREDICTED: probably ictive leucine-rich repeat receptor-like protein kise IMK2-like [Glycine max]	2505 193 2438 ref|XM_003516352.1| 2851 277 2516 0.83 -- 0 2249 1532 0.0 No definition line found PREDICTED: Glycine max probably ictive leucine-rich repeat receptor-like protein kise IMK2-like (LOC100799290), mR	spo:SPAPB1E7.05 5e-32 K00924 E2.7.1.- -- -- Unclassified; Cellular Processes and Signaling; Signal transduction mechanisms
Ahy119160	7.54074	2.42048	3.39347	3.45255	3.78738	5.23679	3.20987	6.03479	1.02816	3.56638	3.88734	4.6498	3.35848	5.17053		down					1.70774				5 GO:0004672; protein kise activity; Molecular Function GO:0005515; protein binding; Molecular Function GO:0005524; ATP binding; Molecular Function GO:0006468; protein phosphorylation; Biological Process GO:0016772; transferase activity, transferring phosphorus-containing groups; Molecular Function	5 IPR000719; Protein kise, catalytic domain IPR001245; Serine-threonine/tyrosine-protein kise catalytic domain IPR001611; Leucine-rich repeat IPR011009; Protein kise-like domain IPR013210; Leucine-rich repeat-containing N-termil, type 2	K04730		429 24 428 ref|XP_003532579.1| 930 49 453 0.56 0.7 0.03 413 448 1e-123 No definition line found PREDICTED: probably ictive leucine-rich repeat receptor-like protein kise At5g48380-like, partial [Glycine max]	1285 90 332 ref|XM_003608264.1| 1779 15 257 0.79 -- 0 243 7 1e-12 No definition line found Medicago truncatula Receptor-like-kise (MTR_4g092530) mR, complete cds	spo:SPAPB1E7.05 5e-32 K04730 IRAK1 interleukin-1 receptor-associated kinase 1 2.7.11.1 Metabolism; Enzyme Families; Protein kinases [BR:ko01001] Cellular Processes; Cell Growth and Death; Apoptosis [PATH:ko04210] Organismal Systems; Immune System; Toll-like receptor signaling pathway [PATH:ko04620] Organismal Systems; Nervous System; Neurotrophin signaling pathway [PATH:ko04722] Human Diseases; I…
Ahy162116	7.87141	6.98718	14.3381	15.2057	29.8314	19.3978	32.5856	12.0609	5.05565	15.9768	17.2991	26.0749	19.2868	38.6255		down		down			1.93165		1.15886		7 GO:0004672; protein kise activity; Molecular Function GO:0004674; protein serine/threonine kise activity; Molecular Function GO:0004713; protein tyrosine kise activity; Molecular Function GO:0005515; protein binding; Molecular Function GO:0005524; ATP binding; Molecular Function GO:0006468; protein phosphorylation; Biological Process GO:0016772; transferase activity, transferring phosphorus-con…	8 IPR000719; Protein kise, catalytic domain IPR001611; Leucine-rich repeat IPR002290; Serine/threonine- / dual-specificity protein kise, catalytic domain IPR003591; Leucine-rich repeat, typical subtype IPR008271; Serine/threonine-protein kise, active site IPR011009; Protein kise-like domain IPR017441; Protein kise, ATP binding site IPR020635; Tyrosine-protein kise, catalytic domain	K00924	alr0124_1 6e-27 COG4886 Leucine-rich repeat (LRR) protein S Function unknown ;	788 277 386 ref|XP_002517850.1| 983 71 181 0.39 0.55 0 111 0 6e-10 No definition line found Receptor protein kise CLAVATA1 precursor, putative [Ricinus communis] gb|EEF44368.1| Receptor protein kise CLAVATA1 precursor, putative [Ricinus communis]	2367 481 629 ref|XR_137007.1| 3959 2047 2195 0.81 -- 0 149 8 7e-09 No definition line found PREDICTED: Glycine max receptor-like protein kise HSL1-like (LOC100778128), miscR	spo:SPAPB1E7.05 5e-32 K00924 E2.7.1.- -- -- Unclassified; Cellular Processes and Signaling; Signal transduction mechanisms
Ahy137530	7.99463	17.1595	13.6101	28.1346	32.1385	18.8175	36.3678	11.9739	14.0445	16.6491	20.8011	38.5652	27.3989	40.3121	down					1.19422					6 GO:0004672; protein kise activity; Molecular Function GO:0004713; protein tyrosine kise activity; Molecular Function GO:0005515; protein binding; Molecular Function GO:0005524; ATP binding; Molecular Function GO:0006468; protein phosphorylation; Biological Process GO:0016772; transferase activity, transferring phosphorus-containing groups; Molecular Function	7 IPR000719; Protein kise, catalytic domain IPR001611; Leucine-rich repeat IPR002290; Serine/threonine- / dual-specificity protein kise, catalytic domain IPR003591; Leucine-rich repeat, typical subtype IPR011009; Protein kise-like domain IPR013210; Leucine-rich repeat-containing N-termil, type 2 IPR020635; Tyrosine-protein kise, catalytic domain	K00924	alr0124_1 5e-23 COG4886 Leucine-rich repeat (LRR) protein S Function unknown ;	877 23 877 ref|XP_003554186.1| 869 22 869 0.83 0.9 0.01 857 1415 0.0 No definition line found PREDICTED: probably ictive leucine-rich repeat receptor-like protein kise At5g06940-like [Glycine max]	2634 66 2541 ref|XM_003554138.1| 2852 63 2526 0.82 -- 0 2482 1409 0.0 No definition line found PREDICTED: Glycine max probably ictive leucine-rich repeat receptor-like protein kise At5g06940-like (LOC100794428), mR	spo:SPAPB1E7.05 5e-32 K00924 E2.7.1.- -- -- Unclassified; Cellular Processes and Signaling; Signal transduction mechanisms
Ahy127599	8.16374	6.98551	6.14165	11.8327	15.8156	13.3859	24.6732	13.0321	7.3066	10.1611	8.25739	16.2455	15.3306	22.9852		down		down			1.06914		1.47695		7 GO:0004672; protein kise activity; Molecular Function GO:0004674; protein serine/threonine kise activity; Molecular Function GO:0004713; protein tyrosine kise activity; Molecular Function GO:0005515; protein binding; Molecular Function GO:0005524; ATP binding; Molecular Function GO:0006468; protein phosphorylation; Biological Process GO:0016772; transferase activity, transferring phosphorus-con…	10 IPR000719; Protein kise, catalytic domain IPR001611; Leucine-rich repeat IPR002290; Serine/threonine- / dual-specificity protein kise, catalytic domain IPR003591; Leucine-rich repeat, typical subtype IPR008271; Serine/threonine-protein kise, active site IPR011009; Protein kise-like domain IPR013210; Leucine-rich repeat-containing N-termil, type 2 IPR013320; Concavalin A-like lectin/glucase, su…	K00924	alr0124_1 4e-35 COG4886 Leucine-rich repeat (LRR) protein S Function unknown ;	999 16 999 ref|XP_003528467.1| 1007 27 1007 0.84 0.9 0 984 1678 0.0 No definition line found PREDICTED: receptor-like protein kise HSL1-like [Glycine max]	3000 210 2995 ref|XM_003528419.1| 3340 243 3019 0.8 -- 0 2786 1160 0.0 No definition line found PREDICTED: Glycine max receptor-like protein kise HSL1-like (LOC100819887), mR	spo:SPAPB1E7.05 5e-32 K00924 E2.7.1.- -- -- Unclassified; Cellular Processes and Signaling; Signal transduction mechanisms
Ahy153753	8.48892	9.69649	7.50867	11.2803	16.093	13.102	18.7327	10.3428	7.61511	10.7854	10.5163	17.8731	13.4695	21.6447				down					1.04139		7 GO:0004672; protein kise activity; Molecular Function GO:0004674; protein serine/threonine kise activity; Molecular Function GO:0004713; protein tyrosine kise activity; Molecular Function GO:0005515; protein binding; Molecular Function GO:0005524; ATP binding; Molecular Function GO:0006468; protein phosphorylation; Biological Process GO:0016772; transferase activity, transferring phosphorus-con…	10 IPR000719; Protein kise, catalytic domain IPR001245; Serine-threonine/tyrosine-protein kise catalytic domain IPR001611; Leucine-rich repeat IPR002290; Serine/threonine- / dual-specificity protein kise, catalytic domain IPR003591; Leucine-rich repeat, typical subtype IPR008271; Serine/threonine-protein kise, active site IPR011009; Protein kise-like domain IPR013210; Leucine-rich repeat-containi…	K00924	SPBC19C7.03_1 4e-19 COG4886 Leucine-rich repeat (LRR) protein S Function unknown ;	1030 21 1030 ref|XP_002330531.1| 1193 15 1027 0.7 0.8 0.02 1022 1412 0.0 No definition line found predicted protein [Populus trichocarpa] gb|EEF09220.1| predicted protein [Populus trichocarpa]	3090 1531 1662 ref|XR_136504.1| 3628 1483 1614 0.81 -- 0 132 9 9e-06 No definition line found PREDICTED: Glycine max serine/threonine-protein kise BRI1-like 1-like (LOC100785632), miscR	spo:SPAPB1E7.05 5e-32 K00924 E2.7.1.- -- -- Unclassified; Cellular Processes and Signaling; Signal transduction mechanisms
Ahy135421	8.53176	13.3747	6.09317	10.026	18.3416	10.6614	20.08	10.8672	9.22361	10.6313	6.22979	17.0572	13.8852	19.3109				down					1.63216		7 GO:0004672; protein kise activity; Molecular Function GO:0004674; protein serine/threonine kise activity; Molecular Function GO:0004713; protein tyrosine kise activity; Molecular Function GO:0005515; protein binding; Molecular Function GO:0005524; ATP binding; Molecular Function GO:0006468; protein phosphorylation; Biological Process GO:0016772; transferase activity, transferring phosphorus-con…	10 IPR000719; Protein kise, catalytic domain IPR001245; Serine-threonine/tyrosine-protein kise catalytic domain IPR001611; Leucine-rich repeat IPR002290; Serine/threonine- / dual-specificity protein kise, catalytic domain IPR003591; Leucine-rich repeat, typical subtype IPR008271; Serine/threonine-protein kise, active site IPR011009; Protein kise-like domain IPR013210; Leucine-rich repeat-containi…	K00924	alr0124_1 6e-28 COG4886 Leucine-rich repeat (LRR) protein S Function unknown ;	997 1 997 ref|NP_001235080.1| 1012 25 1012 0.85 0.9 0 997 1707 0.0 No definition line found receptor-like protein kise 3 precursor [Glycine max] gb|AAF91324.1|AF244890 receptor-like protein kise 3 [Glycine max]	2994 63 158 ref|NM_001250786.2| 3120 151 246 0.87 -- 0 96 6 2e-15 No definition line found Glycine max receptor-like protein kise 2 (RLK2), mR	spo:SPAPB1E7.05 5e-32 K00924 E2.7.1.- -- -- Unclassified; Cellular Processes and Signaling; Signal transduction mechanisms
Ahy140906	9.90355	18.1086	12.4574	29.852	61.5194	13.7131	46.3708	10.5327	13.549	13.284	14.0599	55.5735	20.5725	49.461				down					1.8147		6 GO:0004672; protein kise activity; Molecular Function GO:0004713; protein tyrosine kise activity; Molecular Function GO:0005515; protein binding; Molecular Function GO:0005524; ATP binding; Molecular Function GO:0006468; protein phosphorylation; Biological Process GO:0016772; transferase activity, transferring phosphorus-containing groups; Molecular Function	8 IPR000719; Protein kise, catalytic domain IPR001245; Serine-threonine/tyrosine-protein kise catalytic domain IPR001611; Leucine-rich repeat IPR002290; Serine/threonine- / dual-specificity protein kise, catalytic domain IPR011009; Protein kise-like domain IPR013210; Leucine-rich repeat-containing N-termil, type 2 IPR017441; Protein kise, ATP binding site IPR020635; Tyrosine-protein kise, catalyt…	K04730		660 1 660 ref|XP_003519295.1| 654 1 654 0.81 0.89 0.01 661 1070 0.0 No definition line found PREDICTED: probable ictive receptor kise At5g58300-like [Glycine max]	1983 1 1958 ref|XM_003519247.1| 2533 250 2189 0.83 -- 0 1958 1259 0.0 No definition line found PREDICTED: Glycine max probable ictive receptor kise At5g58300-like (LOC100818344), mR	spo:SPAPB1E7.05 5e-32 K04730 IRAK1 interleukin-1 receptor-associated kinase 1 2.7.11.1 Metabolism; Enzyme Families; Protein kinases [BR:ko01001] Cellular Processes; Cell Growth and Death; Apoptosis [PATH:ko04210] Organismal Systems; Immune System; Toll-like receptor signaling pathway [PATH:ko04620] Organismal Systems; Nervous System; Neurotrophin signaling pathway [PATH:ko04722] Human Diseases; I…
Ahy006131	9.94279	9.43079	6.37816	14.7782	22.2518	15.6013	26.2262	11.9873	7.58607	10.82	11.3913	22.1763	16.656	26.0519		down		down			1.13462		1.19345		7 GO:0004672; protein kise activity; Molecular Function GO:0004674; protein serine/threonine kise activity; Molecular Function GO:0004713; protein tyrosine kise activity; Molecular Function GO:0005515; protein binding; Molecular Function GO:0005524; ATP binding; Molecular Function GO:0006468; protein phosphorylation; Biological Process GO:0016772; transferase activity, transferring phosphorus-con…	9 IPR000719; Protein kise, catalytic domain IPR001611; Leucine-rich repeat IPR002290; Serine/threonine- / dual-specificity protein kise, catalytic domain IPR003591; Leucine-rich repeat, typical subtype IPR008271; Serine/threonine-protein kise, active site IPR011009; Protein kise-like domain IPR013210; Leucine-rich repeat-containing N-termil, type 2 IPR017441; Protein kise, ATP binding site IPR020…	K00924	alr0124_1 3e-26 COG4886 Leucine-rich repeat (LRR) protein S Function unknown ;	1039 29 1038 ref|XP_003532682.1| 1196 80 1087 0.89 0.95 0 1011 1855 0.0 No definition line found PREDICTED: serine/threonine-protein kise BRI1-like 2-like [Glycine max]	3116 136 3113 ref|XM_003532634.1| 3591 283 3260 0.85 -- 0 2981 2405 0.0 No definition line found PREDICTED: Glycine max serine/threonine-protein kise BRI1-like 2-like (LOC100789959), mR	spo:SPAPB1E7.05 5e-32 K00924 E2.7.1.- -- -- Unclassified; Cellular Processes and Signaling; Signal transduction mechanisms
Ahy134635	11.6875	12.3348	14.9174	25.2099	13.8242	13.0357	22.8005	11.6359	9.14834	18.8229	12.593	17.9065	16.3325	27.6942				down					1.13697		5 GO:0004672; protein kise activity; Molecular Function GO:0004713; protein tyrosine kise activity; Molecular Function GO:0005524; ATP binding; Molecular Function GO:0006468; protein phosphorylation; Biological Process GO:0016772; transferase activity, transferring phosphorus-containing groups; Molecular Function	7 IPR000719; Protein kise, catalytic domain IPR001245; Serine-threonine/tyrosine-protein kise catalytic domain IPR002290; Serine/threonine- / dual-specificity protein kise, catalytic domain IPR003591; Leucine-rich repeat, typical subtype IPR011009; Protein kise-like domain IPR013210; Leucine-rich repeat-containing N-termil, type 2 IPR020635; Tyrosine-protein kise, catalytic domain	K00924		674 15 673 ref|XP_003517433.1| 689 18 688 0.8 0.87 0.01 671 1102 0.0 No definition line found PREDICTED: probable LRR receptor-like serine/threonine-protein kise At4g36180-like [Glycine max]	2025 85 810 ref|XM_003517385.1| 2332 120 845 0.85 -- 0 726 591 1e-164 No definition line found PREDICTED: Glycine max probable LRR receptor-like serine/threonine-protein kise At4g36180-like (LOC100777169), mR	spo:SPAPB1E7.05 5e-32 K00924 E2.7.1.- -- -- Unclassified; Cellular Processes and Signaling; Signal transduction mechanisms
Ahy140905	13.3519	21.7002	19.0713	34.6453	70.8503	18.4076	51.6387	13.8129	10.0857	18.5569	19.9672	72.9533	26.6273	56.6496		down		down			1.4006		1.50443		6 GO:0004672; protein kise activity; Molecular Function GO:0004713; protein tyrosine kise activity; Molecular Function GO:0005515; protein binding; Molecular Function GO:0005524; ATP binding; Molecular Function GO:0006468; protein phosphorylation; Biological Process GO:0016772; transferase activity, transferring phosphorus-containing groups; Molecular Function	7 IPR000719; Protein kise, catalytic domain IPR001611; Leucine-rich repeat IPR002290; Serine/threonine- / dual-specificity protein kise, catalytic domain IPR011009; Protein kise-like domain IPR013210; Leucine-rich repeat-containing N-termil, type 2 IPR017441; Protein kise, ATP binding site IPR020635; Tyrosine-protein kise, catalytic domain	K01768	YAR019c 5e-16 COG0515 Serine/threonine protein kise RTKL General function prediction only ; Sigl transduction mechanisms ; Transcription ; Replication, recombition and repair ;	655 1 655 ref|XP_003537367.1| 664 8 664 0.81 0.88 0.01 660 1099 0.0 No definition line found PREDICTED: probable ictive receptor kise At5g58300-like [Glycine max]	1968 132 1967 ref|XM_003537319.1| 2291 159 1994 0.83 -- 0 1843 1203 0.0 No definition line found PREDICTED: Glycine max probable ictive receptor kise At5g58300-like (LOC100796171), mR	spo:SPAPB1E7.05 5e-32 K01768 E4.6.1.1 adenylate cyclase 4.6.1.1 Metabolism; Nucleotide Metabolism; Purine metabolism [PATH:ko00230] Cellular Processes; Cell Growth and Death; Meiosis - yeast [PATH:ko04113]
Ahy025500	15.8851	25.58	20.642	39.4816	100.159	24.2878	61.1731	14.1818	19.9941	20.7222	30.2623	89.8032	36.3605	65.3846	down			down		1.35833			1.11143		6 GO:0004672; protein kise activity; Molecular Function GO:0004713; protein tyrosine kise activity; Molecular Function GO:0005515; protein binding; Molecular Function GO:0005524; ATP binding; Molecular Function GO:0006468; protein phosphorylation; Biological Process GO:0016772; transferase activity, transferring phosphorus-containing groups; Molecular Function	7 IPR000719; Protein kise, catalytic domain IPR001611; Leucine-rich repeat IPR002290; Serine/threonine- / dual-specificity protein kise, catalytic domain IPR011009; Protein kise-like domain IPR013210; Leucine-rich repeat-containing N-termil, type 2 IPR017441; Protein kise, ATP binding site IPR020635; Tyrosine-protein kise, catalytic domain	K00924			1902 54 623 ref|XM_003526639.1| 1980 128 697 0.79 -- 0 570 194 2e-45 No definition line found PREDICTED: Glycine max probable ictive receptor kise At4g23740-like (LOC100809359), mR	spo:SPAPB1E7.05 5e-32 K00924 E2.7.1.- -- -- Unclassified; Cellular Processes and Signaling; Signal transduction mechanisms
Ahy000749	17.7655	15.9625	10.2423	37.5684	104.445	16.6323	76.4205	19.6177	10.4181	13.0262	13.0598	88.6309	24.5582	69.3711		down		down			1.23712		2.40921		7 GO:0004672; protein kise activity; Molecular Function GO:0004674; protein serine/threonine kise activity; Molecular Function GO:0004713; protein tyrosine kise activity; Molecular Function GO:0005515; protein binding; Molecular Function GO:0005524; ATP binding; Molecular Function GO:0006468; protein phosphorylation; Biological Process GO:0016772; transferase activity, transferring phosphorus-con…	9 IPR000719; Protein kise, catalytic domain IPR001611; Leucine-rich repeat IPR002290; Serine/threonine- / dual-specificity protein kise, catalytic domain IPR003591; Leucine-rich repeat, typical subtype IPR008271; Serine/threonine-protein kise, active site IPR011009; Protein kise-like domain IPR013210; Leucine-rich repeat-containing N-termil, type 2 IPR017441; Protein kise, ATP binding site IPR020…	K00924	alr0124_1 2e-39 COG4886 Leucine-rich repeat (LRR) protein S Function unknown ;	1028 6 1024 ref|XP_003553510.1| 1018 1 1012 0.81 0.9 0.01 1022 1681 0.0 No definition line found PREDICTED: leucine-rich repeat receptor-like protein kise PXL2-like [Glycine max]	3087 211 2969 ref|XM_003520567.1| 3081 226 2978 0.83 -- 0 2759 1899 0.0 No definition line found PREDICTED: Glycine max leucine-rich repeat receptor-like protein kise PXL2-like (LOC100789665), mR	spo:SPAPB1E7.05 5e-32 K00924 E2.7.1.- -- -- Unclassified; Cellular Processes and Signaling; Signal transduction mechanisms
Ahy144612	18.2356	12.8982	10.6887	27.021	38.1502	34.3904	54.0347	18.9189	9.30174	18.089	21.4376	38.1884	38.2913	53.6782	down	down	down	down		1.01719	2.04144	1.08191	1.32419		7 GO:0004672; protein kise activity; Molecular Function GO:0004674; protein serine/threonine kise activity; Molecular Function GO:0004713; protein tyrosine kise activity; Molecular Function GO:0005515; protein binding; Molecular Function GO:0005524; ATP binding; Molecular Function GO:0006468; protein phosphorylation; Biological Process GO:0016772; transferase activity, transferring phosphorus-con…	8 IPR000719; Protein kise, catalytic domain IPR001611; Leucine-rich repeat IPR002290; Serine/threonine- / dual-specificity protein kise, catalytic domain IPR003591; Leucine-rich repeat, typical subtype IPR008271; Serine/threonine-protein kise, active site IPR011009; Protein kise-like domain IPR017441; Protein kise, ATP binding site IPR020635; Tyrosine-protein kise, catalytic domain	K00924	alr0124_1 4e-25 COG4886 Leucine-rich repeat (LRR) protein S Function unknown ;	968 207 551 ref|XP_003539668.1| 1022 80 450 0.3 0.47 0.07 371 142 4e-31 No definition line found PREDICTED: leucine-rich repeat receptor-like protein kise TDR-like [Glycine max]	2907 205 367 ref|XM_003539620.1| 3294 430 592 0.8 -- 0 163 9 1e-07 No definition line found PREDICTED: Glycine max leucine-rich repeat receptor-like protein kise TDR-like (LOC100809695), mR	spo:SPAPB1E7.05 5e-32 K00924 E2.7.1.- -- -- Unclassified; Cellular Processes and Signaling; Signal transduction mechanisms
Ahy148304	18.3398	21.4502	14.951	22.4322	44.6255	24.6837	39.9052	28.8808	14.6157	19.0245	20.6758	56.6402	29.1091	46.0827				down					1.15628		6 GO:0004672; protein kise activity; Molecular Function GO:0004713; protein tyrosine kise activity; Molecular Function GO:0005515; protein binding; Molecular Function GO:0005524; ATP binding; Molecular Function GO:0006468; protein phosphorylation; Biological Process GO:0016772; transferase activity, transferring phosphorus-containing groups; Molecular Function	7 IPR000719; Protein kise, catalytic domain IPR001611; Leucine-rich repeat IPR002290; Serine/threonine- / dual-specificity protein kise, catalytic domain IPR011009; Protein kise-like domain IPR013210; Leucine-rich repeat-containing N-termil, type 2 IPR017441; Protein kise, ATP binding site IPR020635; Tyrosine-protein kise, catalytic domain	K00924		638 1 638 ref|XP_003526789.1| 642 1 640 0.81 0.89 0.01 643 1043 0.0 No definition line found PREDICTED: probable ictive receptor kise At5g58300-like isoform 1 [Glycine max] ref|XP_003526790.1| PREDICTED: probable ictive receptor kise At5g58300-like isoform 2 [Glycine max]	1917 67 1859 ref|XM_003526742.1| 2312 202 1994 0.82 -- 0 1802 1037 0.0 No definition line found PREDICTED: Glycine max probable ictive receptor kise At5g58300-like, transcript variant 2 (LOC100818444), mR	spo:SPAPB1E7.05 5e-32 K00924 E2.7.1.- -- -- Unclassified; Cellular Processes and Signaling; Signal transduction mechanisms
Ahy168336	18.705	8.83085	15.5162	15.13	14.5607	17.6458	12.9342	17.0871	6.84356	15.3393	19.6185	13.667	16.3192	12.3793		down					1.25375				7 GO:0004672; protein kise activity; Molecular Function GO:0004674; protein serine/threonine kise activity; Molecular Function GO:0004713; protein tyrosine kise activity; Molecular Function GO:0005515; protein binding; Molecular Function GO:0005524; ATP binding; Molecular Function GO:0006468; protein phosphorylation; Biological Process GO:0016772; transferase activity, transferring phosphorus-con…	8 IPR000719; Protein kise, catalytic domain IPR001611; Leucine-rich repeat IPR002290; Serine/threonine- / dual-specificity protein kise, catalytic domain IPR008271; Serine/threonine-protein kise, active site IPR011009; Protein kise-like domain IPR013210; Leucine-rich repeat-containing N-termil, type 2 IPR017441; Protein kise, ATP binding site IPR020635; Tyrosine-protein kise, catalytic domain	K00924	alr0124_1 2e-29 COG4886 Leucine-rich repeat (LRR) protein S Function unknown ;	991 22 991 ref|XP_003522732.1| 983 21 983 0.75 0.85 0.01 972 1485 0.0 No definition line found PREDICTED: receptor-like protein kise HAIKU2-like [Glycine max]	2976 1990 2054 dbj|AK338585.1| 1574 330 394 0.87 -- 0 65 9 2e-06 No definition line found Lotus japonicus cD, clone: LjFL2-028-CG01, HTC	spo:SPAPB1E7.05 5e-32 K00924 E2.7.1.- -- -- Unclassified; Cellular Processes and Signaling; Signal transduction mechanisms
Ahy133664	19.6941	7.57157	8.18254	12.7886	15.9932	9.68579	14.2935	13.3564	5.49353	10.8096	5.61624	12.8371	10.8936	15.4541				down					1.46031		7 GO:0004672; protein kise activity; Molecular Function GO:0004674; protein serine/threonine kise activity; Molecular Function GO:0004713; protein tyrosine kise activity; Molecular Function GO:0005515; protein binding; Molecular Function GO:0005524; ATP binding; Molecular Function GO:0006468; protein phosphorylation; Biological Process GO:0016772; transferase activity, transferring phosphorus-con…	9 IPR000719; Protein kise, catalytic domain IPR001611; Leucine-rich repeat IPR002290; Serine/threonine- / dual-specificity protein kise, catalytic domain IPR003591; Leucine-rich repeat, typical subtype IPR008271; Serine/threonine-protein kise, active site IPR011009; Protein kise-like domain IPR013210; Leucine-rich repeat-containing N-termil, type 2 IPR017441; Protein kise, ATP binding site IPR020…	K00924	ML0897 9e-20 COG0515 Serine/threonine protein kise RTKL General function prediction only ; Sigl transduction mechanisms ; Transcription ; Replication, recombition and repair ;	959 37 959 gb|ABD96566.1| 921 1 921 0.77 0.84 0.01 928 1417 0.0 No definition line found Rhg4-like receptor kise II [Glycine max]	2880 931 1430 gb|FJ014735.1| 2565 745 1244 0.78 -- 0 500 135 3e-27 No definition line found Glycine max clone cw53 receptor-like kise mR, complete cds	spo:SPAPB1E7.05 5e-32 K00924 E2.7.1.- -- -- Unclassified; Cellular Processes and Signaling; Signal transduction mechanisms
Ahy023716	21.419	42.2629	16.5094	30.1966	41.8242	24.0221	39.2376	27.7369	35.0706	22.9365	18.4686	39.0826	28.7137	37.4313				down					1.01917		6 GO:0004672; protein kise activity; Molecular Function GO:0004713; protein tyrosine kise activity; Molecular Function GO:0005515; protein binding; Molecular Function GO:0005524; ATP binding; Molecular Function GO:0006468; protein phosphorylation; Biological Process GO:0016772; transferase activity, transferring phosphorus-containing groups; Molecular Function	6 IPR000719; Protein kise, catalytic domain IPR001611; Leucine-rich repeat IPR002290; Serine/threonine- / dual-specificity protein kise, catalytic domain IPR011009; Protein kise-like domain IPR013210; Leucine-rich repeat-containing N-termil, type 2 IPR020635; Tyrosine-protein kise, catalytic domain	K01768		653 19 653 ref|XP_003609204.1| 655 20 655 0.86 0.93 0 638 1049 0.0 No definition line found hypothetical protein MTR_4g113100 [Medicago truncatula] gb|AES91401.1| hypothetical protein MTR_4g113100 [Medicago truncatula]	1962 289 707 ref|XR_136567.1| 2188 292 710 0.8 -- 0 420 167 5e-37 No definition line found PREDICTED: Glycine max probable ictive receptor kise At2g26730-like (LOC100806857), miscR	spo:SPAPB1E7.05 5e-32 K01768 E4.6.1.1 adenylate cyclase 4.6.1.1 Metabolism; Nucleotide Metabolism; Purine metabolism [PATH:ko00230] Cellular Processes; Cell Growth and Death; Meiosis - yeast [PATH:ko04113]
Ahy131027	22.4443	55.7705	15.2576	36.7762	53.0407	37.0411	67.162	29.7269	48.0612	22.9558	20.6609	53.5922	39.826	63.9246				down					1.62947		6 GO:0004672; protein kise activity; Molecular Function GO:0004713; protein tyrosine kise activity; Molecular Function GO:0005515; protein binding; Molecular Function GO:0005524; ATP binding; Molecular Function GO:0006468; protein phosphorylation; Biological Process GO:0016772; transferase activity, transferring phosphorus-containing groups; Molecular Function	6 IPR000719; Protein kise, catalytic domain IPR001611; Leucine-rich repeat IPR002290; Serine/threonine- / dual-specificity protein kise, catalytic domain IPR011009; Protein kise-like domain IPR013210; Leucine-rich repeat-containing N-termil, type 2 IPR020635; Tyrosine-protein kise, catalytic domain	K01768	Cgl2127_1 1e-12 COG0515 Serine/threonine protein kise RTKL General function prediction only ; Sigl transduction mechanisms ; Transcription ; Replication, recombition and repair ;	652 1 651 ref|XP_003555277.1| 1118 1 656 0.69 0.79 0.05 671 867 0.0 No definition line found PREDICTED: receptor protein kise-like protein At4g34220-like [Glycine max]	1955 1017 1071 dbj|AP006404.1| 125592 83419 83365 0.9 -- 0 55 9 9e-08 No definition line found Lotus japonicus genomic D, chromosome 5, clone: LjT43G19, TM0290, complete sequence	spo:SPAPB1E7.05 5e-32 K01768 E4.6.1.1 adenylate cyclase 4.6.1.1 Metabolism; Nucleotide Metabolism; Purine metabolism [PATH:ko00230] Cellular Processes; Cell Growth and Death; Meiosis - yeast [PATH:ko04113]
Ahy160079	22.5212	17.776	17.2798	23.0738	18.0557	22.6419	27.7816	25.8175	15.2043	23.0776	20.8739	19.4535	31.1485	31.4878		down					1.03469				7 GO:0004672; protein kise activity; Molecular Function GO:0004674; protein serine/threonine kise activity; Molecular Function GO:0004713; protein tyrosine kise activity; Molecular Function GO:0005515; protein binding; Molecular Function GO:0005524; ATP binding; Molecular Function GO:0006468; protein phosphorylation; Biological Process GO:0016772; transferase activity, transferring phosphorus-con…	9 IPR000719; Protein kise, catalytic domain IPR001611; Leucine-rich repeat IPR002290; Serine/threonine- / dual-specificity protein kise, catalytic domain IPR003591; Leucine-rich repeat, typical subtype IPR008271; Serine/threonine-protein kise, active site IPR011009; Protein kise-like domain IPR013210; Leucine-rich repeat-containing N-termil, type 2 IPR017441; Protein kise, ATP binding site IPR020…	K00924	alr0124_1 7e-33 COG4886 Leucine-rich repeat (LRR) protein S Function unknown ;	974 13 965 ref|NP_001241340.1| 955 1 952 0.78 0.88 0 953 1540 0.0 No definition line found receptor-like protein kise HSL1-like [Glycine max] gb|ACM89538.1| leucine-rich repeat transmembrane protein kise [Glycine max]	2925 88 2879 ref|NM_001254411.1| 2868 52 2840 0.83 -- 0 2792 1772 0.0 No definition line found Glycine max receptor-like protein kise HSL1-like (LOC100789704), mR gb|FJ014785.1| Glycine max clone cw102 leucine-rich repeat transmembrane protein kise mR, complete cds	spo:SPAPB1E7.05 5e-32 K00924 E2.7.1.- -- -- Unclassified; Cellular Processes and Signaling; Signal transduction mechanisms
Ahy171607	28.7777	34.5005	38.9946	59.2001	69.9175	39.5294	60.3336	43.0376	23.7054	46.1125	31.8679	55.0243	50.3164	61.5357		down					1.08581				6 GO:0004672; protein kise activity; Molecular Function GO:0004713; protein tyrosine kise activity; Molecular Function GO:0005515; protein binding; Molecular Function GO:0005524; ATP binding; Molecular Function GO:0006468; protein phosphorylation; Biological Process GO:0016772; transferase activity, transferring phosphorus-containing groups; Molecular Function	8 IPR000719; Protein kise, catalytic domain IPR001611; Leucine-rich repeat IPR002290; Serine/threonine- / dual-specificity protein kise, catalytic domain IPR003591; Leucine-rich repeat, typical subtype IPR011009; Protein kise-like domain IPR013210; Leucine-rich repeat-containing N-termil, type 2 IPR017441; Protein kise, ATP binding site IPR020635; Tyrosine-protein kise, catalytic domain	K00924	alr0124_1 2e-28 COG4886 Leucine-rich repeat (LRR) protein S Function unknown ;	1007 1 1007 ref|XP_003518672.1| 1007 1 1007 0.81 0.9 0 1011 1600 0.0 No definition line found PREDICTED: probably ictive leucine-rich repeat receptor-like protein kise At3g28040-like [Glycine max]	3024 92 3017 ref|XM_003552608.1| 3715 587 3506 0.81 -- 0 2927 1592 0.0 No definition line found PREDICTED: Glycine max probably ictive leucine-rich repeat receptor-like protein kise At3g28040-like (LOC100813764), mR	spo:SPAPB1E7.05 5e-32 K00924 E2.7.1.- -- -- Unclassified; Cellular Processes and Signaling; Signal transduction mechanisms
Ahy131437	32.8756	38.7816	24.7028	28.8	49.6797	23.228	36.8378	34.2334	33.0414	28.3084	13.7159	39.5701	27.6856	37.8037				down					1.46268		4 GO:0004672; protein kise activity; Molecular Function GO:0005524; ATP binding; Molecular Function GO:0006468; protein phosphorylation; Biological Process GO:0016772; transferase activity, transferring phosphorus-containing groups; Molecular Function	4 IPR000719; Protein kise, catalytic domain IPR003591; Leucine-rich repeat, typical subtype IPR011009; Protein kise-like domain IPR013210; Leucine-rich repeat-containing N-termil, type 2	K1		628 28 627 ref|NP_001238698.1| 941 12 614 0.68 0.8 0.02 608 845 0.0 No definition line found K-type protein kise precursor [Glycine max] gb|ACM89508.1| K-type protein kise [Glycine max]	1882 1056 1328 ref|NM_001251769.1| 2826 1002 1274 0.78 -- 0 273 8 2e-11 No definition line found Glycine max K-type protein kise (LOC100305404), mR gb|FJ014754.1| Glycine max clone cw72 K-type protein kise mR, complete cds	spo:SPAPB1E7.05 5e-32 K00340 nuoK NADH dehydrogenase I subunit K 1.6.5.3 Metabolism; Energy Metabolism; Oxidative phosphorylation [PATH:ko00190]
Ahy160974	33.1432	38.307	18.9254	28.833	54.8104	45.1501	60.7514	33.6035	27.4237	28.6039	23.6388	46.4881	38.6422	49.4263				down					1.06412		6 GO:0004672; protein kise activity; Molecular Function GO:0004713; protein tyrosine kise activity; Molecular Function GO:0005515; protein binding; Molecular Function GO:0005524; ATP binding; Molecular Function GO:0006468; protein phosphorylation; Biological Process GO:0016772; transferase activity, transferring phosphorus-containing groups; Molecular Function	7 IPR000719; Protein kise, catalytic domain IPR001611; Leucine-rich repeat IPR002290; Serine/threonine- / dual-specificity protein kise, catalytic domain IPR003591; Leucine-rich repeat, typical subtype IPR011009; Protein kise-like domain IPR013210; Leucine-rich repeat-containing N-termil, type 2 IPR020635; Tyrosine-protein kise, catalytic domain	K00924	alr0124_1 3e-35 COG4886 Leucine-rich repeat (LRR) protein S Function unknown ;	999 6 997 ref|XP_003523747.1| 982 15 982 0.67 0.8 0.03 997 1289 0.0 No definition line found PREDICTED: probably ictive leucine-rich repeat receptor-like protein kise At2g25790-like [Glycine max]	3000 964 1160 ref|XM_003527796.1| 3093 982 1178 0.79 -- 0 197 9 2e-06 No definition line found PREDICTED: Glycine max probably ictive leucine-rich repeat receptor-like protein kise At2g25790-like (LOC100777118), mR	spo:SPAPB1E7.05 5e-32 K00924 E2.7.1.- -- -- Unclassified; Cellular Processes and Signaling; Signal transduction mechanisms
Ahy149689	33.5868	28.4327	30.8137	39.7514	66.4927	36.0013	58.2653	32.5164	22.778	39.4829	25.7201	63.3197	40.8487	62.3039				down					1.27643		6 GO:0004672; protein kise activity; Molecular Function GO:0004674; protein serine/threonine kise activity; Molecular Function GO:0004713; protein tyrosine kise activity; Molecular Function GO:0005524; ATP binding; Molecular Function GO:0006468; protein phosphorylation; Biological Process GO:0016772; transferase activity, transferring phosphorus-containing groups; Molecular Function	9 IPR000719; Protein kise, catalytic domain IPR001245; Serine-threonine/tyrosine-protein kise catalytic domain IPR002290; Serine/threonine- / dual-specificity protein kise, catalytic domain IPR003591; Leucine-rich repeat, typical subtype IPR008271; Serine/threonine-protein kise, active site IPR011009; Protein kise-like domain IPR013320; Concavalin A-like lectin/glucase, subgroup IPR017441; Protei…	K00924	RSp0875 7e-14 COG4886 Leucine-rich repeat (LRR) protein S Function unknown ;	751 24 751 ref|NP_001238095.1| 1012 21 737 0.74 0.82 0.01 729 1050 0.0 No definition line found protein kise precursor [Glycine max] gb|ACJ37417.1| protein kise [Glycine max]	2253 517 1245 ref|XM_004494191.1| 3359 759 1487 0.78 -- 0 729 200 4e-47 No definition line found PREDICTED: Cicer arietinum probable receptor protein kise TMK1-like (LOC101502630), mR	spo:SPAPB1E7.05 5e-32 K00924 E2.7.1.- -- -- Unclassified; Cellular Processes and Signaling; Signal transduction mechanisms
Ahy135577	35.1179	18.7351	19.3673	18.2227	28.023	39.3519	37.3457	32.0812	11.8787	17.5222	16.2944	23.2953	32.646	35.6781		down		down			1.45852		1.13066		5 GO:0004672; protein kise activity; Molecular Function GO:0005515; protein binding; Molecular Function GO:0005524; ATP binding; Molecular Function GO:0006468; protein phosphorylation; Biological Process GO:0016772; transferase activity, transferring phosphorus-containing groups; Molecular Function	6 IPR000719; Protein kise, catalytic domain IPR001611; Leucine-rich repeat IPR003591; Leucine-rich repeat, typical subtype IPR011009; Protein kise-like domain IPR013210; Leucine-rich repeat-containing N-termil, type 2 IPR017441; Protein kise, ATP binding site	K00924	alr0124_1 7e-28 COG4886 Leucine-rich repeat (LRR) protein S Function unknown ;	783 11 782 ref|XP_003517639.1| 1010 12 780 0.68 0.79 0 774 1043 0.0 No definition line found PREDICTED: receptor-like protein kise HSL1-like [Glycine max]	2348 1050 2312 ref|XM_003517591.1| 3033 1047 2306 0.79 -- 0 1264 392 1e-105 No definition line found PREDICTED: Glycine max receptor-like protein kise HSL1-like (LOC100798963), mR	spo:SPAPB1E7.05 5e-32 K00924 E2.7.1.- -- -- Unclassified; Cellular Processes and Signaling; Signal transduction mechanisms
Ahy010695	56.0154	51.3525	37.9377	36.7721	14.2178	36.6522	10.1112	53.2659	38.0005	42.6989	28.9792	9.3308	28.6572	10.8209				up					-1.4212		7 GO:0004672; protein kise activity; Molecular Function GO:0004674; protein serine/threonine kise activity; Molecular Function GO:0004713; protein tyrosine kise activity; Molecular Function GO:0005515; protein binding; Molecular Function GO:0005524; ATP binding; Molecular Function GO:0006468; protein phosphorylation; Biological Process GO:0016772; transferase activity, transferring phosphorus-con…	8 IPR000719; Protein kise, catalytic domain IPR001611; Leucine-rich repeat IPR002290; Serine/threonine- / dual-specificity protein kise, catalytic domain IPR003591; Leucine-rich repeat, typical subtype IPR008271; Serine/threonine-protein kise, active site IPR011009; Protein kise-like domain IPR013210; Leucine-rich repeat-containing N-termil, type 2 IPR020635; Tyrosine-protein kise, catalytic doma…	K01768	alr0124_1 8e-36 COG4886 Leucine-rich repeat (LRR) protein S Function unknown ;	1732 3 1166 ref|XP_003532650.1| 1165 1 1162 0.77 0.87 0 1167 1751 0.0 No definition line found PREDICTED: LRR receptor-like serine/threonine-protein kise FLS2-like [Glycine max]	5195 93 3271 ref|XM_003532602.1| 3746 78 3262 0.82 -- 0 3190 1943 0.0 No definition line found PREDICTED: Glycine max LRR receptor-like serine/threonine-protein kise FLS2-like (LOC100817960), mR	spo:SPAPB1E7.05 5e-32 K01768 E4.6.1.1 adenylate cyclase 4.6.1.1 Metabolism; Nucleotide Metabolism; Purine metabolism [PATH:ko00230] Cellular Processes; Cell Growth and Death; Meiosis - yeast [PATH:ko04113]
Ahy146048	86.6682	24.885	38.6899	28.7082	26.5684	73.4792	19.2018	68.4871	20.4188	37.9191	31.4423	17.2821	49.7764	20.4149		down					1.28556				7 GO:0004672; protein kise activity; Molecular Function GO:0004674; protein serine/threonine kise activity; Molecular Function GO:0004713; protein tyrosine kise activity; Molecular Function GO:0005515; protein binding; Molecular Function GO:0005524; ATP binding; Molecular Function GO:0006468; protein phosphorylation; Biological Process GO:0016772; transferase activity, transferring phosphorus-con…	9 IPR000719; Protein kise, catalytic domain IPR001611; Leucine-rich repeat IPR002290; Serine/threonine- / dual-specificity protein kise, catalytic domain IPR003591; Leucine-rich repeat, typical subtype IPR008271; Serine/threonine-protein kise, active site IPR011009; Protein kise-like domain IPR013210; Leucine-rich repeat-containing N-termil, type 2 IPR017441; Protein kise, ATP binding site IPR020…	K00924	alr0124_1 9e-38 COG4886 Leucine-rich repeat (LRR) protein S Function unknown ;	896 4 894 ref|XP_003549165.1| 1009 24 901 0.72 0.84 0.01 891 1301 0.0 No definition line found PREDICTED: receptor-like protein kise HSL1-like [Glycine max]	2686 418 551 ref|XM_003517591.1| 3033 460 593 0.82 -- 0 134 8 2e-09 No definition line found PREDICTED: Glycine max receptor-like protein kise HSL1-like (LOC100798963), mR	spo:SPAPB1E7.05 5e-32 K00924 E2.7.1.- -- -- Unclassified; Cellular Processes and Signaling; Signal transduction mechanisms
Ahy116854	110.569	48.0071	53.3192	66.0927	84.0571	115.007	90.5749	109.166	31.5351	76.3477	52.599	75.8454	107.39	87.7172		down					1.76783				4 GO:0004672; protein kise activity; Molecular Function GO:0005524; ATP binding; Molecular Function GO:0006468; protein phosphorylation; Biological Process GO:0016772; transferase activity, transferring phosphorus-containing groups; Molecular Function	3 IPR000719; Protein kise, catalytic domain IPR011009; Protein kise-like domain IPR013210; Leucine-rich repeat-containing N-termil, type 2	K04730		374 7 374 ref|XP_003618423.1| 602 7 381 0.65 0.78 0.01 375 500 1e-139 No definition line found LRR receptor-like serine/threonine-protein kise FEI [Medicago truncatula] gb|AES74641.1| LRR receptor-like serine/threonine-protein kise FEI [Medicago truncatula]	1122 616 726 ref|XM_003543793.1| 2242 652 762 0.92 -- 0 111 157 3e-34 No definition line found PREDICTED: Glycine max probable ictive receptor kise At1g27190-like (LOC100814544), mR	spo:SPAPB1E7.05 5e-32 K04730 IRAK1 interleukin-1 receptor-associated kinase 1 2.7.11.1 Metabolism; Enzyme Families; Protein kinases [BR:ko01001] Cellular Processes; Cell Growth and Death; Apoptosis [PATH:ko04210] Organismal Systems; Immune System; Toll-like receptor signaling pathway [PATH:ko04620] Organismal Systems; Nervous System; Neurotrophin signaling pathway [PATH:ko04722] Human Diseases; I…

## Sheet: R gene
GeneID	R6	R12	R24	R48	R72	RC1	RC2	S6	S12	S24	S48	S72	SC1	SC2	R6-VS-RC1.	R12-VS-RC1.	R24-VS-RC1.	R48-VS-RC2.	R72-VS-RC2.	S6-VS-SC1.	S12-VS-SC1.	S24-VS-SC1.	S48-VS-SC2.	S72-VS-SC2.	R6-VS-RC1.LOG2(Ratio)	R12-VS-RC1.LOG2(Ratio)	R24-VS-RC1.LOG2(Ratio)	R48-VS-RC2.LOG2(Ratio)	R72-VS-RC2.LOG2(Ratio)	S6-VS-SC1.LOG2(Ratio)	S12-VS-SC1.LOG2(Ratio)	S24-VS-SC1.LOG2(Ratio)	S48-VS-SC2.LOG2(Ratio)	S72-VS-SC2.LOG2(Ratio)	IPR	KEGG	COG	Nr
Ahy121892	4.76854	0.337138	2.57256	3.08572	4.12584	10.308	17.9361	3.90463	0	3.7121	6.64986	8.60332	10.407	12.3422	down	down	down	down	down	down	down	down			1.11214	4.93428	2.00249	2.53919	2.12011	1.41429	13.3453	1.48724			2 IPR000767; Disease resistance protein IPR002182; NB-ARC	K01768		112 4 111 gb|AAX81229.1| 176 1 108 0.72 0.85 0 108 162 2e-38 No definition line found resistance protein PLTR [Arachis hypogaea]
Ahy140576	2.51853	0.366597	1.0306	1.99723	4.9567	5.56647	7.27444	3.52402	0.512019	3.14844	2.08282	5.70331	6.52259	7.84173	down	down	down	down			down	down	down		1.14418	3.9245	2.43328	1.86484			3.67118	1.05081	1.91264		3 IPR000767; Disease resistance protein IPR001611; Leucine-rich repeat IPR002182; NB-ARC	K10641	RSp0875 6e-07 COG4886 Leucine-rich repeat (LRR) protein S Function unknown ;	412 1 412 emb|CAN77617.1| 1268 1 421 0.56 0.72 0.03 423 442 1e-122 No definition line found hypothetical protein VITISV_037152 [Vitis vinifera]
Ahy012633	1.22997	0.332892	1.18413	1.32652	1.65208	2.98664	2.61165	1.93874	0.434753	0.921573	0.897232	1.02195	1.46798	1.70048	down	down	down								1.2799	3.1654	1.33469								1 IPR002182; NB-ARC	K02152		397 1 130 ref|XP_003607469.1| 208 1 136 0.56 0.71 0.04 136 135 1e-29 No definition line found Transcription factor bHLH36 [Medicago truncatula] gb|AES89666.1| Transcription factor bHLH36 [Medicago truncatula]
Ahy004971	0.181326	0.0517726	0.291093	0.466336	0.367888	0.584691	0.355401	0.335784	0.0525889	0.456038	0.917587	0.509924	0.56231	0.734625	down	down					down				1.68909	3.49741					3.41853				1 IPR002182; NB-ARC			1093 5 1044 ref|XP_003529829.1| 1086 18 1057 0.55 0.72 0.03 1059 1116 0.0 No definition line found PREDICTED: protein SUPPRESSOR OF npr1-1, CONSTITUTIVE 1-like [Glycine max]
Ahy009745	0.5537	0.765667	0.598814	0.895747	0.620432	1.46522	1.52149	0.896105	0.941475	0.816424	1.20957	1.55156	1.5031	1.45812	down		down		down						1.40394		1.29094		1.29414						1 IPR002182; NB-ARC			936 1 198 ref|XP_003539930.1| 801 1 194 0.61 0.77 0.02 198 227 1e-56 No definition line found PREDICTED: putative disease resistance protein At1g50180-like [Glycine max]
Ahy160861	12.7423	2.20588	3.90839	4.35464	7.47875	5.0932	7.18161	9.6781	1.18623	4.68617	2.67067	3.83407	6.84261	6.1864	up	down					down		down		-1.32298	1.20722					2.52816		1.2119		3 IPR000157; Toll/interleukin-1 receptor homology (TIR) domain IPR000767; Disease resistance protein IPR002182; NB-ARC	K02152		291 1 291 emb|CCW28746.1| 903 1 305 0.57 0.73 0.05 306 365 8e-99 No definition line found TIR NB-ARC LRR protein, partial [Arachis duranensis]
Ahy025215	6.02462	1.65645	5.15565	3.5113	0.17834	2.84649	0.50071	4.51706	1.68257	5.22284	4.81048	0.168542	2.51787	0.14423	up			up				up	up		-1.08168			-2.80996				-1.05263	-5.05974		2 IPR000767; Disease resistance protein IPR002182; NB-ARC			1002 7 777 gb|EMJ20597.1| 880 16 786 0.53 0.69 0 772 802 0.0 No definition line found hypothetical protein PRUPE_ppa020421mg, partial [Prunus persica]
Ahy170599	17.9236	11.8373	13.8407	25.9919	10.0558	8.91501	7.84304	11.3842	5.17486	12.9346	19.4035	9.5257	10.15	12.119	up			up							-1.00755			-1.72857										126 1 102 gb|AEL30375.1| 932 830 931 0.53 0.68 0.03 104 107 1e-21 No definition line found TIR-NBS-LRR type disease resistance protein [Arachis hypogaea]
Ahy140730	2.2057	0.973512	0.884493	1.33549	2.09167	0.93634	2.09523	1.61176	0.632223	1.02621	0.889613	2.60073	1.17686	2.09242	up								down		-1.23613								1.23392		4 IPR000767; Disease resistance protein IPR001611; Leucine-rich repeat IPR002182; NB-ARC IPR003591; Leucine-rich repeat, typical subtype	K01768		1182 8 1162 ref|XP_003605822.1| 1155 37 1133 0.51 0.64 0.08 1175 1039 0.0 No definition line found hypothetical protein MTR_4g043230 [Medicago truncatula] gb|AES88019.1| hypothetical protein MTR_4g043230 [Medicago truncatula]
Ahy010499	6.0894	1.15229	0.711951	0.579478	2.13447	8.42322	6.69312	5.66666	0.900349	2.18613	0.266049	2.10317	6.30824	5.77291		down	down	down	down		down	down	down	down		2.86987	3.56452	3.52985	1.6488		2.80868	1.52886	4.43954	1.45673	1 IPR002182; NB-ARC	K02152		426 52 426 ref|XP_003529959.1| 2433 34 406 0.4 0.56 0.05 385 230 6e-58 No definition line found PREDICTED: uncharacterized protein LOC100797322 [Glycine max]
Ahy169479	0.599209	0.0406234	0.146833	0.0619689	0.248572	1.17492	0.967317	0.959794	0.0618959	0.384668	0.139352	0.400113	1.10595	1.09809		down	down	down	down		down	down	down	down		4.85411	3.00032	3.96437	1.96033		4.15929	1.52359	2.97819	1.45652	4 IPR000157; Toll/interleukin-1 receptor homology (TIR) domain IPR000767; Disease resistance protein IPR002182; NB-ARC IPR003593; AAA+ ATPase domain	K02152		1859 845 1792 ref|XP_003529919.1| 2300 1050 1998 0.23 0.39 0.17 1038 102 1e-18 No definition line found PREDICTED: uncharacterized protein LOC100813151 [Glycine max]
Ahy169304	6.53156	1.12926	1.44559	1.2612	3.78926	9.65238	9.47798	4.44675	0.465994	3.79231	1.21054	2.7174	6.53596	9.25359		down	down	down	down		down		down	down		3.09551	2.73922	2.90978	1.32266		3.81002		2.93436	1.76779	4 IPR000157; Toll/interleukin-1 receptor homology (TIR) domain IPR000767; Disease resistance protein IPR002182; NB-ARC IPR003593; AAA+ ATPase domain	K02152		535 1 533 ref|XP_003616893.1| 1968 90 616 0.54 0.73 0.01 534 577 1e-162 No definition line found Cc-nbs-lrr resistance protein [Medicago truncatula] gb|AES99851.1| Cc-nbs-lrr resistance protein [Medicago truncatula]
Ahy140364	4.94316	0.797736	0.640756	1.85433	2.72932	5.49341	9.58333	4.1884	0.810314	5.15302	0.912167	6.42857	6.61225	5.88611		down	down	down	down		down		down			2.78372	3.09985	2.36963	1.81199		3.02859		2.68994					71 4 69 ref|XP_003593660.1| 1215 52 119 0.47 0.67 0.02 68 4 1e-09 No definition line found NB-LRR type disease resistance protein Rps1-k-2 [Medicago truncatula] gb|AES63911.1| NB-LRR type disease resistance protein Rps1-k-2 [Medicago truncatula]
Ahy004285	2.29155	0.360551	0.842476	1.12857	1.9668	2.97941	3.05163	1.86771	0.366236	1.44359	1.19465	1.89298	2.937	3.46029		down	down	down			down	down	down			3.04675	1.82232	1.43508			3.0035	1.02468	1.53431		1 IPR002182; NB-ARC			1151 51 411 ref|XP_003604866.1| 1791 682 1046 0.39 0.58 0.06 376 227 2e-56 No definition line found NBS resistance protein-like protein [Medicago truncatula] gb|AES87063.1| NBS resistance protein-like protein [Medicago truncatula]
Ahy123015	3.59647	0.762818	2.45084	4.43291	8.83335	5.30548	8.94567	3.59278	0.645705	2.01578	2.50769	9.2777	5.83226	11.744		down	down	down			down	down	down			2.79807	1.11421	1.01294			3.17511	1.53272	2.22749		2 IPR000767; Disease resistance protein IPR002182; NB-ARC			297 1 248 ref|XP_003539930.1| 801 1 257 0.53 0.68 0.07 263 239 6e-61 No definition line found PREDICTED: putative disease resistance protein At1g50180-like [Glycine max]
Ahy154687	1.23513	0.019344	0.372899	0.674474	1.11492	1.96614	1.72627	0.914066	0.019649	0.817879	0.481084	0.866023	1.69184	1.71276		down	down	down			down	down	down			6.66734	2.39851	1.35582			6.42799	1.04864	1.83196		3 IPR000157; Toll/interleukin-1 receptor homology (TIR) domain IPR000767; Disease resistance protein IPR002182; NB-ARC	K02152	alr0124_1 4e-07 COG4886 Leucine-rich repeat (LRR) protein S Function unknown ;	976 405 903 ref|XP_003605057.1| 1626 17 512 0.46 0.67 0.01 501 457 1e-126 No definition line found TMV resistance protein N [Medicago truncatula] gb|AES87254.1| TMV resistance protein N [Medicago truncatula]
Ahy169700	9.87368	5.92306	4.36105	9.03531	33.6122	14.6836	30.8125	7.88887	0.626713	7.3912	4.97369	31.3788	15.448	29.5208		down	down	down			down	down	down			1.30979	1.75145	1.76987			4.62347	1.06354	2.56934					153 1 153 ref|XP_003593669.1| 1250 1 157 0.42 0.61 0.07 161 100 2e-19 No definition line found NB-LRR type disease resistance protein Rps1-k-2 [Medicago truncatula] gb|AES63920.1| NB-LRR type disease resistance protein Rps1-k-2 [Medicago truncatula]
Ahy021346	8.86025	1.52256	4.89179	7.43227	11.5403	13.8398	17.2456	9.87492	2.47451	8.04687	8.35663	6.54378	11.4887	18.4069		down	down	down			down		down	down		3.18426	1.50039	1.21435			2.215		1.13925	1.49205	1 IPR000157; Toll/interleukin-1 receptor homology (TIR) domain	K02152		62 14 61 ref|XP_003607692.1| 1181 74 122 0.73 0.83 0.02 49 5 4e-12 No definition line found Tir-nbs-lrr resistance protein [Medicago truncatula] gb|AES89889.1| Tir-nbs-lrr resistance protein [Medicago truncatula]
Ahy002088	46.3157	13.7647	7.48207	8.95357	19.4044	37.5943	32.7933	36.0643	7.98355	19.231	6.16968	16.2718	29.275	29.9167		down	down	down			down		down			1.44953	2.329	1.87287			1.87457		2.27768		1 IPR002182; NB-ARC	K02152		454 174 439 ref|XP_003543819.1| 970 19 279 0.56 0.74 0.02 267 291 3e-76 No definition line found PREDICTED: TMV resistance protein N-like [Glycine max]
Ahy016997	26.0995	8.03522	13.6845	17.7737	33.3185	36.794	37.4553	30.8432	6.81182	26.5551	13.704	31.4293	33.6723	39.2196		down	down	down			down		down			2.19506	1.42693	1.07542			2.30545		1.51697		1 IPR002182; NB-ARC	K02152		625 1 625 ref|XP_003522009.1| 1235 1 623 0.51 0.65 0.04 637 554 1e-155 No definition line found PREDICTED: putative disease resistance protein At3g14460-like [Glycine max]
Ahy024140	22.2455	5.85727	7.5366	9.71567	17.5104	24.8117	29.6194	22.867	3.92791	16.5801	8.77823	15.2245	22.8688	29.3876		down	down	down			down		down			2.08272	1.71903	1.60816			2.54155		1.7432		2 IPR000767; Disease resistance protein IPR002182; NB-ARC	K02152		332 3 330 ref|XP_003617828.1| 1242 7 345 0.49 0.66 0.04 342 308 2e-81 No definition line found NB-LRR type disease resistance protein Rps1-k-2 [Medicago truncatula] gb|AET00787.1| NB-LRR type disease resistance protein Rps1-k-2 [Medicago truncatula]
Ahy122966	46.9748	2.77643	11.5964	9.51934	20.7519	33.9557	22.5535	24.8671	0.94007	18.5867	6.98434	18.0649	28.2507	31.3593		down	down	down			down		down			3.61235	1.54997	1.24442			4.90937		2.1667		2 IPR000767; Disease resistance protein IPR002182; NB-ARC	K06883		102 1 98 gb|AAX81306.1| 176 79 176 0.96 0.96 0 98 201 6e-50 No definition line found resistance protein PLTR [Arachis hypogaea]
Ahy129648	6.39907	0.974439	2.7394	2.44203	5.674	7.75031	8.25697	7.67423	0.989803	6.4375	2.08916	5.56221	11.3842	10.2664		down	down	down			down		down			2.99161	1.50039	1.75753			3.52375		2.29693					155 1 155 ref|XP_003593669.1| 1250 487 645 0.5 0.64 0.06 162 139 3e-31 No definition line found NB-LRR type disease resistance protein Rps1-k-2 [Medicago truncatula] gb|AES63920.1| NB-LRR type disease resistance protein Rps1-k-2 [Medicago truncatula]
Ahy135512	12.8996	1.75173	6.5661	3.90221	8.29834	16.888	13.3611	18.3944	1.38394	11.4868	8.34586	10.108	19.1927	17.0678		down	down	down			down		down			3.26915	1.36289	1.77568			3.7937		1.03215		4 IPR000767; Disease resistance protein IPR001611; Leucine-rich repeat IPR002182; NB-ARC IPR008808; Powdery mildew resistance protein, RPW8 domain	K02152		97 1 97 ref|XP_003522023.1| 1322 405 504 0.64 0.78 0.04 101 137 8e-31 No definition line found PREDICTED: putative disease resistance protein At3g14460-like [Glycine max]
Ahy140363	6.87357	2.04105	1.77603	2.07568	5.7745	10.5414	9.92456	7.40683	0.518309	3.14625	3.06316	6.09181	5.68789	10.1365		down	down	down			down		down			2.36868	2.56934	2.25742			3.45601		1.72647					111 1 109 ref|XP_003593669.1| 1250 9 120 0.45 0.63 0.02 112 6 5e-19 No definition line found NB-LRR type disease resistance protein Rps1-k-2 [Medicago truncatula] gb|AES63920.1| NB-LRR type disease resistance protein Rps1-k-2 [Medicago truncatula]
Ahy145867	10.2483	2.11997	3.8554	2.89395	7.10575	9.08973	6.41837	8.26457	1.05638	7.6809	2.91575	6.80488	8.36869	7.6622		down	down	down			down		down			2.10019	1.23736	1.14917			2.98587		1.39389		3 IPR000767; Disease resistance protein IPR001611; Leucine-rich repeat IPR002182; NB-ARC	K06883	alr0124_1 7e-07 COG4886 Leucine-rich repeat (LRR) protein S Function unknown ;	472 1 471 ref|XP_003601846.1| 1136 1 481 0.59 0.74 0.04 487 572 1e-161 No definition line found Nucleotide binding site leucine-rich repeat disease resistance protein [Medicago truncatula] gb|AES72097.1| Nucleotide binding site leucine-rich repeat disease resistance protein [Medicago truncatula]
Ahy169016	68.8704	14.3906	32.6881	36.5349	48.8926	85.5297	96.4103	99.1643	13.893	66.5578	39.2181	68.6709	99.0383	120.802		down	down	down			down		down			2.5713	1.38766	1.39991			2.83363		1.62305		3 IPR000157; Toll/interleukin-1 receptor homology (TIR) domain IPR000767; Disease resistance protein IPR002182; NB-ARC	K02152		450 105 438 gb|AAN85384.1| 339 2 335 0.96 0.97 0 334 657 0.0 No definition line found resistance protein [Arachis cardesii]
Ahy169558	12.4654	0.265912	2.24265	2.31791	5.45864	12.525	8.21428	12.1956	0	6.79262	2.85052	6.54762	7.41028	8.26319		down	down	down			down		down			5.55771	2.48153	1.82531			12.8553		1.53547					142 4 140 ref|XP_003593669.1| 1250 6 147 0.52 0.68 0.03 142 139 2e-31 No definition line found NB-LRR type disease resistance protein Rps1-k-2 [Medicago truncatula] gb|AES63920.1| NB-LRR type disease resistance protein Rps1-k-2 [Medicago truncatula]
Ahy001109	14.8283	4.15994	6.33999	7.99614	10.1902	16.7471	17.1157	15.6644	3.57545	11.9794	9.87923	11.4131	14.588	16.0282		down	down	down			down					2.00928	1.40136	1.09794			2.02859					K06883	RSp0875 7e-13 COG4886 Leucine-rich repeat (LRR) protein S Function unknown ;	354 20 326 ref|XP_003598782.1| 1248 565 871 0.59 0.72 0.01 310 349 6e-94 No definition line found NB-LRR type disease resistance protein Rps1-k-2 [Medicago truncatula] gb|AES69033.1| NB-LRR type disease resistance protein Rps1-k-2 [Medicago truncatula]
Ahy001903	15.1392	6.54101	8.83604	6.60878	13.9673	19.6552	17.9863	15.9776	4.22809	12.309	9.56159	14.5088	15.6787	15.5673		down	down	down			down					1.58732	1.15344	1.44444			1.89073							127 1 126 ref|XP_003598782.1| 1248 1 126 0.48 0.63 0 126 121 7e-26 No definition line found NB-LRR type disease resistance protein Rps1-k-2 [Medicago truncatula] gb|AES69033.1| NB-LRR type disease resistance protein Rps1-k-2 [Medicago truncatula]
Ahy005814	3.45193	1.20462	1.33701	1.01187	2.54202	3.81887	1.93578	3.2875	0.689675	1.50482	1.01428	1.90228	3.69972	2.87162		down	down				down	down	down			1.66456	1.51413				2.42343	1.29782	1.5014		1 IPR000157; Toll/interleukin-1 receptor homology (TIR) domain	K02152		862 97 283 ref|XP_003623322.1| 1204 11 194 0.47 0.65 0.04 190 161 8e-37 No definition line found TIR-NBS-LRR type disease resistance protein [Medicago truncatula] gb|AES79540.1| TIR-NBS-LRR type disease resistance protein [Medicago truncatula]
Ahy169480	0.392944	0.0202572	0.154574	0.0618027	0.135948	0.636104	0.243353	1.07922	0.0102883	0.410402	0.130292	0.344625	1.05955	0.586376		down	down				down	down	down			4.97275	2.04096				6.68631	1.36835	2.17008		4 IPR000157; Toll/interleukin-1 receptor homology (TIR) domain IPR000767; Disease resistance protein IPR002182; NB-ARC IPR003593; AAA+ ATPase domain	K02152		1864 845 1797 ref|XP_003529919.1| 2300 1050 1998 0.23 0.39 0.17 1043 101 2e-18 No definition line found PREDICTED: uncharacterized protein LOC100813151 [Glycine max]
Ahy009228	3.97142	0.115422	1.57605	2.29969	1.65336	3.54265	3.24008	2.85689	0.401972	3.1227	1.39992	1.38781	2.40355	2.90588		down	down				down		down	down		4.93984	1.16851				2.58		1.05363	1.06616	1 IPR002182; NB-ARC	K02152		1144 51 404 ref|XP_003604866.1| 1791 682 1046 0.39 0.58 0.06 371 218 6e-54 No definition line found NBS resistance protein-like protein [Medicago truncatula] gb|AES87063.1| NBS resistance protein-like protein [Medicago truncatula]
Ahy020143	13.5825	0.276626	5.05485	7.6559	9.2277	14.344	11.6904	15.3141	0.210741	11.2695	4.15153	8.29758	13.2237	12.9531		down	down				down		down			5.69637	1.50471				5.97151		1.64158		1 IPR002182; NB-ARC	K02152		273 1 269 gb|EMJ07932.1| 1076 138 404 0.5 0.69 0.02 271 248 1e-63 No definition line found hypothetical protein PRUPE_ppa024822mg [Prunus persica]
Ahy020966	27.2265	0.935731	11.6718	12.1869	17.34	23.834	24.277	27.3356	1.95688	20.412	10.3849	16.7076	18.6901	24.1807		down	down				down		down			4.67078	1.02999				3.25564		1.21937		1 IPR002182; NB-ARC			343 1 343 ref|XP_003522031.1| 1244 78 413 0.5 0.7 0.04 348 338 2e-90 No definition line found PREDICTED: putative disease resistance protein At3g14460-like [Glycine max]
Ahy023861	9.99793	3.08855	4.47813	6.47518	8.72868	9.51521	12.6532	8.24741	1.86626	6.64092	4.84914	8.33893	8.89558	11.7181		down	down				down		down			1.62331	1.08734				2.25294		1.27294		3 IPR001611; Leucine-rich repeat IPR002182; NB-ARC IPR011713; Leucine-rich repeat 3	K02152	RSp0875 6e-09 COG4886 Leucine-rich repeat (LRR) protein S Function unknown ;	1192 6 1074 ref|XP_003627154.1| 1544 4 1095 0.5 0.64 0.03 1098 942 0.0 No definition line found Nbs-lrr resistance protein [Medicago truncatula] gb|AET01630.1| Nbs-lrr resistance protein [Medicago truncatula]
Ahy025125	9.25565	0.722176	3.06606	6.38502	6.27204	9.80408	9.47236	9.94122	0.419179	10.4507	6.54717	8.22144	10.8809	13.4386		down	down				down		down			3.76296	1.677				4.69808		1.03744		2 IPR000767; Disease resistance protein IPR002182; NB-ARC	K02152		183 1 171 gb|AAX81239.1| 177 6 176 0.76 0.84 0 171 267 8e-70 No definition line found resistance protein PLTR [Arachis hypogaea]
Ahy124102	16.2576	0.882231	5.66899	12.9196	8.08004	15.1639	16.049	15.6944	0.716913	14.4543	6.20401	12.4811	12.5575	17.1251		down	down				down		down			4.10334	1.41947				4.13061		1.46484		2 IPR000767; Disease resistance protein IPR002182; NB-ARC			107 1 107 ref|XP_003521994.1| 1242 293 399 0.52 0.74 0 107 126 2e-27 No definition line found PREDICTED: putative disease resistance protein At3g14460-like [Glycine max]
Ahy143365	34.8635	3.48351	7.28866	8.28481	10.0847	28.6438	15.7575	26.4582	2.05316	14.2815	7.52382	13.1695	24.7807	15.6708		down	down				down		down			3.03961	1.9745				3.5933		1.05855		4 IPR000767; Disease resistance protein IPR001611; Leucine-rich repeat IPR002182; NB-ARC IPR008808; Powdery mildew resistance protein, RPW8 domain	K02152		439 1 369 ref|XP_003601846.1| 1136 74 440 0.6 0.76 0.02 372 454 1e-125 No definition line found Nucleotide binding site leucine-rich repeat disease resistance protein [Medicago truncatula] gb|AES72097.1| Nucleotide binding site leucine-rich repeat disease resistance protein [Medicago truncatula]
Ahy154686	0.642498	0.0596203	0.303291	0.242527	0.37658	0.886809	0.528644	0.257787	0	0.54267	0.153388	0.551629	0.715707	0.642944		down	down				down		down			3.89475	1.54792				9.48322		2.06751		2 IPR000157; Toll/interleukin-1 receptor homology (TIR) domain IPR002182; NB-ARC	K02152		950 405 877 ref|XP_003605057.1| 1626 17 512 0.45 0.64 0.06 501 428 1e-117 No definition line found TMV resistance protein N [Medicago truncatula] gb|AES87254.1| TMV resistance protein N [Medicago truncatula]
Ahy157318	11.8192	5.1835	5.36514	7.7143	18.7493	13.8426	14.989	10.7182	3.76699	8.85335	5.85477	12.5465	13.2978	16.3068		down	down				down		down			1.41712	1.36743				1.8197		1.47779		3 IPR000157; Toll/interleukin-1 receptor homology (TIR) domain IPR000767; Disease resistance protein IPR002182; NB-ARC	K02152	alr0124_1 4e-08 COG4886 Leucine-rich repeat (LRR) protein S Function unknown ;	896 30 283 ref|XP_002265391.1| 1308 48 335 0.27 0.44 0.16 296 6 2e-10 No definition line found PREDICTED: putative disease resistance RPP13-like protein 1 [Vitis vinifera]
Ahy001837	5.53581	1.91637	1.36823	1.57766	1.68116	4.01762	2.10118	4.89928	1.55006	2.90716	1.70431	1.93833	3.682	2.11495		down	down				down					1.06797	1.55403				1.24817				1 IPR002182; NB-ARC			532 223 531 emb|CAN70214.1| 902 170 481 0.4 0.65 0.04 317 256 1e-65 No definition line found hypothetical protein VITISV_038742 [Vitis vinifera]
Ahy017269	5.92595	0.916493	2.94457	5.99169	4.12455	6.51315	7.70698	5.51955	0.372377	4.4401	4.63722	4.84166	6.05108	6.39823		down	down				down					2.82916	1.1453				4.02236				1 IPR001611; Leucine-rich repeat	K10641	ECU09g0200 2e-07 COG4886 Leucine-rich repeat (LRR) protein S Function unknown ;	206 25 204 ref|XP_003598782.1| 1248 569 750 0.61 0.76 0.02 183 215 4e-54 No definition line found NB-LRR type disease resistance protein Rps1-k-2 [Medicago truncatula] gb|AES69033.1| NB-LRR type disease resistance protein Rps1-k-2 [Medicago truncatula]
Ahy131985	7.43403	2.90458	2.33301	2.53187	6.49761	10.0008	7.2694	7.8493	1.96692	6.60944	2.90607	5.85165	7.47166	8.44894		down	down				down					1.78372	2.09985				1.92549							78 1 78 ref|XP_003598782.1| 1248 1 77 0.51 0.69 0.01 78 7 2e-13 No definition line found NB-LRR type disease resistance protein Rps1-k-2 [Medicago truncatula] gb|AES69033.1| NB-LRR type disease resistance protein Rps1-k-2 [Medicago truncatula]
Ahy150181	45.7446	18.7971	23.8253	31.798	51.8295	62.6782	52.2879	63.6551	11.3302	41.8484	31.8859	51.787	64.471	56.7676		down	down				down					1.73745	1.39547				2.50848				3 IPR000767; Disease resistance protein IPR002182; NB-ARC IPR003593; AAA+ ATPase domain	K06685	lin0661 2e-06 COG4886 Leucine-rich repeat (LRR) protein S Function unknown ;	456 31 361 ref|XP_003605049.1| 1352 11 346 0.4 0.61 0.1 352 205 3e-50 No definition line found NBS-containing resistance-like protein [Medicago truncatula] gb|AES87246.1| NBS-containing resistance-like protein [Medicago truncatula]
Ahy157760	1.49017	0.516243	0.592366	0.642858	1.6886	1.5845	1.07581	0.990799	0.224735	0.909464	0.537591	1.02353	1.2015	1.06739		down	down				down					1.61791	1.41947				2.41853				3 IPR000157; Toll/interleukin-1 receptor homology (TIR) domain IPR000767; Disease resistance protein IPR002182; NB-ARC	K02152		512 119 512 ref|XP_003605825.1| 474 1 319 0.51 0.59 0.22 401 339 1e-90 No definition line found NBS/LRR resistance protein-like protein [Medicago truncatula] gb|AES88022.1| NBS/LRR resistance protein-like protein [Medicago truncatula]
Ahy166759	23.9555	3.45114	12.8817	16.4572	15.7077	26.0021	19.8585	23.3236	2.68072	24.6771	15.4946	14.7235	22.107	19.876		down	down				down					2.91349	1.0133				3.04381							93 1 92 ref|XP_003598782.1| 1248 679 768 0.53 0.7 0.02 92 8 8e-19 No definition line found NB-LRR type disease resistance protein Rps1-k-2 [Medicago truncatula] gb|AES69033.1| NB-LRR type disease resistance protein Rps1-k-2 [Medicago truncatula]
Ahy169361	33.8248	7.42603	18.1975	22.8755	30.9057	38.5872	37.9089	29.5044	6.13678	30.3224	24.3944	31.2175	35.3451	46.2384		down	down				down					2.37746	1.08438				2.52596				4 IPR000157; Toll/interleukin-1 receptor homology (TIR) domain IPR000767; Disease resistance protein IPR002182; NB-ARC IPR003593; AAA+ ATPase domain	K02152	MT2563_2 4e-06 COG3903 Predicted ATPase R General function prediction only ;	300 1 300 ref|NP_001235657.1| 863 1 298 0.67 0.83 0.02 303 402 1e-110 No definition line found disease resistance protein [Glycine max] gb|ACM89625.1| disease resistance protein [Glycine max]
Ahy165971	0.27412	0	0.0908057	0.197092	0	1.49473	0.873075	0.209494	0	0.099582	0.290856	0.303678	1.06632	1.44374		down	down									10.5457	4.04096								3 IPR000157; Toll/interleukin-1 receptor homology (TIR) domain IPR000767; Disease resistance protein IPR002182; NB-ARC	K02152		167 1 166 gb|AEL30372.1| 1061 229 394 1 1 0 166 348 4e-94 No definition line found TIR-NBS-LRR type disease resistance protein [Arachis hypogaea]
Ahy006411	3.65652	0.631852	2.51728	2.64372	2.71386	3.75934	6.24593	2.974	0.69316	3.27261	2.05909	2.87404	4.29096	6.32616		down		down	down		down		down	down		2.57282		1.24035	1.20257		2.63004		1.61932	1.13825	1 IPR002182; NB-ARC			747 1 744 ref|XP_003605049.1| 1352 50 781 0.48 0.65 0.04 754 674 0.0 No definition line found NBS-containing resistance-like protein [Medicago truncatula] gb|AES87246.1| NBS-containing resistance-like protein [Medicago truncatula]
Ahy125196	3.24666	0.401697	0.806626	2.10091	2.69582	3.65136	7.7555	1.86093	0	1.41534	2.06693	2.15805	1.54997	9.06277		down		down	down				down	down		3.18426		1.8842	1.5245				2.13246	2.07022	3 IPR000767; Disease resistance protein IPR002182; NB-ARC IPR008808; Powdery mildew resistance protein, RPW8 domain	K02152		94 1 93 ref|XP_003548449.1| 1289 166 258 0.64 0.81 0 93 139 3e-31 No definition line found PREDICTED: TMV resistance protein N-like [Glycine max]
Ahy116744	8.8486	1.67572	3.85844	5.7454	6.96802	5.81586	13.1329	4.55432	1.47519	2.55849	4.40701	3.30093	6.03481	6.6577		down		down			down	down				1.79521		1.1927			2.03241	1.23801			2 IPR000767; Disease resistance protein IPR002182; NB-ARC	K06883	RSp0875 3e-08 COG4886 Leucine-rich repeat (LRR) protein S Function unknown ;	169 2 169 ref|XP_003549175.1| 1122 206 370 0.61 0.79 0.01 168 214 4e-54 No definition line found PREDICTED: TMV resistance protein N-like [Glycine max]
Ahy113254	2.50011	0.21333	0.771079	1.11574	2.77914	2.73243	4.66791	2.86604	0	1.31538	1.55506	2.19666	1.55484	3.54164		down		down			down					3.67902		2.06478			10.6025				2 IPR000767; Disease resistance protein IPR002182; NB-ARC
Ahy131270	4.09396	0.613976	4.5617	2.94356	6.42303	4.43939	8.03434	5.68869	1.71505	9.46434	4.73882	4.67286	8.0285	6.92602		down		down			down					2.85411		1.44862			2.22688							123 1 122 ref|XP_003598782.1| 1248 840 971 0.3 0.53 0.09 133 8 8e-07 No definition line found NB-LRR type disease resistance protein Rps1-k-2 [Medicago truncatula] gb|AES69033.1| NB-LRR type disease resistance protein Rps1-k-2 [Medicago truncatula]
Ahy135510	8.50519	2.32128	6.96078	6.20516	11.363	8.95155	13.1462	12.1876	0.78596	9.67823	6.50293	9.56089	10.0847	11.4623		down		down			down					1.94722		1.08311			3.68157				3 IPR000767; Disease resistance protein IPR001611; Leucine-rich repeat IPR002182; NB-ARC			122 2 122 ref|XP_003598782.1| 1248 381 502 0.62 0.81 0 122 165 3e-39 No definition line found NB-LRR type disease resistance protein Rps1-k-2 [Medicago truncatula] gb|AES69033.1| NB-LRR type disease resistance protein Rps1-k-2 [Medicago truncatula]
Ahy104095	0.866579	0.2797	0.636537	0.40635	1.21459	1.50235	1.52004	0.777454	0.189407	0.656996	0.399777	1.29394	0.999297	1.46845		down		down					down			2.42526		1.90331					1.87703		2 IPR000767; Disease resistance protein IPR002182; NB-ARC			405 43 403 ref|XP_002277498.1| 848 53 416 0.28 0.48 0.14 390 130 5e-28 No definition line found PREDICTED: putative disease resistance protein RGA3 [Vitis vinifera]
Ahy025214	2.45213	0.383809	0.704646	0.732846	0.101011	1.26864	0.0627314	1.38858	0.334166	0.933738	0.720992	0.0654589	0.86193	0.0466803		down		up			down		up			1.72482		-3.54625			1.367		-3.9491		2 IPR000767; Disease resistance protein IPR002182; NB-ARC			1033 7 777 gb|EMJ20597.1| 880 16 786 0.53 0.69 0 772 800 0.0 No definition line found hypothetical protein PRUPE_ppa020421mg, partial [Prunus persica]
Ahy108108	16.6465	3.05127	5.97392	7.813	6.47444	11.6616	14.7276	12.1919	4.06794	14.1105	3.76154	11.7821	16.0251	10.7157		down			down		down		down			1.93428			1.1857		1.97796		1.51034					98 1 89 ref|XP_003593660.1| 1215 80 171 0.45 0.65 0.07 94 2 2e-11 No definition line found NB-LRR type disease resistance protein Rps1-k-2 [Medicago truncatula] gb|AES63911.1| NB-LRR type disease resistance protein Rps1-k-2 [Medicago truncatula]
Ahy134641	15.7556	5.37229	7.39735	15.3868	7.75611	11.6692	15.8053	11.0929	4.52151	12.0332	10.2674	8.38366	13.6879	17.6418		down			down		down			down		1.1191			1.027		1.59803			1.07334				123 1 122 gb|AEL30360.1| 849 554 669 0.78 0.84 0.04 122 156 2e-36 No definition line found TIR-NBS-LRR-TIR type disease resistance protein [Arachis hypogaea]
Ahy170974	7.39846	1.90705	8.57793	11.8026	28.9091	10.716	13.0912	6.53768	3.09938	6.21533	12.2659	18.6123	8.17606	12.9888		down			up							2.49036			-1.14293									99 1 98 ref|NP_001237787.1| 1241 1058 1155 0.4 0.57 0.04 100 5 1e-07 No definition line found NB-LRR type disease resistance protein [Glycine max] gb|ACM89618.1| NB-LRR type disease resistance protein [Glycine max]
Ahy020910	12.1406	1.51589	6.30934	6.48677	8.26918	12.0711	12.6529	10.7255	1.53979	9.58968	7.3273	6.66319	11.5802	15.135		down					down		down	down		2.99331					2.91085		1.04654	1.1836	1 IPR002182; NB-ARC			137 1 137 gb|AAX89383.1| 1249 379 521 0.61 0.77 0.05 144 187 6e-46 No definition line found NB-LRR type disease resistance protein Rps1-k-2 [Glycine max]
Ahy121352	6.98619	0	0.730822	1.98279	1.97553	3.75934	3.51334	5.26889	0	1.80327	1.3655	2.24039	4.29096	8.13363		down					down		down	down		11.8763					12.0671		2.57447	1.86015	2 IPR000767; Disease resistance protein IPR002182; NB-ARC	K02084		83 1 82 gb|AAX81296.1| 143 6 87 0.98 1 0 82 163 1e-38 No definition line found resistance protein PLTR [Arachis hypogaea]
Ahy009743	1.00888	0.507101	1.59792	2.04014	3.203	2.03074	3.38066	1.33725	0.158491	1.16824	1.67262	2.8291	1.23756	4.15124		down					down		down			2.00166					2.96502		1.31143		1 IPR002182; NB-ARC			484 1 484 ref|XP_004248477.1| 575 1 458 0.42 0.6 0.05 485 358 2e-96 No definition line found PREDICTED: putative disease resistance protein At1g50180-like [Solanum lycopersicum]
Ahy019297	12.9838	2.8154	7.31624	8.08422	9.54525	10.9483	13.7845	13.1963	1.17756	14.2961	10.6519	15.8668	17.1826	26.3663		down					down		down			1.95929					3.86708		1.30758		1 IPR003591; Leucine-rich repeat, typical subtype	K06883	RSp0875 1e-07 COG4886 Leucine-rich repeat (LRR) protein S Function unknown ;	114 1 113 ref|XP_003598782.1| 1248 590 702 0.65 0.76 0 113 139 3e-31 No definition line found NB-LRR type disease resistance protein Rps1-k-2 [Medicago truncatula] gb|AES69033.1| NB-LRR type disease resistance protein Rps1-k-2 [Medicago truncatula]
Ahy125872	5.83445	0.277643	2.00707	1.4521	2.84973	5.73576	4.76482	4.11593	0.282021	4.89124	1.19051	4.47479	5.71363	6.61854		down					down		down			4.36868					4.34053		2.47493		2 IPR000767; Disease resistance protein IPR002182; NB-ARC	K02152		68 1 67 gb|AAX81270.1| 182 94 160 0.76 0.82 0 67 104 9e-21 No definition line found resistance protein PLTR [Arachis hypogaea]
Ahy160574	4.56742	0.256867	1.34108	2.01516	1.72386	2.65328	4.40827	3.21295	0.391376	2.71513	1.542	2.29997	3.3038	4.81115		down					down		down			3.36868					3.0775		1.64158		4 IPR000157; Toll/interleukin-1 receptor homology (TIR) domain IPR000767; Disease resistance protein IPR001611; Leucine-rich repeat IPR002182; NB-ARC	K02152	RSp0875 4e-13 COG4886 Leucine-rich repeat (LRR) protein S Function unknown ;	147 1 147 ref|XP_002268855.1| 1408 140 285 0.51 0.71 0.02 148 141 4e-32 No definition line found PREDICTED: putative disease resistance protein At3g14460-like [Vitis vinifera]
Ahy164053	8.58337	1.17998	3.79114	4.70978	7.35507	6.6716	8.47323	5.06368	0.630836	5.30635	2.87603	7.00658	8.04105	11.8437		down					down		down			2.49926					3.67205		2.04197		6 IPR000157; Toll/interleukin-1 receptor homology (TIR) domain IPR000270; Phox/Bem1p IPR000767; Disease resistance protein IPR001611; Leucine-rich repeat IPR002182; NB-ARC IPR011713; Leucine-rich repeat 3	K02152		304 14 303 ref|XP_003522035.1| 1035 9 292 0.51 0.73 0.02 290 300 4e-79 No definition line found PREDICTED: putative disease resistance protein At4g11170-like [Glycine max]
Ahy167740	8.86494	0.359614	3.46619	4.70205	6.24644	8.02351	8.33163	7.99667	0.365284	6.81046	2.31299	4.18594	9.25063	8.72567		down					down		down			4.47971					4.66246		1.9155		3 IPR000157; Toll/interleukin-1 receptor homology (TIR) domain IPR000767; Disease resistance protein IPR002182; NB-ARC	K02152		105 1 105 gb|ACN87372.1| 160 16 120 0.54 0.77 0 105 131 4e-29 No definition line found NBS-containing resistance-like protein [Corylus avella]
Ahy013476	7.58295	2.08063	3.41976	8.06065	5.27804	6.54298	8.94327	6.72934	1.29154	5.19269	4.60947	3.6742	6.32677	8.66006		down					down			down		1.65293					2.29238			1.23695	1 IPR002182; NB-ARC	K02152		980 19 851 ref|XP_003605840.1| 1264 225 1110 0.42 0.58 0.1 907 621 1e-175 No definition line found NBS-LRR resistance-like protein 4G [Medicago truncatula] gb|AES88037.1| NBS-LRR resistance-like protein 4G [Medicago truncatula]
Ahy002019	2.13302	0.50752	1.54907	3.4507	5.12904	4.02614	6.18402	6.30114	0.824836	6.79514	4.43946	8.27061	6.35359	7.5183		down					down					2.98786					2.94539					K01768	ECU09g0200 2e-09 COG4886 Leucine-rich repeat (LRR) protein S Function unknown ;	186 2 186 ref|XP_003593669.1| 1250 520 705 0.53 0.7 0.05 191 182 2e-44 No definition line found NB-LRR type disease resistance protein Rps1-k-2 [Medicago truncatula] gb|AES63920.1| NB-LRR type disease resistance protein Rps1-k-2 [Medicago truncatula]
Ahy005324	2.87057	1.12157	2.70259	4.39944	4.87037	4.94298	7.53879	5.19586	0.949378	5.10432	3.36644	6.52758	6.25105	5.88835		down					down					2.13986					2.71904				1 IPR001611; Leucine-rich repeat			101 2 101 ref|XP_003617828.1| 1242 612 711 0.65 0.77 0 100 123 1e-26 No definition line found NB-LRR type disease resistance protein Rps1-k-2 [Medicago truncatula] gb|AET00787.1| NB-LRR type disease resistance protein Rps1-k-2 [Medicago truncatula]
Ahy008777	2.0688	0.46189	2.95253	2.86868	1.99054	2.21058	1.8661	2.24677	0.273684	2.28856	3.43295	2.10233	2.3268	1.91703		down					down					2.2588					3.08777				1 IPR002182; NB-ARC	K02152		980 40 971 emb|CBI29675.3| 982 40 975 0.39 0.57 0.04 957 588 1e-165 No definition line found unmed protein product [Vitis vinifera]
Ahy015855	9.25846	1.27279	6.13398	7.95121	7.87185	9.46594	7.82715	10.417	0.861907	15.6959	5.09379	4.93847	10.1861	9.57192		down					down					2.89475					3.56292							89 1 89 ref|XP_003598782.1| 1248 674 760 0.56 0.7 0.02 89 0 1e-17 No definition line found NB-LRR type disease resistance protein Rps1-k-2 [Medicago truncatula] gb|AES69033.1| NB-LRR type disease resistance protein Rps1-k-2 [Medicago truncatula]
Ahy020811	1.69548	0.41955	2.35893	2.37715	1.82188	4.50704	2.70006	5.24782	0	4.06516	2.69849	1.69048	2.87797	3.21472		down					down					3.42526					11.4908							90 1 89 ref|XP_003598782.1| 1248 708 794 0.58 0.69 0.02 89 2 6e-19 No definition line found NB-LRR type disease resistance protein Rps1-k-2 [Medicago truncatula] gb|AES69033.1| NB-LRR type disease resistance protein Rps1-k-2 [Medicago truncatula]
Ahy025124	6.8122	0.561897	5.41591	6.46531	5.32367	7.80064	8.96807	4.8938	0	3.95957	1.9275	2.71684	5.87801	4.30543		down					down					3.79521					12.5211				2 IPR000767; Disease resistance protein IPR002182; NB-ARC			168 1 167 gb|AAX81239.1| 177 6 172 0.79 0.89 0 167 280 7e-74 No definition line found resistance protein PLTR [Arachis hypogaea]
Ahy094354	10.0488	0	2.774	3.41185	6.726	7.61038	8.89046	9.81299	0	6.69264	3.55411	3.50465	7.30462	8.0368		down					down					12.8938					12.8346				2 IPR000767; Disease resistance protein IPR002182; NB-ARC	K06883	MA2301_1 2e-12 COG4886 Leucine-rich repeat (LRR) protein S Function unknown ;	82 2 81 ref|XP_003607694.1| 962 192 272 0.6 0.85 0.01 81 112 3e-23 No definition line found NBS-LRR resistance-like protein 4F [Medicago truncatula] gb|AES89891.1| NBS-LRR resistance-like protein 4F [Medicago truncatula]
Ahy101189	13.6838	7.98577	12.9802	12.4559	13.5162	16.1079	15.4585	14.8419	6.01989	14.7055	13.3195	15.1312	14.0858	16.2744		down					down					1.01226					1.22644				2 IPR000767; Disease resistance protein IPR002182; NB-ARC			1200 99 386 ref|XP_003632256.1| 1357 134 435 0.34 0.51 0.05 303 157 1e-35 No definition line found PREDICTED: putative disease resistance protein At3g14460-like [Vitis vinifera]
Ahy110964	14.8578	1.49051	8.11437	7.50678	8.76071	13.6853	13.6424	13.6566	0.336446	10.6492	7.38535	7.56266	13.4905	13.9587		down					down					3.19876					5.32543				2 IPR000767; Disease resistance protein IPR002182; NB-ARC	K01768	MA2301_1 1e-09 COG4886 Leucine-rich repeat (LRR) protein S Function unknown ;	114 1 102 gb|AAX71046.1| 129 28 129 0.77 0.86 0 102 164 5e-39 No definition line found resistance protein PRG, partial [Arachis hypogaea]
Ahy114431	24.5845	2.09775	16.8495	15.2381	20.8412	26.58	25.0506	22.1898	1.95326	21.7116	17.84	20.3483	28.9296	27.8311		down					down					3.66342					3.8886				2 IPR000767; Disease resistance protein IPR002182; NB-ARC
Ahy115220	3.06224	0.0642168	1.96005	2.07114	1.92666	2.70634	1.98372	2.08247	0.260917	2.99796	1.70721	1.14998	1.48671	1.69484		down					down					5.39725					2.51046				2 IPR000767; Disease resistance protein IPR002182; NB-ARC	K06883	alr0124_1 3e-07 COG4886 Leucine-rich repeat (LRR) protein S Function unknown ;	294 1 293 ref|XP_003522026.1| 1242 298 610 0.48 0.65 0.07 315 266 4e-69 No definition line found PREDICTED: putative disease resistance protein At3g14460-like [Glycine max]
Ahy129651	18.9426	1.1393	7.71301	9.78917	10.0232	13.8529	13.8262	17.0403	0.661291	18.3506	11.1662	11.5127	18.282	13.4409		down					down					3.60397					4.78899							116 1 112 ref|XP_003598782.1| 1248 656 767 0.57 0.69 0 112 125 5e-27 No definition line found NB-LRR type disease resistance protein Rps1-k-2 [Medicago truncatula] gb|AES69033.1| NB-LRR type disease resistance protein Rps1-k-2 [Medicago truncatula]
Ahy131983	5.90683	1.82707	4.56567	5.30876	4.96876	7.04574	7.14211	6.58328	0.618627	6.25868	2.26325	2.5448	6.6147	5.18503		down					down					1.94722					3.41853							93 1 91 ref|XP_003598782.1| 1248 1 92 0.54 0.74 0.03 93 100 1e-19 No definition line found NB-LRR type disease resistance protein Rps1-k-2 [Medicago truncatula] gb|AES69033.1| NB-LRR type disease resistance protein Rps1-k-2 [Medicago truncatula]
Ahy132401	9.90865	1.22596	5.31744	6.62561	6.96917	9.72547	9.04697	10.223	1.24529	9.07102	5.04653	9.00124	8.83015	9.81116		down					down					2.98786					2.82596							77 1 77 ref|NP_001237787.1| 1241 667 742 0.57 0.76 0.01 77 1 5e-15 No definition line found NB-LRR type disease resistance protein [Glycine max] gb|ACM89618.1| NB-LRR type disease resistance protein [Glycine max]
Ahy135196	22.6263	9.43987	15.0558	18.7239	23.8458	22.1708	24.9862	22.4369	6.24573	21.1874	21.5918	24.6053	24.5152	23.972		down					down					1.23182					1.97273				4 IPR000767; Disease resistance protein IPR001611; Leucine-rich repeat IPR002182; NB-ARC IPR011713; Leucine-rich repeat 3	K02152	RSp0875 4e-11 COG4886 Leucine-rich repeat (LRR) protein S Function unknown ;	1394 8 1056 ref|XP_003549167.1| 1048 2 1046 0.52 0.68 0.05 1077 1023 0.0 No definition line found PREDICTED: TMV resistance protein N-like [Glycine max]
Ahy139298	27.0946	7.25259	16.8659	20.6116	25.4679	20.4339	22.3644	25.7058	6.38468	17.5631	14.5719	19.3786	20.6306	22.9147		down					down					1.49439					1.6921				3 IPR000767; Disease resistance protein IPR001611; Leucine-rich repeat IPR002182; NB-ARC	K01768	alr0124_1 5e-07 COG4886 Leucine-rich repeat (LRR) protein S Function unknown ;	819 1 817 ref|XP_003551061.1| 804 1 803 0.57 0.73 0.01 817 938 0.0 No definition line found PREDICTED: probable disease resistance protein At5g66900-like [Glycine max]
Ahy147977	14.6626	4.42988	10.6745	17.4685	15.8223	21.0922	22.0832	16.5155	5.24969	15.4224	17.1859	14.8271	16.1886	21.4614		down					down					2.25137					1.62468				3 IPR000767; Disease resistance protein IPR002182; NB-ARC IPR003593; AAA+ ATPase domain	K02152		179 1 179 ref|NP_001238129.1| 909 315 493 0.69 0.84 0 179 265 4e-69 No definition line found NBS-LRR disease resistance protein [Glycine max] gb|ACJ37419.1| NBS-LRR disease resistance protein [Glycine max]
Ahy151748	21.6034	7.64109	9.93458	11.844	18.2749	16.8174	21.0733	15.6884	5.85893	13.9458	11.1297	12.7784	14.8757	19.7566		down					down					1.13811					1.34425				3 IPR000157; Toll/interleukin-1 receptor homology (TIR) domain IPR000270; Phox/Bem1p IPR002182; NB-ARC	K02152		1269 187 1212 ref|XP_003605840.1| 1264 18 1121 0.42 0.57 0.1 1125 744 0.0 No definition line found NBS-LRR resistance-like protein 4G [Medicago truncatula] gb|AES88037.1| NBS-LRR resistance-like protein 4G [Medicago truncatula]
Ahy157761	3.90067	1.0366	1.95187	2.90333	3.66284	3.25787	2.91636	2.86559	1.27734	2.2004	2.37545	3.07359	2.73939	3.87734		down					down					1.65207					1.10071				3 IPR000157; Toll/interleukin-1 receptor homology (TIR) domain IPR000767; Disease resistance protein IPR002182; NB-ARC	K02152		1111 123 669 ref|XP_003605825.1| 474 1 473 0.59 0.68 0.14 550 603 1e-169 No definition line found NBS/LRR resistance protein-like protein [Medicago truncatula] gb|AES88022.1| NBS/LRR resistance protein-like protein [Medicago truncatula]
Ahy159011	4.91067	1.67186	6.19028	5.50942	6.439	7.27835	5.59841	5.85609	2.44378	4.92081	7.76327	6.97367	7.41249	5.48516		down					down					2.12216					1.60085				5 IPR000157; Toll/interleukin-1 receptor homology (TIR) domain IPR000767; Disease resistance protein IPR001611; Leucine-rich repeat IPR002182; NB-ARC IPR011713; Leucine-rich repeat 3	K02152	alr0124_1 5e-11 COG4886 Leucine-rich repeat (LRR) protein S Function unknown ;	463 1 462 ref|XP_003551806.1| 750 287 737 0.44 0.58 0.08 477 326 8e-87 No definition line found PREDICTED: disease resistance protein RPP13-like [Glycine max]
Ahy159294	22.3357	5.98548	15.4203	19.843	26.6956	23.5466	31.8271	21.0916	2.94291	18.3689	17.6654	21.0383	27.5452	32.9875		down					down					1.97598					3.22649				3 IPR000157; Toll/interleukin-1 receptor homology (TIR) domain IPR000767; Disease resistance protein IPR002182; NB-ARC	K02152		593 21 559 ref|XP_003548449.1| 1289 19 553 0.69 0.84 0.01 540 789 0.0 No definition line found PREDICTED: TMV resistance protein N-like [Glycine max]
Ahy160869	5.92062	3.11138	4.84053	5.21363	7.51276	7.05178	6.46719	6.28339	2.99168	6.43921	6.47638	6.32914	7.3043	7.07238		down					down					1.18043					1.28779				3 IPR000157; Toll/interleukin-1 receptor homology (TIR) domain IPR000767; Disease resistance protein IPR002182; NB-ARC	K02152		1249 1 1249 ref|XP_003543829.1| 1236 1 1236 0.5 0.65 0.07 1288 1143 0.0 No definition line found PREDICTED: putative disease resistance protein At3g14460-like [Glycine max]
Ahy164498	1.1875	0	0.885091	0.704392	1.56603	1.1534	1.8911	0.40839	0	0.970634	1.386	2.49954	0.88187	3.31479		down					down					10.1717					9.78442				4 IPR000157; Toll/interleukin-1 receptor homology (TIR) domain IPR000270; Phox/Bem1p IPR000767; Disease resistance protein IPR002182; NB-ARC	K02152		257 1 256 ref|XP_003604566.1| 1161 333 619 0.55 0.69 0.1 287 300 3e-79 No definition line found Disease resistance protein [Medicago truncatula] gb|AES86763.1| Disease resistance protein [Medicago truncatula]
Ahy166758	7.01578	0	4.18333	3.0266	3.59807	4.12448	4.09665	4.22238	0.22043	6.49916	2.97765	2.526	4.83797	4.8036		down					down					12.01					4.45601							87 1 87 ref|XP_003598782.1| 1248 679 763 0.51 0.68 0.02 87 4 1e-15 No definition line found NB-LRR type disease resistance protein Rps1-k-2 [Medicago truncatula] gb|AES69033.1| NB-LRR type disease resistance protein Rps1-k-2 [Medicago truncatula]
Ahy167123	5.08644	0.41955	3.03291	3.65715	4.30626	8.14733	5.76014	6.21963	0.426165	4.80428	2.51859	3.56878	6.65532	7.32242		down					down					4.27941					3.96502					K02152		90 1 90 ref|XP_003596678.1| 861 360 449 0.57 0.75 0 90 111 5e-23 No definition line found TIR-NBS-LRR-TIR type disease resistance protein [Medicago truncatula] gb|AES66929.1| TIR-NBS-LRR-TIR type disease resistance protein [Medicago truncatula]
Ahy167853	14.3383	3.81907	19.4195	16.2155	17.1921	16.7211	17.1782	15.0101	3.06589	14.1072	18.2776	16.4084	18.9087	17.9353		down					down					2.13038					2.62468				3 IPR000157; Toll/interleukin-1 receptor homology (TIR) domain IPR000767; Disease resistance protein IPR002182; NB-ARC	K02152		612 49 396 ref|XP_003600185.1| 1318 152 506 0.36 0.57 0.06 363 216 1e-53 No definition line found Nbs-lrr resistance protein [Medicago truncatula] gb|AES70436.1| Nbs-lrr resistance protein [Medicago truncatula]
Ahy176954	17.2781	9.18109	16.3756	17.1829	18.2109	22.3327	17.6872	17.1174	6.67438	17.6609	18.9892	18.8592	21.2246	20.844		down					down					1.28242					1.66903				4 IPR000157; Toll/interleukin-1 receptor homology (TIR) domain IPR000767; Disease resistance protein IPR002182; NB-ARC IPR003593; AAA+ ATPase domain	K02152	RSp0875 9e-11 COG4886 Leucine-rich repeat (LRR) protein S Function unknown ;	838 1 837 ref|XP_003516593.1| 835 1 834 0.7 0.84 0 838 1184 0.0 No definition line found PREDICTED: probable disease resistance protein At5g66900-like [Glycine max]
Ahy112624	0.524676	0	0.0869029	0.0943104	0.213557	0.670542	0.78913	0.100245	0	0.095302	0	0.290626	0.371086	1.56591		down							down	down		9.38918							10.6128	2.42976	2 IPR000767; Disease resistance protein IPR002182; NB-ARC			349 2 349 ref|XP_003522058.1| 1166 34 401 0.41 0.59 0.07 372 259 6e-67 No definition line found PREDICTED: TMV resistance protein N-like [Glycine max]
Ahy104450	4.97214	1.27279	4.25971	5.36245	7.87185	6.66122	4.91472	7.4688	2.8012	3.73712	4.3661	10.6367	4.72926	9.21071		down										2.38779									2 IPR000767; Disease resistance protein IPR002182; NB-ARC			89 1 67 gb|AAX71052.1| 172 106 172 0.85 0.95 0 67 122 3e-26 No definition line found resistance protein PRG, partial [Arachis hypogaea] gb|AAX71074.1| resistance protein PRG, partial [Arachis hypogaea] gb|AAX71081.1| resistance protein PRG, partial [Arachis hypogaea]
Ahy141796	11.2122	6.66795	9.25469	9.59816	11.4369	14.7357	10.4568	10.4625	7.11044	9.99162	9.42099	10.6141	12.837	14.1161		down										1.144									4 IPR000767; Disease resistance protein IPR001611; Leucine-rich repeat IPR002182; NB-ARC IPR008808; Powdery mildew resistance protein, RPW8 domain	K02084	RSp0842 8e-09 COG4886 Leucine-rich repeat (LRR) protein S Function unknown ;	738 20 737 ref|XP_003596679.1| 1406 256 978 0.51 0.65 0.03 733 683 0.0 No definition line found TIR-NBS-LRR type disease resistance protein [Medicago truncatula] gb|AES66930.1| TIR-NBS-LRR type disease resistance protein [Medicago truncatula]
Ahy157150	2.21792	1.51477	2.78605	2.35376	2.91192	3.70077	2.56192	2.99004	2.63132	3.24869	2.67339	2.29983	4.46128	3.6446		down										1.28873									3 IPR000157; Toll/interleukin-1 receptor homology (TIR) domain IPR000767; Disease resistance protein IPR002182; NB-ARC	K02152	RSp0842 6e-11 COG4886 Leucine-rich repeat (LRR) protein S Function unknown ;	859 1 856 ref|XP_003522246.1| 971 1 852 0.61 0.75 0.02 867 1013 0.0 No definition line found PREDICTED: putative disease resistance protein RGA1-like [Glycine max]
Ahy170347	13.7739	53.6318	3.75759	7.71885	11.4765	8.83612	13.3331	7.74014	59.2294	6.47548	6.44773	11.0704	12.034	10.6683		up	down				up					-2.6016	1.23361				-2.2992				1 IPR000157; Toll/interleukin-1 receptor homology (TIR) domain	K02152		112 21 111 ref|XP_003598751.1| 1082 15 105 0.58 0.74 0 91 119 2e-25 No definition line found Tir-nbs-lrr resistance protein [Medicago truncatula] gb|AES69002.1| Tir-nbs-lrr resistance protein [Medicago truncatula]
Ahy009744	0.165862	1.21077	0.428564	0.375653	0.486074	0.220453	0.686755	0.0760553	0.687886	0.271145	0.47517	0.845238	0.211156	0.611496		up					up					-2.45738					-1.70386				1 IPR002182; NB-ARC			919 1 198 ref|XP_003539930.1| 801 1 194 0.61 0.77 0.02 198 226 2e-56 No definition line found PREDICTED: putative disease resistance protein At1g50180-like [Glycine max]
Ahy077734	2.47448	16.8387	4.30346	5.33746	2.41723	3.37325	3.94063	3.30943	24.6197	3.14625	5.90751	3.42664	3.93777	4.34422		up					up					-2.31957					-2.64436							74 14 74 gb|AEL30371.1| 1939 1848 1908 0.63 0.7 0 61 9 1e-11 No definition line found TIR-NBS-LRR type disease resistance protein [Arachis hypogaea]
Ahy137903	0.356943	2.7602	0.266045	0.769926	0.784541	0.456178	0.663174	1.22756	5.15884	0.583516	0.47342	0.296575	0.662691	0.469988		up					up					-2.5971					-2.96064					K00901		171 44 104 gb|AEL30371.1| 1939 1264 1324 0.65 0.81 0 61 5 4e-15 No definition line found TIR-NBS-LRR type disease resistance protein [Arachis hypogaea]
Ahy156670	0.140567	0.73432	0.170737	0.18529	0.167829	0.143717	0.165818	0.286472	0.785156	0.272347	0.348015	0.103816	0.231976	0.16452		up					up					-2.35318					-1.759				3 IPR000157; Toll/interleukin-1 receptor homology (TIR) domain IPR000767; Disease resistance protein IPR002182; NB-ARC	K02152	MA2301_1 8e-09 COG4886 Leucine-rich repeat (LRR) protein S Function unknown ;	976 1 934 ref|XP_003526348.1| 943 1 938 0.52 0.72 0.02 947 989 0.0 No definition line found PREDICTED: disease resistance protein RPM1-like [Glycine max]
Ahy021356	0.207408	1.02647	0.441686	0.559224	0.419691	0.318084	0.330299	0.373631	0.502709	0.322916	0.660214	0.41031	0.314342	0.71785		up										-1.69021									1 IPR002182; NB-ARC	K01768	MA2301_1 7e-12 COG4886 Leucine-rich repeat (LRR) protein S Function unknown ;	1029 1 1017 ref|XP_003540995.1| 1116 78 1096 0.53 0.68 0.03 1034 1006 0.0 No definition line found PREDICTED: TMV resistance protein N-like [Glycine max]
Ahy022376	2.97361	4.72478	3.204	2.8357	2.41558	2.24018	1.8942	3.58825	5.25166	3.87185	4.53347	3.45031	3.03848	2.40692		up										-1.07663									1 IPR002182; NB-ARC			974 40 965 emb|CBI29675.3| 982 40 975 0.39 0.56 0.06 960 572 1e-160 No definition line found unmed protein product [Vitis vinifera]
Ahy106600	0.528788	4.29935	0.900865	0.570298	0.0737935	0.540638	0	0.432988	1.519	1.23492	0.0801533	0.0836869	0.320566	0		up										-2.99138									2 IPR000767; Disease resistance protein IPR002182; NB-ARC			202 27 198 emb|CAN77665.1| 1409 138 287 0.32 0.47 0.22 181 6 7e-10 No definition line found hypothetical protein VITISV_007222 [Vitis vinifera]
Ahy154559	0.805616	2.22804	0.871256	1.09885	1.04159	0.702542	0.8553	0.407439	1.96539	0.800522	1.48333	0.944987	0.955228	1.12316		up										-1.66512									2 IPR000157; Toll/interleukin-1 receptor homology (TIR) domain IPR002182; NB-ARC	K02152		643 134 592 ref|XP_003543819.1| 970 19 478 0.47 0.65 0.04 471 400 1e-109 No definition line found PREDICTED: TMV resistance protein N-like [Glycine max]
Ahy002385	6.07672	3.6757	2.14719	1.60202	3.95742	8.28386	9.46217	7.43054	3.22452	5.29812	3.58207	6.88159	8.45246	14.9356			down	down	down		down		down	down			1.94785	2.56227	1.25761		1.39029		2.05989	1.11795				113 1 112 ref|XP_003593660.1| 1215 9 123 0.46 0.65 0.02 115 102 4e-20 No definition line found NB-LRR type disease resistance protein Rps1-k-2 [Medicago truncatula] gb|AES63911.1| NB-LRR type disease resistance protein Rps1-k-2 [Medicago truncatula]
Ahy115197	3.47857	3.84481	0.184372	0.350152	0.589002	1.94423	2.36358	2.17994	4.60491	0.960407	0.147638	0.256911	1.86981	1.61225			down	down	down		up		down	down			3.39851	2.75492	2.00463		-1.30028		3.44894	2.64973	2 IPR000767; Disease resistance protein IPR002182; NB-ARC	K02152		329 133 328 ref|XP_003529959.1| 2433 30 231 0.46 0.64 0.05 205 165 2e-38 No definition line found PREDICTED: uncharacterized protein LOC100797322 [Glycine max]
Ahy016914	3.67354	2.09775	0.280825	1.21905	6.07293	5.20043	8.70021	6.80273	0	4.00357	0.599665	2.19136	7.19494	9.5251			down	down			down		down	down			4.21089	2.83529			12.8128		3.9895	2.11991				54 1 54 ref|XP_003593660.1| 1215 1 54 0.55 0.7 0 54 6 2e-06 No definition line found NB-LRR type disease resistance protein Rps1-k-2 [Medicago truncatula] gb|AES63911.1| NB-LRR type disease resistance protein Rps1-k-2 [Medicago truncatula]
Ahy022729	7.45305	5.11326	4.87934	5.06667	11.5938	10.0036	12.8253	8.0175	2.48596	8.19961	5.17211	10.0176	9.63072	15.5527			down	down			down		down				1.03576	1.33988			1.95384		1.58834		1 IPR002182; NB-ARC			432 55 432 ref|NP_001241468.1| 563 42 418 0.63 0.8 0 378 503 1e-140 No definition line found TMV resistance protein N-like [Glycine max] gb|ACM89635.1| disease-resistance protein [Glycine max]
Ahy120234	9.69075	8.3214	4.59968	4.44577	9.04267	10.7952	10.9026	11.0262	4.81708	11.1131	4.6808	9.45385	13.5033	12.9503			down	down			down		down				1.23078	1.29417			1.48708		1.46816		2 IPR000157; Toll/interleukin-1 receptor homology (TIR) domain IPR001611; Leucine-rich repeat	K02152		211 143 210 ref|XP_003604875.1| 880 2 66 0.45 0.61 0.04 68 6 4e-06 No definition line found Tir-nbs-lrr resistance protein [Medicago truncatula] gb|AES87072.1| Tir-nbs-lrr resistance protein [Medicago truncatula]
Ahy002300	1.06875	0.146924	0	0.384214	1.33402	0.849875	2.08021	1.83776	0	0.582381	0.251999	0.855105	1.63776	1.37595			down	down			down						9.73111	2.43674			10.6775				1 IPR002182; NB-ARC			257 11 257 ref|XP_003549167.1| 1048 2 255 0.66 0.81 0.02 254 354 9e-96 No definition line found PREDICTED: TMV resistance protein N-like [Glycine max]
Ahy015803	0.742345	1.12258	0.327882	1.51228	0.402872	2.10828	2.8898	0.756442	0.310985	0.89893	1.66286	0.456885	1.92513	2.17211			down		down								2.68482		2.84257									185 2 80 ref|XP_003636525.1| 2248 2151 2228 0.63 0.81 0.01 79 110 2e-22 No definition line found Cc-nbs-lrr resistance protein [Medicago truncatula] gb|AES83663.1| Cc-nbs-lrr resistance protein [Medicago truncatula]
Ahy009635	4.94841	1.97251	1.25514	1.80872	1.69895	3.72568	3.38516	5.05556	1.87351	3.74574	2.06506	2.5231	3.97576	4.20923			down				down		down				1.56965				1.08549		1.02737		2 IPR000477; Reverse transcriptase IPR005135; Endonuclease/exonuclease/phosphatase	K00469		737 1 737 gb|AEL30371.1| 1939 430 1130 0.88 0.89 0.07 748 1327 0.0 No definition line found TIR-NBS-LRR type disease resistance protein [Arachis hypogaea]
Ahy077819	0.569601	0.370918	0.268136	0.808309	1.63998	1.04213	1.27311	0.309302	0.11303	0.326723	0.47714	1.26205	0.826923	0.726312			down				down						1.9585				2.87105				2 IPR000767; Disease resistance protein IPR002182; NB-ARC			509 22 509 ref|XP_002271203.1| 1179 35 548 0.29 0.49 0.12 535 205 2e-50 No definition line found PREDICTED: putative disease resistance protein RGA4-like [Vitis vinifera]
Ahy093548	1.85586	3.06158	0	2.44634	1.41005	4.42739	1.75139	3.30943	2.59154	0.674197	1.75037	0.913771	2.40641	2.17211			down										12.1122								2 IPR000767; Disease resistance protein IPR002182; NB-ARC	K02084		74 1 74 gb|AAF36338.1|AF186630 166 3 76 0.71 0.81 0 74 107 1e-21 No definition line found unknown, partial [Vig subterranea]
Ahy126877	3.97602	1.59547	2.02906	2.08612	2.62434	4.72433	8.78472	3.69565	1.35052	4.09899	5.473	3.21429	4.67418	7.47083				down	down		down							2.07417	1.74304		1.79119				2 IPR000767; Disease resistance protein IPR002182; NB-ARC	K02084		142 1 142 ref|XP_003607689.1| 1043 372 514 0.63 0.76 0 143 179 1e-43 No definition line found Tir-nbs-lrr resistance protein [Medicago truncatula] gb|AES89886.1| Tir-nbs-lrr resistance protein [Medicago truncatula]
Ahy011897	5.80552	2.51207	2.71134	1.84758	0.712774	3.1462	3.83959	3.78221	1.75428	2.2819	1.51475	1.26522	2.05302	2.07186				down	down									1.05531	2.42944						1 IPR002182; NB-ARC	K02152		481 14 481 ref|XP_003627179.1| 1236 23 490 0.59 0.76 0.01 471 571 1e-160 No definition line found NBS resistance protein [Medicago truncatula] gb|AET01655.1| NBS resistance protein [Medicago truncatula]
Ahy012073	0.0839577	0	0	0.0905484	0.0615115	0.214598	0.534813	0.0721845	0.0263789	0.0686253	0.0890837	0.162769	0.0890707	0.309533				down	down									2.56227	3.12011						1 IPR002182; NB-ARC	K02152		727 12 727 ref|XP_003522058.1| 1166 34 778 0.6 0.74 0.03 745 892 0.0 No definition line found PREDICTED: TMV resistance protein N-like [Glycine max]
Ahy022421	10.1193	4.96835	3.99067	3.1182	3.9227	9.03232	9.89076	14.3624	8.27657	6.47702	2.89733	4.09273	10.3948	6.93703				down	down									1.66537	1.33423									95 1 95 ref|XP_003593669.1| 1250 1 94 0.54 0.71 0.01 95 2 6e-19 No definition line found NB-LRR type disease resistance protein Rps1-k-2 [Medicago truncatula] gb|AES63920.1| NB-LRR type disease resistance protein Rps1-k-2 [Medicago truncatula]
Ahy017268	0.382788	0.172221	0.311245	0.581724	0.98582	0.444734	1.40391	0.378976	0.15307	0.606803	0.295388	2.04322	0.609149	1.31961				down			down		down					1.27104			1.99261		2.15943		1 IPR002182; NB-ARC			877 56 545 ref|XP_003624912.1| 2106 1024 1517 0.54 0.71 0.02 497 504 1e-140 No definition line found TMV resistance protein N [Medicago truncatula] gb|AES81130.1| TMV resistance protein N [Medicago truncatula]
Ahy018408	1.69933	0.729445	1.34413	1.10338	1.79553	1.34738	2.41165	1.19269	0.544813	0.793714	0.77275	2.3052	1.49009	1.88134				down			down		down					1.12809			1.45156		1.28369		1 IPR002182; NB-ARC			879 1 857 ref|XP_002265568.1| 908 1 851 0.39 0.58 0.07 887 559 1e-156 No definition line found PREDICTED: disease resistance protein RPM1-like [Vitis vinifera]
Ahy106634	1.23486	0.327394	0.262969	0.475641	2.49874	0.991989	2.62203	0.808912	0.443409	0.57677	0	2.73603	1.02933	3.53062				down					down					2.46274					11.7857					173 1 171 ref|XP_003636525.1| 2248 1546 1702 0.36 0.53 0.1 173 7 8e-12 No definition line found Cc-nbs-lrr resistance protein [Medicago truncatula] gb|AES83663.1| Cc-nbs-lrr resistance protein [Medicago truncatula]
Ahy187026	0.173401	0.429085	0	0.935066	8.30009	1.24101	4.97057	1.19269	0.217925	0.944898	0.367976	6.14719	2.02358	8.21945				down					down					2.41027					4.48136					88 1 87 ref|XP_003617828.1| 1242 494 581 0.41 0.6 0.05 90 7 2e-07 No definition line found NB-LRR type disease resistance protein Rps1-k-2 [Medicago truncatula] gb|AET00787.1| NB-LRR type disease resistance protein Rps1-k-2 [Medicago truncatula]
Ahy249258	0.435981	0.41955	0.288849	0.10449	0.709823	0.643862	1.08003	0.944052	0	0.791914	0.1028	0.751323	0.565316	1.22466				down					down					3.36963					3.57447		4 IPR000157; Toll/interleukin-1 receptor homology (TIR) domain IPR000767; Disease resistance protein IPR002182; NB-ARC IPR003593; AAA+ ATPase domain	K02152		315 15 314 gb|ACF19651.1| 1125 36 377 0.41 0.53 0.17 351 212 1e-52 No definition line found TIR-NBS-LRR RCT1-like resistance protein [Medicago sativa]
Ahy127673	0.816801	0.0918722	0.147587	0.0800835	0.471488	0.493471	0.906591	0.723543	0.0466604	0.404628	0.0787881	0.370177	0.47266	0.508411				down										3.50087							2 IPR000767; Disease resistance protein IPR002182; NB-ARC	K02084		411 2 410 ref|XP_003526343.1| 1464 90 498 0.51 0.72 0 410 415 1e-113 No definition line found PREDICTED: TMV resistance protein N-like [Glycine max]
Ahy130822	0.296519	0.0846625	0.204008	0.221397	0.802132	0.303164	0.87177	0.261476	0.143329	0.0745749	0.14521	1.01075	0.26618	0.504552				down										1.97731							2 IPR000767; Disease resistance protein IPR002182; NB-ARC			669 19 667 ref|XP_002318907.1| 945 33 740 0.3 0.48 0.13 727 283 2e-73 No definition line found cc-nbs-lrr resistance protein [Populus trichocarpa] gb|EEE97127.1| cc-nbs-lrr resistance protein [Populus trichocarpa]
Ahy064690	65.018	21.5225	38.2571	46.2476	23.0154	36.9765	18.8632	41.9603	8.56171	25.6948	34.9574	12.0467	27.6219	15.5282				up			down		up					-1.2938			1.68984		-1.17071		2 IPR000767; Disease resistance protein IPR002182; NB-ARC	K02084		942 1 942 ref|XP_003534302.1| 937 1 937 0.78 0.88 0.01 946 1497 0.0 No definition line found PREDICTED: disease resistance protein RPM1-like [Glycine max]
Ahy005398	16.1239	6.3318	11.8901	13.2817	5.34161	12.5909	13.1985	10.3403	4.4346	8.58251	18.3977	3.6243	11.1064	15.3105					down		down			down					1.30503		1.32452			2.07875	1 IPR011713; Leucine-rich repeat 3	K02152		652 1 616 ref|XP_003605840.1| 1264 426 1116 0.38 0.53 0.15 710 406 1e-111 No definition line found NBS-LRR resistance-like protein 4G [Medicago truncatula] gb|AES88037.1| NBS-LRR resistance-like protein 4G [Medicago truncatula]
Ahy003037	2.05566	5.08677	2.51433	3.155	2.39427	2.82925	6.12761	4.25989	7.05491	5.17001	4.44622	3.76635	5.36824	4.83041					down										1.35574									193 3 193 gb|AAX89382.1| 1229 817 1007 0.48 0.63 0 191 175 5e-42 No definition line found NB-LRR type disease resistance protein Rps1-k-1 [Glycine max]
Ahy143778	2.04366	1.34855	0.947785	1.61633	1.5971	2.92524	5.20727	1.87422	1.19859	3.26665	1.01194	1.66029	2.16812	3.15731					down										1.70507									112 1 112 ref|XP_003598782.1| 1248 678 787 0.5 0.69 0.01 112 117 1e-24 No definition line found NB-LRR type disease resistance protein Rps1-k-2 [Medicago truncatula] gb|AES69033.1| NB-LRR type disease resistance protein Rps1-k-2 [Medicago truncatula]
Ahy009103	0.0684274	0.507975	0	0.147598	7.01865	0	0.508532	0.0784427	0	0.745749	0.943868	2.72902	0.362973	0.576631					up					up					-3.78678					-2.24266	1 IPR002182; NB-ARC			222 40 220 emb|CAN77665.1| 1409 151 303 0.39 0.54 0.15 181 112 8e-23 No definition line found hypothetical protein VITISV_007222 [Vitis vinifera]
Ahy003374	2.03458	0.67128	1.14577	1.38972	1.855	2.28819	2.66406	2.25462	0.426165	0.960856	1.0794	1.20212	2.30238	3.64335							down		down	down							2.43364		1.75504	1.59969	1 IPR002182; NB-ARC			225 2 224 ref|XP_003521995.1| 1247 242 469 0.53 0.71 0.02 228 254 1e-65 No definition line found PREDICTED: putative disease resistance protein At3g14460-like [Glycine max]
Ahy012476	2.20086	1.63382	1.1665	3.0066	3.00992	4.20034	5.14051	2.35479	0.921992	1.91887	1.24546	2.92582	5.75941	6.80037							down		down								2.64309		2.44894					104 1 102 ref|XP_003617828.1| 1242 505 603 0.44 0.55 0.02 102 4 1e-09 No definition line found NB-LRR type disease resistance protein Rps1-k-2 [Medicago truncatula] gb|AET00787.1| NB-LRR type disease resistance protein Rps1-k-2 [Medicago truncatula]
Ahy015881	8.46199	5.32066	4.27365	4.1891	7.31763	8.93528	9.13113	7.47416	2.26642	6.34971	3.53257	5.99351	8.83015	8.91354							down		down								1.96202		1.33528		1 IPR002182; NB-ARC			110 1 109 gb|AAX81270.1| 182 56 164 0.69 0.79 0 109 153 2e-35 No definition line found resistance protein PLTR [Arachis hypogaea]
Ahy094679	2.61846	1.564	2.24328	2.92139	4.41014	4.2465	6.23092	1.4491	0.907807	2.95211	1.91609	5.40152	4.21479	5.51638							down		down								2.215		1.52556		2 IPR000767; Disease resistance protein IPR002182; NB-ARC			169 1 168 ref|XP_003596687.1| 1288 372 538 0.41 0.59 0 168 122 2e-26 No definition line found Disease-resistance protein [Medicago truncatula] gb|AES66938.1| Disease-resistance protein [Medicago truncatula]
Ahy003526	3.96043	1.15296	3.24128	3.14068	2.61713	4.16828	4.82302	3.7389	0.439178	4.95098	4.57302	4.25845	5.80813	5.64416							down										3.7252							131 1 131 ref|XP_003598782.1| 1248 743 871 0.55 0.7 0.01 131 152 3e-35 No definition line found NB-LRR type disease resistance protein Rps1-k-2 [Medicago truncatula] gb|AES69033.1| NB-LRR type disease resistance protein Rps1-k-2 [Medicago truncatula]
Ahy003528	0.548239	0.113052	0.817252	1.084	0.981851	1.02763	1.64914	7.01804	0.918679	7.7674	5.72016	6.88338	6.30095	5.19745							down										2.77794							167 1 164 ref|XP_003598782.1| 1248 743 904 0.53 0.7 0.01 164 186 2e-45 No definition line found NB-LRR type disease resistance protein Rps1-k-2 [Medicago truncatula] gb|AES69033.1| NB-LRR type disease resistance protein Rps1-k-2 [Medicago truncatula]
Ahy004970	0.124284	0.222115	0.164683	0.357441	0.256307	0.24002	0.249237	0.110814	0.0347103	0.10535	0.512836	0.504848	0.395559	0.450934							down										3.51046				1 IPR002182; NB-ARC	K02152		1104 16 1055 ref|XP_003529829.1| 1086 18 1057 0.56 0.72 0.03 1059 1129 0.0 No definition line found PREDICTED: protein SUPPRESSOR OF npr1-1, CONSTITUTIVE 1-like [Glycine max]
Ahy006573	7.24818	5.01493	5.66302	7.30287	8.73415	9.48265	10.8846	7.48907	3.41598	7.56154	7.7413	10.3013	10.725	11.5529							down										1.6506				1 IPR002182; NB-ARC			640 1 635 ref|XP_003615699.1| 1186 1 636 0.61 0.77 0 637 786 0.0 No definition line found NBS-LRR resistance protein [Medicago truncatula] gb|AES98657.1| NBS-LRR resistance protein [Medicago truncatula]
Ahy009747	0.397206	0.204769	0.213817	0.392687	0.582024	0.473791	0.474415	0.436369	0.124799	0.270556	0.597064	0.550047	0.614535	0.435835							down										2.29989				1 IPR002182; NB-ARC			921 1 198 ref|XP_003539930.1| 801 1 194 0.61 0.77 0.02 198 226 2e-56 No definition line found PREDICTED: putative disease resistance protein At1g50180-like [Glycine max]
Ahy010433	57.0154	23.2704	44.9059	61.8738	52.9231	41.9058	52.7454	45.2234	10.778	46.9255	60.9985	39.5755	46.1815	56.4445							down										2.09922				1 IPR002182; NB-ARC	K02152		257 1 130 gb|AAK48441.1|AF255465 167 6 133 0.62 0.79 0.01 130 164 2e-38 No definition line found resistance-gene protein, partial [Vig unguiculata]
Ahy016837	0.0373545	0.0462173	0.0278419	0.0705019	0.0547354	0.0763832	0.0793164	0.0535273	0	0.0712432	0.00990879	0.0620738	0.158518	0.147554							down										7.3085				1 IPR002182; NB-ARC			1633 13 1062 ref|XP_003554889.1| 1134 66 1118 0.5 0.68 0.05 1080 976 0.0 No definition line found PREDICTED: TMV resistance protein N-like [Glycine max]
Ahy020482	0.714041	0.130882	0.262817	0.399307	0.258341	0.459656	0.589615	0.81855	0.0332364	0.547615	0.561212	0.527358	0.869752	0.501429							down										4.70977				1 IPR002182; NB-ARC			577 12 577 ref|XP_003516337.1| 1258 175 763 0.59 0.72 0.03 589 673 0.0 No definition line found PREDICTED: TMV resistance protein N-like [Glycine max]
Ahy090925	1.9174	1.97694	0.238187	0.775468	1.24869	1.30691	1.52674	2.83913	0.200811	0.783622	0.508617	0.973573	1.86466	1.76725							down										3.215				3 IPR000767; Disease resistance protein IPR002182; NB-ARC IPR011598; Helix-loop-helix D-binding			191 1 191 ref|XP_003534302.1| 937 1 194 0.63 0.76 0.05 198 236 1e-60 No definition line found PREDICTED: disease resistance protein RPM1-like [Glycine max]
Ahy111359	0.175107	0.402355	0.248599	0.539579	0.830842	0.588245	0.424928	0.315443	0	0.354414	0.504309	0.526542	0.477697	0.816855							down										8.89995				2 IPR000767; Disease resistance protein IPR002182; NB-ARC			609 1 538 ref|XP_003596687.1| 1288 372 956 0.44 0.57 0.1 592 434 1e-119 No definition line found Disease-resistance protein [Medicago truncatula] gb|AES66938.1| Disease-resistance protein [Medicago truncatula]
Ahy121891	1.64966	0.255132	1.02463	2.00155	2.82011	2.52994	3.50279	2.36388	0	2.92152	3.06316	2.74131	3.28147	6.73354							down										11.6801				2 IPR000767; Disease resistance protein IPR002182; NB-ARC			74 1 73 gb|AAX81229.1| 176 45 117 0.8 0.87 0 73 120 1e-25 No definition line found resistance protein PLTR [Arachis hypogaea]
Ahy121894	0.962299	0.680351	0.546471	1.03784	1.07433	2.24883	1.75139	2.20629	0	1.94768	0.583458	1.37066	3.79193	2.60653							down										11.8887				2 IPR000767; Disease resistance protein IPR002182; NB-ARC	K01768	alr0124_1 2e-12 COG4886 Leucine-rich repeat (LRR) protein S Function unknown ;	111 1 110 ref|XP_003596687.1| 1288 383 491 0.54 0.74 0.02 111 120 1e-25 No definition line found Disease-resistance protein [Medicago truncatula] gb|AES66938.1| Disease-resistance protein [Medicago truncatula]
Ahy126874	4.55502	0	1.58436	2.94755	6.89693	2.5614	3.86875	3.39411	0	2.23391	2.89987	6.05544	5.7989	7.67694							down										12.5016				2 IPR000767; Disease resistance protein IPR002182; NB-ARC	K02152		67 1 67 ref|XP_003607689.1| 1043 372 438 0.71 0.83 0 67 107 1e-21 No definition line found Tir-nbs-lrr resistance protein [Medicago truncatula] gb|AES89886.1| Tir-nbs-lrr resistance protein [Medicago truncatula]
Ahy131986	4.89081	0.242048	1.36092	1.8989	3.63102	3.20026	1.45388	6.5037	0	4.47736	1.66061	2.60073	4.56602	3.70929							down										12.1567							78 9 78 ref|XP_003598782.1| 1248 9 77 0.5 0.7 0.01 70 3 3e-10 No definition line found NB-LRR type disease resistance protein Rps1-k-2 [Medicago truncatula] gb|AES69033.1| NB-LRR type disease resistance protein Rps1-k-2 [Medicago truncatula]
Ahy132894	0.780306	0	0.861623	0.467533	1.18573	0.709149	0.644333	0.894514	0	0.850408	0.551965	0.768398	1.56367	0.639291							down										10.6107							176 9 176 ref|XP_003630982.1| 1177 552 693 0.37 0.55 0.15 168 1 5e-18 No definition line found NBS-LRR resistance-like protein [Medicago truncatula] gb|AET05458.1| NBS-LRR resistance-like protein [Medicago truncatula]
Ahy149516	1.59426	1.14883	1.23615	1.54935	2.01945	1.62998	2.34357	1.5866	0.594478	1.10741	2.19349	1.70794	1.56124	2.34368							down										1.393				3 IPR000767; Disease resistance protein IPR002182; NB-ARC IPR003593; AAA+ ATPase domain	K06685	lin0661 2e-06 COG4886 Leucine-rich repeat (LRR) protein S Function unknown ;	871 1 870 ref|XP_003517205.1| 910 1 864 0.77 0.85 0.02 879 1332 0.0 No definition line found PREDICTED: disease resistance RPP8-like protein 3-like [Glycine max]
Ahy160721	1.93428	0.265912	2.13585	0.695373	0.83979	2.63684	2.50992	2.46376	0	2.81074	1.59629	3.09524	3.64814	5.20694							down										11.8329							71 1 70 ref|XP_003598782.1| 1248 708 777 0.58 0.7 0 70 0 1e-14 No definition line found NB-LRR type disease resistance protein Rps1-k-2 [Medicago truncatula] gb|AES69033.1| NB-LRR type disease resistance protein Rps1-k-2 [Medicago truncatula]
Ahy163031	25.305	19.8237	40.7096	48.5486	45.4109	26.4479	34.4258	4.4773	2.76246	8.82984	23.9202	7.82852	8.57611	13.7391							down										1.63437				3 IPR000157; Toll/interleukin-1 receptor homology (TIR) domain IPR000767; Disease resistance protein IPR002182; NB-ARC	K02152		839 6 839 ref|XP_003516593.1| 835 4 834 0.58 0.72 0.02 845 942 0.0 No definition line found PREDICTED: probable disease resistance protein At5g66900-like [Glycine max]
Ahy170598	25.0329	23.8727	21.0549	24.6177	26.3016	25.6583	27.0453	24.2151	14.1057	26.3197	24.5541	26.8939	31.24	29.5568							down										1.14711				1 IPR001611; Leucine-rich repeat	K02152	MA2301_1 5e-08 COG4886 Leucine-rich repeat (LRR) protein S Function unknown ;	242 1 230 gb|AEL30361.1| 1119 452 706 0.53 0.62 0.1 256 211 8e-53 No definition line found NBS-LRR type disease resistance protein [Arachis hypogaea]
Ahy176105	16.2938	8.45989	11.1967	15.9516	26.1965	13.1057	18.603	25.294	5.5257	8.36795	18.1462	20.6116	14.1479	17.8104							down										1.35636				6 IPR000157; Toll/interleukin-1 receptor homology (TIR) domain IPR000767; Disease resistance protein IPR001611; Leucine-rich repeat IPR002182; NB-ARC IPR003593; AAA+ ATPase domain IPR011713; Leucine-rich repeat 3	K02152	alr0124_1 5e-11 COG4886 Leucine-rich repeat (LRR) protein S Function unknown ;	943 1 943 ref|XP_003517650.1| 946 1 946 0.76 0.85 0.01 951 1459 0.0 No definition line found PREDICTED: disease resistance protein RPM1-like [Glycine max]
Ahy265164	0.64476	0.20682	0.0949268	0.103018	0.18662	0.512718	0.405643	0.219001	0.0600232	0.182177	0.456083	0.31746	0.70936	0.503086							down										3.56292				4 IPR000157; Toll/interleukin-1 receptor homology (TIR) domain IPR000767; Disease resistance protein IPR002182; NB-ARC IPR003593; AAA+ ATPase domain	K02152		639 1 635 ref|XP_002332101.1| 963 1 661 0.32 0.53 0.08 676 310 9e-82 No definition line found cc-nbs-lrr resistance protein [Populus trichocarpa] gb|EEF12052.1| cc-nbs-lrr resistance protein [Populus trichocarpa]
Ahy077733	0.867007	5.79265	1.72325	2.61819	1.86328	1.59559	2.20914	1.59025	6.75568	1.70082	2.02387	2.49729	0.919807	1.46124							up										-2.8767							88 14 77 gb|AEL30371.1| 1939 1848 1909 0.54 0.64 0.03 64 1 2e-07 No definition line found TIR-NBS-LRR type disease resistance protein [Arachis hypogaea]
Ahy117439	1.53875	8.40863	1.78407	2.76591	1.25263	4.1953	2.04207	1.76397	11.2808	2.79499	3.67358	3.26731	2.72077	4.18724							up										-2.05179							119 1 92 gb|AEL30371.1| 1939 1315 1416 0.49 0.61 0.09 102 2 2e-14 No definition line found TIR-NBS-LRR type disease resistance protein [Arachis hypogaea]
Ahy135514	7.62966	14.7151	10.4814	9.9227	5.48025	8.48893	6.67075	6.94564	18.6134	12.2281	16.191	7.70658	6.6659	7.80042							up										-1.48147							68 9 68 gb|ACQ65770.1| 116 4 67 0.48 0.7 0.06 64 0 4e-08 No definition line found NB-LRR type disease resistance protein Rps1-k-1 [Arachis diogoi]
Ahy170976	18.1043	38.2395	18.5059	17.1545	16.1695	28.9549	21.2802	20.3093	43.8806	22.4085	25.7958	15.4722	20.3044	17.8444							up										-1.11179							117 16 99 ref|XP_003598782.1| 1248 1145 1227 0.6 0.72 0.01 84 5 4e-18 No definition line found NB-LRR type disease resistance protein Rps1-k-2 [Medicago truncatula] gb|AES69033.1| NB-LRR type disease resistance protein Rps1-k-2 [Medicago truncatula]
Ahy015753	6.08441	6.69156	6.23858	8.54106	7.07576	5.62831	6.97232	6.64281	7.03982	12.9463	11.5796	7.27547	6.35249	7.42641								up										-1.02714						158 3 157 ref|NP_001237787.1| 1241 1046 1199 0.48 0.63 0.06 160 124 8e-27 No definition line found NB-LRR type disease resistance protein [Glycine max] gb|ACM89618.1| NB-LRR type disease resistance protein [Glycine max]
Ahy009746	0.363984	0.138567	0.473023	0.573736	0.793178	0.572524	0.743137	0.288871	0.211128	0.36617	0.237666	0.89952	0.475262	0.943771									down										1.9895		1 IPR002182; NB-ARC			545 1 541 emb|CBI40359.3| 920 1 531 0.4 0.58 0.06 555 393 1e-107 No definition line found unmed protein product [Vitis vinifera]
Ahy068800	0.517265	0	0.642566	1.39467	1.76854	0.925499	1.09833	0.592974	0	0	0	0.286521	0.823149	1.90704									down										10.8971		2 IPR000767; Disease resistance protein IPR002182; NB-ARC			118 1 117 ref|XP_003601022.1| 868 191 307 0.67 0.83 0 117 176 2e-42 No definition line found TMV resistance protein N [Medicago truncatula] gb|AES71273.1| TMV resistance protein N [Medicago truncatula]
Ahy131987	8.21656	10.166	4.08277	3.37583	3.82212	8.6007	4.98473	7.40077	11.5556	6.60944	1.86819	6.06838	4.77356	7.21251									down										1.94886					78 1 78 ref|XP_003593669.1| 1250 1 77 0.51 0.67 0.01 78 9 1e-11 No definition line found NB-LRR type disease resistance protein Rps1-k-2 [Medicago truncatula] gb|AES63920.1| NB-LRR type disease resistance protein Rps1-k-2 [Medicago truncatula]

## Sheet: WRKY
ID	R6	R12	R24	R48	R72	RC1	RC2	S6	S12	S24	S48	S72	SC1	SC2	R6-VS-RC1.	R12-VS-RC1.	R24-VS-RC1.	R48-VS-RC2.	R72-VS-RC2.	S6-VS-SC1.	S12-VS-SC1.	S24-VS-SC1.	S48-VS-SC2.	S72-VS-SC2.	IPR	KEGG	COG	Nr
Ahy114509	20.9256	21.0937	23.0679	44.8149	42.2911	49.548	104.643	5.41306	31.9832	15.8718	53.8996	54.4587	23.7292	80.2633	down	down	down	down	down	down					1 IPR003657; D-binding WRKY
Ahy109642	1.91784	0.722176	1.4916	1.07916	1.30328	6.22346	4.95749	0.573532	2.20069	0.999629	3.27358	2.49415	0.884623	3.68902	down	down	down	down	down						1 IPR003657; D-binding WRKY
Ahy002258	0.356943	4.74754	1.35979	1.57193	2.15022	1.21647	1.35793	0.443285	5.60743	1.00494	2.39866	1.41697	0.946702	1.40996	down	up					up				1 IPR003657; D-binding WRKY			576 1 539 ref|XP_003546160.1| 557 1 532 0.64 0.72 0.16 583 598 1e-168 No definition line found PREDICTED: WRKY transcription factor 6-like [Glycine max]
Ahy022496	6.58366	19.5649	5.74786	12.4756	12.4419	14.9093	21.557	7.47673	19.4094	10.2598	16.9744	18.8815	14.0998	20.3513	down		down								1 IPR003657; D-binding WRKY			156 16 139 ref|NP_001237010.1| 147 20 139 0.77 0.83 0.03 124 194 7e-48 No definition line found WRKY25 protein [Glycine max] gb|ABS18427.1| WRKY25 [Glycine max]
Ahy094158	98.165	27.8987	21.0565	17.1909	7.78544	59.6227	12.692	46.7958	20.6432	22.0324	33.8257	5.06066	37.739	13.0022		down	down						up	down	1 IPR003657; D-binding WRKY			217 31 216 ref|XP_003549545.1| 505 17 208 0.55 0.68 0.03 192 183 3e-44 No definition line found PREDICTED: probable WRKY transcription factor 32 [Glycine max]
Ahy128270	66.2355	17.7387	82.7385	52.3555	24.2432	53.6615	47.1769	49.4986	10.6424	37.0981	58.0917	10.0314	31.3098	46.4545		down					down			down	1 IPR003657; D-binding WRKY			346 154 232 ref|XP_003551749.1| 523 410 488 0.51 0.66 0.02 80 7 3e-14 No definition line found PREDICTED: probable WRKY transcription factor 3-like [Glycine max]
Ahy129435	3.71801	1.82089	4.61865	4.80349	4.35082	3.72213	3.78283	3.50742	1.02215	4.30528	5.3422	4.33345	4.23205	3.83482		down					down				1 IPR003657; D-binding WRKY		YPL089c 5e-07 COG5068 Regulator of arginine metabolism and related MADS box-containing transcription factors K Transcription ;	273 1 268 ref|XP_003541953.1| 614 350 612 0.78 0.82 0.07 276 416 1e-114 No definition line found PREDICTED: WRKY transcription factor 6 [Glycine max]
Ahy014090	15.4703	7.6563	11.321	11.1484	9.61695	15.5294	12.4676	18.7825	8.04215	23.6042	16.191	11.0621	15.5918	16.518		down									1 IPR003657; D-binding WRKY			262 1 262 ref|XP_003541814.1| 300 1 276 0.44 0.59 0.18 296 213 4e-53 No definition line found PREDICTED: probable WRKY transcription factor 70-like [Glycine max]
Ahy108250	1.96319	0	0.975498	0.673685	0.523027	1.36853	1.13687	0.30689	0	0.583516	1.04152	0.296575	0.378681	0.469988		down									2 IPR003657; D-binding WRKY IPR018872; Zn-cluster domain			344 1 344 gb|ABS18446.1| 306 1 306 0.67 0.75 0.14 351 403 1e-110 No definition line found WRKY50 [Glycine max]
Ahy129434	7.62966	42.9677	2.87604	2.26995	4.88309	9.68355	7.26224	3.92078	46.621	7.16819	5.86225	5.53777	5.02405	5.81975		up	down				up				1 IPR003657; D-binding WRKY			253 4 252 ref|XP_003516410.1| 506 143 408 0.51 0.64 0.07 267 250 2e-64 No definition line found PREDICTED: probable WRKY transcription factor 33 [Glycine max]
Ahy123214	1.0534	3.6121	2.15355	1.23348	0.176406	0.800065	0.926649	1.27659	3.7447	1.77126	1.24546	0.333427	1.08563	0.38044		up	up		down		up		up		1 IPR003657; D-binding WRKY			506 9 494 ref|XP_003530759.1| 503 53 486 0.55 0.68 0.14 495 452 1e-125 No definition line found PREDICTED: WRKY transcription factor 6-like [Glycine max]
Ahy006637	2.40362	7.4798	1.99057	5.14532	2.17013	1.78726	2.20387	2.37968	4.57695	2.46079	5.06209	2.62246	1.77727	1.53447		up		up			up		up		1 IPR003657; D-binding WRKY			213 3 205 ref|XP_003526835.1| 196 2 194 0.58 0.73 0.08 207 221 1e-55 No definition line found PREDICTED: probable WRKY transcription factor 51 [Glycine max]
Ahy133620	1.27515	5.89006	0.929305	0.687625	0.373695	1.52102	0.857402	1.1207	7.10473	1.01912	0.676503	0.423796	1.08225	0.358186		up					up				1 IPR003657; D-binding WRKY			234 3 234 ref|XP_003624078.1| 219 1 219 0.53 0.63 0.12 241 229 3e-58 No definition line found WRKY transcription factor [Medicago truncatula] gb|AES80296.1| WRKY transcription factor [Medicago truncatula]
Ahy110916	54.9658	169.652	92.1087	81.2428	73.9015	69.4916	57.0436	65.4129	128.03	53.5211	104.614	61.3691	61.1633	57.05		up					up				1 IPR003657; D-binding WRKY			248 2 245 ref|NP_001237342.1| 235 8 233 0.7 0.78 0.07 244 322 6e-86 No definition line found WRKY40 [Glycine max] gb|ABC26914.1| WRKY40 [Glycine max]
Ahy132053	199.27	437.277	121.001	115.571	99.0221	182.429	69.6308	153.251	448.426	130.851	127.676	70.4902	134.503	78.0837		up					up				1 IPR003657; D-binding WRKY			262 1 262 ref|XP_003524970.1| 255 1 255 0.57 0.69 0.09 271 273 2e-71 No definition line found PREDICTED: probable WRKY transcription factor 65-like [Glycine max]
Ahy095997	24.4483	110.385	45.6597	37.419	22.9034	32.3983	19.2158	31.6657	98.1968	29.6187	43.0774	19.0024	36.3357	24.697		up					up				1 IPR003657; D-binding WRKY			306 13 279 ref|XP_003541814.1| 300 12 295 0.46 0.6 0.16 300 228 2e-57 No definition line found PREDICTED: probable WRKY transcription factor 70-like [Glycine max]
Ahy107614	159.449	463.621	122.987	126.267	98.5975	167.228	83.5376	155.863	372.431	122.244	107.893	77.0759	130.213	76.7806		up					up				1 IPR003657; D-binding WRKY			396 204 282 ref|XP_003551749.1| 523 410 488 0.51 0.66 0.02 80 1 3e-14 No definition line found PREDICTED: probable WRKY transcription factor 3-like [Glycine max]
Ahy115375	199.595	539.236	187.667	267.087	247.427	199.017	171.798	181.142	479.93	200.087	236.138	193.702	184.198	154.242		up					up				1 IPR003657; D-binding WRKY			512 1 512 ref|XP_003553683.1| 492 1 492 0.55 0.64 0.21 561 481 1e-133 No definition line found PREDICTED: probable WRKY transcription factor 42-like [Glycine max]
Ahy133621	0.172422	1.27998	0.0428377	0.139467	0.0842163	0.0440714	0.0457638	0	1.19182	0.140934	0.0914744	0.0477536	0.228653	0.0908113		up					up				1 IPR003657; D-binding WRKY			664 4 660 ref|XP_003609019.1| 613 5 611 0.54 0.67 0.14 681 511 1e-142 No definition line found WRKY transcription factor [Medicago truncatula] gb|AES91216.1| WRKY transcription factor [Medicago truncatula]
Ahy066190	0.0497046	0	0	0	0	0.101637	1.26648	0	0	0	0	0	0	0.104714				down	down									288 1 140 ref|XP_003519618.1| 588 1 135 0.67 0.73 0.03 140 179 6e-43 No definition line found PREDICTED: probable WRKY transcription factor 20-like [Glycine max]
Ahy012338	0.354868	0.439064	0.564263	2.14326	0.970641	1.52385	3.01403	1.46451	0.891973	1.93374	1.95798	1.65116	2.25888	3.58852					down						1 IPR003657; D-binding WRKY			358 4 355 ref|XP_003547354.1| 355 20 353 0.55 0.64 0.16 374 288 1e-75 No definition line found PREDICTED: probable WRKY transcription factor 48-like [Glycine max]
Ahy068758	0	0	0	0.187724	0	0	0.862378	0	0	0	0	0	0	0.183349					down						1 IPR003657; D-binding WRKY			578 1 578 ref|XP_003544908.1| 575 1 575 0.74 0.81 0.08 601 781 0.0 No definition line found PREDICTED: probable WRKY transcription factor 33 [Glycine max]
Ahy134473	0.711337	1.2208	1.25421	0.692933	1.50184	1.21995	0.584676	0.578707	0.865147	0.925289	1.09563	1.04225	0.925063	0.700954					up									58 1 55 ref|XP_004141454.1| 506 1 52 0.65 0.78 0.05 55 9 4e-10 No definition line found PREDICTED: probable WRKY transcription factor 3-like [Cucumis sativus] ref|XP_004156159.1| PREDICTED: probable WRKY transcription factor 3-like [Cucumis sativus] gb|ADU52521.1| WRKY protein [Cucumis sativus]
Ahy135109	3.33798	3.86773	3.10663	4.22858	4.5547	5.57962	5.96264	5.10204	1.86447	3.46462	3.42934	5.51753	6.18315	5.41368							down				1 IPR003657; D-binding WRKY			213 3 188 ref|XP_004298837.1| 308 5 196 0.48 0.59 0.2 210 166 5e-39 No definition line found PREDICTED: probable WRKY transcription factor 29-like [Fragaria vesca subsp. vesca]
Ahy012174	1.15601	0.0476761	0.191472	0.166234	0.263495	0.55156	0.0818201	0.706777	0	0.125986	0.0408863	0.298822	0.654085	0.0811798							down				1 IPR003657; D-binding WRKY			283 1 278 ref|NP_001240986.1| 294 3 286 0.54 0.69 0.07 292 282 6e-74 No definition line found WRKY17 protein [Glycine max] gb|ACU20206.1| unknown [Glycine max]
Ahy134472	0.683253	0.197251	1.01852	0.83514	0.934423	0.675279	0.483594	0.731039	0.171738	0.397139	0.676637	0.75693	0.869836	0.743704							down				1 IPR003657; D-binding WRKY			393 195 269 ref|XP_003551749.1| 523 410 483 0.55 0.65 0.08 78 9 5e-13 No definition line found PREDICTED: probable WRKY transcription factor 3-like [Glycine max]
Ahy020511	1.05845	0.109131	0.219141	0.332948	1.37862	0.586175	0.561863	1.0617	0.0554261	0.240321	0.187179	1.07487	1.07612	0.464555							down				2 IPR003657; D-binding WRKY IPR018872; Zn-cluster domain			348 1 305 ref|NP_001237376.1| 324 1 310 0.67 0.73 0.09 323 364 2e-98 No definition line found WRKY65 [Glycine max] gb|ABC26916.1| WRKY13 [Glycine max]
Ahy099173	0.285221	0.882231	0.637762	0.692124	0.975177	0.510322	1.21124	0	1.07537	0.466267	0	0.947931	0.605182	1.27687									down		1 IPR003657; D-binding WRKY			353 4 350 ref|XP_003547354.1| 355 20 353 0.56 0.65 0.15 369 291 3e-76 No definition line found PREDICTED: probable WRKY transcription factor 48-like [Glycine max]
Ahy076886	0.241254	0.373118	0.059939	0.195144	0	0	0	0.691412	0.379001	0.262928	1.08793	0	0.0639866	0.063532									up		1 IPR003657; D-binding WRKY			669 4 665 ref|XP_003609019.1| 613 5 611 0.54 0.67 0.14 685 513 1e-143 No definition line found WRKY transcription factor [Medicago truncatula] gb|AES91216.1| WRKY transcription factor [Medicago truncatula]
Ahy099381	1.99655	1.23512	1.41725	3.22991	3.34346	2.11419	5.82911	0.899159	1.43383	0.466267	3.40464	1.50089	0.907772	4.80706										down	1 IPR003657; D-binding WRKY			343 6 342 ref|XP_003526692.1| 364 1 363 0.56 0.66 0.15 379 381 1e-103 No definition line found PREDICTED: probable WRKY transcription factor 53-like [Glycine max]

## Sheet: Map Kinase
GeneID	R6	R12	R24	R48	R72	RC1	RC2	S6	S12	S24	S48	S72	SC1	SC2	R6-VS-RC1.LOG2(Ratio)	R6-VS-RC1.	R12-VS-RC1.LOG2(Ratio)	R12-VS-RC1.	R24-VS-RC1.LOG2(Ratio)	R24-VS-RC1.	R48-VS-RC2.LOG2(Ratio)	R48-VS-RC2.	R72-VS-RC2.LOG2(Ratio)	R72-VS-RC2.	S6-VS-SC1.LOG2(Ratio)	S6-VS-SC1.	S12-VS-SC1.LOG2(Ratio)	S12-VS-SC1.	S24-VS-SC1.LOG2(Ratio)	S24-VS-SC1.	S48-VS-SC2.LOG2(Ratio)	S48-VS-SC2.	S72-VS-SC2.LOG2(Ratio)	S72-VS-SC2.	S6-VS-R6.LOG2(Ratio)	S6-VS-R6.	S12-VS-R12.LOG2(Ratio)	S12-VS-R12.	S24-VS-R24.LOG2(Ratio)	S24-VS-R24.	S48-VS-R48.LOG2(Ratio)	S48-VS-R48.	S72-VS-R72.LOG2(Ratio)	S72-VS-R72.		IPR	KEGG	COG	Nr
Ahy004158	1.52593	4.45883	2.32308	2.62614	3.33013	1.92526	2.34389	1.48874	4.0803	2.65376	2.68701	2.69757	3.03106	2.12035			-1.21161	up							1.02573	down																				1 IPR011009; Protein kise-like domain	K00924		468 131 468 gb|ABI95363.1| 606 269 606 0.99 0.99 0 338 699 0.0 No definition line found mitogen-activated protein kise 20 [Arachis diogoi]
Ahy013977	1.50585	1.11788	1.29697	3.13985	3.82464	2.97656	4.90275	2.18659	0.630836	1.64114	2.44995	7.78509	2.44959	4.22989																																			151 17 148 ref|XP_003530254.1| 1223 1066 1184 0.51 0.66 0.11 133 118 4e-25 No definition line found PREDICTED: mitogen-activated protein kise-binding protein 1-like [Glycine max]
Ahy022142	3.03856	4.11622	3.52664	13.6346	20.6695	5.64639	22.4168	3.43244	1.86757	5.26945	7.46008	25.9468	9.34139	24.344											1.4444	down	2.32248	down			1.7063	down					1.14016	down								6 IPR000719; Protein kise, catalytic domain IPR002290; Serine/threonine- / dual-specificity protein kise, catalytic domain IPR008271; Serine/threonine-protein kise, active site IPR011009; Protein kise-like domain IPR017441; Protein kise, ATP binding site IPR020635; Tyrosine-protein kise, catalytic domain	K11228		687 1 680 ref|XP_003535661.1| 624 1 619 0.68 0.77 0.1 685 883 0.0 No definition line found PREDICTED: mitogen-activated protein kise kise kise 3-like [Glycine max]
Ahy095557	8.88109	19.9786	6.82004	6.6177	5.99406	6.52117	4.28582	6.57134	11.8717	6.68728	6.85332	7.96044	10.6211	6.20832			-1.61525	up																												6 IPR000719; Protein kise, catalytic domain IPR002290; Serine/threonine- / dual-specificity protein kise, catalytic domain IPR008271; Serine/threonine-protein kise, active site IPR011009; Protein kise-like domain IPR017441; Protein kise, ATP binding site IPR020635; Tyrosine-protein kise, catalytic domain	K11228		189 1 189 ref|XP_003539499.1| 396 1 193 0.65 0.78 0.04 195 251 4e-65 No definition line found PREDICTED: mitogen-activated protein kise kise kise A-like [Glycine max]
Ahy101670	0	0.426179	0	0	0	0.845216	0.182849	0	0.995668	0	0	0	2.55802	0.326552	9.72318	down			9.72318	down					11.3208	down	1.36129	down	11.3208	down																7 IPR000719; Protein kise, catalytic domain IPR002290; Serine/threonine- / dual-specificity protein kise, catalytic domain IPR003527; MAP kise, conserved site IPR008271; Serine/threonine-protein kise, active site IPR011009; Protein kise-like domain IPR017441; Protein kise, ATP binding site IPR020635; Tyrosine-protein kise, catalytic domain	K04371		442 6 360 gb|EKU20906.1| 555 7 400 0.57 0.69 0.09 394 451 1e-124 No definition line found mitogen-activated protein kise [nnochloropsis gadita CCMP526]
Ahy115045	7.10708	0.0517253	0.955575	0.631234	0.898461	1.83796	1.28715	3.59439	0.525409	1.13905	0.887176	0.972603	1.9515	1.58534	-1.95115	up	5.15109	down									1.89307	down																		6 IPR000719; Protein kise, catalytic domain IPR002290; Serine/threonine- / dual-specificity protein kise, catalytic domain IPR008271; Serine/threonine-protein kise, active site IPR011009; Protein kise-like domain IPR017441; Protein kise, ATP binding site IPR020635; Tyrosine-protein kise, catalytic domain	K11228		364 1 346 ref|XP_003539857.1| 352 1 350 0.64 0.72 0.05 358 429 1e-118 No definition line found PREDICTED: mitogen-activated protein kise kise kise A-like [Glycine max]
Ahy116997	1.31766	2.20877	1.52068	1.42109	1.03804	3.47661	2.97834	2.53376	1.54915	1.48236	2.34521	1.78936	3.15655	5.41756	1.39971	down			1.19296	down			1.52065	down							1.20793	down	1.5982	down												6 IPR000719; Protein kise, catalytic domain IPR002290; Serine/threonine- / dual-specificity protein kise, catalytic domain IPR008271; Serine/threonine-protein kise, active site IPR011009; Protein kise-like domain IPR017441; Protein kise, ATP binding site IPR020635; Tyrosine-protein kise, catalytic domain	K04369		358 1 358 ref|XP_003542344.1| 356 1 356 0.82 0.88 0 358 590 1e-166 No definition line found PREDICTED: mitogen-activated protein kise kise 2-like [Glycine max]
Ahy116999	13.7615	17.0265	16.0019	11.1061	8.23046	22.2055	21.6668	10.9464	26.7072	16.4261	26.4221	13.6897	29.2984	27.6111									1.39644	down	1.42037	down							1.01215	down							-1.2504	up				3 IPR000719; Protein kise, catalytic domain IPR002290; Serine/threonine- / dual-specificity protein kise, catalytic domain IPR011009; Protein kise-like domain	K04369		162 1 162 ref|XP_003546470.1| 359 199 359 0.83 0.88 0 162 278 3e-73 No definition line found PREDICTED: mitogen-activated protein kise kise 2-like [Glycine max]
Ahy117001	30.8577	19.142	37.5744	35.0629	47.6173	39.0032	48.7812	38.9213	17.0999	39.081	34.1359	59.0258	45.5529	57.2845			1.02685	down									1.41356	down																		6 IPR000719; Protein kise, catalytic domain IPR002290; Serine/threonine- / dual-specificity protein kise, catalytic domain IPR008271; Serine/threonine-protein kise, active site IPR011009; Protein kise-like domain IPR017441; Protein kise, ATP binding site IPR020635; Tyrosine-protein kise, catalytic domain	K04369		359 1 359 ref|XP_003542344.1| 356 1 356 0.88 0.92 0 359 632 1e-179 No definition line found PREDICTED: mitogen-activated protein kise kise 2-like [Glycine max]
Ahy119195	7.66859	10.8848	9.63259	17.0029	28.4436	13.5317	28.7639	9.41573	8.80596	11.1151	13.2584	38.4238	18.8316	38.8309											1.00001	down	1.09661	down			1.5503	down														7 IPR000719; Protein kise, catalytic domain IPR002290; Serine/threonine- / dual-specificity protein kise, catalytic domain IPR003527; MAP kise, conserved site IPR008271; Serine/threonine-protein kise, active site IPR011009; Protein kise-like domain IPR017441; Protein kise, ATP binding site IPR020635; Tyrosine-protein kise, catalytic domain	K04371		391 21 391 ref|XP_003606524.1| 374 4 374 0.85 0.95 0 371 690 0.0 No definition line found Mitogen-activated protein kise [Medicago truncatula] gb|AES88721.1| Mitogen-activated protein kise [Medicago truncatula]
Ahy125863	17.2395	1.05688	2.97117	5.10884	10.772	9.60689	8.28569	10.8161	1.17114	3.04675	4.36703	8.08676	9.22709	6.25766			3.18426	down	1.69304	down							2.97796	down	1.5986	down																6 IPR000719; Protein kise, catalytic domain IPR002290; Serine/threonine- / dual-specificity protein kise, catalytic domain IPR008271; Serine/threonine-protein kise, active site IPR011009; Protein kise-like domain IPR017441; Protein kise, ATP binding site IPR020635; Tyrosine-protein kise, catalytic domain	K04416		393 5 376 ref|XP_003534712.1| 422 3 355 0.55 0.68 0.07 377 379 1e-103 No definition line found PREDICTED: mitogen-activated protein kise kise kise A-like [Glycine max]
Ahy126767	9.01554	7.83347	12.671	17.527	21.5471	13.543	21.1875	14.1146	8.47034	15.1039	13.962	24.1127	18.7577	23.3267													1.14699	down																		5 IPR000719; Protein kise, catalytic domain IPR001245; Serine-threonine/tyrosine-protein kise catalytic domain IPR002290; Serine/threonine- / dual-specificity protein kise, catalytic domain IPR011009; Protein kise-like domain IPR020635; Tyrosine-protein kise, catalytic domain	K06619		522 10 522 ref|XP_003544895.1| 590 88 590 0.83 0.89 0.02 515 872 0.0 No definition line found PREDICTED: mitogen-activated protein kise kise kise 10-like [Glycine max]
Ahy128882	0.819292	0	0.203551	0.662705	1.00042	0.418826	1.84837	0.704405	0.257415	0.223224	0.434657	1.92873	1.08648	2.80479																	2.68994	down																	149 46 147 ref|XP_003530254.1| 1223 829 930 0.59 0.72 0 102 117 9e-25 No definition line found PREDICTED: mitogen-activated protein kise-binding protein 1-like [Glycine max]
Ahy140137	1.66655	0.32218	0.414049	2.63989	0.864869	0.372727	1.82462	0.656723	0.130904	0.794617	1.2157	0.519259	0.386759	0.877739	-2.16067	up																														5 IPR000719; Protein kise, catalytic domain IPR002290; Serine/threonine- / dual-specificity protein kise, catalytic domain IPR008271; Serine/threonine-protein kise, active site IPR011009; Protein kise-like domain IPR020635; Tyrosine-protein kise, catalytic domain	K04428		292 1 284 ref|XP_003517304.1| 346 53 346 0.6 0.75 0.07 300 351 2e-94 No definition line found PREDICTED: mitogen-activated protein kise kise kise 1-like [Glycine max]
Ahy140286	3.28157	5.98874	2.40513	2.7871	3.406	3.43899	4.22429	2.86843	6.18627	3.26345	3.35136	3.63543	2.39348	3.97519													-1.36996	up																		8 IPR000719; Protein kise, catalytic domain IPR002290; Serine/threonine- / dual-specificity protein kise, catalytic domain IPR003527; MAP kise, conserved site IPR008271; Serine/threonine-protein kise, active site IPR008351; JNK MAP kise IPR011009; Protein kise-like domain IPR017441; Protein kise, ATP binding site IPR020635; Tyrosine-protein kise, catalytic domain	K04464		371 1 371 ref|XP_003624049.1| 372 1 372 0.93 0.97 0 372 727 0.0 No definition line found Mitogen-activated protein kise [Medicago truncatula] gb|AES80267.1| Mitogen-activated protein kise [Medicago truncatula]
Ahy148410	33.8526	141.307	47.7875	68.1797	73.6963	46.1483	51.6416	36.9944	149.337	44.3472	71.7935	54.1237	39.6326	43.5383			-1.61449	up									-1.91381	up																		6 IPR000719; Protein kise, catalytic domain IPR002290; Serine/threonine- / dual-specificity protein kise, catalytic domain IPR008271; Serine/threonine-protein kise, active site IPR011009; Protein kise-like domain IPR017441; Protein kise, ATP binding site IPR020635; Tyrosine-protein kise, catalytic domain	K04369		357 1 351 ref|XP_003604135.1| 366 1 362 0.8 0.85 0.03 362 587 1e-165 No definition line found Mitogen-activated protein kise kise [Medicago truncatula] gb|AES86332.1| Mitogen-activated protein kise kise [Medicago truncatula]
Ahy152710	0.347241	0.0596705	0.335499	0.280874	0.150759	0.62129	0.389137	0.187975	0.0363668	0.231267	0.276331	0.427428	0.480951	0.294649			3.38018	down									3.7252	down																					1582 1 251 ref|XP_003547062.1| 440 1 192 0.43 0.51 0.24 253 168 1e-38 No definition line found PREDICTED: mitogen-activated protein kise kise kise 1-like [Glycine max]
Ahy152711	0.595017	0.0237481	0.0858371	0.124205	0.15	0.539667	0.224156	0.253039	0.108551	0.0941332	0.193477	0.159479	0.488713	0.202184			4.50618	down	2.6524	down							2.17061	down	2.37621	down																			1590 1 259 ref|XP_003547062.1| 440 1 192 0.41 0.5 0.27 261 165 9e-38 No definition line found PREDICTED: mitogen-activated protein kise kise kise 1-like [Glycine max]
Ahy165934	1.50246	0.406641	0.349951	0.911474	0.848511	1.2001	0.697863	1.10339	0.590075	1.15132	1.24546	0.754213	1.19547	1.01387			1.56133	down	1.77793	down																			-1.71806	up						6 IPR000719; Protein kise, catalytic domain IPR002290; Serine/threonine- / dual-specificity protein kise, catalytic domain IPR003527; MAP kise, conserved site IPR011009; Protein kise-like domain IPR017441; Protein kise, ATP binding site IPR020635; Tyrosine-protein kise, catalytic domain	K00924		650 1 207 ref|XP_003546736.1| 607 1 207 0.92 0.98 0 207 414 1e-113 No definition line found PREDICTED: mitogen-activated protein kise 19-like [Glycine max]
Ahy165937	5.91584	2.07332	4.69319	3.75147	5.18371	5.8667	4.9329	5.55925	1.24446	5.75554	4.25653	4.97861	4.76769	4.62684			1.50061	down									1.93777	down																		6 IPR000719; Protein kise, catalytic domain IPR002290; Serine/threonine- / dual-specificity protein kise, catalytic domain IPR003527; MAP kise, conserved site IPR011009; Protein kise-like domain IPR017441; Protein kise, ATP binding site IPR020635; Tyrosine-protein kise, catalytic domain	K00924		600 1 600 ref|XP_003546736.1| 607 1 602 0.83 0.9 0.01 605 1002 0.0 No definition line found PREDICTED: mitogen-activated protein kise 19-like [Glycine max]
Ahy235463	0	0	0	0.17986	0	0	0	0	0	0	1.59255	0	0	0																	-10.6371	up														2 IPR000719; Protein kise, catalytic domain IPR011009; Protein kise-like domain	K04371		183 1 182 ref|XP_002672114.1| 491 222 403 0.97 0.99 0 182 373 1e-102 No definition line found mitogen-activated protein kise ERK1 [egleria gruberi] gb|EFC39370.1| mitogen-activated protein kise ERK1 [egleria gruberi]
Ahy263598	0.316959	0	0	0.586012	1.10581	0	0	0	0	0	3.41115	0	0	0									-10.1109	up							-11.736	up									-2.54126	up	10.1109	down		6 IPR000340; Dual specificity phosphatase, catalytic domain IPR000387; Protein-tyrosine/Dual-specificity phosphatase IPR001763; Rhodanese-like IPR016130; Protein-tyrosine phosphatase, active site IPR020422; Dual specificity phosphatase, subgroup, catalytic domain IPR024950; Dual specificity phosphatase	K04459	YNL053w 5e-11 COG2453 Predicted protein-tyrosine phosphatase T Sigl transduction mechanisms ;	336 1 336 ref|XP_002683557.1| 336 1 336 0.94 0.97 0 336 669 0.0 No definition line found mitogen-activated protein kise phosphatase [egleria gruberi] gb|EFC50813.1| mitogen-activated protein kise phosphatase [egleria gruberi]

## Sheet: Calcium dependent kinase
GeneID	R6	R12	R24	R48	R72	RC1	RC2	S6	S12	S24	S48	S72	SC1	SC2	R6-VS-RC1.LOG2(Ratio)	R6-VS-RC1.	R12-VS-RC1.LOG2(Ratio)	R12-VS-RC1.	R24-VS-RC1.LOG2(Ratio)	R24-VS-RC1.	R48-VS-RC2.LOG2(Ratio)	R48-VS-RC2.	R72-VS-RC2.LOG2(Ratio)	R72-VS-RC2.	S6-VS-SC1.LOG2(Ratio)	S6-VS-SC1.	S12-VS-SC1.LOG2(Ratio)	S12-VS-SC1.	S24-VS-SC1.LOG2(Ratio)	S24-VS-SC1.	S48-VS-SC2.LOG2(Ratio)	S48-VS-SC2.	S72-VS-SC2.LOG2(Ratio)	S72-VS-SC2.	S6-VS-R6.LOG2(Ratio)	S6-VS-R6.	S12-VS-R12.LOG2(Ratio)	S12-VS-R12.	S24-VS-R24.LOG2(Ratio)	S24-VS-R24.	S48-VS-R48.LOG2(Ratio)	S48-VS-R48.	S72-VS-R72.LOG2(Ratio)	S72-VS-R72.		IPR	KEGG	COG	Nr
Ahy054528	0	0	0	0	0	0.257872	0.468606	0	0	0.274879	0	2.23534	0	0.0664198																			-5.07274	up									-11.1263	up		5 IPR000719; Protein kise, catalytic domain IPR002290; Serine/threonine- / dual-specificity protein kise, catalytic domain IPR011009; Protein kise-like domain IPR017441; Protein kise, ATP binding site IPR020636; Calcium/calmodulin-dependent/calcium-dependent protein kise	K07359		242 81 242 gb|EKX37712.1| 344 12 170 0.47 0.69 0.03 163 150 2e-34 No definition line found hypothetical protein GUITHDRAFT16188 [Guillardia theta CCMP2712]
Ahy058837	0	0.609024	0.711534	0.193046	0.611988	0	0	0.205193	0.674865	0.146307	1.32946	0.0495741	0.0949478	0			-9.25036	up	-9.47479	up			-9.25736	up							-10.3766	up									-2.78383	up				7 IPR000719; Protein kise, catalytic domain IPR002290; Serine/threonine- / dual-specificity protein kise, catalytic domain IPR008271; Serine/threonine-protein kise, active site IPR011009; Protein kise-like domain IPR017441; Protein kise, ATP binding site IPR020635; Tyrosine-protein kise, catalytic domain IPR020636; Calcium/calmodulin-dependent/calcium-dependent protein kise	K00908		341 151 341 ref|XP_004336240.1| 307 5 193 0.62 0.79 0.02 192 241 1e-61 No definition line found protein serine/threonine kise [Acanthamoeba castellanii str. Neff] gb|ELR14227.1| protein serine/threonine kise [Acanthamoeba castellanii str. Neff]
Ahy059342	0	0	0	0	0	0	0.680688	0	0	0.13975	0	0.213085	0.0680194	0.87797																	9.77803	down														6 IPR000719; Protein kise, catalytic domain IPR002290; Serine/threonine- / dual-specificity protein kise, catalytic domain IPR008271; Serine/threonine-protein kise, active site IPR011009; Protein kise-like domain IPR020635; Tyrosine-protein kise, catalytic domain IPR020636; Calcium/calmodulin-dependent/calcium-dependent protein kise	K08794		237 1 235 gb|EFA75705.1| 917 99 333 0.51 0.68 0.03 239 247 2e-63 No definition line found putative protein serine/threonine kise [Polysphondylium pallidum PN500]
Ahy061712	0	0.0552039	0	0	0	1.00359	0.0473695	0	0.0560743	0	0	0	0.899367	0.0469988	9.97096	down	4.18426	down	9.97096	down					9.81277	down	4.0035	down	9.81277	down																6 IPR000719; Protein kise, catalytic domain IPR002290; Serine/threonine- / dual-specificity protein kise, catalytic domain IPR011009; Protein kise-like domain IPR017441; Protein kise, ATP binding site IPR020635; Tyrosine-protein kise, catalytic domain IPR020636; Calcium/calmodulin-dependent/calcium-dependent protein kise	K08794		342 42 333 emb|CBN74122.1| 641 11 302 0.45 0.67 0.01 294 290 3e-76 No definition line found n/a [Ectocarpus siliculosus]
Ahy064382	0	0	0	0	0	0.31412	1.30473	0	0.51483	0.390642	0.217328	2.15564	0	0.0539383							10.3495	down	10.3495	down									-5.32066	up									-11.0739	up		7 IPR000719; Protein kise, catalytic domain IPR002290; Serine/threonine- / dual-specificity protein kise, catalytic domain IPR008271; Serine/threonine-protein kise, active site IPR011009; Protein kise-like domain IPR017441; Protein kise, ATP binding site IPR020635; Tyrosine-protein kise, catalytic domain IPR020636; Calcium/calmodulin-dependent/calcium-dependent protein kise	K00908		297 16 277 ref|XP_003293130.1| 290 1 263 0.6 0.75 0.01 265 327 2e-87 No definition line found myosin light chain kise [Dictyostelium purpureum] gb|EGC30333.1| myosin light chain kise [Dictyostelium purpureum]
Ahy069911	0	0	0	0	0	0.12684	1.58053	0	0	0	0	0	0	0									10.6262	down																						5 IPR000719; Protein kise, catalytic domain IPR002290; Serine/threonine- / dual-specificity protein kise, catalytic domain IPR008271; Serine/threonine-protein kise, active site IPR011009; Protein kise-like domain IPR020636; Calcium/calmodulin-dependent/calcium-dependent protein kise	K00870		123 2 120 ref|XP_001460582.1| 578 176 290 0.52 0.72 0.03 119 117 9e-25 No definition line found hypothetical protein [Paramecium tetraurelia strain d4-2] emb|CAK93185.1| unmed protein product [Paramecium tetraurelia]
Ahy071310	0.0873625	0	0.02894	0.219848	0.284471	0	0	0	0	0	1.94662	0	0	0																	-10.9268	up									-3.1464	up				7 IPR000719; Protein kise, catalytic domain IPR002290; Serine/threonine- / dual-specificity protein kise, catalytic domain IPR008271; Serine/threonine-protein kise, active site IPR011009; Protein kise-like domain IPR017441; Protein kise, ATP binding site IPR020635; Tyrosine-protein kise, catalytic domain IPR020636; Calcium/calmodulin-dependent/calcium-dependent protein kise	K08282		524 1 281 ref|XP_002672135.1| 283 1 283 0.92 0.95 0 283 513 1e-143 No definition line found predicted protein [egleria gruberi] gb|EFC39391.1| predicted protein [egleria gruberi]
Ahy073967	0	0	0	0	0.104974	0	3.30853	0	0	0	0.114021	0	0	0.226389							11.692	down	4.97809	down																						5 IPR000719; Protein kise, catalytic domain IPR002290; Serine/threonine- / dual-specificity protein kise, catalytic domain IPR011009; Protein kise-like domain IPR017441; Protein kise, ATP binding site IPR020636; Calcium/calmodulin-dependent/calcium-dependent protein kise	K00908		142 5 141 gb|EJY64350.1| 317 4 140 0.44 0.7 0 137 137 1e-30 No definition line found Protein kise domain containing protein [Oxytricha trifallax]
Ahy081647	0	0	0	0	0	0.191427	1.88839	0	0	0	0	0	0	0							10.8829	down	10.8829	down																						5 IPR000719; Protein kise, catalytic domain IPR002290; Serine/threonine- / dual-specificity protein kise, catalytic domain IPR008271; Serine/threonine-protein kise, active site IPR011009; Protein kise-like domain IPR020636; Calcium/calmodulin-dependent/calcium-dependent protein kise	K08282		163 4 156 emb|CCA26008.1| 607 60 192 0.34 0.53 0.14 154 6 5e-16 No definition line found CBLinteracting serine/threonineprotein kise putati [Albugo laibachii Nc14]
Ahy087234	0	0	0	0	0	0.890484	0.221923	0	0	0	0	0	0.850087	0.256884	9.79845	down	9.79845	down	9.79845	down					9.73147	down	9.73147	down	9.73147	down																7 IPR000719; Protein kise, catalytic domain IPR002290; Serine/threonine- / dual-specificity protein kise, catalytic domain IPR008271; Serine/threonine-protein kise, active site IPR011009; Protein kise-like domain IPR017441; Protein kise, ATP binding site IPR020635; Tyrosine-protein kise, catalytic domain IPR020636; Calcium/calmodulin-dependent/calcium-dependent protein kise	K00924		438 43 315 gb|EGZ26738.1| 1050 313 579 0.46 0.61 0.09 283 248 2e-63 No definition line found hypothetical protein PHYSODRAFT_343457 [Phytophthora sojae]
Ahy089364	0	0	0	0	0	1.1062	0.198049	0	0.0937772	0	0	0	2.33528	0.353698	10.1114	down	10.1114	down	10.1114	down					11.1894	down	4.63821	down	11.1894	down																7 IPR000719; Protein kise, catalytic domain IPR002290; Serine/threonine- / dual-specificity protein kise, catalytic domain IPR008271; Serine/threonine-protein kise, active site IPR011009; Protein kise-like domain IPR017441; Protein kise, ATP binding site IPR020635; Tyrosine-protein kise, catalytic domain IPR020636; Calcium/calmodulin-dependent/calcium-dependent protein kise	K08794
Ahy090362	0	0	0	0	0.0792887	0	1.72345	0	0	0	0	0	0	0							10.7511	down	4.44204	down																						4 IPR000719; Protein kise, catalytic domain IPR002290; Serine/threonine- / dual-specificity protein kise, catalytic domain IPR011009; Protein kise-like domain IPR020636; Calcium/calmodulin-dependent/calcium-dependent protein kise	K08794
Ahy092134	0	0	0	0	0	0.576757	0.0598905	0	0.0708962	0	0	0	1.28671	0.32682	9.17182	down	9.17182	down	9.17182	down					10.3295	down	4.18183	down	10.3295	down																10 IPR000719; Protein kise, catalytic domain IPR002290; Serine/threonine- / dual-specificity protein kise, catalytic domain IPR008271; Serine/threonine-protein kise, active site IPR011009; Protein kise-like domain IPR011011; Zinc finger, FYVE/PHD-type IPR013083; Zinc finger, RING/FYVE/PHD-type IPR017441; Protein kise, ATP binding site IPR017455; Zinc finger, FYVE-related IPR020635; Tyrosine-prote…	K08794		541 432 541 emb|CBN74122.1| 641 14 122 0.38 0.6 0 110 9 3e-14 No definition line found n/a [Ectocarpus siliculosus]
Ahy092969	0	0.37634	0	0	0	0.466483	0.107644	0	0.0637124	0	0	0	0.59161	1.92242																	10.9087	down	10.9087	down												7 IPR000719; Protein kise, catalytic domain IPR002290; Serine/threonine- / dual-specificity protein kise, catalytic domain IPR008271; Serine/threonine-protein kise, active site IPR011009; Protein kise-like domain IPR017441; Protein kise, ATP binding site IPR020635; Tyrosine-protein kise, catalytic domain IPR020636; Calcium/calmodulin-dependent/calcium-dependent protein kise	K08794		301 13 300 ref|XP_001428872.1| 320 10 295 0.55 0.74 0 288 342 6e-92 No definition line found hypothetical protein [Paramecium tetraurelia strain d4-2] emb|CAK61474.1| unmed protein product [Paramecium tetraurelia]
Ahy094793	0	0.0406891	0	0	0.128502	0	0.0349146	0	0.0413307	0.107523	0.907252	1.96736	0	0																	-9.82536	up	-10.942	up							-9.82536	up	-3.9364	up		11 IPR000008; C2 calcium-dependent membrane targeting IPR000719; Protein kise, catalytic domain IPR002290; Serine/threonine- / dual-specificity protein kise, catalytic domain IPR008271; Serine/threonine-protein kise, active site IPR008973; C2 calcium/lipid-binding domain, CaLB IPR011009; Protein kise-like domain IPR017441; Protein kise, ATP binding site IPR018029; C2 membrane targeting protein IP…	K00908		463 165 458 ref|XP_645596.1| 392 9 304 0.53 0.74 0.01 297 349 8e-94 No definition line found hypothetical protein DDB_G0271550 [Dictyostelium discoideum AX4] sp|Q86AD7.1|MYLKB_DICDI Recme: Full=Probable myosin light chain kise DDB_G0271550 gb|EAL71639.1| hypothetical protein DDB_G0271550 [Dictyostelium discoideum AX4]
Ahy100244	0	0.224759	0	0	0.118304	0	0.321436	0	0.0761009	0.329964	0.1285	1.1404	0	0																			-10.1553	up												6 IPR000719; Protein kise, catalytic domain IPR002290; Serine/threonine- / dual-specificity protein kise, catalytic domain IPR008271; Serine/threonine-protein kise, active site IPR011009; Protein kise-like domain IPR020635; Tyrosine-protein kise, catalytic domain IPR020636; Calcium/calmodulin-dependent/calcium-dependent protein kise	K00924		251 1 248 ref|XP_004367450.1| 349 91 336 0.52 0.68 0.01 249 255 7e-66 No definition line found Camk2b protein [Acanthamoeba castellanii str. Neff] gb|ELR20425.1| Camk2b protein [Acanthamoeba castellanii str. Neff]
Ahy101050	0.0981307	1.57837	0	0	0	0.250824	1.87529	0	1.3566	1.06947	0.104122	4.89205	0.104107	0.155051			-2.65369	up			10.8729	down	10.8729	down			-3.70386	up	-3.36075	up			-4.97963	up					-10.0627	up			-12.2562	up		7 IPR000719; Protein kise, catalytic domain IPR002290; Serine/threonine- / dual-specificity protein kise, catalytic domain IPR008271; Serine/threonine-protein kise, active site IPR011009; Protein kise-like domain IPR017441; Protein kise, ATP binding site IPR020635; Tyrosine-protein kise, catalytic domain IPR020636; Calcium/calmodulin-dependent/calcium-dependent protein kise	K00908		310 13 308 ref|XP_004336240.1| 307 5 301 0.57 0.73 0.02 301 352 8e-95 No definition line found protein serine/threonine kise [Acanthamoeba castellanii str. Neff] gb|ELR14227.1| protein serine/threonine kise [Acanthamoeba castellanii str. Neff]
Ahy103252	0	0	0	0	0	0.284398	0.970336	0	0.199765	0.259847	0	0.396205	0	0							9.92234	down	9.92234	down																						7 IPR000719; Protein kise, catalytic domain IPR002290; Serine/threonine- / dual-specificity protein kise, catalytic domain IPR008271; Serine/threonine-protein kise, active site IPR011009; Protein kise-like domain IPR017441; Protein kise, ATP binding site IPR020635; Tyrosine-protein kise, catalytic domain IPR020636; Calcium/calmodulin-dependent/calcium-dependent protein kise	K08799		383 86 356 ref|XP_798437.3| 903 34 299 0.36 0.59 0.03 273 193 6e-47 No definition line found PREDICTED: serine/threonine-protein kise SIK3-like [Strongylocentrotus purpuratus]
Ahy106987	0.460258	0.0438045	0.774061	0.42002	0.657121	0.325781	0.413467	0.771141	0	0.694533	0.713755	0.666777	0.488287	0.820462																																10 IPR000719; Protein kise, catalytic domain IPR002048; Calcium-binding EF-hand IPR002290; Serine/threonine- / dual-specificity protein kise, catalytic domain IPR008271; Serine/threonine-protein kise, active site IPR011009; Protein kise-like domain IPR011992; EF-hand-like domain IPR018247; EF-Hand 1, calcium-binding site IPR018249; EF-HAND 2 IPR020635; Tyrosine-protein kise, catalytic domain IPR0…	K00924		431 17 430 gb|ABE72958.1| 538 58 467 0.64 0.8 0.01 415 566 1e-159 No definition line found calcium dependent protein kise 3 [Medicago truncatula]
Ahy109572	2.85744	1.23921	0.761156	2.03332	6.58984	3.52384	4.37848	3.47828	0.999596	1.25208	1.46906	6.33113	4.62532	5.80263			1.50773	down	2.21089	down	1.1066	down					2.21014	down	1.88522	down	1.98181	down														11 IPR000719; Protein kise, catalytic domain IPR002048; Calcium-binding EF-hand IPR002290; Serine/threonine- / dual-specificity protein kise, catalytic domain IPR008271; Serine/threonine-protein kise, active site IPR011009; Protein kise-like domain IPR011992; EF-hand-like domain IPR017441; Protein kise, ATP binding site IPR018247; EF-Hand 1, calcium-binding site IPR018249; EF-HAND 2 IPR020635; Ty…	K04515
Ahy127059	94.213	49.8763	76.6527	98.3745	100.673	94.7331	109.735	91.0318	48.7068	100.236	90.4197	108.493	96.2054	111.356																																7 IPR000719; Protein kise, catalytic domain IPR002290; Serine/threonine- / dual-specificity protein kise, catalytic domain IPR008271; Serine/threonine-protein kise, active site IPR011009; Protein kise-like domain IPR017441; Protein kise, ATP binding site IPR020635; Tyrosine-protein kise, catalytic domain IPR020636; Calcium/calmodulin-dependent/calcium-dependent protein kise	K07359		401 1 401 ref|XP_003539208.1| 401 1 401 0.75 0.87 0.01 404 627 1e-177 No definition line found PREDICTED: probable serine/threonine-protein kise DDB_G0279405-like [Glycine max]
Ahy076662	0	0	0	0	0	0.817534	0	0	0.502465	0	0	0	1.97939	0.0701904	1.52674	down			1.22962	down	1.48135	down			1.56503	down			2.08728	down	1.28847	down														6 IPR000719; Protein kise, catalytic domain IPR002290; Serine/threonine- / dual-specificity protein kise, catalytic domain IPR008271; Serine/threonine-protein kise, active site IPR011009; Protein kise-like domain IPR020635; Tyrosine-protein kise, catalytic domain IPR020636; Calcium/calmodulin-dependent/calcium-dependent protein kise	K07		229 3 224 emb|CBN74122.1| 641 330 548 0.34 0.57 0.02 223 142 5e-32 No definition line found n/a [Ectocarpus siliculosus]
Ahy181244	0	0	0	0	0	1.43842	0.421287	0	0.181347	0	0	0	1.99009	0.303992	10.4903	down	10.4903	down	10.4903	down					10.9586	down	3.45601	down	10.9586	down																7 IPR000719; Protein kise, catalytic domain IPR002290; Serine/threonine- / dual-specificity protein kise, catalytic domain IPR008271; Serine/threonine-protein kise, active site IPR011009; Protein kise-like domain IPR017441; Protein kise, ATP binding site IPR020635; Tyrosine-protein kise, catalytic domain IPR020636; Calcium/calmodulin-dependent/calcium-dependent protein kise	K08794		422 79 394 ref|XP_002773963.1| 395 60 369 0.39 0.61 0.03 319 243 1e-61 No definition line found calmodulin-domain protein kise 1, putative [Perkinsus marinus ATCC 50983] gb|EER05779.1| calmodulin-domain protein kise 1, putative [Perkinsus marinus ATCC 50983]
Ahy186717	0	0	0	0	0	0	2.04099	0	0	0	0	0	0	0							10.9951	down	10.9951	down																						5 IPR000719; Protein kise, catalytic domain IPR002290; Serine/threonine- / dual-specificity protein kise, catalytic domain IPR008271; Serine/threonine-protein kise, active site IPR011009; Protein kise-like domain IPR020636; Calcium/calmodulin-dependent/calcium-dependent protein kise	K08798		127 29 126 dbj|GAA57524.1| 495 128 215 0.43 0.63 0.12 99 6 5e-16 No definition line found serine/threonine-protein kise par-1, partial [Clonorchis sinensis]
Ahy203441	0	0	0	0	0	0.151469	1.57285	0	0	0	0	0	0	0							10.6192	down	10.6192	down																						6 IPR000719; Protein kise, catalytic domain IPR002290; Serine/threonine- / dual-specificity protein kise, catalytic domain IPR008271; Serine/threonine-protein kise, active site IPR011009; Protein kise-like domain IPR020635; Tyrosine-protein kise, catalytic domain IPR020636; Calcium/calmodulin-dependent/calcium-dependent protein kise	K07359		206 8 195 ref|XP_004030151.1| 357 143 330 0.46 0.68 0.02 190 194 1e-47 No definition line found protein kise domain protein, partial [Ichthyophthirius multifiliis] gb|EGR28915.1| protein kise domain protein [Ichthyophthirius multifiliis]
Ahy243302	0	0	0	0	0	0.843312	2.62709	0	0.797398	0	0	0	0.403874	0.601507	9.71992	down	9.71992	down	9.71992	down	11.3592	down	11.3592	down							9.23244	down	9.23244	down			-9.63916	up								7 IPR000719; Protein kise, catalytic domain IPR002290; Serine/threonine- / dual-specificity protein kise, catalytic domain IPR009027; Ribosomal protein L9/Rse H1, N-termil IPR011009; Protein kise-like domain IPR011320; Ribonuclease H1, N-termil IPR020635; Tyrosine-protein kise, catalytic domain IPR020636; Calcium/calmodulin-dependent/calcium-dependent protein kise	K00908		480 174 462 ref|XP_640044.1| 312 17 298 0.38 0.56 0.04 292 206 1e-50 No definition line found hypothetical protein DDB_G0282429 [Dictyostelium discoideum AX4] sp|Q54SJ5.1|MYLKC_DICDI Recme: Full=Probable myosin light chain kise DDB_G0282429 gb|EAL66074.1| hypothetical protein DDB_G0282429 [Dictyostelium discoideum AX4]
Ahy245393	0	0	0	0	0	0	0	0	0.243523	0.0527943	0.256999	1.44898	0	0																			-10.5008	up									-10.5008	up		6 IPR000719; Protein kise, catalytic domain IPR002290; Serine/threonine- / dual-specificity protein kise, catalytic domain IPR011009; Protein kise-like domain IPR017441; Protein kise, ATP binding site IPR020635; Tyrosine-protein kise, catalytic domain IPR020636; Calcium/calmodulin-dependent/calcium-dependent protein kise	K00908		315 100 313 emb|CBN74122.1| 641 18 235 0.35 0.54 0.04 221 129 1e-27 No definition line found n/a [Ectocarpus siliculosus]
Ahy248386	0	0	0	0	0	0.126326	0	0	0	0	1.04881	0.889724	0	0																	-10.0345	up	-9.79721	up							-10.0345	up	-9.79721	up		7 IPR000719; Protein kise, catalytic domain IPR002290; Serine/threonine- / dual-specificity protein kise, catalytic domain IPR008271; Serine/threonine-protein kise, active site IPR011009; Protein kise-like domain IPR017441; Protein kise, ATP binding site IPR020635; Tyrosine-protein kise, catalytic domain IPR020636; Calcium/calmodulin-dependent/calcium-dependent protein kise	K00908		247 19 247 ref|XP_004359296.1| 342 10 221 0.4 0.62 0.08 230 173 4e-41 No definition line found putative protein serine/threonine kise [Dictyostelium fasciculatum] gb|EGG21446.1| putative protein serine/threonine kise [Dictyostelium fasciculatum]
Ahy260438	0	0.588154	0.566899	0.615221	0.139311	0	0	0	1.61305	0.310845	1.4123	0	0	0													-10.6556	up			-10.4638	up														7 IPR000719; Protein kise, catalytic domain IPR002290; Serine/threonine- / dual-specificity protein kise, catalytic domain IPR008271; Serine/threonine-protein kise, active site IPR011009; Protein kise-like domain IPR017441; Protein kise, ATP binding site IPR020635; Tyrosine-protein kise, catalytic domain IPR020636; Calcium/calmodulin-dependent/calcium-dependent protein kise	K08282		321 7 276 ref|XP_001079328.1| 493 5 268 0.3 0.52 0.03 272 140 3e-31 No definition line found PREDICTED: sperm motility kise W-like [Rattus norvegicus] ref|XP_003750344.1| PREDICTED: sperm motility kise W-like [Rattus norvegicus]
Ahy268868	0	0	0	0	0	0.0816821	0.636141	0	0.702838	0.653018	0.0847694	1.19484	0	0.0420775							9.3132	down	9.3132	down			-9.45705	up	-9.35098	up			-4.82762	up			-9.45705	up	-9.35098	up			-10.2226	up		9 IPR000719; Protein kise, catalytic domain IPR002219; Protein kise C-like, phorbol ester/diacylglycerol binding IPR002290; Serine/threonine- / dual-specificity protein kise, catalytic domain IPR008271; Serine/threonine-protein kise, active site IPR011009; Protein kise-like domain IPR017441; Protein kise, ATP binding site IPR020454; Diacylglycerol/phorbol-ester binding IPR020635; Tyrosine-protein…	K00908		382 118 381 ref|XP_004361333.1| 296 3 269 0.58 0.77 0.01 267 331 2e-88 No definition line found myosin light chain kise [Dictyostelium fasciculatum] gb|EGG23482.1| myosin light chain kise [Dictyostelium fasciculatum]

## Sheet: ADP-ribosylation
GeneID	R6	R12	R24	R48	R72	RC1	RC2	S6	S12	S24	S48	S72	SC1	SC2	R6-VS-RC1.	R12-VS-RC1.	R24-VS-RC1.	R48-VS-RC2.	R72-VS-RC2.	S6-VS-SC1.	S12-VS-SC1.	S24-VS-SC1.	S48-VS-SC2.	S72-VS-SC2.	R6-VS-RC1.LOG2(Ratio)	R12-VS-RC1.LOG2(Ratio)	R24-VS-RC1.LOG2(Ratio)	R48-VS-RC2.LOG2(Ratio)	R72-VS-RC2.LOG2(Ratio)	S6-VS-SC1.LOG2(Ratio)	S12-VS-SC1.LOG2(Ratio)	S24-VS-SC1.LOG2(Ratio)	S48-VS-SC2.LOG2(Ratio)	S72-VS-SC2.LOG2(Ratio)	IPR	KEGG	COG	Nr
Ahy014173	0	0.131414	0	0	0.0345853	0.144791	4.88643	0	0	0	0	0	0.0751211	0.372937				down	down									12.2546	7.14248						1 IPR005502; ADP-ribosylation/Crystallin J1	K05521	alr1337 1e-20 COG1397 ADP-ribosylglycohydrolase O Posttranslatiol modification, protein turnover, chaperones ;	430 69 427 ref|XP_002678194.1| 424 75 419 0.56 0.72 0.04 361 421 1e-115 No definition line found predicted protein [egleria gruberi] gb|EFC45450.1| predicted protein [egleria gruberi]
Ahy064150	0	0	0	0	0	0	2.81954	0	0	0	0	0	0	0.142244				down	down									11.4612	11.4612						1 IPR005502; ADP-ribosylation/Crystallin J1	K05521		339 60 339 ref|XP_002678194.1| 424 42 320 0.54 0.72 0.05 287 306 4e-81 No definition line found predicted protein [egleria gruberi] gb|EFC45450.1| predicted protein [egleria gruberi]
Ahy086486	0	0	0	0	0	0.987423	0.205068	0	0.728257	0	0	0	1.74181	0.406927						down		down								10.7664		10.7664			1 IPR023379; ADP-ribosylation factor-like 2-binding protein, domain			158 13 140 ref|NP_001007971.1| 156 5 132 0.46 0.67 0 128 124 9e-27 No definition line found ADP-ribosylation factor-like protein 2-binding protein [Gallus gallus] sp|Q5ZKW5.1|AR2BP_CHICK Recme: Full=ADP-ribosylation factor-like protein 2-binding protein; Short=ARF-like 2-binding protein emb|CAG31628.1| hypothetical protein RCJMB04_8o4 [Gallus gallus]
Ahy094970	0	0.333733	0	0	0	1.45769	0.12273	0	1.2107	0	0	0	1.14465	0.446489	down	down	down			down		down			10.5095	2.12692	10.5095			10.1607		10.1607			1 IPR005502; ADP-ribosylation/Crystallin J1	K05521		395 5 206 gb|EKX38065.1| 325 13 211 0.4 0.55 0.06 207 160 4e-37 No definition line found hypothetical protein GUITHDRAFT_77494 [Guillardia theta CCMP2712]
Ahy245540	0.0357361	0	0	0.924993	0.942552	0	0	0	0	0	5.42227	0	0	0				up	up				up					-9.8533	-9.88043				-12.4047		1 IPR005502; ADP-ribosylation/Crystallin J1	K05521	alr1337 1e-19 COG1397 ADP-ribosylglycohydrolase O Posttranslatiol modification, protein turnover, chaperones ;	426 3 426 ref|XP_002678194.1| 424 1 424 0.93 0.97 0 424 839 0.0 No definition line found predicted protein [egleria gruberi] gb|EFC45450.1| predicted protein [egleria gruberi]
