# Supplementary material for: Dynamics in the resistant and susceptible peanut (Arachis hypogaea L.) root transcriptome on infection with the Ralstonia solanacearum
Source: BMC Genomics. 2014 Dec 7;15(1):1078. doi: 10.1186/1471-2164-15-1078 (PMC4300042; doi:10.1186/1471-2164-15-1078)
Supplement: Supplementary file 23 — Additional file 23: File S11: Phytoalexins biosynthesis-related DEGs. (XLSX 208 KB) [file 12864_2014_6894_MOESM23_ESM.xlsx]

## Sheet: Lectin
GeneID	R6	R12	R24	R48	R72	RC1	RC2	S6	S12	S24	S48	S72	SC1	SC2	R6-VS-RC1.LOG2(Ratio)	R6-VS-RC1.	R12-VS-RC1.LOG2(Ratio)	R12-VS-RC1.	R24-VS-RC1.LOG2(Ratio)	R24-VS-RC1.	R48-VS-RC2.LOG2(Ratio)	R48-VS-RC2.	R72-VS-RC2.LOG2(Ratio)	R72-VS-RC2.	S6-VS-SC1.LOG2(Ratio)	S6-VS-SC1.	S12-VS-SC1.LOG2(Ratio)	S12-VS-SC1.	S24-VS-SC1.LOG2(Ratio)	S24-VS-SC1.	S48-VS-SC2.LOG2(Ratio)	S48-VS-SC2.	S72-VS-SC2.LOG2(Ratio)	S72-VS-SC2.	S6-VS-R6.LOG2(Ratio)	S6-VS-R6.	S12-VS-R12.LOG2(Ratio)	S12-VS-R12.	S24-VS-R24.LOG2(Ratio)	S24-VS-R24.	S48-VS-R48.LOG2(Ratio)	S48-VS-R48.	S72-VS-R72.LOG2(Ratio)	S72-VS-R72.		IPR	KEGG	COG	Nr
Ahy000406	12.5796	2.87801	8.22955	12.5837	10.9252	11.739	16.0028	11.2423	1.94113	9.16689	9.45789	11.0912	9.93033	16.6029			2.02817	down									2.35494	down																		10 IPR000719; Protein kise, catalytic domain IPR000858; S-locus glycoprotein IPR001245; Serine-threonine/tyrosine-protein kise catalytic domain IPR001480; Bulb-type lectin domain IPR002290; Serine/threonine- / dual-specificity protein kise, catalytic domain IPR003609; Apple-like IPR008271; Serine/threonine-protein kise, active site IPR011009; Protein kise-like domain IPR013227; PAN-2 domain IPR02…	K08286		819 657 706 ref|XP_003547122.1| 970 101 150 0.62 0.7 0 50 5 2e-07 No definition line found PREDICTED: LOW QUALITY PROTEIN: putative G-type lectin S-receptor-like serine/threonine-protein kise At1g61610-like [Glycine max]
Ahy001975	1.55118	0.490963	1.5057	1.55623	1.37434	3.09813	1.72345	2.31582	0.861397	1.33671	1.3014	1.27885	2.64069	1.93795			2.65771	down	1.04096	down							1.61617	down																		1 IPR024788; Malectin-like carbohydrate-binding domain	K04733		423 1 422 ref|XP_003542082.1| 874 1 422 0.68 0.81 0 424 600 1e-169 No definition line found PREDICTED: putative leucine-rich repeat receptor-like protein kise At2g19210-like [Glycine max]
Ahy002126	9.78701	17.4475	13.3518	15.814	23.0962	22.595	28.4903	16.0048	10.228	16.1332	13.4739	31.4001	14.8489	31.0387	1.20706	down															1.2039	down														4 IPR000858; S-locus glycoprotein IPR001480; Bulb-type lectin domain IPR003609; Apple-like IPR013227; PAN-2 domain	K05123		435 3 427 gb|EMJ15583.1| 715 6 428 0.5 0.67 0.02 430 427 1e-117 No definition line found hypothetical protein PRUPE_ppb001660mg [Prunus persica]
Ahy002212	7.7135	5.67948	4.97848	13.9705	8.98881	8.78643	7.52161	8.93859	2.92403	5.89367	9.45214	6.01419	9.6509	10.5759													1.7227	down																		7 IPR000719; Protein kise, catalytic domain IPR001245; Serine-threonine/tyrosine-protein kise catalytic domain IPR002290; Serine/threonine- / dual-specificity protein kise, catalytic domain IPR011009; Protein kise-like domain IPR017441; Protein kise, ATP binding site IPR020635; Tyrosine-protein kise, catalytic domain IPR024788; Malectin-like carbohydrate-binding domain	K04730	YAR019c 7e-12 COG0515 Serine/threonine protein kise RTKL General function prediction only ; Sigl transduction mechanisms ; Transcription ; Replication, recombition and repair ;	727 1 704 ref|XP_002307290.1| 823 38 774 0.43 0.59 0.1 761 544 1e-152 No definition line found predicted protein [Populus trichocarpa] gb|EEE94286.1| predicted protein [Populus trichocarpa]
Ahy002299	0.322096	0.27398	0.10003	0.260536	0.432636	0.267568	0.448823	0.253852	0.1012	0.285214	0.0854404	0.468338	0.469854	0.508927																	2.57447	down														9 IPR000719; Protein kise, catalytic domain IPR000858; S-locus glycoprotein IPR001245; Serine-threonine/tyrosine-protein kise catalytic domain IPR001480; Bulb-type lectin domain IPR002290; Serine/threonine- / dual-specificity protein kise, catalytic domain IPR003014; PAN-1 domain IPR003609; Apple-like IPR011009; Protein kise-like domain IPR020635; Tyrosine-protein kise, catalytic domain	K08286		758 4 755 ref|XP_003535168.1| 765 10 765 0.67 0.8 0.01 758 1056 0.0 No definition line found PREDICTED: G-type lectin S-receptor-like serine/threonine-protein kise SD3-1-like [Glycine max]
Ahy002608	59.6556	9.04101	13.5779	16.6558	15.3862	40.149	27.7721	39.8074	4.86188	17.9017	10.9134	16.2245	31.6606	29.0748			2.15081	down	1.5641	down							2.7031	down			1.41366	down														4 IPR000858; S-locus glycoprotein IPR001480; Bulb-type lectin domain IPR003609; Apple-like IPR013227; PAN-2 domain	K05123		496 2 489 ref|XP_003593410.1| 888 4 530 0.52 0.67 0.1 536 559 1e-157 No definition line found Serine/threonine protein kise [Medicago truncatula] gb|AES63661.1| Serine/threonine protein kise [Medicago truncatula]
Ahy002759	998.419	1559.03	1828.88	947.083	208.421	2731.45	3711.4	826.735	2006.48	901.607	710.139	160.626	2379.84	2155.65	1.45195	down					1.9704	down	4.15439	down	1.52537	down			1.40029	down	1.60195	down	3.74635	down					1.02039	down						6 IPR000985; Legume lectin, alpha chain, conserved site IPR001220; Legume lectin domain IPR008985; Concavalin A-like lectin/glucase IPR013320; Concavalin A-like lectin/glucase, subgroup IPR016363; Lectin IPR019825; Legume lectin, beta chain, Mn/Ca-binding site	K04733		278 18 270 pdb|3ZVX|A 261 2 257 0.65 0.77 0.02 258 325 7e-87 No definition line found Chain A, Structure Of The Lectin From Platypodium Elegans In Complex With A Trimannoside pdb|3ZVX|B Chain B, Structure Of The Lectin From Platypodium Elegans In Complex With A Trimannoside pdb|3ZYR|A Chain A, Structure Of The Lectin From Platypodium Elegans In Complex With Heptasaccharide pdb|3ZYR|B Chain B, Str…
Ahy004012	13.6405	10.5738	7.85434	8.13872	7.97637	12.5102	11.1962	10.0699	7.83851	6.14876	4.31927	4.90528	11.6679	10.6071																	1.29617	down	1.11262	down												6 IPR000719; Protein kise, catalytic domain IPR002290; Serine/threonine- / dual-specificity protein kise, catalytic domain IPR008271; Serine/threonine-protein kise, active site IPR011009; Protein kise-like domain IPR013320; Concavalin A-like lectin/glucase, subgroup IPR020635; Tyrosine-protein kise, catalytic domain	K08286		641 1 600 ref|XP_003542144.1| 613 1 595 0.77 0.88 0.02 604 969 0.0 No definition line found PREDICTED: probable receptor-like protein kise At1g11050-like [Glycine max]
Ahy004022	4.36666	2.73103	4.43492	3.98491	1.125	3.43424	1.42645	4.34568	2.65348	5.90947	6.77169	1.01003	2.6981	2.02184							-1.48212	up							-1.13109	up	-1.74385	up														2 IPR001611; Leucine-rich repeat IPR021720; Malectin	K04733	alr0124_1 1e-09 COG4886 Leucine-rich repeat (LRR) protein S Function unknown ;	317 13 314 ref|XP_003634703.1| 1007 189 522 0.53 0.63 0.12 339 330 4e-88 No definition line found PREDICTED: probable leucine-rich repeat receptor-like serine/threonine-protein kise At3g14840-like [Vitis vinifera]
Ahy004173	0.750074	0.232009	0.908476	1.76959	1.44254	1.62963	1.31893	0.725505	0.324043	1.04737	1.93993	1.86965	2.5116	1.77773			2.81229	down							1.79155	down	2.95435	down	1.26183	down																10 IPR000719; Protein kise, catalytic domain IPR000985; Legume lectin, alpha chain, conserved site IPR001220; Legume lectin domain IPR002290; Serine/threonine- / dual-specificity protein kise, catalytic domain IPR008271; Serine/threonine-protein kise, active site IPR008985; Concavalin A-like lectin/glucase IPR011009; Protein kise-like domain IPR013320; Concavalin A-like lectin/glucase, subgroup I…	K04733		650 1 650 ref|NP_001235240.1| 934 264 934 0.56 0.71 0.06 683 728 0.0 No definition line found lectin-like receptor kise [Glycine max] gb|ACM89554.1| lectin-like receptor kise [Glycine max]
Ahy004323	0.949366	2.34922	1.51876	1.54832	0.655967	1.23106	0.688332	0.929052	2.12436	1.46366	2.35862	0.769564	1.13001	0.487818																	-2.27353	up														7 IPR000719; Protein kise, catalytic domain IPR002290; Serine/threonine- / dual-specificity protein kise, catalytic domain IPR008271; Serine/threonine-protein kise, active site IPR011009; Protein kise-like domain IPR013320; Concavalin A-like lectin/glucase, subgroup IPR017441; Protein kise, ATP binding site IPR020635; Tyrosine-protein kise, catalytic domain	K04733	ML0897 1e-08 COG0515 Serine/threonine protein kise RTKL General function prediction only ; Sigl transduction mechanisms ; Transcription ; Replication, recombition and repair ;	658 1 650 ref|XP_003543707.1| 712 1 665 0.73 0.82 0.05 675 988 0.0 No definition line found PREDICTED: putative receptor-like protein kise At1g80870-like [Glycine max]
Ahy005052	17.3445	37.0995	13.0762	24.7555	43.7714	29.0541	47.4513	24.9049	32.8088	21.3867	28.6429	61.423	39.8199	57.126					1.15179	down																										8 IPR000719; Protein kise, catalytic domain IPR001611; Leucine-rich repeat IPR002290; Serine/threonine- / dual-specificity protein kise, catalytic domain IPR003591; Leucine-rich repeat, typical subtype IPR008271; Serine/threonine-protein kise, active site IPR011009; Protein kise-like domain IPR013320; Concavalin A-like lectin/glucase, subgroup IPR020635; Tyrosine-protein kise, catalytic domain	K00924	alr0124_1 2e-28 COG4886 Leucine-rich repeat (LRR) protein S Function unknown ;	943 1 943 ref|XP_003523762.1| 966 1 966 0.78 0.86 0.02 967 1476 0.0 No definition line found PREDICTED: receptor-like protein kise HSL1-like [Glycine max]
Ahy005205	8.60366	4.35171	7.47473	10.5046	31.8212	24.8957	27.5177	6.63731	3.87629	10.9689	13.837	36.2074	22.6181	27.4163	1.53287	down	2.51624	down	1.7358	down	1.38934	down			1.76881	down	2.54473	down	1.04407	down																3 IPR000922; D-galactoside/L-rhamnose binding SUEL lectin domain IPR001944; Glycoside hydrolase, family 35 IPR008979; Galactose-binding domain-like	K01190		281 1 281 ref|XP_003606403.1| 839 558 839 0.8 0.92 0 282 485 1e-135 No definition line found Beta-galactosidase [Medicago truncatula] gb|AES88600.1| Beta-galactosidase [Medicago truncatula]
Ahy005983	36.6701	41.8944	71.3337	71.1757	57.5443	60.6216	62.93	41.3426	28.2469	58.9361	72.4209	49.9616	65.9817	65.513													1.22397	down																		10 IPR000719; Protein kise, catalytic domain IPR000858; S-locus glycoprotein IPR001480; Bulb-type lectin domain IPR002290; Serine/threonine- / dual-specificity protein kise, catalytic domain IPR003609; Apple-like IPR008271; Serine/threonine-protein kise, active site IPR011009; Protein kise-like domain IPR013227; PAN-2 domain IPR017441; Protein kise, ATP binding site IPR020635; Tyrosine-protein ki…	K05123		830 5 797 ref|XP_003527472.1| 827 9 796 0.75 0.85 0 794 1251 0.0 No definition line found PREDICTED: G-type lectin S-receptor-like serine/threonine-protein kise At2g19130-like [Glycine max]
Ahy006009	52.677	26.9118	72.9661	58.5689	30.655	58.4129	18.9725	65.33	22.2783	78.7128	76.3542	32.2703	54.0044	32.4752			1.11805	down			-1.62622	up					1.27744	down			-1.23337	up														9 IPR000719; Protein kise, catalytic domain IPR001245; Serine-threonine/tyrosine-protein kise catalytic domain IPR002290; Serine/threonine- / dual-specificity protein kise, catalytic domain IPR002902; Gnk2-homologous domain IPR008271; Serine/threonine-protein kise, active site IPR011009; Protein kise-like domain IPR013320; Concavalin A-like lectin/glucase, subgroup IPR017441; Protein kise, ATP bi…	K04733	YAR019c 6e-22 COG0515 Serine/threonine protein kise RTKL General function prediction only ; Sigl transduction mechanisms ; Transcription ; Replication, recombition and repair ;	636 8 636 ref|XP_003600598.1| 646 24 646 0.72 0.86 0.01 630 925 0.0 No definition line found Cysteine-rich receptor-like protein kise [Medicago truncatula] gb|AES70849.1| Cysteine-rich receptor-like protein kise [Medicago truncatula]
Ahy006218	18.1753	17.5837	7.11806	8.73237	13.8001	18.1195	16.8015	15.4481	14.054	10.8914	8.8014	15.3052	15.3176	17.7734					1.34799	down											1.01392	down														8 IPR000719; Protein kise, catalytic domain IPR000742; Epidermal growth factor-like domain IPR000858; S-locus glycoprotein IPR001480; Bulb-type lectin domain IPR003609; Apple-like IPR011009; Protein kise-like domain IPR013227; PAN-2 domain IPR017441; Protein kise, ATP binding site	K05123		539 16 538 ref|XP_003541757.1| 850 14 560 0.59 0.74 0.05 550 647 0.0 No definition line found PREDICTED: receptor-like serine/threonine-protein kise SD1-8-like [Glycine max]
Ahy006847	5.52493	1.41056	2.44027	1.98621	2.05604	4.66245	1.21037	5.62984	1.32258	4.96994	2.32629	2.04023	2.32595	1.10852			1.72482	down							-1.27527	up																				1 IPR024788; Malectin-like carbohydrate-binding domain	K04730		174 1 174 ref|XP_003539750.1| 837 1 178 0.68 0.78 0.02 178 245 3e-63 No definition line found PREDICTED: receptor-like protein kise HERK 1-like [Glycine max]
Ahy007108	273.656	58.6621	36.5187	78.0876	19.9257	18.626	6.11647	70.6849	39.8225	15.7817	5.20424	3.44995	11.0677	3.19832	-3.87697	up	-1.65511	up			-3.67432	up	-1.70386	up	-2.67504	up	-1.84723	up							1.95289	down			1.21038	down	3.90733	down	2.52999	down		4 IPR000757; Glycoside hydrolase, family 16 IPR008263; Glycoside hydrolase, family 16, active site IPR008985; Concavalin A-like lectin/glucase IPR013320; Concavalin A-like lectin/glucase, subgroup	K08235	YLR213c 1e-15 COG2273 Beta-glucase/Beta-glucan synthetase G Carbohydrate transport and metabolism ;	196 1 196 gb|ABI84249.1| 212 1 196 1 1 0 196 405 1e-111 No definition line found syringolide-induced protein 19-1-5 [Arachis hypogaea]
Ahy007114	0.837767	0.462739	0.728494	1.46824	0.832998	1.30011	1.20709	1.25193	0.357227	1.51628	1.77783	1.01097	1.33318	1.05581			1.49036	down									1.89996	down											-1.05755	up						12 IPR000719; Protein kise, catalytic domain IPR000742; Epidermal growth factor-like domain IPR000858; S-locus glycoprotein IPR001245; Serine-threonine/tyrosine-protein kise catalytic domain IPR001480; Bulb-type lectin domain IPR002290; Serine/threonine- / dual-specificity protein kise, catalytic domain IPR003609; Apple-like IPR008271; Serine/threonine-protein kise, active site IPR011009; Protein…	K08286		1019 2 1019 ref|XP_003540865.1| 991 38 991 0.74 0.83 0.07 1023 1553 0.0 No definition line found PREDICTED: G-type lectin S-receptor-like serine/threonine-protein kise At4g03230-like [Glycine max]
Ahy008955	0.54777	0	0.311068	0.506374	0.764424	0	0	0.0897063	1.0818	0.938114	6.80851	5.72161	0	0													-10.0792	up			-12.7331	up	-12.4822	up							-3.74906	up	-2.90398	up		1 IPR005326; Plectin/S10, N-termil	K02947	SPBP22H7.08 2e-14 COG5045 Ribosomal protein S10E J Translation, ribosomal structure and biogenesis ;	195 6 101 ref|XP_001686670.1| 168 5 100 0.67 0.8 0 96 151 6e-35 No definition line found putative 40S ribosomal protein S10 [Leishmania major strain Friedlin] ref|XP_001686671.1| putative 40S ribosomal protein S10 [Leishmania major strain Friedlin] emb|CAJ09051.1| putative 40S ribosomal protein S10 [Leishmania major strain Friedlin] emb|CAJ09052.1| putative 40S ribosomal protein S10 [Leishmania m…
Ahy009739	3.25277	0.61157	0.792297	0.412719	0.732074	1.95627	0.79563	2.23	0.621212	1.21642	0.778249	0.565259	1.72543	0.974158			1.67752	down	1.30399	down							1.4738	down																		8 IPR000719; Protein kise, catalytic domain IPR001245; Serine-threonine/tyrosine-protein kise catalytic domain IPR001611; Leucine-rich repeat IPR002290; Serine/threonine- / dual-specificity protein kise, catalytic domain IPR008271; Serine/threonine-protein kise, active site IPR011009; Protein kise-like domain IPR020635; Tyrosine-protein kise, catalytic domain IPR021720; Malectin	K04733	YAR019c 4e-20 COG0515 Serine/threonine protein kise RTKL General function prediction only ; Sigl transduction mechanisms ; Transcription ; Replication, recombition and repair ;	956 1 934 gb|EMJ14938.1| 997 43 975 0.6 0.75 0.02 943 1162 0.0 No definition line found hypothetical protein PRUPE_ppa000808mg [Prunus persica]
Ahy009741	0.747192	0.554682	0.594042	1.46843	0.875886	0.814865	1.42789	0.723312	0.709502	1.12195	1.25088	1.23245	0.96885	1.39923																																8 IPR000719; Protein kise, catalytic domain IPR001245; Serine-threonine/tyrosine-protein kise catalytic domain IPR001611; Leucine-rich repeat IPR002290; Serine/threonine- / dual-specificity protein kise, catalytic domain IPR008271; Serine/threonine-protein kise, active site IPR011009; Protein kise-like domain IPR020635; Tyrosine-protein kise, catalytic domain IPR021720; Malectin	K04733	YAR019c 4e-20 COG0515 Serine/threonine protein kise RTKL General function prediction only ; Sigl transduction mechanisms ; Transcription ; Replication, recombition and repair ;	918 68 896 gb|EMJ14938.1| 997 148 975 0.59 0.75 0.02 838 1014 0.0 No definition line found hypothetical protein PRUPE_ppa000808mg [Prunus persica]
Ahy010873	16.4456	24.9506	14.3072	37.7991	20.5422	26.4615	46.4831	26.3936	19.1774	23.6231	32.2103	38.5883	51.426	43.8474									1.17811	down			1.42309	down	1.1223	down																5 IPR000757; Glycoside hydrolase, family 16 IPR008985; Concavalin A-like lectin/glucase IPR010713; Xyloglucan endo-transglycosylase, C-termil IPR013320; Concavalin A-like lectin/glucase, subgroup IPR016455; Xyloglucan endotransglucosylase/hydrolase	K08235	YLR213c 1e-08 COG2273 Beta-glucase/Beta-glucan synthetase G Carbohydrate transport and metabolism ;	282 1 281 ref|NP_001241974.1| 293 12 292 0.91 0.96 0 281 548 1e-154 No definition line found uncharacterized protein LOC100796698 precursor [Glycine max] gb|ACU17768.1| unknown [Glycine max]
Ahy011007	3.26985	5.00565	7.30689	8.42782	19.9953	4.45751	8.82588	5.29441	3.15754	6.44269	10.1929	22.6147	6.70279	13.0379									-1.17985	up			1.08596	down																		8 IPR000719; Protein kise, catalytic domain IPR001245; Serine-threonine/tyrosine-protein kise catalytic domain IPR001480; Bulb-type lectin domain IPR002290; Serine/threonine- / dual-specificity protein kise, catalytic domain IPR008271; Serine/threonine-protein kise, active site IPR011009; Protein kise-like domain IPR017441; Protein kise, ATP binding site IPR020635; Tyrosine-protein kise, catalyti…	K08286		825 47 810 ref|XP_003534701.1| 813 47 799 0.61 0.74 0.04 774 956 0.0 No definition line found PREDICTED: G-type lectin S-receptor-like serine/threonine-protein kise RLK1-like [Glycine max]
Ahy012613	21.5849	7.82638	23.1788	24.3786	16.0484	22.9575	16.2004	17.8708	7.87442	31.7248	30.028	20.2259	20.9593	17.021			1.55255	down									1.41235	down																		5 IPR001362; Glycoside hydrolase, family 32 IPR008985; Concavalin A-like lectin/glucase IPR013148; Glycosyl hydrolases family 32, N-termil IPR013189; Glycosyl hydrolase family 32, C-termil IPR023296; Glycosyl hydrolase family 43, five-bladed beta-propellor domain	K01193	BS_sacC 2e-30 COG1621 Beta-fructosidases (levase/invertase) G Carbohydrate transport and metabolism ;	508 1 505 ref|XP_003625858.1| 571 64 568 0.81 0.9 0 506 874 0.0 No definition line found Beta-fructofuranosidase, insoluble isoenzyme [Medicago truncatula] gb|ABD32689.1| Sialidase [Medicago truncatula] gb|AES82076.1| Beta-fructofuranosidase, insoluble isoenzyme [Medicago truncatula]
Ahy014130	44.4644	24.8242	26.6632	26.8399	29.8126	37.9361	35.1709	48.3938	22.9767	34.2606	18.1385	24.9186	37.9516	35.7296																																9 IPR000719; Protein kise, catalytic domain IPR000858; S-locus glycoprotein IPR001480; Bulb-type lectin domain IPR002290; Serine/threonine- / dual-specificity protein kise, catalytic domain IPR003609; Apple-like IPR008271; Serine/threonine-protein kise, active site IPR011009; Protein kise-like domain IPR017441; Protein kise, ATP binding site IPR020635; Tyrosine-protein kise, catalytic domain	K08286		847 23 847 ref|XP_003529935.1| 837 18 837 0.69 0.8 0.02 832 1105 0.0 No definition line found PREDICTED: G-type lectin S-receptor-like serine/threonine-protein kise SD2-2-like [Glycine max]
Ahy014262	18.2127	4.90264	6.70176	7.75079	10.8912	25.1633	13.0126	21.358	3.77362	8.02005	8.35663	12.5968	23.6824	16.3847			2.35969	down	1.90871	down							2.64979	down	1.56213	down																6 IPR000858; S-locus glycoprotein IPR001480; Bulb-type lectin domain IPR003609; Apple-like IPR011009; Protein kise-like domain IPR013227; PAN-2 domain IPR013320; Concavalin A-like lectin/glucase, subgroup	K05123		620 6 528 ref|XP_002330381.1| 831 14 530 0.49 0.67 0.02 527 512 1e-142 No definition line found predicted protein [Populus trichocarpa] gb|EEF08897.1| predicted protein [Populus trichocarpa]
Ahy016046	0.130104	0.0459921	0.110825	0.280634	0.236031	0.494072	0.651173	0.170453	0	0.263328	0.433863	0.4324	0.591545	0.685233			3.42526	down									9.20834	down																		8 IPR000719; Protein kise, catalytic domain IPR001611; Leucine-rich repeat IPR002290; Serine/threonine- / dual-specificity protein kise, catalytic domain IPR003591; Leucine-rich repeat, typical subtype IPR008271; Serine/threonine-protein kise, active site IPR011009; Protein kise-like domain IPR020635; Tyrosine-protein kise, catalytic domain IPR024788; Malectin-like carbohydrate-binding domain	K04733		820 1 820 ref|XP_003547797.1| 904 90 904 0.8 0.89 0 820 1340 0.0 No definition line found PREDICTED: probable LRR receptor-like serine/threonine-protein kise At5g48740-like [Glycine max]
Ahy017562	1.88009	5.46377	2.02049	4.36186	2.51997	2.4363	2.55307	2.78179	3.819	1.92987	4.87121	2.42189	2.69037	2.80943			-1.1652	up																												7 IPR000719; Protein kise, catalytic domain IPR002290; Serine/threonine- / dual-specificity protein kise, catalytic domain IPR008271; Serine/threonine-protein kise, active site IPR011009; Protein kise-like domain IPR013320; Concavalin A-like lectin/glucase, subgroup IPR017441; Protein kise, ATP binding site IPR020635; Tyrosine-protein kise, catalytic domain	K04733	ML0897 1e-08 COG0515 Serine/threonine protein kise RTKL General function prediction only ; Sigl transduction mechanisms ; Transcription ; Replication, recombition and repair ;	697 1 697 ref|XP_003543707.1| 712 1 712 0.74 0.83 0.04 722 1075 0.0 No definition line found PREDICTED: putative receptor-like protein kise At1g80870-like [Glycine max]
Ahy017568	104.607	245.996	148.353	144.325	166.274	128.403	153.744	118.133	274.351	153.939	173.52	166.434	130.414	149.368													-1.07292	up																		1 IPR000772; Ricin B lectin domain			303 51 302 gb|ABK95474.1| 346 97 343 0.56 0.68 0.02 253 269 6e-70 No definition line found unknown [Populus trichocarpa]
Ahy018103	4.08318	4.11448	7.76007	8.26263	8.4092	7.78988	7.61977	3.3779	3.38581	8.67064	8.37464	8.2775	8.10547	8.60215											1.26277	down	1.2594	down																		6 IPR000922; D-galactoside/L-rhamnose binding SUEL lectin domain IPR001944; Glycoside hydrolase, family 35 IPR008979; Galactose-binding domain-like IPR013781; Glycoside hydrolase, subgroup, catalytic domain IPR017853; Glycoside hydrolase, superfamily IPR019801; Glycoside hydrolase, family 35, conserved site	K01190	XF0840 4e-12 COG1874 Beta-galactosidase G Carbohydrate transport and metabolism ;	724 1 720 gb|AAQ62586.1| 909 182 901 0.75 0.85 0 720 1164 0.0 No definition line found putative beta-galactosidase [Glycine max]
Ahy019360	0.481483	0.137474	0.220843	0.479335	1.48339	0.378672	1.6515	0.467039	0.0930943	0.201823	0.353686	0.82062	0.510806	0.897313							1.78467	down																								7 IPR000719; Protein kise, catalytic domain IPR001220; Legume lectin domain IPR008985; Concavalin A-like lectin/glucase IPR011009; Protein kise-like domain IPR013320; Concavalin A-like lectin/glucase, subgroup IPR017441; Protein kise, ATP binding site IPR019825; Legume lectin, beta chain, Mn/Ca-binding site	K04733		412 1 412 ref|XP_003608367.1| 683 1 389 0.55 0.7 0.08 418 407 1e-111 No definition line found Lectin receptor-like kise Tg-20 [Medicago truncatula] gb|AES90564.1| Lectin receptor-like kise Tg-20 [Medicago truncatula]
Ahy019376	0.588406	1.35895	0.506785	0.507676	1.22622	1.16308	1.41597	1.16918	2.90866	0.470263	0.749196	2.17285	1.37333	2.10734																	1.492	down														4 IPR000858; S-locus glycoprotein IPR001480; Bulb-type lectin domain IPR003609; Apple-like IPR013227; PAN-2 domain	K05123		389 16 387 ref|XP_002332643.1| 785 22 400 0.49 0.66 0.05 387 355 2e-95 No definition line found predicted protein [Populus trichocarpa] gb|EEE71315.1| predicted protein [Populus trichocarpa]
Ahy019450	0	0.706519	0.0630543	0	0.0309902	0.908182	0.740974	0.0727348	0.318959	0	0	0.0702901	1.78378	2.47286	9.82684	down			3.84832	down	9.53328	down	4.57954	down	4.61614	down	2.48349	down	10.8007	down	11.272	down	5.13672	down												5 IPR001580; Calreticulin/calnexin IPR008985; Concavalin A-like lectin/glucase IPR009033; Calreticulin/calnexin, P IPR013320; Concavalin A-like lectin/glucase, subgroup IPR018124; Calreticulin/calnexin, conserved site	K08057		481 21 378 gb|ACI32936.1| 415 1 358 0.6 0.73 0.02 363 439 1e-121 No definition line found Calreticulin precursor [Salmo salar] gb|ACN10698.1| Calreticulin precursor [Salmo salar]
Ahy020845	43.6169	11.4675	23.7312	23.7599	31.689	45.7114	41.7565	40.5457	7.78564	34.6212	20.5349	28.0505	40.86	41.2906			1.995	down									2.3918	down			1.00774	down														5 IPR001870; B30.2/SPRY domain IPR003877; SPla/RYanodine receptor SPRY IPR008985; Concavalin A-like lectin/glucase IPR018355; SPla/RYanodine receptor subgroup IPR019474; Ubiquitin conjugation factor E4, core	K04963		1270 1 1265 ref|XP_003526825.1| 1269 1 1268 0.8 0.89 0 1268 2159 0.0 No definition line found PREDICTED: E3 ubiquitin-protein ligase RKP-like [Glycine max]
Ahy022708	61.415	47.5732	45.3998	37.1305	24.9791	54.1604	23.7793	59.2328	40.396	38.7558	29.6768	16.0261	47.9648	24.2894																																9 IPR000719; Protein kise, catalytic domain IPR000858; S-locus glycoprotein IPR001480; Bulb-type lectin domain IPR002290; Serine/threonine- / dual-specificity protein kise, catalytic domain IPR003609; Apple-like IPR008271; Serine/threonine-protein kise, active site IPR011009; Protein kise-like domain IPR017441; Protein kise, ATP binding site IPR020635; Tyrosine-protein kise, catalytic domain	K04730	CAC1728_1 2e-19 COG0515 Serine/threonine protein kise RTKL General function prediction only ; Sigl transduction mechanisms ; Transcription ; Replication, recombition and repair ;	807 24 805 ref|XP_003523978.1| 803 21 801 0.69 0.79 0.01 788 1105 0.0 No definition line found PREDICTED: putative receptor protein kise ZmPK1-like [Glycine max]
Ahy023440	0.193769	0	0.192566	0.31347	0.165625	0.495279	0.231434	0.44426	0	0.211177	0.385499	0.0804989	0	0.5613			8.9521	down							-8.79526	up																				8 IPR000719; Protein kise, catalytic domain IPR002290; Serine/threonine- / dual-specificity protein kise, catalytic domain IPR008271; Serine/threonine-protein kise, active site IPR011009; Protein kise-like domain IPR013210; Leucine-rich repeat-containing N-termil, type 2 IPR013320; Concavalin A-like lectin/glucase, subgroup IPR017441; Protein kise, ATP binding site IPR020635; Tyrosine-protein kis…	K04730		629 19 629 ref|XP_003517653.1| 623 19 623 0.89 0.94 0 611 1103 0.0 No definition line found PREDICTED: protein NSP-INTERACTING KISE 3-like [Glycine max]
Ahy024035	0.363317	0.239743	0.0481415	0.52245	0.496876	0.247639	0.231434	0.194364	0.0608807	0.18478	0.1285	0.45616	0.154177	0.28065																																8 IPR000719; Protein kise, catalytic domain IPR001368; TNFR/CD27/30/40/95 cysteine-rich region IPR002290; Serine/threonine- / dual-specificity protein kise, catalytic domain IPR008271; Serine/threonine-protein kise, active site IPR011009; Protein kise-like domain IPR013320; Concavalin A-like lectin/glucase, subgroup IPR017441; Protein kise, ATP binding site IPR020635; Tyrosine-protein kise, catal…	K00924	YAR019c 3e-22 COG0515 Serine/threonine protein kise RTKL General function prediction only ; Sigl transduction mechanisms ; Transcription ; Replication, recombition and repair ;	629 5 629 ref|XP_004152097.1| 921 301 921 0.72 0.81 0.04 636 889 0.0 No definition line found PREDICTED: serine/threonine-protein kise-like protein ACR4-like [Cucumis sativus] ref|XP_004156935.1| PREDICTED: serine/threonine-protein kise-like protein ACR4-like [Cucumis sativus]
Ahy025336	0.360315	0.222901	0.304365	0.291449	0.739154	0.755198	0.765071	0.640229	0.339624	0.294514	0.324966	0.479002	0.707176	0.645221			1.76045	down																												8 IPR000719; Protein kise, catalytic domain IPR001245; Serine-threonine/tyrosine-protein kise catalytic domain IPR002290; Serine/threonine- / dual-specificity protein kise, catalytic domain IPR008271; Serine/threonine-protein kise, active site IPR011009; Protein kise-like domain IPR017441; Protein kise, ATP binding site IPR020635; Tyrosine-protein kise, catalytic domain IPR024788; Malectin-like c…	K04730	YAR019c 7e-21 COG0515 Serine/threonine protein kise RTKL General function prediction only ; Sigl transduction mechanisms ; Transcription ; Replication, recombition and repair ;	846 1 846 ref|XP_003525836.1| 816 1 816 0.62 0.74 0.05 855 1013 0.0 No definition line found PREDICTED: probable receptor-like protein kise At2g23200-like [Glycine max]
Ahy025475	357.317	201.783	479.639	551.948	524.485	413.54	629.762	376.925	189.431	450.746	529.027	590.443	428.742	598.723			1.03522	down									1.17843	down																		1 IPR005326; Plectin/S10, N-termil	K02947	SPBP22H7.08 5e-33 COG5045 Ribosomal protein S10E J Translation, ribosomal structure and biogenesis ;
Ahy025886	3.76529	4.51853	2.61652	1.43504	3.26334	3.24182	4.268	2.14197	4.66093	3.14709	1.98257	2.82269	2.58297	3.60836							1.57247	down																								9 IPR000719; Protein kise, catalytic domain IPR001220; Legume lectin domain IPR002290; Serine/threonine- / dual-specificity protein kise, catalytic domain IPR008271; Serine/threonine-protein kise, active site IPR008985; Concavalin A-like lectin/glucase IPR011009; Protein kise-like domain IPR013320; Concavalin A-like lectin/glucase, subgroup IPR017441; Protein kise, ATP binding site IPR020635; Tyr…	K04733	YAR019c 7e-21 COG0515 Serine/threonine protein kise RTKL General function prediction only ; Sigl transduction mechanisms ; Transcription ; Replication, recombition and repair ;	539 1 539 ref|XP_003532592.1| 709 25 557 0.7 0.8 0.02 543 763 0.0 No definition line found PREDICTED: L-type lectin-domain containing receptor kise IX.1-like [Glycine max]
Ahy055124	3.51427	5.49229	4.13579	6.38338	8.76308	4.25489	3.92737	3.07448	3.95171	7.15603	13.149	8.60606	5.3962	7.50101									-1.15788	up																	-1.04256	up				4 IPR000757; Glycoside hydrolase, family 16 IPR008985; Concavalin A-like lectin/glucase IPR010713; Xyloglucan endo-transglycosylase, C-termil IPR013320; Concavalin A-like lectin/glucase, subgroup	K08235		164 1 163 ref|XP_002526224.1| 295 137 291 0.57 0.73 0.04 163 203 1e-50 No definition line found Xyloglucan endotransglucosylase/hydrolase protein 22 precursor, putative [Ricinus communis] gb|EEF36165.1| Xyloglucan endotransglucosylase/hydrolase protein 22 precursor, putative [Ricinus communis]
Ahy055125	3.7833	1.71634	3.13317	6.93649	8.86985	4.12596	3.88274	4.33704	0.950947	4.67295	9.63429	4.88981	4.14749	5.31359									-1.19184	up			2.1248	down																		4 IPR000757; Glycoside hydrolase, family 16 IPR008263; Glycoside hydrolase, family 16, active site IPR008985; Concavalin A-like lectin/glucase IPR013320; Concavalin A-like lectin/glucase, subgroup	K08235	BH3232 6e-07 COG2273 Beta-glucase/Beta-glucan synthetase G Carbohydrate transport and metabolism ;	121 2 121 ref|XP_003550662.1| 597 16 135 0.73 0.87 0 120 192 2e-47 No definition line found PREDICTED: uncharacterized protein LOC100782365 [Glycine max]
Ahy055144	1.61397	0.998448	1.0936	4.98462	16.0529	7.20059	23.0544	1.68199	0.184398	4.31746	1.71251	15.6857	5.83724	23.724	2.1575	down	2.85036	down	2.71903	down	2.20949	down			1.79511	down	4.98439	down			3.79217	down							-1.9811	up	1.54138	down				1 IPR021720; Malectin			208 1 207 ref|XP_003517687.1| 1061 1 206 0.78 0.87 0 207 337 8e-91 No definition line found PREDICTED: uncharacterized protein LOC100782704 [Glycine max]
Ahy055498	12.9142	17.5284	16.6331	27.4748	31.9465	17.8347	29.3312	15.9092	16.2302	26.8184	18.3043	32.4927	21.6416	33.5346																																9 IPR000719; Protein kise, catalytic domain IPR001611; Leucine-rich repeat IPR002290; Serine/threonine- / dual-specificity protein kise, catalytic domain IPR008271; Serine/threonine-protein kise, active site IPR011009; Protein kise-like domain IPR013210; Leucine-rich repeat-containing N-termil, type 2 IPR013320; Concavalin A-like lectin/glucase, subgroup IPR017441; Protein kise, ATP binding site …	K04730		475 39 475 ref|XP_003556185.1| 624 1 437 0.96 0.97 0 437 756 0.0 No definition line found PREDICTED: somatic embryogenesis receptor kise 1-like [Glycine max]
Ahy055693	8.91659	0	0	21.4141	8.88989	0	0	0.210756	0	0.400728	114.8	0	0	0	-13.1223	up					-14.3863	up	-13.1179	up							-16.8088	up			5.40285	down					-2.42248	up	13.1179	down		1 IPR005326; Plectin/S10, N-termil	K02947	SPAC31G5.17c 4e-23 COG5045 Ribosomal protein S10E J Translation, ribosomal structure and biogenesis ;	165 8 165 ref|XP_002677507.1| 155 1 155 0.96 0.98 0.01 158 314 5e-84 No definition line found 40S ribosomal protein S10 [egleria gruberi] gb|EFC44763.1| 40S ribosomal protein S10 [egleria gruberi]
Ahy055873	25.406	28.8062	13.992	19.3697	35.8826	17.156	19.3737	29.5453	18.1559	10.0296	15.6346	34.9714	18.4138	21.2105																																6 IPR001362; Glycoside hydrolase, family 32 IPR008985; Concavalin A-like lectin/glucase IPR013148; Glycosyl hydrolases family 32, N-termil IPR013189; Glycosyl hydrolase family 32, C-termil IPR018053; Glycoside hydrolase, family 32, active site IPR023296; Glycosyl hydrolase family 43, five-bladed beta-propellor domain	K01193	BS_sacC 6e-50 COG1621 Beta-fructosidases (levase/invertase) G Carbohydrate transport and metabolism ;	581 2 579 ref|XP_003546695.1| 575 1 575 0.76 0.88 0.01 581 948 0.0 No definition line found PREDICTED: beta-fructofuranosidase, cell wall isozyme-like isoform 1 [Glycine max]
Ahy056790	1.27604	1.51301	1.05676	2.46571	1.14264	2.06567	2.59658	0.792353	0.400922	2.02807	2.87714	2.47387	2.76391	2.80028											1.80249	down	2.78532	down																		5 IPR000757; Glycoside hydrolase, family 16 IPR008985; Concavalin A-like lectin/glucase IPR010713; Xyloglucan endo-transglycosylase, C-termil IPR013320; Concavalin A-like lectin/glucase, subgroup IPR016455; Xyloglucan endotransglucosylase/hydrolase	K08235	CAC2807 5e-13 COG2273 Beta-glucase/Beta-glucan synthetase G Carbohydrate transport and metabolism ;	286 16 284 ref|XP_003530856.1| 286 15 285 0.74 0.83 0.01 272 419 1e-115 No definition line found PREDICTED: xyloglucan endotransglucosylase/hydrolase protein 2-like [Glycine max]
Ahy058567	0.718086	12.2163	3.74654	9.8743	2.80589	1.46836	1.71533	0.823187	1.3537	2.93474	2.85723	3.18207	1.71409	2.26921			-3.05654	up			-2.52519	up															3.17383	down			1.78906	down				3 IPR008985; Concavalin A-like lectin/glucase IPR010713; Xyloglucan endo-transglycosylase, C-termil IPR013320; Concavalin A-like lectin/glucase, subgroup	K08235		84 1 84 gb|AAF80591.1|AF223420 284 188 282 0.69 0.83 0.11 95 142 3e-32 No definition line found xyloglucan endotransglycosylase XET2 [Asparagus officilis]
Ahy059143	0	0	0	0	0	1.4357	2.18655	0	0	0	0	0	0	0	10.4875	down	10.4875	down	10.4875	down	11.0944	down	11.0944	down																						5 IPR001810; F-box domain, cyclin-like IPR001870; B30.2/SPRY domain IPR003877; SPla/RYanodine receptor SPRY IPR008985; Concavalin A-like lectin/glucase IPR018355; SPla/RYanodine receptor subgroup	K10345		326 42 276 gb|EFA81316.1| 645 407 626 0.24 0.45 0.1 240 7 9e-07 No definition line found hypothetical protein PPL_05296 [Polysphondylium pallidum PN500]
Ahy059575	2.29463	1.39587	1.50125	1.23738	1.36361	2.60021	1.76621	1.49061	0.456605	1.10451	1.86663	1.29222	1.78521	2.21566													1.96707	down									1.61215	down								8 IPR000719; Protein kise, catalytic domain IPR001480; Bulb-type lectin domain IPR002290; Serine/threonine- / dual-specificity protein kise, catalytic domain IPR003609; Apple-like IPR008271; Serine/threonine-protein kise, active site IPR011009; Protein kise-like domain IPR017441; Protein kise, ATP binding site IPR020635; Tyrosine-protein kise, catalytic domain	K05123		797 1 797 ref|XP_003546927.1| 814 1 814 0.77 0.87 0.02 814 1283 0.0 No definition line found PREDICTED: G-type lectin S-receptor-like serine/threonine-protein kise SD2-5-like [Glycine max]
Ahy059931	0.453809	4.63221	0.450991	2.01891	0.498723	0.811962	7.76896	0.650287	3.70716	0.309112	0.120379	0.691273	0.90271	2.68889			-2.51221	up			1.94415	down	3.96141	down			-2.03798	up			4.48136	down	1.95968	down							4.06792	down				6 IPR000985; Legume lectin, alpha chain, conserved site IPR001220; Legume lectin domain IPR008985; Concavalin A-like lectin/glucase IPR013320; Concavalin A-like lectin/glucase, subgroup IPR016363; Lectin IPR019825; Legume lectin, beta chain, Mn/Ca-binding site	K04733		268 6 251 pdb|3ZVX|A 261 1 247 0.45 0.64 0.02 250 213 3e-53 No definition line found Chain A, Structure Of The Lectin From Platypodium Elegans In Complex With A Trimannoside pdb|3ZVX|B Chain B, Structure Of The Lectin From Platypodium Elegans In Complex With A Trimannoside pdb|3ZYR|A Chain A, Structure Of The Lectin From Platypodium Elegans In Complex With Heptasaccharide pdb|3ZYR|B Chain B, Stru…
Ahy062706	0	0.730466	0	0	0	0.417891	0.0964309	0	2.51133	0	0	0	0.722706	0											9.49726	down	-1.79697	up	9.49726	down							-1.78156	up								1 IPR000772; Ricin B lectin domain
Ahy062873	0	2.28481	0	0	0	3.92516	0.72231	0	9.83301	0	0	0.0538368	8.60986	1.33094	11.9385	down			11.9385	down	9.49647	down	9.49647	down	13.0718	down			13.0718	down	10.3782	down	4.6277	down			-2.10556	up								3 IPR000757; Glycoside hydrolase, family 16 IPR008985; Concavalin A-like lectin/glucase IPR013320; Concavalin A-like lectin/glucase, subgroup	K01199	TM0024 2e-21 COG2273 Beta-glucase/Beta-glucan synthetase G Carbohydrate transport and metabolism ;	313 1 312 dbj|BAG32350.1| 372 61 369 0.58 0.72 0.01 313 371 1e-100 No definition line found glucan binding protein-2 [Actinophrys sol]
Ahy067462	0	24.4737	0	0	0	83.9002	7.56018	0	49.7193	0	0	1.75309	125.072	13.8114	16.3564	down	1.77744	down	16.3564	down	12.8842	down	12.8842	down	16.9324	down	1.33088	down	16.9324	down	13.7536	down	2.97789	down			-1.02257	up					-10.7757	up		1 IPR005326; Plectin/S10, N-termil	K02947	SPBP22H7.08 7e-27 COG5045 Ribosomal protein S10E J Translation, ribosomal structure and biogenesis ;	134 1 133 gb|EGZ16036.1| 144 1 139 0.57 0.71 0.08 142 158 4e-37 No definition line found hypothetical protein PHYSODRAFT_286426 [Phytophthora sojae]
Ahy068174	0	0	0	0	0	0	0	0	5.57483	0	0	0	0	0.498406													-12.4447	up									-12.4447	up								2 IPR016186; C-type lectin-like IPR016187; C-type lectin fold
Ahy068180	0	0	0	0	0	1.234	0.274583	0	0.650082	0	0	0	0	0.0908113	10.2691	down			10.2691	down																										1 IPR021720; Malectin			177 22 173 ref|XP_966754.1| 253 53 202 0.45 0.61 0.05 155 126 2e-27 No definition line found PREDICTED: similar to conserved hypothetical protein [Tribolium castaneum] gb|EFA09821.1| hypothetical protein TcasGA2_TC011968 [Tribolium castaneum]
Ahy068327	0	0.119115	0	0	0	0.246077	0	0	1.02844	0	0	0	0.714954	0.101411											9.48171	down			9.48171	down																1 IPR000772; Ricin B lectin domain
Ahy068490	0	7.36191	8.39296	1.65607	6.00001	0	0	1.32021	9.04596	0.627555	12.8306	0.212639	0	0			-12.8459	up	-13.035	up	-10.6935	up	-12.5507	up	-10.3665	up	-13.1431	up			-13.6473	up							3.74137	down	-2.95375	up	4.81849	down		1 IPR005326; Plectin/S10, N-termil	K02947	SPAC31G5.17c 2e-28 COG5045 Ribosomal protein S10E J Translation, ribosomal structure and biogenesis ;	158 1 150 gb|EIW84582.1| 146 1 143 0.56 0.67 0.08 153 152 3e-35 No definition line found hypothetical protein CONPUDRAFT_80838 [Coniophora putea RWD-64-598 SS2]
Ahy070066	0	1.48806	0	0	0	13.8336	39.1044	0	5.57374	0	0.398792	0	2.71139	11.9562	13.7559	down	3.21668	down	13.7559	down	15.255	down	15.255	down	11.4048	down			11.4048	down	4.90598	down	13.5455	down			-1.90521	up								1 IPR005326; Plectin/S10, N-termil	K02947	SPAC31G5.17c 3e-31 COG5045 Ribosomal protein S10E J Translation, ribosomal structure and biogenesis ;	202 1 165 ref|XP_002908887.1| 144 1 143 0.52 0.62 0.13 165 160 2e-37 No definition line found 40S ribosomal protein S10 [Phytophthora infestans T30-4] gb|AAY43413.1| ribosomal protein S10 [Phytophthora infestans] gb|EEY57701.1| 40S ribosomal protein S10 [Phytophthora infestans T30-4]
Ahy071291	0	0	0	0	0.103876	0	0	0	0	0	2.03092	0	0	0																	-10.9879	up									-10.9879	up				1 IPR008985; Concavalin A-like lectin/glucase			287 1 287 ref|XP_002673116.1| 810 510 796 0.97 0.98 0 287 577 1e-162 No definition line found predicted protein [egleria gruberi] gb|EFC40372.1| predicted protein [egleria gruberi]
Ahy072581	5.15381	6.7517	4.11753	8.39206	17.3742	8.16226	19.2044	1.506	1.77804	0.330401	1.07225	21.6068	2.2514	1.80961							1.19434	down											-3.57773	up	1.77492	down	1.92496	down	3.63949	down	2.96839	down				3 IPR001580; Calreticulin/calnexin IPR008985; Concavalin A-like lectin/glucase IPR013320; Concavalin A-like lectin/glucase, subgroup	K08054		151 1 151 ref|XP_003630450.1| 540 1 148 0.77 0.86 0.01 151 246 2e-63 No definition line found Calnexin-like protein [Medicago truncatula] gb|AET04926.1| Calnexin-like protein [Medicago truncatula]
Ahy074949	0	0.305215	0.210132	0.0760146	0.240979	0	0	0.242393	0.664345	0.153628	0.635673	0.039041	0	0													-9.37579	up			-9.31214	up														3 IPR005052; Legume-like lectin IPR008985; Concavalin A-like lectin/glucase IPR013320; Concavalin A-like lectin/glucase, subgroup	K10080		432 7 239 ref|XP_003745585.1| 493 9 252 0.31 0.52 0.06 247 139 1e-30 No definition line found PREDICTED: protein ERGIC-53-like isoform 1 [Metaseiulus occidentalis]
Ahy080067	0	0	0	0.355831	0.322298	0	0	0	0	0	2.53804	0	0	0																	-11.3095	up									-2.83445	up				3 IPR001870; B30.2/SPRY domain IPR003877; SPla/RYanodine receptor SPRY IPR008985; Concavalin A-like lectin/glucase			185 1 184 ref|XP_002669932.1| 357 169 352 0.94 0.98 0 184 369 1e-100 No definition line found hypothetical protein EGRDRAFT_82008 [egleria gruberi] gb|EFC37188.1| hypothetical protein EGRDRAFT_82008 [egleria gruberi]
Ahy082300	0	0.762818	0	0.332468	0.150568	0	0.818201	0	0	0	0	1.70755	0	2.27303																	11.1504	down														3 IPR000757; Glycoside hydrolase, family 16 IPR008985; Concavalin A-like lectin/glucase IPR013320; Concavalin A-like lectin/glucase, subgroup	K08235		99 2 99 ref|XP_003517063.1| 289 7 104 0.81 0.88 0 98 164 8e-39 No definition line found PREDICTED: probable xyloglucan endotransglucosylase/hydrolase protein 26-like [Glycine max]
Ahy082632	1.80702	3.72627	0	1.29925	1.56908	0.61584	1.7053	2.99218	0	0.437637	0.426078	1.11216	1.06504	1.90345																							11.8635	down								3 IPR001220; Legume lectin domain IPR008985; Concavalin A-like lectin/glucase IPR013320; Concavalin A-like lectin/glucase, subgroup			76 5 75 ref|XP_003532595.1| 671 4 73 0.51 0.6 0.09 74 6 2e-09 No definition line found PREDICTED: L-type lectin-domain containing receptor kise IX.1-like [Glycine max]
Ahy082962	0.058577	0	0	0	0	0	0	0	0	0.414957	0	2.69308	0	0															-8.69682	up			-11.395	up					-8.69682	up			-11.395	up		1 IPR000772; Ricin B lectin domain
Ahy083278	0	0	0	0	0	0.558435	1.12352	0	0.085805	0	0	0	0.289729	0.395547	9.12525	down	9.12525	down	9.12525	down	10.1338	down	10.1338	down																						2 IPR005532; Formylglycine-generating sulphatase enzyme domain IPR016187; C-type lectin fold	K00908	alr2711 2e-10 COG1262 Uncharacterized conserved protein S Function unknown ;	446 1 375 ref|XP_001630288.1| 718 312 666 0.47 0.61 0.09 383 330 6e-88 No definition line found predicted protein [Nematostella vectensis] gb|EDO38225.1| predicted protein [Nematostella vectensis]
Ahy083763	0	0	0.898641	0.121905	0.0552084	0	0	0.388727	0	0	0.359799	0	0	0					-9.8116	up																			9.8116	down						2 IPR005532; Formylglycine-generating sulphatase enzyme domain IPR016187; C-type lectin fold	K08282	slr1303 7e-18 COG1262 Uncharacterized conserved protein S Function unknown ;	270 1 262 ref|XP_002114341.1| 795 291 584 0.44 0.59 0.14 299 253 3e-65 No definition line found hypothetical protein TRIADDRAFT_58047 [Trichoplax adhaerens] gb|EDV23431.1| hypothetical protein TRIADDRAFT_58047 [Trichoplax adhaerens]
Ahy086504	2.64566	3.17418	2.97448	3.40096	5.09059	4.67219	8.88042	0	0	0	0	0	0	0							1.38469	down													11.3694	down	11.6322	down	11.5384	down	11.7317	down	12.3136	down		8 IPR000719; Protein kise, catalytic domain IPR001245; Serine-threonine/tyrosine-protein kise catalytic domain IPR001611; Leucine-rich repeat IPR003591; Leucine-rich repeat, typical subtype IPR011009; Protein kise-like domain IPR013210; Leucine-rich repeat-containing N-termil, type 2 IPR013320; Concavalin A-like lectin/glucase, subgroup IPR017441; Protein kise, ATP binding site	K00924	lin0661 3e-11 COG4886 Leucine-rich repeat (LRR) protein S Function unknown ;	571 32 571 ref|XP_003624333.1| 875 20 636 0.47 0.58 0.13 619 507 1e-141 No definition line found Receptor-like kise [Medicago truncatula] gb|AES80551.1| Receptor-like kise [Medicago truncatula]
Ahy087621	0	0	0	0	0	1.49905	2.94028	0	0	0	0	0	0	0	10.5498	down	10.5498	down	10.5498	down	11.5217	down	11.5217	down																						4 IPR001810; F-box domain, cyclin-like IPR001870; B30.2/SPRY domain IPR003877; SPla/RYanodine receptor SPRY IPR008985; Concavalin A-like lectin/glucase
Ahy088805	0	0.410429	0	0	0	1.13053	0.117394	0	0.764318	0	0	0.122498	1.4077	0.232951	10.1428	down			10.1428	down					10.4591	down			10.4591	down																3 IPR008985; Concavalin A-like lectin/glucase IPR013148; Glycosyl hydrolases family 32, N-termil IPR023296; Glycosyl hydrolase family 43, five-bladed beta-propellor domain	K01193		275 2 262 dbj|BAJ76715.1| 601 315 577 0.29 0.43 0.17 287 2 2e-18 No definition line found fructan exohydrolase [Phleum pratense]
Ahy088979	0.229463	9.22694	0.456077	0.247476	3.4744	7.97659	0.48723	0	50.8995	0.375117	6.20856	0	8.52032	0.362562	5.11944	down			4.12842	down			-2.83409	up	13.0567	down	-2.57867	up	4.50549	down	-4.09796	up					-2.46373	up			-4.6489	up	11.7625	down		1 IPR005326; Plectin/S10, N-termil	K02947	SPBP22H7.08 2e-22 COG5045 Ribosomal protein S10E J Translation, ribosomal structure and biogenesis ;	132 1 121 emb|CBJ27448.1| 160 1 141 0.48 0.62 0.16 143 132 4e-29 No definition line found conserved unknown protein [Ectocarpus siliculosus]
Ahy089030	8.43506	26.8731	24.2013	31.9803	32.046	16.7523	30.3045	14.4151	15.2592	20.4999	26.1886	28.3217	23.8327	31.983																																8 IPR000719; Protein kise, catalytic domain IPR001245; Serine-threonine/tyrosine-protein kise catalytic domain IPR002290; Serine/threonine- / dual-specificity protein kise, catalytic domain IPR008271; Serine/threonine-protein kise, active site IPR011009; Protein kise-like domain IPR017441; Protein kise, ATP binding site IPR020635; Tyrosine-protein kise, catalytic domain IPR024788; Malectin-like c…	K04733	BS_yloP_1 9e-19 COG0515 Serine/threonine protein kise RTKL General function prediction only ; Sigl transduction mechanisms ; Transcription ; Replication, recombition and repair ;	880 10 880 ref|XP_003633771.1| 894 15 894 0.51 0.65 0.06 903 843 0.0 No definition line found PREDICTED: receptor-like protein kise FERONIA-like [Vitis vinifera]
Ahy089987	1.43151	1.39431	0.998863	0.788367	0.535555	2.2421	0.776066	2.2346	1.07179	1.99164	0.872567	0.539873	1.35713	0.673744					1.16649	down																										4 IPR000858; S-locus glycoprotein IPR001480; Bulb-type lectin domain IPR003609; Apple-like IPR013227; PAN-2 domain	K05123		500 7 472 ref|XP_003541080.1| 824 5 468 0.55 0.72 0.03 473 543 1e-152 No definition line found PREDICTED: G-type lectin S-receptor-like serine/threonine-protein kise At4g27290-like [Glycine max]
Ahy089988	1.72713	0.418571	1.41559	1.26741	0.78271	2.31197	0.718337	3.02091	0.447548	2.89136	2.36158	0.611491	1.64342	0.787738			2.46558	down									1.87659	down			-1.58396	up							-1.03034	up						11 IPR000719; Protein kise, catalytic domain IPR000858; S-locus glycoprotein IPR001245; Serine-threonine/tyrosine-protein kise catalytic domain IPR001480; Bulb-type lectin domain IPR002290; Serine/threonine- / dual-specificity protein kise, catalytic domain IPR003609; Apple-like IPR008271; Serine/threonine-protein kise, active site IPR011009; Protein kise-like domain IPR013227; PAN-2 domain IPR02…	K05123	BS_yloP_1 1e-18 COG0515 Serine/threonine protein kise RTKL General function prediction only ; Sigl transduction mechanisms ; Transcription ; Replication, recombition and repair ;	856 7 856 ref|XP_003541080.1| 824 5 824 0.57 0.73 0.05 858 1012 0.0 No definition line found PREDICTED: G-type lectin S-receptor-like serine/threonine-protein kise At4g27290-like [Glycine max]
Ahy090187	0	0.0487849	0.0783698	0.127575	0	0.0806267	0.376753	0	0	0	0	0	0.209155	0.581474																	9.18357	down	9.18357	down												3 IPR001870; B30.2/SPRY domain IPR008985; Concavalin A-like lectin/glucase IPR011705; BTB/Kelch-associated	K10478		387 81 381 gb|EJY87801.1| 620 178 482 0.23 0.45 0.1 320 3 5e-14 No definition line found SPRY multi-domain protein [Oxytricha trifallax]
Ahy090470	0.183847	0	0	0.297419	0.359187	4.41723	14.1509	0	0	0	0	0.101836	0	0	4.58656	down	12.1089	down	12.1089	down	5.57226	down	5.30002	down																						1 IPR005326; Plectin/S10, N-termil	K02947	SPAC31G5.17c 1e-17 COG5045 Ribosomal protein S10E J Translation, ribosomal structure and biogenesis ;	165 1 134 ref|XP_001434960.1| 136 1 124 0.54 0.65 0.07 134 137 8e-31 No definition line found hypothetical protein [Paramecium tetraurelia strain d4-2] emb|CAK67563.1| unmed protein product [Paramecium tetraurelia]
Ahy090496	1.42777	7.50774	0.266045	1.73233	0.435856	0.82112	1.98952	0.204593	1.12149	0	0.378736	1.58173	0.378681	1.12797			-3.19271	up																			2.74296	down								4 IPR001220; Legume lectin domain IPR008985; Concavalin A-like lectin/glucase IPR013320; Concavalin A-like lectin/glucase, subgroup IPR019825; Legume lectin, beta chain, Mn/Ca-binding site	K04733		171 6 170 sp|Q39529.1|LEC2_CLALU 290 1 168 0.55 0.68 0.02 169 176 1e-42 No definition line found Recme: Full=Agglutinin-2; Altme: Full=Agglutinin II; Altme: Full=ClAII; Altme: Full=LecClAII; Flags: Precursor gb|AAC49137.1| lectin precursor [Cladrastis kentukea]
Ahy090746	0.292583	0	0.0894664	0.436916	0.50567	0.483225	0.453993	0.387007	0.226282	0.220755	0.429849	0.2244	0.453663	0.45044			8.91655	down																												8 IPR000719; Protein kise, catalytic domain IPR001245; Serine-threonine/tyrosine-protein kise catalytic domain IPR002290; Serine/threonine- / dual-specificity protein kise, catalytic domain IPR008271; Serine/threonine-protein kise, active site IPR011009; Protein kise-like domain IPR017441; Protein kise, ATP binding site IPR020635; Tyrosine-protein kise, catalytic domain IPR024788; Malectin-like c…	K04730	YAR019c 3e-21 COG0515 Serine/threonine protein kise RTKL General function prediction only ; Sigl transduction mechanisms ; Transcription ; Replication, recombition and repair ;	677 1 675 ref|XP_003520130.1| 805 129 802 0.66 0.78 0.01 680 903 0.0 No definition line found PREDICTED: receptor-like protein kise FERONIA-like [Glycine max]
Ahy092266	0.501951	0	0	0.216542	0.196135	0	0	0	0	0	2.13039	0	0	0																	-11.0569	up									-3.2984	up				3 IPR005052; Legume-like lectin IPR008985; Concavalin A-like lectin/glucase IPR013320; Concavalin A-like lectin/glucase, subgroup	K10080		152 15 152 ref|XP_002674223.1| 608 104 241 0.97 0.98 0 138 291 3e-77 No definition line found lectin [egleria gruberi] gb|EFC41479.1| lectin [egleria gruberi]
Ahy094357	0	0.445978	0	0.259168	1.23241	0.122845	1.21184	0.068869	0.226505	0.261893	0.0637439	2.79528	0.254939	1.45548																	4.51307	down														5 IPR000757; Glycoside hydrolase, family 16 IPR008263; Glycoside hydrolase, family 16, active site IPR008985; Concavalin A-like lectin/glucase IPR013320; Concavalin A-like lectin/glucase, subgroup IPR016455; Xyloglucan endotransglucosylase/hydrolase	K08235	YLR213c 8e-12 COG2273 Beta-glucase/Beta-glucan synthetase G Carbohydrate transport and metabolism ;	254 1 248 ref|XP_003549996.1| 292 1 242 0.81 0.87 0.02 248 421 1e-116 No definition line found PREDICTED: probable xyloglucan endotransglucosylase/hydrolase protein 6-like [Glycine max]
Ahy094990	0	0	0	0	0.325228	0	0	0	0.278944	0.18142	0.824267	0.922078	0	0.116899																											-9.68697	up				3 IPR005052; Legume-like lectin IPR008985; Concavalin A-like lectin/glucase IPR013320; Concavalin A-like lectin/glucase, subgroup	K10080		275 1 272 ref|XP_003745586.1| 502 64 322 0.35 0.56 0.05 273 162 1e-37 No definition line found PREDICTED: protein ERGIC-53-like isoform 2 [Metaseiulus occidentalis]
Ahy095105	0	0	0.187217	1.6254	2.20834	0	3.60009	0	0	0	0	10.0176	0	1.58752																			-2.6577	up									-2.18151	up		4 IPR000757; Glycoside hydrolase, family 16 IPR008263; Glycoside hydrolase, family 16, active site IPR008985; Concavalin A-like lectin/glucase IPR013320; Concavalin A-like lectin/glucase, subgroup	K08235	BS_bglS 1e-06 COG2273 Beta-glucase/Beta-glucan synthetase G Carbohydrate transport and metabolism ;	81 1 81 ref|XP_003548047.1| 292 71 151 0.92 0.96 0 81 160 1e-37 No definition line found PREDICTED: LOW QUALITY PROTEIN: xyloglucan endotransglucosylase/hydrolase protein A-like [Glycine max]
Ahy095548	5.8542	0.237481	0.190749	0.621025	0	0	0	0.220034	0.241226	0.209185	1.42562	0.212639	0	0	-12.5153	up															-10.4774	up			4.73367	down										1 IPR005326; Plectin/S10, N-termil	K02947	SPAC31G5.17c 2e-33 COG5045 Ribosomal protein S10E J Translation, ribosomal structure and biogenesis ;	158 1 153 ref|XP_002738940.1| 163 1 156 0.62 0.77 0.01 156 202 2e-50 No definition line found PREDICTED: ribosomal protein S10-like [Saccoglossus kowalevskii]
Ahy097056	0	0	0	0.262614	0	1.57672	0.0861723	0	7.95659	0	0.516733	0	1.03332	0	10.6227	down	10.6227	down	10.6227	down							-2.94487	up									-12.9579	up								4 IPR001580; Calreticulin/calnexin IPR008985; Concavalin A-like lectin/glucase IPR013320; Concavalin A-like lectin/glucase, subgroup IPR018124; Calreticulin/calnexin, conserved site	K08057		188 14 181 emb|CBJ32747.1| 421 10 182 0.63 0.73 0.02 173 224 7e-57 No definition line found Calreticulin [Ectocarpus siliculosus]
Ahy097092	0	0	0	0	0	3.39158	9.33283	0	0.20845	0	0	0	1.23174	3.49426	11.7277	down	11.7277	down	11.7277	down	13.1881	down	13.1881	down							11.7708	down	11.7708	down												1 IPR000772; Ricin B lectin domain	K06113	CAC0577 1e-06 COG3507 Beta-xylosidase G Carbohydrate transport and metabolism ;	92 24 91 ref|ZP_08558741.1| 403 316 383 0.48 0.58 0 68 0 2e-06 No definition line found Endo-1,4-beta-xylase [Halorhabdus tiamatea SARL4B] gb|EGM36347.1| Endo-1,4-beta-xylase [Halorhabdus tiamatea SARL4B]
Ahy097165	0	0	0	0	0	0	3.7111	0	0	0	0	0	0	0							11.8576	down	11.8576	down																						3 IPR001791; Laminin G domain IPR008985; Concavalin A-like lectin/glucase IPR013320; Concavalin A-like lectin/glucase, subgroup			226 53 225 ref|ZP_01632677.1| 766 40 216 0.41 0.59 0.04 179 136 5e-30 No definition line found putative hemagglutinin-related protein [Nodularia spumige CCY9414] gb|EAW42701.1| putative hemagglutinin-related protein [Nodularia spumige CCY9414]
Ahy099375	0	1.27409	0.0930341	0.706749	1.82899	2.48855	12.6224	0	0	0	0	0	0	0.788888	11.2811	down			4.7414	down	4.15864	down	2.78686	down																			10.8368	down		1 IPR005326; Plectin/S10, N-termil	K02947	YOR293w 1e-25 COG5045 Ribosomal protein S10E J Translation, ribosomal structure and biogenesis ;	163 1 152 ref|XP_003574946.1| 183 1 162 0.49 0.59 0.06 162 141 6e-32 No definition line found PREDICTED: 40S ribosomal protein S10-like [Brachypodium distachyon]
Ahy099973	0	18.1442	0	0.320594	0.871146	0.303921	0.105197	0	9.0906	0.863906	16.5064	12.6237	0	0.104374			-5.89967	up									-13.1502	up			-7.30512	up	-6.91823	up							-5.68613	up	-3.85707	up		1 IPR005326; Plectin/S10, N-termil	K02947	SPBP22H7.08 4e-27 COG5045 Ribosomal protein S10E J Translation, ribosomal structure and biogenesis ;	153 1 147 emb|CAD91124.1| 161 1 141 0.51 0.66 0.06 149 140 1e-31 No definition line found ribosomal protein S10 [Crassostrea gigas] gb|EKC23947.1| 40S ribosomal protein S10 [Crassostrea gigas]
Ahy100050	4.45063	5.28183	2.0761	4.31021	5.50113	1.48584	2.89293	3.64432	2.05472	0.989893	0.385499	5.23243	2.40902	3.34867	-1.58274	up	-1.82976	up													3.11879	down									3.48296	down				5 IPR000757; Glycoside hydrolase, family 16 IPR008263; Glycoside hydrolase, family 16, active site IPR008264; Beta-glucase IPR008985; Concavalin A-like lectin/glucase IPR013320; Concavalin A-like lectin/glucase, subgroup	K08235	YLR213c 2e-11 COG2273 Beta-glucase/Beta-glucan synthetase G Carbohydrate transport and metabolism ;	168 8 167 ref|XP_003601713.1| 282 6 164 0.82 0.92 0 160 284 6e-75 No definition line found Xyloglucan endotransglycosylase/hydrolase XTH-21 [Medicago truncatula] gb|AES71964.1| Xyloglucan endotransglycosylase/hydrolase XTH-21 [Medicago truncatula]
Ahy100051	6.92754	5.09637	2.88406	3.63471	2.46914	1.33999	1.88839	4.18538	2.47071	1.53039	0.695317	3.94099	1.29112	2.76111	-2.37013	up	-1.92725	up							-1.69674	up															2.3861	down				5 IPR000757; Glycoside hydrolase, family 16 IPR008263; Glycoside hydrolase, family 16, active site IPR008264; Beta-glucase IPR008985; Concavalin A-like lectin/glucase IPR013320; Concavalin A-like lectin/glucase, subgroup	K08235	YLR213c 1e-11 COG2273 Beta-glucase/Beta-glucan synthetase G Carbohydrate transport and metabolism ;	163 3 162 ref|XP_003601713.1| 282 6 164 0.82 0.92 0 160 283 8e-75 No definition line found Xyloglucan endotransglycosylase/hydrolase XTH-21 [Medicago truncatula] gb|AES71964.1| Xyloglucan endotransglycosylase/hydrolase XTH-21 [Medicago truncatula]
Ahy101533	0	0.490383	0	0.213729	0.774352	1.92483	7.36381	0	0	0	0	0	0	0.104374	10.9105	down			10.9105	down	5.1066	down	3.24939	down																						4 IPR001580; Calreticulin/calnexin IPR008985; Concavalin A-like lectin/glucase IPR013320; Concavalin A-like lectin/glucase, subgroup IPR018124; Calreticulin/calnexin, conserved site	K08057		154 6 154 ref|NP_999643.1| 421 1 150 0.61 0.73 0.03 152 182 3e-44 No definition line found calreticulin precursor [Strongylocentrotus purpuratus] gb|AAD55725.1|AF177915 calreticulin precursor [Strongylocentrotus purpuratus]
Ahy103764	43.6321	108.706	51.7135	63.2572	79.7719	61.8566	58.5998	64.3678	103.004	59.9597	75.7686	83.5993	121.098	79.8029															1.01412	down																4 IPR000757; Glycoside hydrolase, family 16 IPR008985; Concavalin A-like lectin/glucase IPR013320; Concavalin A-like lectin/glucase, subgroup IPR016455; Xyloglucan endotransglucosylase/hydrolase	K08235	YGR189c 4e-07 COG2273 Beta-glucase/Beta-glucan synthetase G Carbohydrate transport and metabolism ;	256 1 256 ref|NP_001241497.1| 302 23 278 0.87 0.93 0 257 468 1e-130 No definition line found uncharacterized protein LOC100776165 precursor [Glycine max] gb|ACU23107.1| unknown [Glycine max]
Ahy103765	1.70601	0.234531	2.82569	3.57764	3.33308	2.51946	2.61621	3.58546	0.357343	2.16916	3.21808	2.09997	4.12256	3.39442			3.42526	down									3.52816	down																		3 IPR000757; Glycoside hydrolase, family 16 IPR008985; Concavalin A-like lectin/glucase IPR013320; Concavalin A-like lectin/glucase, subgroup	K08235	BH3231 1e-06 COG2273 Beta-glucase/Beta-glucan synthetase G Carbohydrate transport and metabolism ;	160 1 160 ref|XP_003539787.1| 302 23 183 0.86 0.95 0 161 297 7e-79 No definition line found PREDICTED: probable xyloglucan endotransglucosylase/hydrolase protein 32-like [Glycine max]
Ahy104750	269.924	147.223	239.254	189.471	169.375	97.1644	107.107	177.646	160.772	102.883	57.0459	174.04	103.674	115.014	-1.47405	up			-1.30004	up											1.01161	down							1.21754	down	1.73178	down				4 IPR000757; Glycoside hydrolase, family 16 IPR008264; Beta-glucase IPR008985; Concavalin A-like lectin/glucase IPR013320; Concavalin A-like lectin/glucase, subgroup	K08235	CAC2807 2e-12 COG2273 Beta-glucase/Beta-glucan synthetase G Carbohydrate transport and metabolism ;	193 4 192 ref|XP_003540327.1| 296 1 189 0.9 0.96 0 189 366 1e-99 No definition line found PREDICTED: xyloglucan endotransglucosylase/hydrolase protein 9 [Glycine max]
Ahy104751	1.20866	0.436166	1.00096	1.41217	0.934717	0.82383	1.9248	1.38556	0.189876	1.31724	2.35116	1.78532	1.60283	2.28107													3.0775	down																		6 IPR000757; Glycoside hydrolase, family 16 IPR008264; Beta-glucase IPR008985; Concavalin A-like lectin/glucase IPR010713; Xyloglucan endo-transglycosylase, C-termil IPR013320; Concavalin A-like lectin/glucase, subgroup IPR016455; Xyloglucan endotransglucosylase/hydrolase	K08235	CAC2807 5e-12 COG2273 Beta-glucase/Beta-glucan synthetase G Carbohydrate transport and metabolism ;	302 5 296 ref|XP_003540327.1| 296 1 289 0.81 0.91 0.01 293 515 1e-144 No definition line found PREDICTED: xyloglucan endotransglucosylase/hydrolase protein 9 [Glycine max]
Ahy104752	1.25902	5.04706	2.10202	3.20453	1.57426	1.69915	2.13866	1.96288	3.29118	1.86609	3.68705	3.34748	2.29739	3.66032			-1.57063	up																												6 IPR000757; Glycoside hydrolase, family 16 IPR008264; Beta-glucase IPR008985; Concavalin A-like lectin/glucase IPR010713; Xyloglucan endo-transglycosylase, C-termil IPR013320; Concavalin A-like lectin/glucase, subgroup IPR016455; Xyloglucan endotransglucosylase/hydrolase	K08235	CAC2807 5e-12 COG2273 Beta-glucase/Beta-glucan synthetase G Carbohydrate transport and metabolism ;	302 5 296 ref|XP_003540327.1| 296 1 289 0.81 0.91 0.01 293 515 1e-144 No definition line found PREDICTED: xyloglucan endotransglucosylase/hydrolase protein 9 [Glycine max]
Ahy104753	0.962299	5.6129	1.22956	0.296525	0.671454	0.281104	0.729747	0.945553	5.7014	0.89893	0.437594	0.609181	1.16675	0.144807			-4.31957	up									-2.28882	up																		3 IPR008985; Concavalin A-like lectin/glucase IPR010713; Xyloglucan endo-transglycosylase, C-termil IPR013320; Concavalin A-like lectin/glucase, subgroup	K08235		110 1 110 gb|AFK36629.1| 291 186 291 0.87 0.92 0.03 110 210 1e-52 No definition line found unknown [Lotus japonicus]
Ahy104754	0.687357	59.5307	1.50279	0.444788	0.402872	0.140552	0.875696	0.630368	73.9454	0.749108	0	0.609181	0	0.868843			-8.72639	up									-16.1742	up																		3 IPR008985; Concavalin A-like lectin/glucase IPR010713; Xyloglucan endo-transglycosylase, C-termil IPR013320; Concavalin A-like lectin/glucase, subgroup	K08235		110 1 110 gb|AFK36629.1| 291 186 291 0.87 0.92 0.03 110 210 1e-52 No definition line found unknown [Lotus japonicus]
Ahy104888	0.178995	0.304512	0.289061	0.699791	1.50811	0.366012	0.427576	0.461685	0.0562388	0.365767	0.427327	1.75988	0.23737	1.01344									-1.81849	up																						9 IPR000719; Protein kise, catalytic domain IPR001220; Legume lectin domain IPR002290; Serine/threonine- / dual-specificity protein kise, catalytic domain IPR008271; Serine/threonine-protein kise, active site IPR008985; Concavalin A-like lectin/glucase IPR011009; Protein kise-like domain IPR013320; Concavalin A-like lectin/glucase, subgroup IPR017441; Protein kise, ATP binding site IPR020635; Tyr…	K04733	YAR019c 3e-23 COG0515 Serine/threonine protein kise RTKL General function prediction only ; Sigl transduction mechanisms ; Transcription ; Replication, recombition and repair ;	681 3 655 ref|XP_003532623.1| 666 2 653 0.75 0.85 0.01 658 1008 0.0 No definition line found PREDICTED: L-type lectin-domain containing receptor kise S.4-like [Glycine max]
Ahy105789	0.113032	0	0	0	0	0	5.88014	0	0	0	0	6.76191	0	0							12.5216	down	12.5216	down									-12.7232	up									-12.7232	up		1 IPR012475; Fungal fucose-specific lectin			134 47 132 ref|ZP_02908326.1| 87 3 84 0.44 0.53 0.04 86 9 1e-08 No definition line found conserved hypothetical protein [Burkholderia ambifaria MEX-5] gb|EDT40550.1| conserved hypothetical protein [Burkholderia ambifaria MEX-5]
Ahy106615	40.8247	51.8946	26.1212	16.2848	14.5941	32.8362	39.1863	35.8097	36.1459	17.2397	11.9525	17.4358	25.5966	20.2813							1.26682	down	1.42496	down																						4 IPR001220; Legume lectin domain IPR008985; Concavalin A-like lectin/glucase IPR013320; Concavalin A-like lectin/glucase, subgroup IPR019825; Legume lectin, beta chain, Mn/Ca-binding site	K04733		191 5 190 sp|Q39529.1|LEC2_CLALU 290 11 186 0.54 0.71 0.06 187 191 6e-47 No definition line found Recme: Full=Agglutinin-2; Altme: Full=Agglutinin II; Altme: Full=ClAII; Altme: Full=LecClAII; Flags: Precursor gb|AAC49137.1| lectin precursor [Cladrastis kentukea]
Ahy106616	32.8219	6.05577	24.0344	14.2836	14.625	28.5533	31.7894	32.18	5.78941	15.0613	9.92842	9.72821	22.4502	15.6187			2.23727	down			1.15419	down	1.12011	down			1.95524	down																		3 IPR001220; Legume lectin domain IPR008985; Concavalin A-like lectin/glucase IPR013320; Concavalin A-like lectin/glucase, subgroup			105 1 90 pir||S36797 240 29 118 0.51 0.67 0 90 9 3e-18 No definition line found lectin BMA - Bowringia mildbraedii
Ahy106815	8.8165	15.3136	5.05485	12.4343	20.7032	14.0411	15.8404	8.94072	10.0149	12.0107	7.37588	18.4074	17.9873	20.5385					1.47392	down					1.00852	down					1.47744	down							-1.24858	up						1 IPR001480; Bulb-type lectin domain	K05123		90 1 90 ref|XP_003593410.1| 888 76 167 0.61 0.76 0.02 92 119 3e-25 No definition line found Serine/threonine protein kise [Medicago truncatula] gb|AES63661.1| Serine/threonine protein kise [Medicago truncatula]
Ahy107028	0.0707269	0.437538	0.210863	0.572091	1.72726	0.325403	1.6895	0.162157	0.0444436	0.173432	0.318941	2.21349	0.487722	1.4714							1.56227	down					3.45601	down			2.20582	down					3.29936	down								8 IPR000719; Protein kise, catalytic domain IPR001245; Serine-threonine/tyrosine-protein kise catalytic domain IPR002290; Serine/threonine- / dual-specificity protein kise, catalytic domain IPR003591; Leucine-rich repeat, typical subtype IPR011009; Protein kise-like domain IPR013210; Leucine-rich repeat-containing N-termil, type 2 IPR013320; Concavalin A-like lectin/glucase, subgroup IPR020635; T…	K01768	alr0124_1 2e-22 COG4886 Leucine-rich repeat (LRR) protein S Function unknown ;	862 16 857 gb|ACI05081.1| 854 18 852 0.76 0.85 0.01 844 1246 0.0 No definition line found receptor-like protein kise RHG1 [Glycine max] gb|ACI15357.1| RHG1 [Glycine max] dbj|BAH56603.1| receptor-like kise [Glycine max]
Ahy107133	1.55224	0.292962	0.287604	0.766109	0.976618	1.80222	1.92729	1.26671	0.0991936	0.51611	0.474563	1.25328	1.89797	1.2748			2.62099	down	2.64762	down	1.33095	down					4.25807	down	1.87871	down																8 IPR000719; Protein kise, catalytic domain IPR000858; S-locus glycoprotein IPR001245; Serine-threonine/tyrosine-protein kise catalytic domain IPR001480; Bulb-type lectin domain IPR003609; Apple-like IPR011009; Protein kise-like domain IPR013227; PAN-2 domain IPR017441; Protein kise, ATP binding site	K05123		580 9 580 ref|XP_003526137.1| 821 3 567 0.51 0.65 0.05 585 560 1e-157 No definition line found PREDICTED: G-type lectin S-receptor-like serine/threonine-protein kise At4g27290-like [Glycine max]
Ahy107264	7.05384	2.84977	10.3005	16.1467	14.625	9.41964	8.40586	5.61087	1.26643	14.5906	14.6635	7.97395	7.33069	9.2499			1.72482	down									2.53318	down																		3 IPR000757; Glycoside hydrolase, family 16 IPR008985; Concavalin A-like lectin/glucase IPR013320; Concavalin A-like lectin/glucase, subgroup	K08235		106 1 106 ref|XP_003542150.1| 293 2 103 0.69 0.82 0.05 107 144 8e-33 No definition line found PREDICTED: probable xyloglucan endotransglucosylase/hydrolase protein 23-like [Glycine max]
Ahy107466	0	0.250775	0	0	0	0.384851	1.19889	0	1.85588	1.38848	0.0614458	2.43788	0	0.122001	8.58816	down			8.58816	down	10.2275	down	10.2275	down			-10.8579	up	-10.4393	up			-4.32066	up			-2.88764	up	-10.4393	up			-11.2514	up		5 IPR000772; Ricin B lectin domain IPR001139; Glycoside hydrolase, family 30 IPR013780; Glycosyl hydrolase, family 13, all-beta IPR013781; Glycoside hydrolase, subgroup, catalytic domain IPR017853; Glycoside hydrolase, superfamily	K01201	STM4426 7e-34 COG5520 O-Glycosyl hydrolase M Cell wall/membrane/envelope biogenesis ;	526 49 523 ref|XP_002904197.1| 673 212 673 0.34 0.54 0.07 488 294 4e-77 No definition line found glucosylceramidase, putative [Phytophthora infestans T30-4] gb|EEY54375.1| glucosylceramidase, putative [Phytophthora infestans T30-4]
Ahy107978	3.39935	0.280392	0.037536	0.529562	0.0737935	0	0	0.0865976	0.0949378	0.164655	0.841609	0.0418435	0	0	-11.731	up					-9.04866	up									-9.71701	up			5.29479	down										5 IPR001580; Calreticulin/calnexin IPR008985; Concavalin A-like lectin/glucase IPR009169; Calreticulin IPR013320; Concavalin A-like lectin/glucase, subgroup IPR018124; Calreticulin/calnexin, conserved site	K08057		403 2 361 gb|AAR29959.1| 413 1 360 0.73 0.84 0 360 556 1e-156 No definition line found calreticulin [Ixodes scapularis]
Ahy108225	0.0667804	0.165249	0	0.28809	1.6635	0.273108	1.09893	0	0.0839275	0	0.28343	1.10972	0.531355	0.8793											9.05353	down			9.05353	down																9 IPR000719; Protein kise, catalytic domain IPR000985; Legume lectin, alpha chain, conserved site IPR001220; Legume lectin domain IPR008985; Concavalin A-like lectin/glucase IPR011009; Protein kise-like domain IPR013320; Concavalin A-like lectin/glucase, subgroup IPR017441; Protein kise, ATP binding site IPR019825; Legume lectin, beta chain, Mn/Ca-binding site IPR020635; Tyrosine-protein kise, ca…	K04733		457 4 457 ref|XP_003628872.1| 682 18 474 0.71 0.84 0.01 460 648 0.0 No definition line found Lectin receptor-like kise Tg-20 [Medicago truncatula] gb|AET03348.1| Lectin receptor-like kise Tg-20 [Medicago truncatula]
Ahy109965	13.5241	1.38915	7.81051	6.93513	5.43406	11.5314	8.94001	16.0886	2.24485	12.8481	5.79409	6.04953	11.5865	12.0418			3.0533	down									2.36775	down			1.05539	down														2 IPR001229; Mannose-binding lectin IPR007397; F-box associated (FBA) domain
Ahy110213	0	0.0953523	0	0	0	1.49709	4.17283	0	0.823273	0	0.0408863	0	0.163521	1.70478	10.5479	down	3.97275	down	10.5479	down	12.0268	down	12.0268	down							5.38182	down	10.7354	down												5 IPR001580; Calreticulin/calnexin IPR008985; Concavalin A-like lectin/glucase IPR009169; Calreticulin IPR013320; Concavalin A-like lectin/glucase, subgroup IPR018124; Calreticulin/calnexin, conserved site	K08057
Ahy110512	0.559975	1.47227	0.695622	0.830407	2.46159	0.286262	2.60098	1.36411	1.23158	0	0.965516	3.6446	1.93075	3.61287															10.9149	down	1.90377	down														4 IPR000757; Glycoside hydrolase, family 16 IPR008264; Beta-glucase IPR008985; Concavalin A-like lectin/glucase IPR013320; Concavalin A-like lectin/glucase, subgroup	K08235	CAC2807 1e-19 COG2273 Beta-glucase/Beta-glucan synthetase G Carbohydrate transport and metabolism ;
Ahy110823	0.630799	0.445978	0.537327	2.65647	4.75358	0.921335	8.00452	0.172172	0	0.425576	0.127488	4.32602	1.11536	3.70199							1.5913	down			2.69558	down	10.1233	down			4.85987	down									4.38108	down				4 IPR000772; Ricin B lectin domain IPR001547; Glycoside hydrolase, family 5 IPR013781; Glycoside hydrolase, subgroup, catalytic domain IPR017853; Glycoside hydrolase, superfamily	K01179	PH1171 2e-09 COG2730 Endoglucase G Carbohydrate transport and metabolism ;	507 3 503 ref|XP_003617143.1| 1551 110 594 0.67 0.79 0.03 501 704 0.0 No definition line found Oligoribonuclease [Medicago truncatula] gb|AET00102.1| Oligoribonuclease [Medicago truncatula]
Ahy111013	0.873274	2.559	8.40446	11.6489	24.1105	2.58455	4.39167	1.15916	0.981977	5.45991	19.9461	16.0392	4.77856	10.0218	1.56541	down			-1.70124	up	-1.40735	up	-2.45682	up	2.0435	down	2.28282	down																		4 IPR000985; Legume lectin, alpha chain, conserved site IPR001220; Legume lectin domain IPR008985; Concavalin A-like lectin/glucase IPR013320; Concavalin A-like lectin/glucase, subgroup	K04733		332 14 331 ref|XP_003628861.1| 651 8 327 0.67 0.8 0.01 322 435 1e-119 No definition line found Cysteine-rich receptor-like protein kise [Medicago truncatula] gb|AET03337.1| Cysteine-rich receptor-like protein kise [Medicago truncatula]
Ahy111250	0	0	0	0.424154	1.84408	0	0.167014	0	0.790822	1.11439	10.2654	19.0832	0	0.0828536									-3.46485	up					-10.122	up	-6.95301	up	-7.84752	up					-10.122	up	-4.59706	up	-3.37133	up		1 IPR000772; Ricin B lectin domain			193 13 191 ref|YP_007362959.1| 172 2 172 0.34 0.48 0.07 182 4 1e-15 No definition line found alpha-L-arabinofuranosidase [Myxococcus stipitatus DSM 14675] gb|AGC47275.1| alpha-L-arabinofuranosidase [Myxococcus stipitatus DSM 14675]
Ahy111859	22.889	7.77717	30.7599	33.8026	37.9009	30.3604	47.0363	25.0961	5.50261	33.0242	29.4381	45.7197	35.3206	52.1479			1.96488	down									2.68232	down																		3 IPR001220; Legume lectin domain IPR008985; Concavalin A-like lectin/glucase IPR013320; Concavalin A-like lectin/glucase, subgroup	K04733		351 1 351 gb|AFK44294.1| 359 1 359 0.65 0.77 0.05 365 467 1e-129 No definition line found unknown [Lotus japonicus]
Ahy111860	21.4979	18.4625	26.5589	38.1879	43.0717	25.7723	45.2895	25.176	13.1381	25.5885	26.7911	53.9365	34.6132	47.9544													1.39756	down																		3 IPR001220; Legume lectin domain IPR008985; Concavalin A-like lectin/glucase IPR013320; Concavalin A-like lectin/glucase, subgroup			361 1 359 ref|XP_003604815.1| 350 1 348 0.59 0.69 0.06 365 398 1e-108 No definition line found Lectin [Medicago truncatula] gb|AES87012.1| Lectin [Medicago truncatula]
Ahy112920	0.439117	0.74704	0	0	1.07239	8.02512	3.96268	0.440464	1.44865	0	0.0582409	1.4594	5.47385	4.74113	4.19184	down	3.42526	down	12.9703	down	11.9523	down	1.88564	down	3.63546	down	1.91784	down	12.4183	down	6.34706	down	1.69985	down												6 IPR000985; Legume lectin, alpha chain, conserved site IPR001220; Legume lectin domain IPR008985; Concavalin A-like lectin/glucase IPR013320; Concavalin A-like lectin/glucase, subgroup IPR016363; Lectin IPR019825; Legume lectin, beta chain, Mn/Ca-binding site	K04733
Ahy113071	1.58697	2.11453	1.33448	2.36983	2.74276	2.62101	3.75849	0.559767	1.68761	2.66083	2.3315	5.00381	3.23772	3.85766											2.53208	down																				1 IPR001480; Bulb-type lectin domain	K05123
Ahy113235	0	0.331952	0	0	0.0655221	0.068577	0	0	0.505778	0.292399	0.996367	1.07745	0	0													-8.98236	up			-9.96053	up	-10.0734	up							-9.96053	up	-4.03949	up		1 IPR000772; Ricin B lectin domain		SPBC17G9.03c 1e-152 COG1190 Lysyl-tR synthetase (class II) J Translation, ribosomal structure and biogenesis ;
Ahy113754	797.967	2558.55	1244.85	1185.95	1541.3	829.442	1324.42	602.431	3077.88	667.513	521.531	1008.43	916.393	1118.1			-1.62511	up									-1.7479	up			1.10022	down									1.18522	down				5 IPR000985; Legume lectin, alpha chain, conserved site IPR001220; Legume lectin domain IPR008985; Concavalin A-like lectin/glucase IPR013320; Concavalin A-like lectin/glucase, subgroup IPR016363; Lectin	K04733
Ahy114456	7.95274	27.6124	24.8956	21.389	12.867	3.55729	7.33503	9.23069	33.6073	12.0799	7.69994	13.4357	6.38053	8.84833	-1.16067	up	-2.95646	up	-2.80704	up	-1.54399	up					-2.39703	up											1.04328	down	1.47395	down				5 IPR000757; Glycoside hydrolase, family 16 IPR008985; Concavalin A-like lectin/glucase IPR010713; Xyloglucan endo-transglycosylase, C-termil IPR013320; Concavalin A-like lectin/glucase, subgroup IPR016455; Xyloglucan endotransglucosylase/hydrolase	K08235	YGR189c 7e-11 COG2273 Beta-glucase/Beta-glucan synthetase G Carbohydrate transport and metabolism ;
Ahy114845	1.13499	5.30505	1.50392	3.46825	19.834	1.74064	6.96215	0.144568	1.42642	1.85544	1.47191	35.975	4.61576	15.5422			-1.60775	up			1.00533	down	-1.51037	up	4.99675	down	1.69417	down	1.31481	down	3.40044	down	-1.2108	up			1.89497	down								2 IPR008985; Concavalin A-like lectin/glucase IPR014895; Algite lyase 2
Ahy116679	0	0.21495	0	0	0	2.66435	0	0	0.836966	0	0	0	2.48819	0.152501	11.3796	down	3.63172	down	11.3796	down					11.2809	down	1.57186	down	11.2809	down																5 IPR001580; Calreticulin/calnexin IPR008985; Concavalin A-like lectin/glucase IPR009033; Calreticulin/calnexin, P IPR013320; Concavalin A-like lectin/glucase, subgroup IPR018124; Calreticulin/calnexin, conserved site	K09551		526 4 478 ref|XP_004355969.1| 1847 1322 1788 0.42 0.59 0.03 479 385 1e-104 No definition line found hypothetical protein DFA_08481 [Dictyostelium fasciculatum] gb|EGG17485.1| hypothetical protein DFA_08481 [Dictyostelium fasciculatum]
Ahy116984	0.512918	0.47596	1.01947	1.24466	1.62842	0.655516	0.952964	1.61697	0.32231	1.118	0.408176	1.56263	3.67305	1.89101													3.51046	down																		1 IPR024788; Malectin-like carbohydrate-binding domain	K04733		119 2 118 ref|XP_003627084.1| 846 241 368 0.5 0.64 0.08 128 124 9e-27 No definition line found Receptor-like protein kise [Medicago truncatula] gb|AET01560.1| Receptor-like protein kise [Medicago truncatula]
Ahy117327	42.3125	99.5163	74.1008	22.9677	106.637	16.8014	18.8114	42.0338	121.317	38.5601	29.5945	84.0284	19.9837	28.5557	-1.3325	up	-2.56635	up	-2.14091	up			-2.50303	up	-1.07272	up	-2.60188	up					-1.5571	up												6 IPR000757; Glycoside hydrolase, family 16 IPR008263; Glycoside hydrolase, family 16, active site IPR008985; Concavalin A-like lectin/glucase IPR010713; Xyloglucan endo-transglycosylase, C-termil IPR013320; Concavalin A-like lectin/glucase, subgroup IPR016455; Xyloglucan endotransglucosylase/hydrolase	K08235	YLR213c 2e-14 COG2273 Beta-glucase/Beta-glucan synthetase G Carbohydrate transport and metabolism ;	272 16 272 ref|NP_001242489.1| 283 9 283 0.77 0.82 0.06 275 445 1e-123 No definition line found uncharacterized protein LOC100807063 precursor [Glycine max] gb|ACU20296.1| unknown [Glycine max]
Ahy117329	433.623	131.158	89.2191	48.4992	55.0426	93.8833	44.7657	233.525	126.856	28.0892	23.4569	40.3803	86.2058	41.3483	-2.2075	up									-1.43772	up			1.61777	down									1.66734	down	1.04795	down				7 IPR000757; Glycoside hydrolase, family 16 IPR008263; Glycoside hydrolase, family 16, active site IPR008264; Beta-glucase IPR008985; Concavalin A-like lectin/glucase IPR010713; Xyloglucan endo-transglycosylase, C-termil IPR013320; Concavalin A-like lectin/glucase, subgroup IPR016455; Xyloglucan endotransglucosylase/hydrolase	K08235	YLR213c 6e-14 COG2273 Beta-glucase/Beta-glucan synthetase G Carbohydrate transport and metabolism ;	282 1 282 ref|NP_001242489.1| 283 1 283 0.83 0.89 0.01 285 486 1e-135 No definition line found uncharacterized protein LOC100807063 precursor [Glycine max] gb|ACU20296.1| unknown [Glycine max]
Ahy117596	0.897607	1.11057	0.234746	0.203804	0.553794	0.241506	1.30406	0.487413	0.118746	0.411893	0.501268	0.366357	0.852032	1.4929							2.67775	down																								2 IPR000858; S-locus glycoprotein IPR001480; Bulb-type lectin domain	K08286		323 8 323 ref|XP_003609305.1| 827 5 341 0.49 0.62 0.1 345 283 4e-74 No definition line found Kise-like protein [Medicago truncatula] ref|XP_003609328.1| Kise-like protein [Medicago truncatula] gb|AES91502.1| Kise-like protein [Medicago truncatula] gb|AES91525.1| Kise-like protein [Medicago truncatula]
Ahy118774	0.243932	0.335342	0.619511	0.584624	0.556007	0.249399	0.633052	0.155353	0.204378	0.354463	0.661443	0.300262	0.862626	0.570998											2.47319	down																				5 IPR000719; Protein kise, catalytic domain IPR000858; S-locus glycoprotein IPR001480; Bulb-type lectin domain IPR011009; Protein kise-like domain IPR017441; Protein kise, ATP binding site	K05123		563 49 563 ref|XP_003609308.1| 928 53 571 0.56 0.7 0.03 527 567 1e-159 No definition line found Kise-like protein [Medicago truncatula] ref|XP_003609331.1| Kise-like protein [Medicago truncatula] gb|AES91505.1| Kise-like protein [Medicago truncatula] gb|AES91528.1| Kise-like protein [Medicago truncatula]
Ahy119220	639.36	1044.85	570.481	435.289	337.79	337.992	331.631	344.952	948.254	334.676	332.391	340.26	297.781	328.647			-1.62824	up									-1.67102	up																		6 IPR000757; Glycoside hydrolase, family 16 IPR008263; Glycoside hydrolase, family 16, active site IPR008985; Concavalin A-like lectin/glucase IPR010713; Xyloglucan endo-transglycosylase, C-termil IPR013320; Concavalin A-like lectin/glucase, subgroup IPR016455; Xyloglucan endotransglucosylase/hydrolase	K08235	YLR213c 5e-15 COG2273 Beta-glucase/Beta-glucan synthetase G Carbohydrate transport and metabolism ;	288 1 285 ref|XP_003524918.1| 283 1 282 0.8 0.91 0.01 285 489 1e-136 No definition line found PREDICTED: brassinosteroid-regulated protein BRU1-like [Glycine max]
Ahy119303	388.618	535.979	377.768	91.9467	156.44	931.125	175.218	275.764	771.024	106.252	147.929	58.157	541.959	116.081	1.26062	down			1.30147	down									2.3507	down									1.83002	down			1.42758	down		6 IPR000985; Legume lectin, alpha chain, conserved site IPR001220; Legume lectin domain IPR008985; Concavalin A-like lectin/glucase IPR013320; Concavalin A-like lectin/glucase, subgroup IPR016363; Lectin IPR019825; Legume lectin, beta chain, Mn/Ca-binding site	K04733		292 4 281 sp|Q39528.1|LEC1_CLALU 293 11 279 0.46 0.65 0.04 280 241 1e-61 No definition line found Recme: Full=Agglutinin-1; Altme: Full=Agglutinin I; Altme: Full=ClAI; Altme: Full=LecClAI; Contains: Recme: Full=Agglutinin-1 subunit A; Contains: Recme: Full=Agglutinin-1 subunit B; Flags: Precursor gb|AAC49136.1| lectin precursor [Cladrastis kentukea]
Ahy119879	5.91513	2.22739	2.9818	5.36245	8.87677	4.68915	10.33	5.15937	1.18512	3.55027	3.18362	11.5864	6.32083	10.791			1.07397	down									2.41508	down			1.76109	down														4 IPR001079; Galectin, carbohydrate recognition domain IPR002659; Glycosyl transferase, family 31 IPR008985; Concavalin A-like lectin/glucase IPR013320; Concavalin A-like lectin/glucase, subgroup	K00734		356 1 355 ref|XP_003524877.1| 683 1 355 0.78 0.89 0 355 595 1e-168 No definition line found PREDICTED: probable beta-1,3-galactosyltransferase 20-like [Glycine max]
Ahy120115	4.26272	2.06378	5.64834	5.53014	2.83642	4.80039	3.73855	3.32857	2.01868	5.8576	7.145	2.80605	4.19462	3.96959			1.21786	down																												2 IPR006843; Plastid lipid-associated protein/fibrillin conserved domain IPR019825; Legume lectin, beta chain, Mn/Ca-binding site			246 17 246 gb|AFK48988.1| 245 13 245 0.77 0.83 0.03 236 362 5e-98 No definition line found unknown [Lotus japonicus]
Ahy120278	1.71133	8.0283	0.637762	3.38372	5.57244	1.82258	2.7253	3.59663	8.33412	0.388556	0.226976	5.05563	2.04249	4.05596			-2.13911	up									-2.0287	up	2.39413	down	4.15943	down									3.898	down				2 IPR008985; Concavalin A-like lectin/glucase IPR014895; Algite lyase 2			213 20 212 ref|XP_003602526.1| 215 23 215 0.73 0.84 0 193 299 3e-79 No definition line found Citrate binding protein [Medicago truncatula] gb|AES72777.1| Citrate binding protein [Medicago truncatula] gb|AFK44251.1| unknown [Medicago truncatula]
Ahy120920	486.609	306.255	179.312	304.52	192.075	1933.07	512.105	264.461	233.13	103.336	642.818	186.469	482.074	682.883	1.99006	down	2.65809	down	3.43035	down			1.41477	down			1.04812	down	2.22192	down			1.87271	down							-1.07787	up				6 IPR000985; Legume lectin, alpha chain, conserved site IPR001220; Legume lectin domain IPR008985; Concavalin A-like lectin/glucase IPR013320; Concavalin A-like lectin/glucase, subgroup IPR016363; Lectin IPR019825; Legume lectin, beta chain, Mn/Ca-binding site	K04733		261 27 261 pdb|2FMD|A 240 1 233 0.45 0.65 0.05 240 208 8e-52 No definition line found Chain A, Structural Basis Of Carbohydrate Recognition By Bowringia Milbraedii Seed Agglutinin
Ahy121187	68.8472	27.948	86.3703	84.6183	101.449	64.6982	73.8584	75.1131	21.0901	74.5958	96.8483	88.5171	79.7533	88.8478			1.21098	down									1.91898	down																		1 IPR024788; Malectin-like carbohydrate-binding domain	K04730		380 2 376 gb|AFK43256.1| 462 82 459 0.65 0.79 0.01 379 504 1e-140 No definition line found unknown [Medicago truncatula]
Ahy121399	6.33693	3.04209	1.76332	5.13945	9.23595	3.75778	8.63841	5.34661	1.5291	2.56912	2.52816	9.35097	5.0018	9.07811					1.09159	down							1.70977	down			1.84431	down									1.02353	down				10 IPR000719; Protein kise, catalytic domain IPR001220; Legume lectin domain IPR002290; Serine/threonine- / dual-specificity protein kise, catalytic domain IPR008271; Serine/threonine-protein kise, active site IPR008985; Concavalin A-like lectin/glucase IPR011009; Protein kise-like domain IPR013320; Concavalin A-like lectin/glucase, subgroup IPR017441; Protein kise, ATP binding site IPR019825; Le…	K04733	YAR019c 2e-23 COG0515 Serine/threonine protein kise RTKL General function prediction only ; Sigl transduction mechanisms ; Transcription ; Replication, recombition and repair ;	601 1 601 ref|XP_003616189.1| 700 106 700 0.74 0.84 0.03 608 902 0.0 No definition line found Lectin receptor kise-like protein [Medicago truncatula] gb|AES99147.1| Lectin receptor kise-like protein [Medicago truncatula]
Ahy121716	0.362454	1.36777	0.612346	0.429997	0.442585	0.555865	0.269365	0.353178	0.523849	0.493771	0.384583	0.100385	0.42298	0.267257			-1.29902	up																			1.38461	down								7 IPR000719; Protein kise, catalytic domain IPR002290; Serine/threonine- / dual-specificity protein kise, catalytic domain IPR008271; Serine/threonine-protein kise, active site IPR011009; Protein kise-like domain IPR017441; Protein kise, ATP binding site IPR020635; Tyrosine-protein kise, catalytic domain IPR024788; Malectin-like carbohydrate-binding domain	K04730		841 5 841 ref|XP_003520131.1| 842 1 842 0.66 0.78 0.02 852 1125 0.0 No definition line found PREDICTED: receptor-like protein kise FERONIA-like [Glycine max]
Ahy122200	47.5309	45.3225	60.9486	52.3042	58.5494	62.7038	54.7091	61.933	28.2436	45.2371	61.7593	50.6645	68.736	58.3053													1.28314	down																		9 IPR000719; Protein kise, catalytic domain IPR001220; Legume lectin domain IPR001245; Serine-threonine/tyrosine-protein kise catalytic domain IPR002290; Serine/threonine- / dual-specificity protein kise, catalytic domain IPR008985; Concavalin A-like lectin/glucase IPR011009; Protein kise-like domain IPR013320; Concavalin A-like lectin/glucase, subgroup IPR019825; Legume lectin, beta chain, Mn/Ca…	K04733		679 4 677 ref|XP_003544276.1| 670 3 670 0.79 0.89 0.01 675 1106 0.0 No definition line found PREDICTED: probable L-type lectin-domain containing receptor kise S.7-like [Glycine max]
Ahy122795	0.713052	2.82314	2.76363	2.8454	2.29863	1.60387	1.81687	2.45225	1.70267	2.33134	3.02635	3.23876	2.87461	5.03239																																1 IPR024788; Malectin-like carbohydrate-binding domain	K04730		214 6 127 ref|XP_003552595.1| 883 130 250 0.51 0.68 0 122 125 8e-27 No definition line found PREDICTED: receptor-like protein kise FERONIA-like [Glycine max]
Ahy122796	2.09704	1.76653	1.33022	1.58797	1.87418	0.684266	2.27374	1.5856	0.672892	1.65329	1.84634	1.48287	2.41409	1.78596	-1.61572	up											1.84303	down																		1 IPR024788; Malectin-like carbohydrate-binding domain	K04733		342 1 341 ref|XP_003552595.1| 883 12 335 0.53 0.67 0.05 342 335 7e-90 No definition line found PREDICTED: receptor-like protein kise FERONIA-like [Glycine max]
Ahy123335	3.62874	5.0653	1.75687	5.469	8.54384	3.54358	5.38366	4.26652	1.95867	2.91536	4.51669	5.10235	3.52892	4.80248					1.0122	down																	1.37077	down								9 IPR000719; Protein kise, catalytic domain IPR001220; Legume lectin domain IPR002290; Serine/threonine- / dual-specificity protein kise, catalytic domain IPR008271; Serine/threonine-protein kise, active site IPR008985; Concavalin A-like lectin/glucase IPR011009; Protein kise-like domain IPR013320; Concavalin A-like lectin/glucase, subgroup IPR017441; Protein kise, ATP binding site IPR020635; Tyr…	K04733	YAR019c 1e-24 COG0515 Serine/threonine protein kise RTKL General function prediction only ; Sigl transduction mechanisms ; Transcription ; Replication, recombition and repair ;	655 2 616 ref|XP_003537463.1| 676 4 632 0.7 0.82 0.03 633 886 0.0 No definition line found PREDICTED: L-type lectin-domain containing receptor kise S.4-like [Glycine max]
Ahy124265	8.62483	1.12868	4.45047	3.80125	2.26835	8.9029	6.20721	8.9365	1.35493	5.64884	4.57571	3.44526	5.45486	5.54714			2.97964	down	1.00032	down			1.4523	down			2.00933	down																		4 IPR001079; Galectin, carbohydrate recognition domain IPR002659; Glycosyl transferase, family 31 IPR008985; Concavalin A-like lectin/glucase IPR013320; Concavalin A-like lectin/glucase, subgroup	K03877		368 1 368 ref|XP_003613808.1| 639 1 369 0.68 0.83 0.01 372 534 1e-149 No definition line found Beta-1,3-galactosyltransferase [Medicago truncatula] gb|AES96766.1| Beta-1,3-galactosyltransferase [Medicago truncatula]
Ahy124537	894.495	649.996	788.811	1150.86	1713.51	798.427	1630.74	791.064	631.203	793.436	800.678	1717.21	1021.74	1668.81																	1.05952	down														6 IPR001580; Calreticulin/calnexin IPR008985; Concavalin A-like lectin/glucase IPR009033; Calreticulin/calnexin, P IPR009169; Calreticulin IPR013320; Concavalin A-like lectin/glucase, subgroup IPR018124; Calreticulin/calnexin, conserved site	K08057		417 1 381 ref|XP_004158720.1| 423 1 384 0.87 0.94 0 384 676 0.0 No definition line found PREDICTED: LOW QUALITY PROTEIN: calreticulin-like [Cucumis sativus]
Ahy124645	2697.53	2321.58	1310.25	550.993	362.372	1439.54	357.947	1879	4128.83	802.941	468.181	124.141	981.4	315.366													-2.07282	up					1.34504	down									1.54549	down		1 IPR001480; Bulb-type lectin domain	K05123		358 2 357 ref|XP_003543212.1| 435 1 355 0.77 0.87 0.01 358 569 1e-160 No definition line found PREDICTED: epidermis-specific secreted glycoprotein EP1-like [Glycine max]
Ahy125647	41.7867	19.7028	24.7	17.0876	5.78923	29.2653	5.97082	38.6134	28.9308	32.9089	24.5324	5.22551	22.9677	5.81792							-1.51695	up									-2.07611	up														4 IPR000980; SH2 domain IPR001217; STAT transcription factor, core IPR008985; Concavalin A-like lectin/glucase IPR013320; Concavalin A-like lectin/glucase, subgroup			756 49 751 ref|XP_003545700.1| 704 1 704 0.77 0.86 0.01 708 1100 0.0 No definition line found PREDICTED: uncharacterized protein LOC100803169 [Glycine max]
Ahy125648	5.86221	0.787788	2.07285	1.25501	0.171583	3.03046	0.559438	5.13455	1.35208	3.49354	2.42282	0.267557	2.25942	0.601315			1.94366	down							-1.18429	up					-2.0105	up														2 IPR008985; Concavalin A-like lectin/glucase IPR013320; Concavalin A-like lectin/glucase, subgroup			695 49 559 ref|XP_003545700.1| 704 1 510 0.75 0.84 0.01 514 758 0.0 No definition line found PREDICTED: uncharacterized protein LOC100803169 [Glycine max]
Ahy126448	9.61512	10.9694	8.56264	25.6689	63.3822	16.1886	34.681	17.4068	5.83797	11.2138	6.35979	104.998	21.8851	60.9271													1.90641	down			3.26003	down									2.01297	down				1 IPR001229; Mannose-binding lectin			610 5 610 ref|XP_003615697.1| 604 10 604 0.73 0.81 0.07 625 860 0.0 No definition line found Myrosise-binding protein-like protein [Medicago truncatula] gb|AES98655.1| Myrosise-binding protein-like protein [Medicago truncatula]
Ahy126824	0	0.0343893	0	0	0	2.15974	0.26558	0	0.698631	0	0	0.0923758	3.12567	0.468447	11.0766	down	5.97275	down	11.0766	down					11.6099	down	2.16156	down	11.6099	down	8.87174	down					-4.3445	up								6 IPR000111; Glycoside hydrolase, clan GH-D IPR000772; Ricin B lectin domain IPR002241; Glycoside hydrolase, family 27 IPR013780; Glycosyl hydrolase, family 13, all-beta IPR013785; Aldolase-type TIM barrel IPR017853; Glycoside hydrolase, superfamily	K07407		549 6 310 ref|XP_002525666.1| 415 23 339 0.54 0.69 0.06 321 355 2e-95 No definition line found alpha-galactosidase/alpha-n-acetylgalactosaminidase, putative [Ricinus communis] gb|EEF36784.1| alpha-galactosidase/alpha-n-acetylgalactosaminidase, putative [Ricinus communis]
Ahy127599	8.16374	6.98551	6.14165	11.8327	15.8156	13.3859	24.6732	13.0321	7.3066	10.1611	8.25739	16.2455	15.3306	22.9852					1.12402	down	1.06016	down					1.06914	down			1.47695	down														10 IPR000719; Protein kise, catalytic domain IPR001611; Leucine-rich repeat IPR002290; Serine/threonine- / dual-specificity protein kise, catalytic domain IPR003591; Leucine-rich repeat, typical subtype IPR008271; Serine/threonine-protein kise, active site IPR011009; Protein kise-like domain IPR013210; Leucine-rich repeat-containing N-termil, type 2 IPR013320; Concavalin A-like lectin/glucase, su…	K00924	alr0124_1 4e-35 COG4886 Leucine-rich repeat (LRR) protein S Function unknown ;	999 16 999 ref|XP_003528467.1| 1007 27 1007 0.84 0.9 0 984 1678 0.0 No definition line found PREDICTED: receptor-like protein kise HSL1-like [Glycine max]
Ahy127914	0.201746	0.589992	0.492119	1.3055	0.662899	0.543794	1.53826	0.273324	0.622344	0.619635	0.934094	1.23941	0.875586	1.64213									1.21444	down	1.67964	down																				12 IPR000719; Protein kise, catalytic domain IPR000742; Epidermal growth factor-like domain IPR000858; S-locus glycoprotein IPR001245; Serine-threonine/tyrosine-protein kise catalytic domain IPR001480; Bulb-type lectin domain IPR002290; Serine/threonine- / dual-specificity protein kise, catalytic domain IPR003609; Apple-like IPR008271; Serine/threonine-protein kise, active site IPR011009; Protein…	K05123		831 4 831 ref|XP_003541760.1| 825 2 825 0.74 0.84 0.02 838 1252 0.0 No definition line found PREDICTED: G-type lectin S-receptor-like serine/threonine-protein kise At4g27290-like [Glycine max]
Ahy127923	1.29179	1.06552	1.23028	2.00272	2.28721	2.42136	2.71435	1.38831	0.676452	1.93579	1.37066	1.87831	2.74093	3.40182			1.18426	down									2.0186	down			1.31143	down														8 IPR000719; Protein kise, catalytic domain IPR000858; S-locus glycoprotein IPR001245; Serine-threonine/tyrosine-protein kise catalytic domain IPR001480; Bulb-type lectin domain IPR003609; Apple-like IPR011009; Protein kise-like domain IPR013227; PAN-2 domain IPR017441; Protein kise, ATP binding site	K08286		567 34 567 ref|XP_003530876.1| 789 34 565 0.63 0.78 0 534 729 0.0 No definition line found PREDICTED: putative receptor protein kise ZmPK1-like [Glycine max]
Ahy129751	3.02478	1.84329	1.92922	5.64802	5.79934	1.8463	2.85184	4.16617	0.453904	1.99267	4.69442	3.02585	2.5624	3.73307									-1.02399	up			2.49704	down									2.02182	down								11 IPR000719; Protein kise, catalytic domain IPR000985; Legume lectin, alpha chain, conserved site IPR001220; Legume lectin domain IPR002290; Serine/threonine- / dual-specificity protein kise, catalytic domain IPR008271; Serine/threonine-protein kise, active site IPR008985; Concavalin A-like lectin/glucase IPR011009; Protein kise-like domain IPR013320; Concavalin A-like lectin/glucase, subgroup I…	K04733	BS_yloP_1 1e-21 COG0515 Serine/threonine protein kise RTKL General function prediction only ; Sigl transduction mechanisms ; Transcription ; Replication, recombition and repair ;	675 5 630 ref|XP_003608367.1| 683 6 630 0.67 0.78 0.01 629 858 0.0 No definition line found Lectin receptor-like kise Tg-20 [Medicago truncatula] gb|AES90564.1| Lectin receptor-like kise Tg-20 [Medicago truncatula]
Ahy131023	0	0.382698	0	0	0.100718	0	0.54731	0	0	0	1.42218	288.523	0.109382	0.217211																			-10.3754	up							-10.4739	up	-11.4841	up		1 IPR000772; Ricin B lectin domain
Ahy131105	0.702732	0.745253	1.4965	0.974437	4.21691	2.15544	2.77112	1.84134	0.504669	1.31291	2.13039	4.89348	3.08862	5.92185													2.61355	down			1.47493	down														1 IPR001480; Bulb-type lectin domain	K05123		152 3 151 ref|XP_003526143.1| 778 4 154 0.58 0.75 0.03 153 184 7e-45 No definition line found PREDICTED: G-type lectin S-receptor-like serine/threonine-protein kise At4g27290-like [Glycine max]
Ahy132070	0.927618	0.832086	1.08318	1.57569	1.51781	1.47003	2.3882	0.558278	0.204015	1.18787	2.36221	1.07903	0.910302	2.56494													2.15767	down					1.24919	down												7 IPR000719; Protein kise, catalytic domain IPR001480; Bulb-type lectin domain IPR002290; Serine/threonine- / dual-specificity protein kise, catalytic domain IPR008271; Serine/threonine-protein kise, active site IPR011009; Protein kise-like domain IPR017441; Protein kise, ATP binding site IPR020635; Tyrosine-protein kise, catalytic domain	K08286	CAC1728_1 7e-19 COG0515 Serine/threonine protein kise RTKL General function prediction only ; Sigl transduction mechanisms ; Transcription ; Replication, recombition and repair ;	657 1 654 ref|XP_002513435.1| 797 139 795 0.59 0.75 0 658 832 0.0 No definition line found BRASSINOSTEROID INSENSITIVE 1-associated receptor kise 1 precursor, putative [Ricinus communis] gb|EEF48838.1| BRASSINOSTEROID INSENSITIVE 1-associated receptor kise 1 precursor, putative [Ricinus communis]
Ahy132533	4.09952	1.72595	2.60287	2.91685	2.39168	3.87121	1.99482	4.1121	0.930248	2.82341	3.23215	2.80695	3.11087	2.09916			1.1654	down									1.74163	down																		4 IPR000858; S-locus glycoprotein IPR001480; Bulb-type lectin domain IPR003014; PAN-1 domain IPR003609; Apple-like	K05123		535 4 483 ref|XP_003553584.1| 491 9 478 0.63 0.75 0.06 492 572 1e-160 No definition line found PREDICTED: PAN domain-containing protein At5g03700-like [Glycine max]
Ahy133275	34.4234	65.4116	26.755	91.5949	197.646	30.3095	90.0021	42.3477	52.5604	27.0451	27.094	207.354	45.9495	101.799			-1.10978	up					-1.13489	up							1.90969	down	-1.02636	up							1.7573	down				7 IPR000757; Glycoside hydrolase, family 16 IPR008263; Glycoside hydrolase, family 16, active site IPR008264; Beta-glucase IPR008985; Concavalin A-like lectin/glucase IPR010713; Xyloglucan endo-transglycosylase, C-termil IPR013320; Concavalin A-like lectin/glucase, subgroup IPR016455; Xyloglucan endotransglucosylase/hydrolase	K08235	BH3231 1e-11 COG2273 Beta-glucase/Beta-glucan synthetase G Carbohydrate transport and metabolism ;	296 14 296 ref|XP_003556027.1| 301 13 301 0.91 0.95 0.02 289 563 1e-158 No definition line found PREDICTED: probable xyloglucan endotransglucosylase/hydrolase protein 8-like [Glycine max]
Ahy133367	1.42189	0.343268	1.79218	1.90753	3.48942	3.43937	6.84834	1.78903	0.17434	2.98588	3.45898	4.68723	4.52545	7.45231	1.27433	down	3.32474	down			1.84405	down			1.33889	down	4.69808	down			1.10734	down														8 IPR000719; Protein kise, catalytic domain IPR000858; S-locus glycoprotein IPR001245; Serine-threonine/tyrosine-protein kise catalytic domain IPR001480; Bulb-type lectin domain IPR003609; Apple-like IPR011009; Protein kise-like domain IPR013227; PAN-2 domain IPR017441; Protein kise, ATP binding site	K05123		440 1 440 ref|XP_002332642.1| 820 142 581 0.59 0.73 0.03 447 546 1e-153 No definition line found predicted protein [Populus trichocarpa] gb|EEE71314.1| predicted protein [Populus trichocarpa]
Ahy133369	2.04767	0.312349	2.36946	1.99664	1.58927	3.87164	4.40746	1.73641	0.458284	1.86478	1.39885	1.18085	3.30319	4.04795			3.63172	down			1.14237	down	1.47158	down			2.84955	down			1.53295	down	1.77737	down												7 IPR000719; Protein kise, catalytic domain IPR000742; Epidermal growth factor-like domain IPR000858; S-locus glycoprotein IPR001480; Bulb-type lectin domain IPR003609; Apple-like IPR011009; Protein kise-like domain IPR013227; PAN-2 domain	K05123		544 1 544 ref|XP_003526156.1| 828 1 539 0.55 0.69 0.06 559 570 1e-160 No definition line found PREDICTED: G-type lectin S-receptor-like serine/threonine-protein kise At4g27290-like [Glycine max]
Ahy133370	0.948899	0.285576	1.73309	1.27232	2.30484	2.22875	3.83908	0.999584	0.483465	1.25775	2.34021	2.27291	2.20383	5.51095	1.23191	down	2.96429	down			1.5933	down			1.14061	down	2.18853	down			1.23566	down	1.27776	down												8 IPR000719; Protein kise, catalytic domain IPR000742; Epidermal growth factor-like domain IPR000858; S-locus glycoprotein IPR001245; Serine-threonine/tyrosine-protein kise catalytic domain IPR001480; Bulb-type lectin domain IPR003609; Apple-like IPR011009; Protein kise-like domain IPR013227; PAN-2 domain	K05123		595 18 595 ref|XP_003526157.1| 834 21 580 0.57 0.68 0.03 579 641 0.0 No definition line found PREDICTED: G-type lectin S-receptor-like serine/threonine-protein kise At4g27290-like [Glycine max]
Ahy133371	0.992476	0.306988	0.493156	2.14077	2.18141	3.04415	6.3221	0.853304	0.77957	2.7041	2.10614	2.88618	2.63229	6.01126			3.30979	down	2.62592	down	1.56227	down	1.53515	down							1.51307	down														1 IPR001480; Bulb-type lectin domain	K05123		123 2 123 ref|XP_003541077.1| 824 29 152 0.64 0.76 0.01 124 167 7e-40 No definition line found PREDICTED: G-type lectin S-receptor-like serine/threonine-protein kise At4g27290-like [Glycine max]
Ahy133654	13.4613	6.70304	10.4389	12.3748	12.8957	11.7796	11.5789	15.8113	5.29238	14.2839	16.6679	14.808	11.6458	12.186													1.13782	down																		9 IPR000719; Protein kise, catalytic domain IPR001220; Legume lectin domain IPR002290; Serine/threonine- / dual-specificity protein kise, catalytic domain IPR008271; Serine/threonine-protein kise, active site IPR008985; Concavalin A-like lectin/glucase IPR011009; Protein kise-like domain IPR013320; Concavalin A-like lectin/glucase, subgroup IPR017441; Protein kise, ATP binding site IPR020635; Tyr…	K04733	YAR019c 8e-22 COG0515 Serine/threonine protein kise RTKL General function prediction only ; Sigl transduction mechanisms ; Transcription ; Replication, recombition and repair ;	644 5 625 ref|XP_003541907.1| 690 75 690 0.76 0.86 0 621 932 0.0 No definition line found PREDICTED: probable L-type lectin-domain containing receptor kise VII.2-like [Glycine max]
Ahy133850	8.91357	4.41866	5.60238	6.6529	11.1869	11.3464	13.0982	12.316	2.07725	5.46834	5.6684	12.3925	12.8068	17.3794			1.36055	down	1.01812	down							2.62417	down	1.22774	down	1.61636	down					1.08894	down								7 IPR000719; Protein kise, catalytic domain IPR000858; S-locus glycoprotein IPR001480; Bulb-type lectin domain IPR003609; Apple-like IPR011009; Protein kise-like domain IPR013227; PAN-2 domain IPR017441; Protein kise, ATP binding site	K05123		517 1 516 ref|XP_003543275.1| 766 17 481 0.54 0.67 0.11 521 570 1e-160 No definition line found PREDICTED: G-type lectin S-receptor-like serine/threonine-protein kise At4g27290-like [Glycine max]
Ahy134269	0.682327	0	0	0.200697	0.302973	1.14156	1.11954	0.426652	0	0	0.197451	0.137437	0.394844	0.914758			10.1568	down	10.1568	down																										2 IPR000858; S-locus glycoprotein IPR001480; Bulb-type lectin domain	K05123		246 2 246 ref|XP_003541042.1| 855 90 334 0.45 0.67 0.01 247 242 7e-62 No definition line found PREDICTED: G-type lectin S-receptor-like serine/threonine-protein kise At4g27290-like [Glycine max]
Ahy134270	1.09284	1.30205	0.884935	1.17863	1.02802	2.4002	1.71887	1.99519	0.254343	1.01457	1.41725	0.313882	0.858812	1.62015					1.43951	down													2.36784	down												2 IPR000858; S-locus glycoprotein IPR001480; Bulb-type lectin domain	K05123		377 6 376 ref|XP_002332644.1| 786 9 381 0.5 0.67 0.03 379 377 1e-102 No definition line found predicted protein [Populus trichocarpa] gb|EEE71316.1| predicted protein [Populus trichocarpa]
Ahy135390	30.0072	27.1067	108.27	91.7556	61.5404	52.9049	101.637	23.2585	18.1061	68.4718	193.568	60.4416	54.8061	121.405					-1.03316	up					1.23658	down	1.59786	down					1.00621	down							-1.07697	up				2 IPR008985; Concavalin A-like lectin/glucase IPR013189; Glycosyl hydrolase family 32, C-termil	K01193		178 1 175 ref|XP_003549347.1| 550 376 549 0.74 0.86 0 175 275 3e-72 No definition line found PREDICTED: fructan 6-exohydrolase-like [Glycine max]
Ahy135421	8.53176	13.3747	6.09317	10.026	18.3416	10.6614	20.08	10.8672	9.22361	10.6313	6.22979	17.0572	13.8852	19.3109							1.00201	down									1.63216	down														10 IPR000719; Protein kise, catalytic domain IPR001245; Serine-threonine/tyrosine-protein kise catalytic domain IPR001611; Leucine-rich repeat IPR002290; Serine/threonine- / dual-specificity protein kise, catalytic domain IPR003591; Leucine-rich repeat, typical subtype IPR008271; Serine/threonine-protein kise, active site IPR011009; Protein kise-like domain IPR013210; Leucine-rich repeat-containi…	K00924	alr0124_1 6e-28 COG4886 Leucine-rich repeat (LRR) protein S Function unknown ;	997 1 997 ref|NP_001235080.1| 1012 25 1012 0.85 0.9 0 997 1707 0.0 No definition line found receptor-like protein kise 3 precursor [Glycine max] gb|AAF91324.1|AF244890 receptor-like protein kise 3 [Glycine max]
Ahy135422	3.52825	5.87575	2.24879	5.79613	9.13282	8.23443	14.8885	4.53957	3.40516	4.8836	4.17016	10.7531	8.26014	13.4077	1.22271	down			1.87252	down	1.36104	down					1.27844	down			1.68489	down							-1.11879	up						10 IPR000719; Protein kise, catalytic domain IPR001245; Serine-threonine/tyrosine-protein kise catalytic domain IPR001611; Leucine-rich repeat IPR002290; Serine/threonine- / dual-specificity protein kise, catalytic domain IPR003591; Leucine-rich repeat, typical subtype IPR008271; Serine/threonine-protein kise, active site IPR011009; Protein kise-like domain IPR013210; Leucine-rich repeat-containi…	K00924	alr0124_1 2e-27 COG4886 Leucine-rich repeat (LRR) protein S Function unknown ;	1023 6 1023 ref|NP_001237688.1| 1010 4 1010 0.83 0.9 0.01 1018 1672 0.0 No definition line found receptor-like protein kise precursor [Glycine max] gb|ACM89563.1| receptor-like protein kise [Glycine max]
Ahy135542	2.70165	0.495206	1.93907	1.0252	2.44365	3.78523	3.39942	2.75295	0	1.90838	1.32713	2.71585	3.60926	6.95644			2.93428	down			1.72938	down					11.8175	down			2.39004	down	1.35695	down												2 IPR000858; S-locus glycoprotein IPR001480; Bulb-type lectin domain	K05123		305 2 304 gb|EMJ13700.1| 820 28 333 0.55 0.69 0 306 351 2e-94 No definition line found hypothetical protein PRUPE_ppa017634mg [Prunus persica]
Ahy135948	34.7517	15.524	27.8353	50.1096	69.282	31.384	46.3406	30.6849	9.42943	39.7523	32.7047	60.5988	40.5791	54.0682			1.01552	down									2.10549	down																		5 IPR000719; Protein kise, catalytic domain IPR001245; Serine-threonine/tyrosine-protein kise catalytic domain IPR011009; Protein kise-like domain IPR017441; Protein kise, ATP binding site IPR024788; Malectin-like carbohydrate-binding domain	K04730		602 5 602 ref|XP_003539750.1| 837 5 602 0.72 0.83 0 600 876 0.0 No definition line found PREDICTED: receptor-like protein kise HERK 1-like [Glycine max]
Ahy137149	100.457	235.634	186.252	120.369	59.5296	256.721	456.207	162.593	366.215	135.067	91.9564	51.4728	309.555	286.852	1.35362	down					1.92222	down	2.93801	down					1.19652	down	1.64128	down	2.47842	down												4 IPR001220; Legume lectin domain IPR008985; Concavalin A-like lectin/glucase IPR013320; Concavalin A-like lectin/glucase, subgroup IPR019825; Legume lectin, beta chain, Mn/Ca-binding site	K04733		156 23 156 gb|AAA74573.1| 248 1 134 0.96 0.99 0 134 261 4e-68 No definition line found galactose-binding lectin precursor, partial [Arachis hypogaea]
Ahy137394	0.551542	1.13733	0.548117	0.0991395	1.97553	1.22179	0.878334	1.15916	0.115527	0.801455	1.56057	1.62937	1.26778	1.45243																																5 IPR000719; Protein kise, catalytic domain IPR011009; Protein kise-like domain IPR013320; Concavalin A-like lectin/glucase, subgroup IPR017441; Protein kise, ATP binding site IPR020635; Tyrosine-protein kise, catalytic domain	K08286	YAR019c 1e-11 COG0515 Serine/threonine protein kise RTKL General function prediction only ; Sigl transduction mechanisms ; Transcription ; Replication, recombition and repair ;	166 1 166 ref|XP_003551216.1| 626 261 426 0.86 0.92 0 166 304 5e-81 No definition line found PREDICTED: cysteine-rich receptor-like protein kise 2-like [Glycine max]
Ahy137743	9.58346	8.02187	9.91445	10.3593	14.2239	11.4722	14.9025	11.6868	4.14276	12.205	8.43135	13.785	13.8032	15.0618													1.73633	down																		10 IPR000719; Protein kise, catalytic domain IPR001220; Legume lectin domain IPR002290; Serine/threonine- / dual-specificity protein kise, catalytic domain IPR008271; Serine/threonine-protein kise, active site IPR008985; Concavalin A-like lectin/glucase IPR011009; Protein kise-like domain IPR013320; Concavalin A-like lectin/glucase, subgroup IPR017441; Protein kise, ATP binding site IPR019825; Le…	K04733	YAR019c 2e-22 COG0515 Serine/threonine protein kise RTKL General function prediction only ; Sigl transduction mechanisms ; Transcription ; Replication, recombition and repair ;	698 1 698 ref|XP_003544355.1| 697 1 697 0.81 0.88 0.01 703 1151 0.0 No definition line found PREDICTED: L-type lectin-domain containing receptor kise VIII.1-like [Glycine max]
Ahy138225	1.47594	0.559618	0.70973	0.7959	1.06972	1.75241	1.21313	2.10131	0.478688	1.40098	1.11139	0.975782	1.33853	1.07826			1.64682	down	1.30399	down							1.48349	down																		11 IPR000719; Protein kise, catalytic domain IPR000742; Epidermal growth factor-like domain IPR000858; S-locus glycoprotein IPR001245; Serine-threonine/tyrosine-protein kise catalytic domain IPR001480; Bulb-type lectin domain IPR003609; Apple-like IPR011009; Protein kise-like domain IPR013227; PAN-2 domain IPR017441; Protein kise, ATP binding site IPR020635; Tyrosine-protein kise, catalytic domai…	K05123		641 15 641 ref|XP_003608281.1| 852 7 647 0.68 0.79 0.03 646 905 0.0 No definition line found Serine/threonine protein kise [Medicago truncatula] gb|AES90478.1| Serine/threonine protein kise [Medicago truncatula]
Ahy138226	6.94676	2.18516	4.30599	4.64762	6.09593	7.46357	7.02517	7.58558	1.24298	4.3372	3.82287	4.14793	6.62034	6.87097			1.77213	down									2.4131	down																		11 IPR000719; Protein kise, catalytic domain IPR000742; Epidermal growth factor-like domain IPR000858; S-locus glycoprotein IPR001245; Serine-threonine/tyrosine-protein kise catalytic domain IPR001480; Bulb-type lectin domain IPR003609; Apple-like IPR011009; Protein kise-like domain IPR013227; PAN-2 domain IPR017441; Protein kise, ATP binding site IPR020635; Tyrosine-protein kise, catalytic domai…	K05123		648 15 648 ref|XP_003608281.1| 852 7 647 0.7 0.8 0.02 645 934 0.0 No definition line found Serine/threonine protein kise [Medicago truncatula] gb|AES90478.1| Serine/threonine protein kise [Medicago truncatula]
Ahy138580	8.55232	3.40275	4.8315	5.01369	5.02654	9.95942	7.5539	7.54628	4.25917	8.60516	7.73777	5.05177	9.5061	7.25181			1.54936	down	1.04359	down							1.15828	down																		7 IPR000719; Protein kise, catalytic domain IPR002290; Serine/threonine- / dual-specificity protein kise, catalytic domain IPR008271; Serine/threonine-protein kise, active site IPR011009; Protein kise-like domain IPR017441; Protein kise, ATP binding site IPR020635; Tyrosine-protein kise, catalytic domain IPR024788; Malectin-like carbohydrate-binding domain	K04733	BH2504_1 2e-18 COG0515 Serine/threonine protein kise RTKL General function prediction only ; Sigl transduction mechanisms ; Transcription ; Replication, recombition and repair ;	859 1 859 ref|XP_003520841.1| 869 1 869 0.69 0.82 0.02 877 1217 0.0 No definition line found PREDICTED: receptor-like protein kise ANXUR2-like [Glycine max]
Ahy139406	4064.5	14082.3	12720.7	5144.03	1655.71	5166.62	5129.38	2627.01	9636.05	2303.58	1321.23	1767.99	2451.31	2060.33			-1.44659	up	-1.29988	up			1.63134	down			-1.97489	up											2.46523	down	1.96102	down				5 IPR001220; Legume lectin domain IPR008985; Concavalin A-like lectin/glucase IPR013320; Concavalin A-like lectin/glucase, subgroup IPR016363; Lectin IPR019825; Legume lectin, beta chain, Mn/Ca-binding site	K04733		281 3 281 gb|AAA74572.1| 280 2 280 0.96 0.98 0 279 556 1e-156 No definition line found Mannose/glucose-binding lectin precursor [Arachis hypogaea]
Ahy140009	2.53651	0.797034	1.28039	1.91059	2.71381	3.21082	3.0349	1.93851	0.708401	2.15008	2.13601	2.09637	2.94727	4.11382			2.01023	down	1.32636	down							2.05674	down																		1 IPR001480; Bulb-type lectin domain	K05123		378 1 137 ref|XP_003526127.1| 797 13 143 0.55 0.71 0.04 137 142 2e-31 No definition line found PREDICTED: G-type lectin S-receptor-like serine/threonine-protein kise At4g27290-like [Glycine max]
Ahy140014	1.02118	0.0360989	0.956846	1.06987	0.513027	1.78982	1.51782	0.802725	0.110004	0.858538	1.23831	0.678776	1.3929	2.08988			5.63172	down					1.56489	down			3.66246	down					1.62241	down												7 IPR000719; Protein kise, catalytic domain IPR000858; S-locus glycoprotein IPR001245; Serine-threonine/tyrosine-protein kise catalytic domain IPR001480; Bulb-type lectin domain IPR003609; Apple-like IPR011009; Protein kise-like domain IPR013227; PAN-2 domain	K05123		523 1 523 ref|XP_003526125.1| 801 13 544 0.59 0.73 0.03 538 619 1e-175 No definition line found PREDICTED: G-type lectin S-receptor-like serine/threonine-protein kise At4g27290-like [Glycine max]
Ahy140591	111.986	42.7255	56.0586	53.0763	52.172	57.8948	66.4907	93.7229	51.0338	53.2797	40.8994	55.5213	75.3806	57.7431																																6 IPR001580; Calreticulin/calnexin IPR008985; Concavalin A-like lectin/glucase IPR009033; Calreticulin/calnexin, P IPR009169; Calreticulin IPR013320; Concavalin A-like lectin/glucase, subgroup IPR018124; Calreticulin/calnexin, conserved site	K08057		421 1 421 ref|XP_002892457.1| 423 1 423 0.8 0.9 0 423 689 0.0 No definition line found hypothetical protein ARALYDRAFT_888076 [Arabidopsis lyrata subsp. lyrata] gb|EFH68716.1| hypothetical protein ARALYDRAFT_888076 [Arabidopsis lyrata subsp. lyrata]
Ahy140930	14.4509	42.0106	25.0065	19.0729	14.314	16.9444	17.5951	18.767	51.4361	22.0268	22.0883	16.7928	15.7598	13.1995			-1.30994	up									-1.70654	up																		4 IPR000757; Glycoside hydrolase, family 16 IPR008985; Concavalin A-like lectin/glucase IPR010713; Xyloglucan endo-transglycosylase, C-termil IPR013320; Concavalin A-like lectin/glucase, subgroup	K08235		150 16 150 ref|XP_003534215.1| 289 155 289 0.77 0.88 0 135 241 4e-62 No definition line found PREDICTED: probable xyloglucan endotransglucosylase/hydrolase protein 26-like [Glycine max]
Ahy141832	5.87246	10.6602	10.9284	14.5253	18.0957	8.32223	12.06	6.99189	6.35448	8.72282	19.7756	16.6033	11.065	15.0466																																9 IPR000719; Protein kise, catalytic domain IPR001220; Legume lectin domain IPR002290; Serine/threonine- / dual-specificity protein kise, catalytic domain IPR008271; Serine/threonine-protein kise, active site IPR008985; Concavalin A-like lectin/glucase IPR011009; Protein kise-like domain IPR013320; Concavalin A-like lectin/glucase, subgroup IPR017441; Protein kise, ATP binding site IPR020635; Tyr…	K04733		672 1 672 ref|XP_003518050.1| 668 1 668 0.74 0.85 0.01 675 995 0.0 No definition line found PREDICTED: probable L-type lectin-domain containing receptor kise S.5-like [Glycine max]
Ahy142511	1.04852	0.800457	1.951	2.81504	2.76769	1.93876	2.10794	0.869521	0.757004	2.16387	2.98255	2.15017	1.96441	2.02095			1.27623	down							1.1758	down	1.37572	down																		4 IPR001079; Galectin, carbohydrate recognition domain IPR002659; Glycosyl transferase, family 31 IPR008985; Concavalin A-like lectin/glucase IPR013320; Concavalin A-like lectin/glucase, subgroup	K00734		683 1 683 ref|XP_003546070.1| 688 1 687 0.81 0.9 0 687 1203 0.0 No definition line found PREDICTED: probable beta-1,3-galactosyltransferase 20-like [Glycine max]
Ahy142512	0.364338	0.371231	0.87324	1.1557	1.00492	0.262943	0.705354	0.343958	0.377084	0.607283	0.841384	1.23462	0.750315	0.76756					-1.73163	up																										4 IPR001079; Galectin, carbohydrate recognition domain IPR002659; Glycosyl transferase, family 31 IPR008985; Concavalin A-like lectin/glucase IPR013320; Concavalin A-like lectin/glucase, subgroup	K00734		711 1 686 ref|XP_003546070.1| 688 1 688 0.81 0.9 0 690 1204 0.0 No definition line found PREDICTED: probable beta-1,3-galactosyltransferase 20-like [Glycine max]
Ahy143341	2.1492	2.60594	1.4951	2.36427	2.47738	3.42789	5.84127	1.18261	1.08042	1.82698	3.2838	1.33333	2.14328	5.705					1.19708	down	1.30489	down	1.23746	down									2.09719	down												3 IPR000742; Epidermal growth factor-like domain IPR000858; S-locus glycoprotein IPR001480; Bulb-type lectin domain	K05123		355 28 340 ref|XP_003609305.1| 827 35 346 0.51 0.62 0.11 332 283 4e-74 No definition line found Kise-like protein [Medicago truncatula] ref|XP_003609328.1| Kise-like protein [Medicago truncatula] gb|AES91502.1| Kise-like protein [Medicago truncatula] gb|AES91525.1| Kise-like protein [Medicago truncatula]
Ahy143342	0.714106	0.395266	0.8404	0.709361	0.605797	0.941456	0.65839	0.581655	0.118088	0.38913	1.07674	0.499648	0.837342	0.772008													2.82596	down																		9 IPR000719; Protein kise, catalytic domain IPR000742; Epidermal growth factor-like domain IPR000858; S-locus glycoprotein IPR001245; Serine-threonine/tyrosine-protein kise catalytic domain IPR001480; Bulb-type lectin domain IPR002290; Serine/threonine- / dual-specificity protein kise, catalytic domain IPR011009; Protein kise-like domain IPR017441; Protein kise, ATP binding site IPR020635; Tyrosi…	K08286	YAR019c 4e-18 COG0515 Serine/threonine protein kise RTKL General function prediction only ; Sigl transduction mechanisms ; Transcription ; Replication, recombition and repair ;	811 6 810 ref|XP_003609305.1| 827 12 823 0.54 0.69 0.06 835 823 0.0 No definition line found Kise-like protein [Medicago truncatula] ref|XP_003609328.1| Kise-like protein [Medicago truncatula] gb|AES91502.1| Kise-like protein [Medicago truncatula] gb|AES91525.1| Kise-like protein [Medicago truncatula]
Ahy147299	6.2682	4.38643	4.395	12.1014	16.1559	7.28682	17.0929	6.7457	3.07758	7.07032	6.51517	15.1637	8.68562	15.3421													1.49684	down			1.23562	down														8 IPR000719; Protein kise, catalytic domain IPR001245; Serine-threonine/tyrosine-protein kise catalytic domain IPR002290; Serine/threonine- / dual-specificity protein kise, catalytic domain IPR008271; Serine/threonine-protein kise, active site IPR011009; Protein kise-like domain IPR017441; Protein kise, ATP binding site IPR020635; Tyrosine-protein kise, catalytic domain IPR024788; Malectin-like c…	K04730	BH2504_1 1e-19 COG0515 Serine/threonine protein kise RTKL General function prediction only ; Sigl transduction mechanisms ; Transcription ; Replication, recombition and repair ;	834 1 832 ref|XP_003594535.1| 920 1 838 0.78 0.88 0.01 843 1349 0.0 No definition line found Kise-like protein [Medicago truncatula] gb|AES64786.1| Kise-like protein [Medicago truncatula]
Ahy147824	21.5353	8.01882	11.4142	12.918	17.3506	22.647	26.6958	22.148	6.54713	20.3854	10.5764	21.9944	20.7145	28.5609			1.49786	down			1.04723	down					1.6617	down			1.4332	down														1 IPR024788; Malectin-like carbohydrate-binding domain	K04733		372 18 372 ref|XP_003551909.1| 929 17 367 0.83 0.9 0.01 355 627 1e-177 No definition line found PREDICTED: probable LRR receptor-like serine/threonine-protein kise At1g67720-like [Glycine max]
Ahy148499	0.582657	0.93522	1.37717	2.83627	2.70744	2.27015	2.97592	0.685989	0.732265	1.66474	2.10533	3.48912	2.28879	4.34601	1.96207	down	1.27941	down							1.73833	down	1.64415	down			1.04565	down														10 IPR000719; Protein kise, catalytic domain IPR001245; Serine-threonine/tyrosine-protein kise catalytic domain IPR002290; Serine/threonine- / dual-specificity protein kise, catalytic domain IPR003591; Leucine-rich repeat, typical subtype IPR008271; Serine/threonine-protein kise, active site IPR011009; Protein kise-like domain IPR013210; Leucine-rich repeat-containing N-termil, type 2 IPR013320; …	K00924		968 23 968 ref|XP_003539849.1| 933 1 933 0.7 0.83 0.01 948 1349 0.0 No definition line found PREDICTED: probable receptor protein kise TMK1-like [Glycine max]
Ahy148556	25.3182	131.82	48.8258	90.1085	40.2403	21.478	63.3486	18.9047	61.7462	40.4942	41.6028	27.4418	17.8583	28.9757			-2.61763	up	-1.18478	up							-1.78976	up	-1.18112	up							1.09414	down			1.11498	down				5 IPR001220; Legume lectin domain IPR008985; Concavalin A-like lectin/glucase IPR013320; Concavalin A-like lectin/glucase, subgroup IPR016363; Lectin IPR019825; Legume lectin, beta chain, Mn/Ca-binding site	K04733		223 23 222 gb|AAA74574.1| 271 1 198 0.66 0.78 0.01 201 265 5e-69 No definition line found galactose-binding lectin precursor, partial [Arachis hypogaea]
Ahy149689	33.5868	28.4327	30.8137	39.7514	66.4927	36.0013	58.2653	32.5164	22.778	39.4829	25.7201	63.3197	40.8487	62.3039																	1.27643	down														9 IPR000719; Protein kise, catalytic domain IPR001245; Serine-threonine/tyrosine-protein kise catalytic domain IPR002290; Serine/threonine- / dual-specificity protein kise, catalytic domain IPR003591; Leucine-rich repeat, typical subtype IPR008271; Serine/threonine-protein kise, active site IPR011009; Protein kise-like domain IPR013320; Concavalin A-like lectin/glucase, subgroup IPR017441; Protei…	K00924	RSp0875 7e-14 COG4886 Leucine-rich repeat (LRR) protein S Function unknown ;	751 24 751 ref|NP_001238095.1| 1012 21 737 0.74 0.82 0.01 729 1050 0.0 No definition line found protein kise precursor [Glycine max] gb|ACJ37417.1| protein kise [Glycine max]
Ahy150006	0.493684	0.0277643	0.156106	0.217815	0.372657	0.435918	0.547954	0.33442	0.0282021	0.342386	0.142861	0.372899	0.452329	0.590941			3.97275	down									4.0035	down																		9 IPR000719; Protein kise, catalytic domain IPR001220; Legume lectin domain IPR002290; Serine/threonine- / dual-specificity protein kise, catalytic domain IPR008271; Serine/threonine-protein kise, active site IPR008985; Concavalin A-like lectin/glucase IPR011009; Protein kise-like domain IPR013320; Concavalin A-like lectin/glucase, subgroup IPR017441; Protein kise, ATP binding site IPR020635; Tyr…	K04733	YAR019c 1e-23 COG0515 Serine/threonine protein kise RTKL General function prediction only ; Sigl transduction mechanisms ; Transcription ; Replication, recombition and repair ;	679 4 679 ref|XP_003552190.1| 674 6 674 0.78 0.88 0.02 680 1097 0.0 No definition line found PREDICTED: L-type lectin-domain containing receptor kise S.4-like [Glycine max]
Ahy150715	3.59847	4.59313	3.39505	8.79353	5.78453	3.70239	5.68222	3.91628	2.6047	3.54943	4.15649	4.61727	3.98675	5.75771																											1.08108	down				8 IPR000719; Protein kise, catalytic domain IPR002290; Serine/threonine- / dual-specificity protein kise, catalytic domain IPR008271; Serine/threonine-protein kise, active site IPR009091; Regulator of chromosome condensation/beta-lactamase-inhibitor protein II IPR011009; Protein kise-like domain IPR013320; Concavalin A-like lectin/glucase, subgroup IPR017441; Protein kise, ATP binding site IPR020…	K04732		669 1 666 ref|NP_001235105.1| 769 97 765 0.67 0.79 0.06 689 916 0.0 No definition line found cytokinin-regulated kise precursor [Glycine max] gb|ACM89537.1| cytokinin-regulated kise [Glycine max]
Ahy151188	1.4332	0.234693	0.481747	0.750119	2.69713	2.6074	4.74376	1.01477	0.688692	1.2174	1.92324	3.71251	3.55523	5.01745			3.47376	down	2.43626	down	2.66084	down			1.80879	down	2.36801	down	1.54614	down	1.38342	down							-1.33746	up	-1.35834	up				4 IPR000858; S-locus glycoprotein IPR001480; Bulb-type lectin domain IPR003609; Apple-like IPR013227; PAN-2 domain	K05123		724 6 724 ref|XP_003541927.1| 999 14 687 0.4 0.55 0.1 737 456 1e-126 No definition line found PREDICTED: G-type lectin S-receptor-like serine/threonine-protein kise At4g03230-like [Glycine max]
Ahy153109	5.30261	3.96475	3.63949	4.32001	5.53396	6.74755	7.45218	5.20408	1.8698	3.13895	4.89777	5.17708	4.35069	4.33987													1.21836	down									1.08435	down								9 IPR000719; Protein kise, catalytic domain IPR000858; S-locus glycoprotein IPR001480; Bulb-type lectin domain IPR002290; Serine/threonine- / dual-specificity protein kise, catalytic domain IPR003609; Apple-like IPR008271; Serine/threonine-protein kise, active site IPR011009; Protein kise-like domain IPR017441; Protein kise, ATP binding site IPR020635; Tyrosine-protein kise, catalytic domain	K08286	YAR019c 2e-22 COG0515 Serine/threonine protein kise RTKL General function prediction only ; Sigl transduction mechanisms ; Transcription ; Replication, recombition and repair ;	799 35 794 ref|XP_003530876.1| 789 34 789 0.67 0.79 0.01 763 1047 0.0 No definition line found PREDICTED: putative receptor protein kise ZmPK1-like [Glycine max]
Ahy154241	19.1845	11.7771	13.2629	15.7692	28.2788	22.6244	23.7015	20.4176	8.87958	15.6142	17.5966	29.3523	26.2349	34.0078													1.56292	down																		1 IPR001480; Bulb-type lectin domain	K05123		311 13 301 ref|XP_003601079.1| 879 11 293 0.68 0.79 0.02 289 372 1e-101 No definition line found Receptor-like protein kise like protein [Medicago truncatula] gb|AES71330.1| Receptor-like protein kise like protein [Medicago truncatula]
Ahy155636	2.83113	4.03718	1.19218	1.34555	4.54688	2.89458	4.99257	2.53039	2.35195	2.824	1.27287	4.89069	3.91988	5.76223					1.27975	down	1.89158	down									2.17854	down														1 IPR024788; Malectin-like carbohydrate-binding domain	K04730		318 11 317 ref|XP_003556122.1| 823 11 312 0.71 0.83 0.01 307 444 1e-122 No definition line found PREDICTED: probable receptor-like protein kise At5g24010-like [Glycine max]
Ahy155637	3.62626	2.36894	2.82534	5.60044	7.16975	5.2202	6.89902	3.52515	2.73442	3.76235	5.17126	8.131	6.03226	8.09792			1.13986	down									1.14146	down																		8 IPR000719; Protein kise, catalytic domain IPR001245; Serine-threonine/tyrosine-protein kise catalytic domain IPR002290; Serine/threonine- / dual-specificity protein kise, catalytic domain IPR008271; Serine/threonine-protein kise, active site IPR011009; Protein kise-like domain IPR017441; Protein kise, ATP binding site IPR020635; Tyrosine-protein kise, catalytic domain IPR024788; Malectin-like c…	K04730	BH2504_1 4e-20 COG0515 Serine/threonine protein kise RTKL General function prediction only ; Sigl transduction mechanisms ; Transcription ; Replication, recombition and repair ;	525 1 510 ref|XP_003535601.1| 826 313 826 0.78 0.86 0.03 520 837 0.0 No definition line found PREDICTED: probable receptor-like protein kise At5g24010-like [Glycine max]
Ahy155786	1.86625	1.38089	1.21826	1.51943	1.269	2.5628	3.04971	2.68473	1.03475	1.83451	1.37837	1.4594	3.82393	4.18222					1.0729	down	1.00515	down	1.26498	down			1.88577	down	1.05966	down	1.60131	down	1.51889	down												11 IPR000719; Protein kise, catalytic domain IPR000858; S-locus glycoprotein IPR001245; Serine-threonine/tyrosine-protein kise catalytic domain IPR001480; Bulb-type lectin domain IPR002290; Serine/threonine- / dual-specificity protein kise, catalytic domain IPR003609; Apple-like IPR008271; Serine/threonine-protein kise, active site IPR011009; Protein kise-like domain IPR013227; PAN-2 domain IPR01…	K04730		833 1 833 ref|XP_003608283.1| 884 21 884 0.69 0.82 0.04 867 1203 0.0 No definition line found Serine/threonine protein kise [Medicago truncatula] gb|AES90480.1| Serine/threonine protein kise [Medicago truncatula]
Ahy156303	13.0299	10.1754	6.90939	9.92061	17.6004	17.3741	17.9361	17.7388	7.24342	8.72905	6.48339	19.7588	14.9447	18.5438					1.33031	down							1.04489	down			1.51611	down														8 IPR000719; Protein kise, catalytic domain IPR001245; Serine-threonine/tyrosine-protein kise catalytic domain IPR002290; Serine/threonine- / dual-specificity protein kise, catalytic domain IPR008271; Serine/threonine-protein kise, active site IPR011009; Protein kise-like domain IPR017441; Protein kise, ATP binding site IPR020635; Tyrosine-protein kise, catalytic domain IPR024788; Malectin-like c…	K04733	BS_yloP_1 4e-20 COG0515 Serine/threonine protein kise RTKL General function prediction only ; Sigl transduction mechanisms ; Transcription ; Replication, recombition and repair ;	923 8 923 ref|XP_003520642.1| 937 13 937 0.86 0.92 0 925 1667 0.0 No definition line found PREDICTED: probable LRR receptor-like serine/threonine-protein kise At1g67720-like [Glycine max]
Ahy156342	4.60659	0.178111	4.72104	5.58923	6.89064	8.53655	6.57185	2.47539	0.361838	6.58932	3.36039	4.94385	4.7344	7.73352			5.58281	down									3.70977	down																		1 IPR001480; Bulb-type lectin domain			106 9 105 ref|XP_003523689.1| 816 14 110 0.61 0.76 0 97 141 5e-32 No definition line found PREDICTED: G-type lectin S-receptor-like serine/threonine-protein kise SD2-5-like [Glycine max]
Ahy156343	7.42401	2.56988	3.9853	5.05692	2.75224	5.65599	4.60685	5.2101	3.41162	5.80488	4.05865	3.30349	5.69438	3.89926			1.13808	down																												7 IPR000719; Protein kise, catalytic domain IPR001480; Bulb-type lectin domain IPR002290; Serine/threonine- / dual-specificity protein kise, catalytic domain IPR008271; Serine/threonine-protein kise, active site IPR011009; Protein kise-like domain IPR017441; Protein kise, ATP binding site IPR020635; Tyrosine-protein kise, catalytic domain	K08286		742 1 742 ref|XP_003549282.1| 812 11 747 0.73 0.83 0 743 1102 0.0 No definition line found PREDICTED: G-type lectin S-receptor-like serine/threonine-protein kise SD2-5-like [Glycine max]
Ahy156344	8.95249	6.57981	8.41885	8.70414	10.1551	10.6285	9.44786	9.19057	4.90351	9.17428	9.89605	8.64482	10.7168	11.4289													1.12799	down																		8 IPR000719; Protein kise, catalytic domain IPR001480; Bulb-type lectin domain IPR002290; Serine/threonine- / dual-specificity protein kise, catalytic domain IPR003609; Apple-like IPR008271; Serine/threonine-protein kise, active site IPR011009; Protein kise-like domain IPR017441; Protein kise, ATP binding site IPR020635; Tyrosine-protein kise, catalytic domain	K05123	YAR019c 7e-17 COG0515 Serine/threonine protein kise RTKL General function prediction only ; Sigl transduction mechanisms ; Transcription ; Replication, recombition and repair ;	571 1 571 ref|XP_003527792.1| 817 103 677 0.75 0.85 0.01 576 863 0.0 No definition line found PREDICTED: G-type lectin S-receptor-like serine/threonine-protein kise SD2-5-like [Glycine max]
Ahy157023	4.41483	7.77186	5.47691	6.74264	5.15207	3.75642	3.93213	3.94011	6.96345	3.68125	5.62754	4.95654	3.64637	5.21222			-1.0489	up																												2 IPR013210; Leucine-rich repeat-containing N-termil, type 2 IPR024788; Malectin-like carbohydrate-binding domain	K04733		514 15 512 ref|XP_003592431.1| 508 15 508 0.78 0.9 0 498 815 0.0 No definition line found Receptor-like protein kise [Medicago truncatula] gb|AES62682.1| Receptor-like protein kise [Medicago truncatula]
Ahy157465	14.6348	7.99883	6.87773	8.48345	7.10686	22.4527	17.0785	18.228	4.51858	4.45189	11.0865	5.87179	17.5675	11.6107			1.48903	down	1.70689	down	1.00946	down	1.2649	down			1.95897	down	1.98042	down																7 IPR001229; Mannose-binding lectin IPR001270; Chaperonin ClpA/B IPR003593; AAA+ ATPase domain IPR003959; ATPase, AAA-type, core IPR013093; ATPase, AAA-2 IPR018368; Chaperonin ClpA/B, conserved site IPR019489; Clp ATPase, C-termil	K03695	alr5084 0.0 COG0542 ATPases with chaperone activity, ATP-binding subunit O Posttranslatiol modification, protein turnover, chaperones ;	903 183 898 gb|EMJ16121.1| 981 238 956 0.63 0.78 0.01 724 882 0.0 No definition line found hypothetical protein PRUPE_ppa000855mg [Prunus persica]
Ahy157739	10.2311	16.59	12.9437	19.018	24.4572	11.103	24.6157	13.3297	13.0775	18.4949	14.2643	32.1848	19.0411	30.0874																	1.07675	down														7 IPR000719; Protein kise, catalytic domain IPR002290; Serine/threonine- / dual-specificity protein kise, catalytic domain IPR008271; Serine/threonine-protein kise, active site IPR011009; Protein kise-like domain IPR013320; Concavalin A-like lectin/glucase, subgroup IPR017441; Protein kise, ATP binding site IPR020635; Tyrosine-protein kise, catalytic domain	K04730		437 1 437 ref|XP_003552626.1| 623 109 545 0.85 0.91 0 437 780 0.0 No definition line found PREDICTED: protein NSP-INTERACTING KISE 1-like [Glycine max]
Ahy157740	6.53624	6.61392	9.7314	22.8776	39.1408	15.9988	40.6557	8.3564	3.08427	12.4726	15.6753	60.7818	23.2776	46.9411	1.29143	down	1.27438	down							1.47799	down	2.91594	down			1.58235	down					1.10058	down								8 IPR000719; Protein kise, catalytic domain IPR002290; Serine/threonine- / dual-specificity protein kise, catalytic domain IPR008271; Serine/threonine-protein kise, active site IPR011009; Protein kise-like domain IPR013210; Leucine-rich repeat-containing N-termil, type 2 IPR013320; Concavalin A-like lectin/glucase, subgroup IPR017441; Protein kise, ATP binding site IPR020635; Tyrosine-protein kis…	K04730		627 3 627 ref|XP_003517902.1| 621 2 621 0.86 0.92 0 625 1095 0.0 No definition line found PREDICTED: protein NSP-INTERACTING KISE 1-like [Glycine max]
Ahy160588	0.804445	0.0466551	0.424708	0.325348	0.221016	0.462641	0.146791	0.734867	0.0631876	0.273974	0.160042	0.0835491	0.373378	0.185363			3.30979	down									2.56292	down																		9 IPR000719; Protein kise, catalytic domain IPR001611; Leucine-rich repeat IPR002290; Serine/threonine- / dual-specificity protein kise, catalytic domain IPR003591; Leucine-rich repeat, typical subtype IPR008266; Tyrosine-protein kise, active site IPR011009; Protein kise-like domain IPR013210; Leucine-rich repeat-containing N-termil, type 2 IPR013320; Concavalin A-like lectin/glucase, subgroup IP…	K01768	alr0124_1 1e-37 COG4886 Leucine-rich repeat (LRR) protein S Function unknown ;	1213 18 1213 gb|EMJ02778.1| 1214 13 1213 0.6 0.75 0.01 1207 1398 0.0 No definition line found hypothetical protein PRUPE_ppa019080mg [Prunus persica]
Ahy160606	5.4815	0.733194	3.0918	3.99446	2.46026	5.45287	2.20199	5.7743	2.23426	5.8125	2.98668	3.93897	3.45776	2.65292			2.89475	down																												3 IPR000757; Glycoside hydrolase, family 16 IPR008985; Concavalin A-like lectin/glucase IPR013320; Concavalin A-like lectin/glucase, subgroup	K01216		103 2 103 gb|EMJ24410.1| 296 4 115 0.61 0.71 0.08 112 125 5e-27 No definition line found hypothetical protein PRUPE_ppa009346mg [Prunus persica]
Ahy160608	257.724	234.28	77.6938	247.178	122.928	23.4019	43.3413	66.2224	90.1588	63.6051	11.7752	37.6515	38.6845	39.5578	-3.46113	up	-3.32354	up	-1.73117	up	-2.51174	up	-1.504	up			-1.22071	up			1.7482	down			1.96043	down	1.3777	down			4.39172	down	1.70704	down		4 IPR000757; Glycoside hydrolase, family 16 IPR008264; Beta-glucase IPR008985; Concavalin A-like lectin/glucase IPR013320; Concavalin A-like lectin/glucase, subgroup	K01216	YLR213c 6e-12 COG2273 Beta-glucase/Beta-glucan synthetase G Carbohydrate transport and metabolism ;	153 4 153 gb|EMJ24410.1| 296 6 159 0.87 0.93 0.02 154 277 5e-73 No definition line found hypothetical protein PRUPE_ppa009346mg [Prunus persica]
Ahy164644	1.55993	0.371161	1.29187	1.33728	1.73874	1.81981	2.59036	1.69654	0.527819	1.35134	0.424403	1.86107	1.57006	2.54902			2.29367	down									1.57271	down			2.58644	down									1.6558	down				9 IPR000719; Protein kise, catalytic domain IPR000858; S-locus glycoprotein IPR001245; Serine-threonine/tyrosine-protein kise catalytic domain IPR001480; Bulb-type lectin domain IPR002290; Serine/threonine- / dual-specificity protein kise, catalytic domain IPR003014; PAN-1 domain IPR003609; Apple-like IPR011009; Protein kise-like domain IPR020635; Tyrosine-protein kise, catalytic domain	K08286		763 1 758 ref|XP_003521184.1| 757 1 754 0.68 0.79 0.01 760 1085 0.0 No definition line found PREDICTED: G-type lectin S-receptor-like serine/threonine-protein kise SD3-1-like [Glycine max]
Ahy165975	48.7124	10.8115	18.124	22.4274	26.861	45.337	39.1625	48.3417	10.3445	38.0615	20.8268	26.0394	42.1473	41.222			2.06813	down	1.32279	down							2.02657	down											-1.07043	up						7 IPR000169; Peptidase, cysteine peptidase active site IPR001300; Peptidase C2, calpain, catalytic domain IPR008985; Concavalin A-like lectin/glucase IPR013320; Concavalin A-like lectin/glucase, subgroup IPR022682; Peptidase C2, calpain, large subunit, domain III IPR022683; Peptidase C2, calpain, domain III IPR022684; Peptidase C2, calpain family	K01367		2105 94 2105 ref|XP_003532791.1| 2151 139 2151 0.9 0.94 0 2013 3612 0.0 No definition line found PREDICTED: uncharacterized protein LOC100809231 [Glycine max]
Ahy166146	0.512058	0.12671	1.11953	0.828381	0.750316	0.759122	0.761092	0.851156	0.0965307	0.753382	0.651985	0.567274	0.624728	0.782105			2.58281	down																												8 IPR000719; Protein kise, catalytic domain IPR000858; S-locus glycoprotein IPR001245; Serine-threonine/tyrosine-protein kise catalytic domain IPR001480; Bulb-type lectin domain IPR003609; Apple-like IPR011009; Protein kise-like domain IPR013227; PAN-2 domain IPR020635; Tyrosine-protein kise, catalytic domain	K08286		596 3 596 ref|XP_003626971.1| 893 39 619 0.65 0.77 0.02 596 791 0.0 No definition line found Cysteine-rich receptor-like protein kise [Medicago truncatula] gb|AET01447.1| Cysteine-rich receptor-like protein kise [Medicago truncatula]
Ahy166608	6.23884	6.93241	3.31725	3.55715	6.59913	6.90681	8.56427	3.96319	5.44359	3.72447	4.42722	5.50285	5.05894	7.86937					1.05803	down	1.26761	down																								1 IPR024788; Malectin-like carbohydrate-binding domain	K04730		384 1 384 ref|XP_003525836.1| 816 1 362 0.48 0.64 0.08 390 327 3e-87 No definition line found PREDICTED: probable receptor-like protein kise At2g23200-like [Glycine max]
Ahy169921	82.2676	103.921	75.0316	208.076	328.716	95.2356	330.065	80.7707	65.0365	92.4061	69.5507	383.077	115.009	310.849																	2.16008	down									1.58097	down				3 IPR000757; Glycoside hydrolase, family 16 IPR008985; Concavalin A-like lectin/glucase IPR013320; Concavalin A-like lectin/glucase, subgroup	K08235		115 1 115 ref|NP_001240246.1| 295 3 113 0.84 0.87 0.03 115 197 7e-49 No definition line found uncharacterized protein LOC100779122 precursor [Glycine max] gb|ACU24262.1| unknown [Glycine max]
Ahy169971	15.1141	2.74168	3.77405	5.43078	21.042	17.4841	33.8529	14.9437	2.30475	10.8259	2.39175	19.1311	18.6611	34.1916			2.67291	down	2.21185	down	2.64005	down					3.01735	down			3.8375	down							-1.5203	up	1.18309	down				1 IPR008985; Concavalin A-like lectin/glucase			1997 1 1997 ref|XP_003533636.1| 2961 1 2008 0.82 0.88 0 2012 3088 0.0 No definition line found PREDICTED: uncharacterized protein LOC100800714 [Glycine max]
Ahy170291	30.9172	11.4657	14.1788	17.4244	32.4363	42.0526	42.1672	26.6103	7.45694	25.4611	14.5089	28.2248	37.8983	42.8677			1.87487	down	1.56846	down	1.27501	down					2.34548	down			1.56295	down														10 IPR000409; BEACH domain IPR001680; WD40 repeat IPR008985; Concavalin A-like lectin/glucase IPR011989; Armadillo-like helical IPR013320; Concavalin A-like lectin/glucase, subgroup IPR015943; WD40/YVTN repeat-like-containing domain IPR016024; Armadillo-type fold IPR017986; WD40-repeat-containing domain IPR019775; WD40 repeat, conserved site IPR023362; PH-BEACH domain	K07295		3368 1 3368 ref|XP_003518902.1| 3596 222 3596 0.88 0.93 0 3379 6037 0.0 No definition line found PREDICTED: BEACH domain-containing protein lvsA-like [Glycine max]
Ahy170412	48.0833	70.3305	50.9922	76.4844	111.529	52.6403	89.7664	50.3639	54.6902	57.0691	40.4658	95.6396	61.1906	96.3953																	1.25226	down														8 IPR000719; Protein kise, catalytic domain IPR001245; Serine-threonine/tyrosine-protein kise catalytic domain IPR002290; Serine/threonine- / dual-specificity protein kise, catalytic domain IPR008271; Serine/threonine-protein kise, active site IPR011009; Protein kise-like domain IPR017441; Protein kise, ATP binding site IPR020635; Tyrosine-protein kise, catalytic domain IPR024788; Malectin-like c…	K04733	YAR019c 1e-11 COG0515 Serine/threonine protein kise RTKL General function prediction only ; Sigl transduction mechanisms ; Transcription ; Replication, recombition and repair ;	695 8 695 ref|NP_001237656.1| 892 8 691 0.8 0.89 0 689 1130 0.0 No definition line found FERONIA receptor-like kise precursor [Glycine max] gb|ACM89524.1| FERONIA receptor-like kise [Glycine max]
Ahy172614	17.2004	41.4287	11.0385	49.7204	32.9202	16.8692	56.6155	27.4444	61.8015	9.87234	7.15149	39.6635	27.1717	51.9126			-1.29624	up									-1.18554	up	1.46064	down	2.85977	down									2.79752	down				6 IPR000985; Legume lectin, alpha chain, conserved site IPR001220; Legume lectin domain IPR008985; Concavalin A-like lectin/glucase IPR013320; Concavalin A-like lectin/glucase, subgroup IPR016363; Lectin IPR019825; Legume lectin, beta chain, Mn/Ca-binding site	K04733		282 20 276 pdb|3ZVX|A 261 2 257 0.7 0.85 0 257 385 1e-105 No definition line found Chain A, Structure Of The Lectin From Platypodium Elegans In Complex With A Trimannoside pdb|3ZVX|B Chain B, Structure Of The Lectin From Platypodium Elegans In Complex With A Trimannoside pdb|3ZYR|A Chain A, Structure Of The Lectin From Platypodium Elegans In Complex With Heptasaccharide pdb|3ZYR|B Chain B, Struct…
Ahy183169	0	1.75626	0	1.78605	34.5502	0	0	0.271205	0.594649	0.128916	8.53477	0	0	0			-10.7783	up			-10.8026	up	-15.0764	up							-13.0591	up									-2.25658	up	15.0764	down		1 IPR001480; Bulb-type lectin domain			128 11 127 ref|XP_002166268.1| 206 89 204 0.68 0.76 0 117 163 1e-38 No definition line found PREDICTED: mannose-specific lectin-like [Hydra magnipapillata]
Ahy189864	4.44915	3.36033	1.45608	3.3531	5.07931	2.55759	5.08396	6.80045	1.90876	0.954192	1.36505	3.52348	3.63959	4.64892															1.93143	down	1.76795	down									1.29655	down				6 IPR000922; D-galactoside/L-rhamnose binding SUEL lectin domain IPR001944; Glycoside hydrolase, family 35 IPR008979; Galactose-binding domain-like IPR013781; Glycoside hydrolase, subgroup, catalytic domain IPR017853; Glycoside hydrolase, superfamily IPR019801; Glycoside hydrolase, family 35, conserved site	K01190	XF0840 9e-32 COG1874 Beta-galactosidase G Carbohydrate transport and metabolism ;	853 16 853 ref|XP_003604038.1| 847 12 847 0.59 0.73 0.04 857 1067 0.0 No definition line found Beta-galactosidase [Medicago truncatula] gb|AES74289.1| Beta-galactosidase [Medicago truncatula]
Ahy205718	0	0	0	0	0	0.458861	0	0	0.112808	0	0	0	0.714203	0.189101											9.48019	down			9.48019	down																1 IPR013320; Concavalin A-like lectin/glucase, subgroup
Ahy206100	0	0	0	0	0	0.175295	1.54723	0	0	0	0	0	0	0							10.5955	down	10.5955	down																						3 IPR001220; Legume lectin domain IPR008985; Concavalin A-like lectin/glucase IPR013320; Concavalin A-like lectin/glucase, subgroup	K01456		178 21 178 gb|EFA85896.1| 487 322 468 0.33 0.49 0.08 159 7 3e-13 No definition line found hypothetical protein PPL_01128 [Polysphondylium pallidum PN500]
Ahy223076	0	3.00696	0	1.50392	1.20651	0.0814688	0	0.0456729	5.35766	0.303946	0.634111	2.86895	1.14123	0.839352			-5.20591	up			-10.5545	up	-10.2366	up	4.64311	down	-2.23101	up					-1.77318	up									-1.24968	up		6 IPR001580; Calreticulin/calnexin IPR008985; Concavalin A-like lectin/glucase IPR009033; Calreticulin/calnexin, P IPR009169; Calreticulin IPR013320; Concavalin A-like lectin/glucase, subgroup IPR018124; Calreticulin/calnexin, conserved site	K13913		383 8 374 ref|XP_003742982.1| 409 5 362 0.57 0.7 0.04 370 432 1e-119 No definition line found PREDICTED: calreticulin-like [Metaseiulus occidentalis]
Ahy249510	2.32905	0.397468	0	0.173233	0	0.82112	0	0.184134	1.31214	0	0	0	3.74894	0											4.34766	down			11.8723	down					3.66092	down										4 IPR001220; Legume lectin domain IPR008985; Concavalin A-like lectin/glucase IPR013320; Concavalin A-like lectin/glucase, subgroup IPR019825; Legume lectin, beta chain, Mn/Ca-binding site	K04733		190 10 177 sp|P02872.3|LECG_ARAHY 273 13 167 0.43 0.54 0.11 171 118 6e-25 No definition line found Recme: Full=Galactose-binding lectin; Altme: Full=Agglutinin; Altme: Full=P; Flags: Precursor gb|AAB22817.1| peanut agglutinin precursor [Arachis hypogaea]
Ahy252636	0	0	0	0	0	0	1.31354	0	0	0	0	0	0	0									10.3592	down																						2 IPR005532; Formylglycine-generating sulphatase enzyme domain IPR016187; C-type lectin fold		RSc0951 5e-10 COG1262 Uncharacterized conserved protein S Function unknown ;	148 1 148 ref|XP_002114341.1| 795 203 369 0.55 0.68 0.11 167 194 4e-48 No definition line found hypothetical protein TRIADDRAFT_58047 [Trichoplax adhaerens] gb|EDV23431.1| hypothetical protein TRIADDRAFT_58047 [Trichoplax adhaerens]
Ahy257623	0.0675191	0	0	0	0	0	1.64871	0	0	0	0	0	0	0							10.6871	down	10.6871	down																						3 IPR008985; Concavalin A-like lectin/glucase IPR009030; Growth factor, receptor IPR013320; Concavalin A-like lectin/glucase, subgroup	K08654		226 4 225 ref|XP_001024988.1| 1544 126 335 0.29 0.46 0.06 223 8 6e-17 No definition line found EGF-like domain containing protein [Tetrahyme thermophila] gb|EAS04743.1| EGF-like domain containing protein [Tetrahyme thermophila SB210]
Ahy264396	0	0.104694	0	0.0608398	3.22372	0	0.299453	0	0	0	0	0.249978	0.0299235	0.415953									-3.42833	up							8.70028	down											3.68885	down		2 IPR001611; Leucine-rich repeat IPR024788; Malectin-like carbohydrate-binding domain	K04733		541 17 540 ref|XP_003549194.1| 549 19 546 0.74 0.86 0.01 530 789 0.0 No definition line found PREDICTED: probable LRR receptor-like serine/threonine-protein kise At5g59680-like [Glycine max]
Ahy265010	0.0999519	0	0	0.395259	0.45565	0	0	0	0	0	2.79276	0	0	0									-8.83178	up							-11.4475	up									-2.82082	up				6 IPR000210; BTB/POZ-like IPR001870; B30.2/SPRY domain IPR003877; SPla/RYanodine receptor SPRY IPR008985; Concavalin A-like lectin/glucase IPR011333; BTB/POZ fold IPR013069; BTB/POZ	K10458		457 1 454 ref|XP_002675177.1| 553 1 455 0.94 0.98 0 455 885 0.0 No definition line found BTB/POZ domain-containing protein [egleria gruberi] gb|EFC42433.1| BTB/POZ domain-containing protein [egleria gruberi]
Ahy267863	0	1.34855	0	0	0	0	0	0	3.42454	0	0	0	0	0													-11.7417	up																		2 IPR016186; C-type lectin-like IPR016187; C-type lectin fold			84 9 83 gb|ADG85668.1| 164 2 75 0.57 0.66 0.01 75 2 2e-17 No definition line found lectin B isoform 1 [Marsupeeus japonicus]
Ahy269290	0	0	0	0	0	0	0.489273	0	0	0	0.162996	2.94982	0	0																			-11.5264	up									-11.5264	up		2 IPR008985; Concavalin A-like lectin/glucase IPR013320; Concavalin A-like lectin/glucase, subgroup	K01180		298 19 297 ref|XP_004337776.1| 314 4 282 0.49 0.65 0.04 285 266 4e-69 No definition line found GPI anchored endo1,3(4)-beta-glucase [Acanthamoeba castellanii str. Neff] gb|ELR15763.1| GPI anchored endo1,3(4)-beta-glucase [Acanthamoeba castellanii str. Neff]
Ahy270051	0	0	0	0	0	0	1.95709	0	0	0	0	0	0	0							10.9345	down	10.9345	down																						3 IPR008985; Concavalin A-like lectin/glucase IPR013148; Glycosyl hydrolases family 32, N-termil IPR023296; Glycosyl hydrolase family 43, five-bladed beta-propellor domain	K01212	BS_sacC 6e-27 COG1621 Beta-fructosidases (levase/invertase) G Carbohydrate transport and metabolism ;	149 1 149 ref|YP_004204503.1| 677 278 425 0.42 0.58 0.03 151 119 2e-25 No definition line found levase [Bacillus subtilis BSn5] gb|ADV93476.1| levase [Bacillus subtilis BSn5]

## Sheet: Chalcone
GeneID	R6	R12	R24	R48	R72	RC1	RC2	S6	S12	S24	S48	S72	SC1	SC2	R6-VS-RC1.LOG2(Ratio)	R6-VS-RC1.	R12-VS-RC1.LOG2(Ratio)	R12-VS-RC1.	R24-VS-RC1.LOG2(Ratio)	R24-VS-RC1.	R48-VS-RC2.LOG2(Ratio)	R48-VS-RC2.	R72-VS-RC2.LOG2(Ratio)	R72-VS-RC2.	S6-VS-SC1.LOG2(Ratio)	S6-VS-SC1.	S12-VS-SC1.LOG2(Ratio)	S12-VS-SC1.	S24-VS-SC1.LOG2(Ratio)	S24-VS-SC1.	S48-VS-SC2.LOG2(Ratio)	S48-VS-SC2.	S72-VS-SC2.LOG2(Ratio)	S72-VS-SC2.	S6-VS-R6.LOG2(Ratio)	S6-VS-R6.	S12-VS-R12.LOG2(Ratio)	S12-VS-R12.	S24-VS-R24.LOG2(Ratio)	S24-VS-R24.	S48-VS-R48.LOG2(Ratio)	S48-VS-R48.	S72-VS-R72.LOG2(Ratio)	S72-VS-R72.		IPR	KEGG	COG	Nr
Ahy000660	0.812417	0.262219	1.79026	1.6	2.76042	1.37233	3.00007	1.21477	0.39953	1.8093	2.21127	3.71748	2.24842	3.19984			2.38779	down									2.49254	down																		2 IPR003466; Chalcone isomerase, subgroup IPR016087; Chalcone isomerase			431 1 431 ref|XP_003549342.1| 413 1 413 0.63 0.75 0.05 433 530 1e-148 No definition line found PREDICTED: uncharacterized protein LOC100803025 [Glycine max]
Ahy002102	3.67354	13.1983	15.0944	8.15239	11.1797	15.0235	18.2254	8.26045	8.5233	12.3957	18.6646	12.6786	9.74314	19.4967	2.03197	down					1.16066	down													-1.16905	up					-1.19501	up				4 IPR001099; Chalcone/stilbene synthase, N-termil IPR012328; Chalcone/stilbene synthase, C-termil IPR016038; Thiolase-like, subgroup IPR016039; Thiolase-like	K00660	BH0617 8e-21 COG3424 Predicted ringenin-chalcone synthase Q Secondary metabolites biosynthesis, transport and catabolism ;	215 1 215 gb|AAU43217.1| 389 175 389 1 1 0 215 443 1e-122 No definition line found chalcone synthase [Arachis hypogaea]
Ahy008703	1817.91	1570.95	2950.09	1682.37	1489.96	1521.39	1565.03	1650.45	1254.38	1845.16	2219.19	845.684	1885.4	1705.75																			1.01222	down												6 IPR001099; Chalcone/stilbene synthase, N-termil IPR011141; Polyketide synthase, type III IPR012328; Chalcone/stilbene synthase, C-termil IPR016038; Thiolase-like, subgroup IPR016039; Thiolase-like IPR018088; Chalcone/stilbene synthase, active site	K00660	DRA0326 3e-31 COG3424 Predicted ringenin-chalcone synthase Q Secondary metabolites biosynthesis, transport and catabolism ;	379 1 379 pdb|1Z1E|A 390 2 380 0.98 0.99 0 379 783 0.0 No definition line found Chain A, Crystal Structure Of Stilbene Synthase From Arachis Hypogaea pdb|1Z1F|A Chain A, Crystal Structure Of Stilbene Synthase From Arachis Hypogaea (Resveratrol-Bound Form)
Ahy067883	0	1.81536	0	0	0	0	0	0	2.02838	0	0	0	0	0													-10.9861	up																		1 IPR016087; Chalcone isomerase			104 9 103 ref|YP_006856749.1| 199 1 92 0.54 0.66 0.03 95 1 5e-18 No definition line found hypothetical protein C380_22095 [Acidovorax sp. KKS102] gb|AFU48111.1| hypothetical protein C380_22095 [Acidovorax sp. KKS102]
Ahy092927	0.117379	0.0968192	0.0388835	0.210989	1.56707	13.0811	4.65242	0.0897063	0.540902	0	0	0.346764	0.0830185	1.89586	6.80016	down	7.07797	down	8.39411	down	4.46274	down	1.56991	down							10.8886	down	2.45083	down									2.17604	down		5 IPR001099; Chalcone/stilbene synthase, N-termil IPR011141; Polyketide synthase, type III IPR012328; Chalcone/stilbene synthase, C-termil IPR016038; Thiolase-like, subgroup IPR016039; Thiolase-like	K00660	DRA0326 8e-29 COG3424 Predicted ringenin-chalcone synthase Q Secondary metabolites biosynthesis, transport and catabolism ;	389 9 385 ref|XP_003526659.1| 390 12 386 0.61 0.77 0 377 494 1e-137 No definition line found PREDICTED: chalcone synthase 2-like [Glycine max]
Ahy098066	0	0	0	1.26934	0.106951	0	0	0	0	0	6.99914	0	0	0							-10.3099	up									-12.773	up									-2.4631	up				15 IPR000794; Beta-ketoacyl synthase IPR001099; Chalcone/stilbene synthase, N-termil IPR006163; Phosphopantetheine-binding IPR009081; Acyl carrier protein-like IPR011032; GroES-like IPR012328; Chalcone/stilbene synthase, C-termil IPR013149; Alcohol dehydrogese, C-termil IPR013154; Alcohol dehydrogese GroES-like IPR013968; Polyketide synthase, KR IPR016038; Thiolase-like, subgroup IPR016039; Thiol…	K00344	SMc02273 1e-83 COG3321 Polyketide synthase modules and related proteins Q Secondary metabolites biosynthesis, transport and catabolism ;	1114 1 1114 ref|XP_002680948.1| 2658 1541 2658 0.94 0.97 0 1121 2163 0.0 No definition line found beta-ketoacyl synthase [egleria gruberi] gb|EFC48204.1| beta-ketoacyl synthase [egleria gruberi]
Ahy104901	1.1153	3.63796	2.77093	1.69492	3.0704	1.55494	4.46722	2.55708	3.88646	3.14924	1.55993	2.19032	1.34457	3.31084			-1.22627	up			1.39816	down					-1.53131	up																		5 IPR001099; Chalcone/stilbene synthase, N-termil IPR012328; Chalcone/stilbene synthase, C-termil IPR016038; Thiolase-like, subgroup IPR016039; Thiolase-like IPR018088; Chalcone/stilbene synthase, active site	K00660	DRA0326 6e-16 COG3424 Predicted ringenin-chalcone synthase Q Secondary metabolites biosynthesis, transport and catabolism ;	301 1 300 sp|P23569.1|CHSY_PUELO 389 1 300 0.93 0.97 0 300 600 1e-169 No definition line found Recme: Full=Chalcone synthase; Altme: Full=ringenin-chalcone synthase dbj|BAA01075.1| chalcone synthase [Pueraria monta var. lobata] prf||2204192A chalcone synthase
Ahy107769	505.67	339.255	1127.54	562.329	484.798	615.65	611.627	544.966	229.834	695.654	871.074	286.601	710.555	677.811													1.62835	down					1.24184	down												4 IPR001099; Chalcone/stilbene synthase, N-termil IPR012328; Chalcone/stilbene synthase, C-termil IPR016038; Thiolase-like, subgroup IPR016039; Thiolase-like	K00660		65 1 65 gb|AFK14011.1| 389 206 270 1 1 0 65 132 2e-29 No definition line found resveratrol synthase [Arachis hypogaea]
Ahy108110	0.542209	3.45011	3.7719	0.75185	2.19433	6.17715	3.86507	1.9535	1.26552	2.78577	1.56156	4.29055	1.97222	8.40396	3.51002	down					2.36198	down									2.42808	down														3 IPR001099; Chalcone/stilbene synthase, N-termil IPR016038; Thiolase-like, subgroup IPR016039; Thiolase-like	K00660		197 36 197 gb|AAO32821.1| 389 1 162 1 1 0 162 345 3e-93 No definition line found chalcone synthase [Arachis hypogaea] gb|ABZ80827.1| chalcone synthase [Arachis hypogaea]
Ahy108111	2.50976	32.4185	20.0531	6.17144	15.7889	43.8273	32.7205	10.1274	13.1214	14.2232	9.90631	25.1347	14.378	61.545	4.12621	down			1.128	down	2.40652	down	1.05129	down							2.63522	down	1.29196	down	-2.01264	up	1.3049	down								3 IPR001099; Chalcone/stilbene synthase, N-termil IPR016038; Thiolase-like, subgroup IPR016039; Thiolase-like	K00660		152 1 152 gb|AAO32821.1| 389 11 162 0.95 0.98 0 152 312 2e-83 No definition line found chalcone synthase [Arachis hypogaea] gb|ABZ80827.1| chalcone synthase [Arachis hypogaea]
Ahy108750	0	0.458617	0	0	0	3.53713	0.524709	0	1.63047	0	0	0.0684403	6.42301	0.585678	11.7884	down	2.94722	down	11.7884	down					12.649	down	1.97796	down	12.649	down																1 IPR003466; Chalcone isomerase, subgroup
Ahy110951	393.812	401.673	880.918	714.277	811.42	587.139	819.235	437.001	373.265	477.757	712.637	785.949	747.198	886.727													1.00129	down																		3 IPR003466; Chalcone isomerase, subgroup IPR016087; Chalcone isomerase IPR016088; Chalcone isomerase, 3-layer sandwich	K01859		275 1 219 gb|ADV71377.1| 221 1 219 0.76 0.84 0 219 342 5e-92 No definition line found chalcone isomerase 2 [Pueraria monta var. lobata]
Ahy122520	33.8899	8.12268	87.4607	32.5316	33.1058	21.7692	22.6052	27.2561	6.91279	49.8906	54.5974	13.9563	25.7888	29.9044			1.42226	down	-2.00635	up							1.89941	down					1.09944	down									1.24617	down		3 IPR001099; Chalcone/stilbene synthase, N-termil IPR016038; Thiolase-like, subgroup IPR016039; Thiolase-like	K00660		86 1 86 emb|CAW30730.1| 389 1 86 0.97 0.97 0 86 184 8e-45 No definition line found putative resveratrol synthesis enzyme [Arachis hypogaea]
Ahy122521	135.229	298.387	170.296	106.499	95.7771	114.409	136.12	121.645	213.597	110.677	110.545	102.594	139.743	174.223			-1.38298	up																												3 IPR001099; Chalcone/stilbene synthase, N-termil IPR016038; Thiolase-like, subgroup IPR016039; Thiolase-like	K00660		87 1 87 emb|CAW30730.1| 389 1 86 0.95 0.97 0.01 87 180 9e-44 No definition line found putative resveratrol synthesis enzyme [Arachis hypogaea]
Ahy122524	132.949	682.275	243.504	125.415	105.886	140.591	132.769	143.561	532.559	142.599	159.49	83.1637	170.632	183.645			-2.27885	up									-1.64206	up					1.1429	down												3 IPR001099; Chalcone/stilbene synthase, N-termil IPR016038; Thiolase-like, subgroup IPR016039; Thiolase-like	K00660		87 1 86 gb|ADJ17767.1| 384 11 96 0.97 0.97 0 86 184 7e-45 No definition line found resveratrol synthase [Arachis hypogaea]
Ahy122525	218.232	123.468	305.217	145.241	109.786	168.89	182.576	161.044	85.233	202.73	185.811	75.4006	192.722	243.4													1.17703	down					1.69068	down												3 IPR001099; Chalcone/stilbene synthase, N-termil IPR016038; Thiolase-like, subgroup IPR016039; Thiolase-like	K00660		63 1 63 gb|AAX32891.1| 389 1 63 0.98 0.98 0 63 134 1e-29 No definition line found stilbene synthase [Arachis hypogaea] gb|ABR10844.1| resveratrol synthase [Arachis hypogaea]
Ahy122526	39.0355	18.0016	83.7577	34.6366	21.6661	22.8577	25.4308	32.748	18.7314	40.9954	45.5606	20.8361	28.6124	37.0067					-1.87354	up																			1.03076	down						3 IPR001099; Chalcone/stilbene synthase, N-termil IPR016038; Thiolase-like, subgroup IPR016039; Thiolase-like	K00660		86 1 86 gb|ADJ17766.1| 389 1 86 0.97 0.97 0 86 184 4e-45 No definition line found resveratrol synthase [Arachis hypogaea]
Ahy156327	9.32514	21.2397	14.2168	18.9715	24.9473	12.6219	21.1505	9.71818	23.5723	12.1262	12.087	22.481	13.8278	20.985																																2 IPR003466; Chalcone isomerase, subgroup IPR016087; Chalcone isomerase			287 4 285 ref|XP_003554254.1| 275 5 275 0.7 0.8 0.03 282 382 1e-104 No definition line found PREDICTED: uncharacterized protein LOC100785266 [Glycine max]

## Sheet: Terpenoid synthase
GeneID	R6	R12	R24	R48	R72	RC1	RC2	S6	S12	S24	S48	S72	SC1	SC2	R6-VS-RC1.LOG2(Ratio)	R6-VS-RC1.	R12-VS-RC1.LOG2(Ratio)	R12-VS-RC1.	R24-VS-RC1.LOG2(Ratio)	R24-VS-RC1.	R48-VS-RC2.LOG2(Ratio)	R48-VS-RC2.	R72-VS-RC2.LOG2(Ratio)	R72-VS-RC2.	S6-VS-SC1.LOG2(Ratio)	S6-VS-SC1.	S12-VS-SC1.LOG2(Ratio)	S12-VS-SC1.	S24-VS-SC1.LOG2(Ratio)	S24-VS-SC1.	S48-VS-SC2.LOG2(Ratio)	S48-VS-SC2.	S72-VS-SC2.LOG2(Ratio)	S72-VS-SC2.	S6-VS-R6.LOG2(Ratio)	S6-VS-R6.	S12-VS-R12.LOG2(Ratio)	S12-VS-R12.	S24-VS-R24.LOG2(Ratio)	S24-VS-R24.	S48-VS-R48.LOG2(Ratio)	S48-VS-R48.	S72-VS-R72.LOG2(Ratio)	S72-VS-R72.		IPR	KEGG	COG	Nr
Ahy000381	8.69374	19.9442	15.7045	26.6635	36.8013	19.3511	36.5831	9.91427	20.3156	16.2354	24.2624	37.672	22.3854	31.9564	1.15437	down									1.17498	down																				3 IPR000092; Polyprenyl synthetase IPR008949; Terpenoid synthase IPR017446; Polyprenyl synthetase-related	K00795	alr0213 7e-92 COG0142 Geranylgeranyl pyrophosphate synthase H Coenzyme transport and metabolism ;	336 11 336 gb|ADG01841.1| 370 52 370 0.8 0.92 0.02 326 540 1e-151 No definition line found geranylgeranyl-diphosphate synthase [Medicago sativa]
Ahy002827	1.3269	0.315715	0.760764	0.77057	1.32112	1.09574	2.46528	0.672797	0.192416	0.94553	0.108301	1.10248	1.27235	2.33847			1.79521	down			1.67775	down					2.7252	down			4.43245	down	1.0848	down							2.83088	down				4 IPR001906; Terpene synthase-like IPR005630; Terpene synthase, metal-binding domain IPR008930; Terpenoid cylases/protein prenyltransferase alpha-alpha toroid IPR008949; Terpenoid synthase	K07385		597 4 597 ref|XP_003596557.1| 561 5 557 0.54 0.69 0.07 597 622 1e-176 No definition line found (+)-delta-cadinene synthase isozyme C2 [Medicago truncatula] gb|ABN09069.1| Terpene synthase-like; Terpenoid synthase [Medicago truncatula] gb|AES66808.1| (+)-delta-cadinene synthase isozyme C2 [Medicago truncatula]
Ahy010961	4.14515	0.833401	2.57463	1.76027	2.70793	4.92672	5.69351	3.29659	0.716305	1.86349	1.81427	4.56343	6.87123	6.63138			2.56354	down			1.69352	down	1.07213	down	1.05959	down	3.26192	down	1.88256	down	1.86992	down														4 IPR001906; Terpene synthase-like IPR005630; Terpene synthase, metal-binding domain IPR008930; Terpenoid cylases/protein prenyltransferase alpha-alpha toroid IPR008949; Terpenoid synthase	K07385		589 4 582 ref|XP_003596036.1| 589 7 589 0.56 0.75 0.01 586 683 0.0 No definition line found (R)-limonene synthase [Medicago truncatula] gb|AES66287.1| (R)-limonene synthase [Medicago truncatula]
Ahy013684	0.0302764	0	0.0300884	0.457143	0.473215	0.371459	0.160718	0.0694156	0.0761009	0.131986	0	0.301871	0.289082	0.350813																											8.8365	down				4 IPR001906; Terpene synthase-like IPR005630; Terpene synthase, metal-binding domain IPR008930; Terpenoid cylases/protein prenyltransferase alpha-alpha toroid IPR008949; Terpenoid synthase	K07385		503 5 503 ref|XP_003596557.1| 561 59 557 0.59 0.75 0.01 503 589 1e-166 No definition line found (+)-delta-cadinene synthase isozyme C2 [Medicago truncatula] gb|ABN09069.1| Terpene synthase-like; Terpenoid synthase [Medicago truncatula] gb|AES66808.1| (+)-delta-cadinene synthase isozyme C2 [Medicago truncatula]
Ahy015621	31.3052	11.808	32.8305	36.6469	40.6209	31.7923	36.5205	43.281	10.4125	42.4613	44.7338	36.3656	33.3786	34.909			1.42892	down									1.68061	down																		3 IPR002060; Squalene/phytoene synthase IPR008949; Terpenoid synthase IPR019845; Squalene/phytoene synthase, conserved site	K02291	slr1255 1e-50 COG1562 Phytoene/squalene synthetase I Lipid transport and metabolism ;	291 1 291 ref|XP_003544958.1| 436 1 290 0.8 0.89 0 291 492 1e-137 No definition line found PREDICTED: LOW QUALITY PROTEIN: phytoene synthase, chloroplastic-like [Glycine max]
Ahy018761	6.49153	1.04308	1.84321	0.454618	0	2.84443	0.17901	10.9209	2.33096	5.78841	0.894528	0.0933965	6.08191	0.888044	-1.19042	up											1.3836	down											-1.65095	up						2 IPR005630; Terpene synthase, metal-binding domain IPR008949; Terpenoid synthase	K07385		180 1 172 ref|XP_003615866.1| 539 368 539 0.58 0.8 0 172 234 5e-60 No definition line found (+)-delta-cadinene synthase isozyme C2 [Medicago truncatula] gb|AES98824.1| (+)-delta-cadinene synthase isozyme C2 [Medicago truncatula]
Ahy019543	0	3.41053	0.391343	0.955577	4.13529	0.100653	2.09037	0.112856	1.60843	0	0.104458	3.05376	0.731098	3.83692			-5.08253	up													5.19896	down														3 IPR000092; Polyprenyl synthetase IPR008949; Terpenoid synthase IPR017446; Polyprenyl synthetase-related	K00795	slr0739 3e-33 COG0142 Geranylgeranyl pyrophosphate synthase H Coenzyme transport and metabolism ;	155 1 155 ref|XP_002310785.1| 365 1 164 0.58 0.72 0.11 169 182 2e-44 No definition line found predicted protein [Populus trichocarpa] gb|EEE91235.1| predicted protein [Populus trichocarpa]
Ahy022144	0.553766	0.76128	0.0611474	0.464517	0.781377	1.00653	0.979862	0.916957	0.154657	0.268229	1.04458	2.1131	0.97915	1.03701					4.04096	down																										2 IPR005630; Terpene synthase, metal-binding domain IPR008949; Terpenoid synthase	K07385		247 1 244 ref|XP_003543100.1| 534 271 512 0.69 0.84 0 244 368 1e-100 No definition line found PREDICTED: (3S,6E)-nerolidol synthase 1-like [Glycine max]
Ahy023962	3.43335	3.04436	4.3219	5.57486	4.95634	5.24593	5.89289	4.11079	2.61292	4.88512	6.11209	5.38839	5.86837	7.43404													1.16729	down																		4 IPR001906; Terpene synthase-like IPR005630; Terpene synthase, metal-binding domain IPR008930; Terpenoid cylases/protein prenyltransferase alpha-alpha toroid IPR008949; Terpenoid synthase	K04121		799 34 795 ref|XP_003532911.1| 802 33 794 0.73 0.86 0 762 1200 0.0 No definition line found PREDICTED: ent-kaur-16-ene synthase, chloroplastic-like [Glycine max]
Ahy051930	0	0	0	0	0	0.761038	1.75614	0	0	0	0.0877559	0	0.0877431	0.348479	9.57182	down	9.57182	down	9.57182	down	10.7782	down	10.7782	down																						4 IPR002060; Squalene/phytoene synthase IPR006449; Farnesyl-diphosphate farnesyltransferase IPR008949; Terpenoid synthase IPR019845; Squalene/phytoene synthase, conserved site	K00801	SPBC646.05c 1e-76 COG1562 Phytoene/squalene synthetase I Lipid transport and metabolism ;	368 3 307 gb|EIE26900.1| 347 35 341 0.57 0.71 0.01 308 355 8e-96 No definition line found farnesyl-diphosphate farnesyltransferase [Coccomyxa subellipsoidea C-169]
Ahy068764	0.203911	0	0	0.586447	0.265591	0	0	0	0	0.0740766	4.11085	0	0	0.0357987							-9.19586	up									-6.84339	up									-2.80936	up				4 IPR002060; Squalene/phytoene synthase IPR006449; Farnesyl-diphosphate farnesyltransferase IPR008949; Terpenoid synthase IPR019845; Squalene/phytoene synthase, conserved site	K00801	SPBC646.05c 8e-66 COG1562 Phytoene/squalene synthetase I Lipid transport and metabolism ;	448 1 448 ref|XP_002681803.1| 448 1 448 0.94 0.97 0 448 882 0.0 No definition line found squalene synthase [egleria gruberi] gb|EFC49059.1| squalene synthase [egleria gruberi]
Ahy079379	0	0	0	0	0	0.638415	0	0	0.294283	0	0	0.0864694	1.15929	0.0822179	9.31835	down	9.31835	down	9.31835	down					10.179	down			10.179	down																3 IPR000092; Polyprenyl synthetase IPR008949; Terpenoid synthase IPR017446; Polyprenyl synthetase-related	K00810	alr0096 4e-66 COG0142 Geranylgeranyl pyrophosphate synthase H Coenzyme transport and metabolism ;	391 7 359 emb|CBN74415.1| 513 183 507 0.54 0.67 0.07 353 362 1e-97 No definition line found geranyl-diphosphate synthase [Ectocarpus siliculosus]
Ahy095542	0	0	0	0.20255	0.183462	0	0	0	0	0	2.24183	0	0	0																	-11.1305	up									-3.46833	up				3 IPR000092; Polyprenyl synthetase IPR008949; Terpenoid synthase IPR017446; Polyprenyl synthetase-related	K00787	YPL069c 6e-54 COG0142 Geranylgeranyl pyrophosphate synthase H Coenzyme transport and metabolism ;	325 5 204 ref|XP_002671045.1| 226 1 200 0.98 0.99 0 200 415 1e-114 No definition line found predicted protein [egleria gruberi] gb|EFC38301.1| predicted protein [egleria gruberi]
Ahy109519	0.307493	0.0951121	0.343781	0.911984	0.938682	1.02175	0.448877	0.220311	0	0.670235	0.326266	0.383231	1.38643	1.17414			3.42526	down							2.65376	down	10.4372	down																		4 IPR001906; Terpene synthase-like IPR005630; Terpene synthase, metal-binding domain IPR008930; Terpenoid cylases/protein prenyltransferase alpha-alpha toroid IPR008949; Terpenoid synthase	K07385		397 15 396 ref|XP_003596557.1| 561 11 393 0.61 0.76 0.01 386 478 1e-132 No definition line found (+)-delta-cadinene synthase isozyme C2 [Medicago truncatula] gb|ABN09069.1| Terpene synthase-like; Terpenoid synthase [Medicago truncatula] gb|AES66808.1| (+)-delta-cadinene synthase isozyme C2 [Medicago truncatula]
Ahy111396	69.2449	18.6414	28.7016	16.852	17.2401	58.9972	15.1163	74.0569	21.5504	35.7591	26.5761	31.5043	58.2953	27.1343			1.66214	down	1.03952	down							1.43567	down																		4 IPR001906; Terpene synthase-like IPR005630; Terpene synthase, metal-binding domain IPR008930; Terpenoid cylases/protein prenyltransferase alpha-alpha toroid IPR008949; Terpenoid synthase	K04120		791 64 790 gb|AGI65631.1| 799 77 798 0.55 0.71 0.03 739 829 0.0 No definition line found ent-copalyl diphosphate synthase [Malus x domestica]
Ahy112026	29.8462	7.7759	19.3541	12.4405	0.10106	17.9282	2.88312	17.7596	7.83349	12.5995	4.72008	0.0859564	16.463	0.463138			1.20515	down			-2.10934	up	4.83435	down			1.0715	down			-3.3493	up									1.39816	down				4 IPR001906; Terpene synthase-like IPR005630; Terpene synthase, metal-binding domain IPR008930; Terpenoid cylases/protein prenyltransferase alpha-alpha toroid IPR008949; Terpenoid synthase	K07385		589 4 581 ref|XP_003596036.1| 589 7 588 0.56 0.75 0.01 585 662 0.0 No definition line found (R)-limonene synthase [Medicago truncatula] gb|AES66287.1| (R)-limonene synthase [Medicago truncatula]
Ahy112959	32.9582	64.8658	27.1441	28.684	21.7753	40.7394	44.1321	23.9634	82.1804	32.2699	38.6248	36.3002	52.9301	39.4534									1.01913	down	1.14326	down																				2 IPR008949; Terpenoid synthase IPR017446; Polyprenyl synthetase-related	K00787	alr0213 2e-17 COG0142 Geranylgeranyl pyrophosphate synthase H Coenzyme transport and metabolism ;
Ahy114083	0.388607	0.384647	0.720896	0.922048	0.860464	1.2979	1.07269	1.00977	0.45583	0.42352	0.467311	1.60724	1.20934	1.96485	1.73979	down	1.75457	down													2.07197	down														4 IPR001906; Terpene synthase-like IPR005630; Terpene synthase, metal-binding domain IPR008930; Terpenoid cylases/protein prenyltransferase alpha-alpha toroid IPR008949; Terpenoid synthase	K07385		588 1 588 gb|ABY65110.1| 593 1 584 0.7 0.84 0.02 592 870 0.0 No definition line found beta-ocimene synthase [Phaseolus lutus]
Ahy115068	40.3351	26.2152	71.4763	129.875	196.345	57.2378	193.27	37.5481	18.5667	64.5082	64.6607	303.209	96.513	236.702			1.12657	down							1.36198	down	2.37801	down			1.87211	down									1.00617	down				2 IPR000092; Polyprenyl synthetase IPR008949; Terpenoid synthase	K00787	YJL167w 3e-39 COG0142 Geranylgeranyl pyrophosphate synthase H Coenzyme transport and metabolism ;	157 1 157 ref|XP_003534984.1| 342 1 157 0.92 0.98 0 157 315 2e-84 No definition line found PREDICTED: farnesyl pyrophosphate synthase 1-like [Glycine max]
Ahy121482	1.59354	0.238984	2.87935	1.97903	0.80192	0.740567	1.02534	2.76784	0.30344	3.26289	2.10073	1.71187	1.12705	1.01732					-1.95904	up									-1.53359	up																3 IPR002060; Squalene/phytoene synthase IPR008949; Terpenoid synthase IPR019845; Squalene/phytoene synthase, conserved site	K02291	slr1255 4e-92 COG1562 Phytoene/squalene synthetase I Lipid transport and metabolism ;	315 8 310 ref|NP_001239926.1| 396 92 394 0.89 0.96 0 303 581 1e-163 No definition line found uncharacterized protein LOC100776503 [Glycine max] gb|ACU18539.1| unknown [Glycine max]
Ahy129094	134.308	48.0358	86.5724	73.1892	65.2857	149.759	61.7255	123.556	39.0022	113.534	113.952	59.131	94.8775	54.8673			1.64046	down									1.28251	down			-1.0544	up														4 IPR002060; Squalene/phytoene synthase IPR006449; Farnesyl-diphosphate farnesyltransferase IPR008949; Terpenoid synthase IPR019845; Squalene/phytoene synthase, conserved site	K00801	SPBC646.05c 3e-47 COG1562 Phytoene/squalene synthetase I Lipid transport and metabolism ;	237 1 236 ref|XP_003537842.1| 413 1 236 0.94 0.95 0 236 473 1e-131 No definition line found PREDICTED: squalene synthase-like [Glycine max]
Ahy129095	50.8644	27.9611	40.2469	63.4677	75.2232	75.8999	120.717	46.6473	17.9637	56.9777	52.3303	108.989	92.4868	142.56			1.44067	down									2.36417	down			1.44585	down														4 IPR002060; Squalene/phytoene synthase IPR006449; Farnesyl-diphosphate farnesyltransferase IPR008949; Terpenoid synthase IPR019845; Squalene/phytoene synthase, conserved site	K00801	SPBC646.05c 2e-46 COG1562 Phytoene/squalene synthetase I Lipid transport and metabolism ;	237 1 236 ref|XP_003537842.1| 413 1 236 0.91 0.97 0 236 471 1e-131 No definition line found PREDICTED: squalene synthase-like [Glycine max]
Ahy130195	8.19382	1.42928	2.56302	0.37666	3.91027	2.2523	0.171131	10.7482	3.4776	2.16661	0.71263	23.1548	18.2122	5.20694	-1.86314	up							-4.5141	up			2.38874	down	3.07139	down	2.86921	down	-2.1528	up			-1.28281	up					-2.56597	up		4 IPR001906; Terpene synthase-like IPR005630; Terpene synthase, metal-binding domain IPR008930; Terpenoid cylases/protein prenyltransferase alpha-alpha toroid IPR008949; Terpenoid synthase	K07385		567 21 567 gb|ABB01625.1| 553 7 553 0.61 0.79 0 549 721 0.0 No definition line found terpene synthase [Medicago truncatula]
Ahy132950	0	0.932333	0	0	0	5.26463	0.133336	0	2.72272	0	0	0	8.89374	0.892978	12.3621	down	2.49741	down	12.3621	down					13.1186	down	1.70774	down	13.1186	down	9.80248	down	9.80248	down			-1.54613	up								2 IPR000092; Polyprenyl synthetase IPR008949; Terpenoid synthase	K00787	YJL167w 2e-96 COG0142 Geranylgeranyl pyrophosphate synthase H Coenzyme transport and metabolism ;	485 135 485 emb|CBN75787.1| 499 149 499 0.53 0.72 0 351 398 1e-108 No definition line found Farnesyl pyrophosphate synthase [Ectocarpus siliculosus]
Ahy144423	6.50837	3.22705	2.08331	1.39334	0.214308	3.88786	1.08693	8.07571	4.41142	2.86911	1.21562	0.405066	4.65487	0.84733									2.3425	down																						5 IPR001906; Terpene synthase-like IPR005630; Terpene synthase, metal-binding domain IPR008930; Terpenoid cylases/protein prenyltransferase alpha-alpha toroid IPR008949; Terpenoid synthase IPR011598; Helix-loop-helix D-binding	K07385		625 1 293 ref|XP_003618357.1| 557 39 331 0.66 0.8 0 294 410 1e-112 No definition line found (+)-delta-cadinene synthase isozyme A [Medicago truncatula] gb|AES74575.1| (+)-delta-cadinene synthase isozyme A [Medicago truncatula]
Ahy156326	37.6983	8.93262	12.0243	11.3022	7.85364	16.276	9.97927	40.6941	11.7377	23.3433	10.8647	10.3245	18.48	10.4489	-1.21175	up									-1.13885	up																				4 IPR001906; Terpene synthase-like IPR005630; Terpene synthase, metal-binding domain IPR008930; Terpenoid cylases/protein prenyltransferase alpha-alpha toroid IPR008949; Terpenoid synthase	K04120		762 18 762 ref|XP_003553463.1| 816 75 816 0.73 0.86 0 746 1144 0.0 No definition line found PREDICTED: ent-copalyl diphosphate synthase, chloroplastic-like [Glycine max]
Ahy173537	0	0	0	0.178882	0	0	0	0	0	0	1.67189	0	0	0																	-10.7073	up														3 IPR000092; Polyprenyl synthetase IPR008949; Terpenoid synthase IPR017446; Polyprenyl synthetase-related	K00810	slr0611 2e-32 COG0142 Geranylgeranyl pyrophosphate synthase H Coenzyme transport and metabolism ;	184 1 184 ref|XP_002670608.1| 437 103 286 1 1 0 184 377 1e-103 No definition line found predicted protein [egleria gruberi] gb|EFC37864.1| predicted protein [egleria gruberi]
Ahy182080	0	0	0	0	0	0.629648	0	0	0	0	0	0	0.94373	0.144158															9.88223	down																3 IPR000092; Polyprenyl synthetase IPR008949; Terpenoid synthase IPR017446; Polyprenyl synthetase-related	K00805	slr0611 4e-26 COG0142 Geranylgeranyl pyrophosphate synthase H Coenzyme transport and metabolism ;	223 62 222 emb|CBJ29940.1| 479 147 305 0.65 0.77 0.01 161 208 1e-51 No definition line found solanesyl diphosphate synthase-like protein [Ectocarpus siliculosus]
Ahy182575	0	0	0	0	0	0	1.81063	0	0	0	0	0	0	0							10.8223	down	10.8223	down																						2 IPR002060; Squalene/phytoene synthase IPR008949; Terpenoid synthase	K00801	SPBC646.05c 2e-25 COG1562 Phytoene/squalene synthetase I Lipid transport and metabolism ;	170 6 169 ref|XP_001749789.1| 475 61 229 0.45 0.65 0.06 172 150 8e-35 No definition line found hypothetical protein [Monosiga brevicollis MX1] gb|EDQ85378.1| predicted protein [Monosiga brevicollis MX1]
Ahy247878	0	0.224759	0.270796	0.244898	0.354911	0	0	0.156185	0.513681	0.247473	0.674623	0	0	0																	-9.39794	up														2 IPR000092; Polyprenyl synthetase IPR008949; Terpenoid synthase	K00787	YJL167w 7e-84 COG0142 Geranylgeranyl pyrophosphate synthase H Coenzyme transport and metabolism ;	336 2 320 ref|XP_003283879.1| 384 40 354 0.53 0.75 0.01 319 377 1e-102 No definition line found farnesyl diphosphate synthase [Dictyostelium purpureum] gb|EGC39544.1| farnesyl diphosphate synthase [Dictyostelium purpureum]
Ahy266552	0.36074	0	0	0.233435	0.352394	0	0	0	0	0	3.82765	0	0	0																	-11.9022	up									-4.03537	up				2 IPR000092; Polyprenyl synthetase IPR008949; Terpenoid synthase	K00787	YJL167w 1e-82 COG0142 Geranylgeranyl pyrophosphate synthase H Coenzyme transport and metabolism ;	423 78 423 dbj|BAJ95824.1| 350 1 346 0.96 0.99 0 346 696 0.0 No definition line found predicted protein [Hordeum vulgare subsp. vulgare]

## Sheet: Callose
GeneID	R6	R12	R24	R48	R72	RC1	RC2	S6	S12	S24	S48	S72	SC1	SC2	S6-VS-R6.LOG2(Ratio)	S6-VS-R6.	S12-VS-R12.LOG2(Ratio)	S12-VS-R12.	S24-VS-R24.LOG2(Ratio)	S24-VS-R24.	S48-VS-R48.LOG2(Ratio)	S48-VS-R48.	S72-VS-R72.LOG2(Ratio)	S72-VS-R72.	GO	IPR	KEGG	COG	Nr	Nt	KEGG	KEGG_anno
Ahy115692	5.0558	2.559	2.96897	3.46988	2.28982	4.41723	3.31815	5.05814	4.39001	6.81237	5.60832	3.9716	4.92485	3.96999					-1.1982	up							K11000			993 1 137 ref|XM_003532836.1| 5858 502 638 0.84 -- 0 137 119 6e-23 No definition line found PREDICTED: Glycine max callose synthase 5-like (LOC100779472), mR	331 1 83 dpop:782672 1906 171 276 0.61 0.69 0.21 106 122 2e-26 No definition line found fgenesh4_pg.C_scaffold_70000020; . ; K11000 callose synthase [EC:2.4.1.-]	spo:SPAPB1E7.05 5e-32 K11000 CALS callose synthase 2.4.1.- Metabolism; Glycan Biosynthesis and Metabolism; Glycosyltransferases [BR:ko01003]
Ahy122983	36.604	10.2133	10.8527	12.4123	33.8714	36.9731	54.9056	36.7136	6.74676	25.2458	7.37372	33.4633	39.1452	58.6009					-1.21799	up							K00706		830 1 829 ref|XP_003528123.1| 1901 1 826 0.82 0.9 0 830 1446 0.0 No definition line found PREDICTED: callose synthase 10-like [Glycine max]	2488 1 2487 ref|XM_003528075.1| 6097 1 2478 0.83 -- 0 2488 1739 0.0 No definition line found PREDICTED: Glycine max callose synthase 10-like (LOC100809371), mR	830 1 829 dpop:252493 1890 1 816 0.76 0.85 0.02 835 1296 0.0 No definition line found gw1.XV.1929.1; . ; K00706 1,3-beta-glucan synthase [EC:2.4.1.34]	spo:SPAPB1E7.05 5e-32 K00706 E2.4.1.34 1,3-beta-glucan synthase 2.4.1.34 Metabolism; Carbohydrate Metabolism; Starch and sucrose metabolism [PATH:ko00500]
Ahy160244	12.0372	1.95567	3.20208	6.09767	8.31426	9.5721	9.81059	14.2869	1.75729	7.55316	5.87003	8.8228	8.83601	10.054					-1.23807	up										749 30 749 ref|XM_003530683.1| 6083 3593 4312 0.86 -- 0 721 644 0.0 No definition line found PREDICTED: Glycine max callose synthase 7-like (LOC100784105), mR
Ahy127924	75.6541	14.3089	18.6764	28.237	29.9695	65.8538	47.578	80.4665	12.9195	45.6893	26.4168	24.5564	64.584	47.7132					-1.29064	up										284 1 86 ref|XM_003551811.1| 6235 3515 3600 0.91 -- 0 86 115 2e-22 No definition line found PREDICTED: Glycine max callose synthase 3-like (LOC100777209), mR
Ahy118555	81.383	9.62497	25.4229	37.5933	32.4431	70.3587	46.6952	77.6883	5.07638	62.4448	41.7473	37.1242	72.0552	43.1781					-1.29645	up										304 1 304 ref|XM_004491629.1| 6385 4668 4977 0.86 -- 0.01 310 283 5e-73 No definition line found PREDICTED: Cicer arietinum callose synthase 3-like (LOC101513869), mR
Ahy010424	17.0545	4.44229	3.0584	3.1808	5.51156	13.5036	11.844	18.8157	4.02887	8.38497	3.40146	6.10844	10.2029	11.8864					-1.45503	up										354 275 351 ref|XM_003620959.1| 6008 2170 2246 0.9 -- 0 77 6 7e-17 No definition line found Medicago truncatula Callose synthase (MTR_7g005950) mR, complete cds
Ahy134436	2.94156	3.52574	2.19247	5.75009	17.6002	6.2969	25.3741	3.47747	2.31053	6.1111	1.75565	16.3956	8.972	20.8182					-1.47888	up	1.71158	down								496 1 495 ref|XM_004497323.1| 6152 3572 4066 0.89 -- 0 495 569 1e-159 No definition line found PREDICTED: Cicer arietinum callose synthase 3-like (LOC101491033), mR
Ahy123199	62.192	14.1853	13.3612	20.5492	25.4615	56.9236	44.7481	64.2976	11.5065	39.0135	18.6415	28.7838	56.7039	46.9175					-1.54592	up					4 GO:0000148; 1,3-beta-D-glucan synthase complex; Cellular Component GO:0003843; 1,3-beta-D-glucan synthase activity; Molecular Function GO:0006075; (1-&gt;3)-beta-D-glucan biosynthetic process; Biological Process GO:0016020; membrane; Cellular Component	1 IPR003440; Glycosyl transferase, family 48	K11000		185 1 185 ref|XP_004295133.1| 1956 978 1173 0.66 0.77 0.05 196 259 3e-67 No definition line found PREDICTED: callose synthase 3-like [Fragaria vesca subsp. vesca]	555 98 440 ref|XM_003551811.1| 6235 3068 3410 0.83 -- 0 343 228 5e-56 No definition line found PREDICTED: Glycine max callose synthase 3-like (LOC100777209), mR	185 1 185 dpop:814785 1940 964 1157 0.63 0.76 0.04 194 251 5e-66 No definition line found estExt_fgenesh4_pg.C_LG_I0109; . ; K11000 callose synthase [EC:2.4.1.-]	spo:SPAPB1E7.05 5e-32 K11000 CALS callose synthase 2.4.1.- Metabolism; Glycan Biosynthesis and Metabolism; Glycosyltransferases [BR:ko01003]
Ahy134452	2.94611	0.934641	0.975937	4.64385	13.4304	6.10149	18.9272	2.25154	0.664564	4.28104	2.00383	12.3857	7.85388	19.0178					-2.1331	up										604 1 600 ref|XM_004497323.1| 6152 2057 2656 0.89 -- 0 600 698 0.0 No definition line found PREDICTED: Cicer arietinum callose synthase 3-like (LOC101491033), mR
Ahy094576	18.5951	1.22938	2.75078	5.12851	9.08243	11.5377	12.4329	23.2694	1.78395	12.376	3.84065	12.1085	13.2521	14.9522					-2.16963	up							K11000		215 1 215 ref|XP_003551922.1| 1884 689 903 0.86 0.91 0 215 387 1e-105 No definition line found PREDICTED: callose synthase 7-like [Glycine max]	645 4 570 ref|XM_003551874.1| 6282 2393 2959 0.88 -- 0 567 601 1e-168 No definition line found PREDICTED: Glycine max callose synthase 7-like (LOC100815000), mR	215 1 215 dpop:814785 1940 680 903 0.57 0.72 0.05 226 261 5e-69 No definition line found estExt_fgenesh4_pg.C_LG_I0109; . ; K11000 callose synthase [EC:2.4.1.-]	spo:SPAPB1E7.05 5e-32 K11000 CALS callose synthase 2.4.1.- Metabolism; Glycan Biosynthesis and Metabolism; Glycosyltransferases [BR:ko01003]
Ahy160245	8.27899	1.80764	1.2906	3.15137	6.3431	6.80481	5.51502	11.3517	0.40803	6.1921	1.5502	6.47416	7.23321	7.35282					-2.26238	up										280 104 211 ref|XM_003530683.1| 6083 3415 3522 0.88 -- 0 108 119 1e-23 No definition line found PREDICTED: Glycine max callose synthase 7-like (LOC100784105), mR
Ahy129008	48.1873	0.496835	1.59627	5.197	12.7488	30.792	23.0216	42.1206	0	19.0372	4.68686	11.1216	30.0341	25.8024					-3.57605	up										226 93 225 ref|XM_003592768.1| 2064 1145 1277 0.87 -- 0 133 137 5e-29 No definition line found Medicago truncatula Callose synthase (MTR_1g116350) mR, complete cds
Ahy134451	3.70583	0	1.73309	6.34776	11.7121	4.68038	19.9033	3.24865	0	2.61332	0.925198	18.1122	5.08785	16.3032							2.77841	down								208 1 206 ref|XM_004497323.1| 6152 3389 3588 0.87 -- 0.02 206 212 9e-52 No definition line found PREDICTED: Cicer arietinum callose synthase 3-like (LOC101491033), mR
Ahy134435	3.53953	2.33564	1.9542	6.78646	14.9063	4.42304	19.2066	2.43455	0.790822	4.71475	2.08646	15.0749	7.84396	19.9677							1.7016	down								580 5 579 ref|XM_004497323.1| 6152 2826 3400 0.88 -- 0 575 593 1e-166 No definition line found PREDICTED: Cicer arietinum callose synthase 3-like (LOC101491033), mR

## Sheet: pectinesterase
GeneID	R6	R12	R24	R48	R72	RC1	RC2	S6	S12	S24	S48	S72	SC1	SC2	S6-VS-R6.LOG2(Ratio)	S6-VS-R6.	S12-VS-R12.LOG2(Ratio)	S12-VS-R12.	S24-VS-R24.LOG2(Ratio)	S24-VS-R24.	S48-VS-R48.LOG2(Ratio)	S48-VS-R48.	S72-VS-R72.LOG2(Ratio)	S72-VS-R72.	GO	IPR	KEGG	COG	Nr	Nt	KEGG	KEGG_anno
Ahy126768	11.8167	7.02234	5.08568	11.239	16.815	15.6964	22.9176	4.15985	5.84678	4.05615	8.19421	5.97851	29.3172	19.3079	1.50622	down							1.49189	down	2 GO:0004857; enzyme inhibitor activity; Molecular Function GO:0030599; pectinesterase activity; Molecular Function	1 IPR006501; Pectinesterase inhibitor			163 3 163 ref|XP_003549966.1| 197 31 192 0.7 0.84 0 162 241 3e-62 No definition line found PREDICTED: pectinesterase inhibitor 2-like [Glycine max]	492 330 467 ref|XM_004508931.1| 1047 441 578 0.84 -- 0 138 107 1e-19 No definition line found PREDICTED: Cicer arietinum cell wall / vacuolar inhibitor of fructosidase 2-like (LOC101506900), mR
Ahy119375	8.66802	19.8852	25.9772	27.8506	12.0397	8.76995	8.67535	18.3208	16.2271	24.0105	26.0588	7.4521	11.5907	7.98924	-1.07971	up									3 GO:0005618; cell wall; Cellular Component GO:0030599; pectinesterase activity; Molecular Function GO:0042545; cell wall modification; Biological Process	4 IPR000070; Pectinesterase, catalytic IPR011050; Pectin lyase fold/virulence factor IPR012334; Pectin lyase fold IPR018040; Pectinesterase, active site	K01051	CAC3373 1e-42 COG4677 Pectin methylesterase G Carbohydrate transport and metabolism ;	337 1 337 ref|XP_003529058.1| 375 39 375 0.87 0.94 0 337 630 1e-178 No definition line found PREDICTED: probable pectinesterase 53-like [Glycine max]	1014 31 1007 ref|XM_003529010.1| 1128 145 1121 0.84 -- 0 977 755 0.0 No definition line found PREDICTED: Glycine max probable pectinesterase 53-like (LOC100817924), mR	337 1 337 dvvi:GSVIVP00016652001 379 43 379 0.83 0.92 0 337 603 1e-171 No definition line found GSVIVT00016652001; assembled CDS ; K01051 pectinesterase [EC:3.1.1.11]	spo:SPAPB1E7.05 5e-32 K01051 E3.1.1.11 pectinesterase 3.1.1.11 Metabolism; Carbohydrate Metabolism; Pentose and glucuronate interconversions [PATH:ko00040] Metabolism; Carbohydrate Metabolism; Starch and sucrose metabolism [PATH:ko00500]
Ahy127584	1.23308	2.0024	1.30201	9.22599	32.3722	1.10312	18.8186	1.59025	0.193711	0.755918	1.47191	28.3454	1.96226	13.3947			3.36975	down			2.64802	down			2 GO:0004857; enzyme inhibitor activity; Molecular Function GO:0030599; pectinesterase activity; Molecular Function	1 IPR006501; Pectinesterase inhibitor	K01051		197 1 195 ref|XP_003534414.1| 210 16 209 0.56 0.76 0.01 196 219 2e-55 No definition line found PREDICTED: 21 kDa protein-like [Glycine max]	594 416 462 ref|XM_003534366.1| 908 458 504 0.91 -- 0 47 9 7e-06 No definition line found PREDICTED: Glycine max 21 kDa protein-like (LOC100776299), mR	197 37 196 dpop:836280 579 63 222 0.31 0.56 0.07 166 6 8e-15 No definition line found estExt_fgenesh4_pm.C_290002; . ; K01051 pectinesterase [EC:3.1.1.11]	spo:SPAPB1E7.05 5e-32 K01051 E3.1.1.11 pectinesterase 3.1.1.11 Metabolism; Carbohydrate Metabolism; Pentose and glucuronate interconversions [PATH:ko00040] Metabolism; Carbohydrate Metabolism; Starch and sucrose metabolism [PATH:ko00500]
Ahy113709	1.46596	3.70999	0.993312	2.08409	1.30186	0.340639	1.91009	0.458325	0.753698	0.871451	0.777732	0.885839	1.9087	0.701904			2.29936	down							3 GO:0005618; cell wall; Cellular Component GO:0030599; pectinesterase activity; Molecular Function GO:0042545; cell wall modification; Biological Process	4 IPR000070; Pectinesterase, catalytic IPR011050; Pectin lyase fold/virulence factor IPR012334; Pectin lyase fold IPR018040; Pectinesterase, active site	K01051	CAC3373 5e-26 COG4677 Pectin methylesterase G Carbohydrate transport and metabolism ;		687 124 230 ref|XM_004287632.1| 1614 1023 1129 0.93 -- 0 107 157 2e-34 No definition line found PREDICTED: Fragaria vesca subsp. vesca probable pectinesterase/pectinesterase inhibitor 54-like (LOC101309577), mR	228 1 228 ath:AT2G45220 511 286 511 0.57 0.71 0.01 229 276 3e-73 No definition line found pectinesterase family protein ; K01051 pectinesterase [EC:3.1.1.11]	spo:SPAPB1E7.05 5e-32 K01051 E3.1.1.11 pectinesterase 3.1.1.11 Metabolism; Carbohydrate Metabolism; Pentose and glucuronate interconversions [PATH:ko00040] Metabolism; Carbohydrate Metabolism; Starch and sucrose metabolism [PATH:ko00500]
Ahy056120	0.826546	3.61862	1.13734	1.16572	0.869533	0.260021	0.540013	0.80175	1.19859	0.762217	0.809548	1.19742	1.07924	1.0046			1.5941	down							3 GO:0005618; cell wall; Cellular Component GO:0030599; pectinesterase activity; Molecular Function GO:0042545; cell wall modification; Biological Process	4 IPR000070; Pectinesterase, catalytic IPR011050; Pectin lyase fold/virulence factor IPR012334; Pectin lyase fold IPR018040; Pectinesterase, active site	K01051	CAC3373 1e-27 COG4677 Pectin methylesterase G Carbohydrate transport and metabolism ;	239 8 239 ref|XP_003595386.1| 527 296 527 0.85 0.93 0 232 436 1e-120 No definition line found Pectinesterase [Medicago truncatula] gb|AES65637.1| Pectinesterase [Medicago truncatula]	720 22 692 gb|KC256982.1| 1441 746 1416 0.81 -- 0 671 339 2e-89 No definition line found Caraga korshinskii pectinesterase/pectinesterase inhibitor PPE8B-like protein (PPE8B) mR, partial cds	239 8 239 dpop:589361 520 289 520 0.75 0.91 0 232 399 1e-110 No definition line found eugene3.00280097; . ; K01051 pectinesterase [EC:3.1.1.11]	spo:SPAPB1E7.05 5e-32 K01051 E3.1.1.11 pectinesterase 3.1.1.11 Metabolism; Carbohydrate Metabolism; Pentose and glucuronate interconversions [PATH:ko00040] Metabolism; Carbohydrate Metabolism; Starch and sucrose metabolism [PATH:ko00500]
Ahy136401	4.80697	9.85481	2.5552	9.52466	90.0929	4.6861	31.3623	2.91545	3.93383	1.06604	1.09719	70.1579	8.47975	38.3294			1.32489	down	1.26118	down	3.11785	down			4 GO:0004857; enzyme inhibitor activity; Molecular Function GO:0005618; cell wall; Cellular Component GO:0030599; pectinesterase activity; Molecular Function GO:0042545; cell wall modification; Biological Process	5 IPR000070; Pectinesterase, catalytic IPR006501; Pectinesterase inhibitor IPR011050; Pectin lyase fold/virulence factor IPR012334; Pectin lyase fold IPR018040; Pectinesterase, active site	K01051	CAC3373 1e-38 COG4677 Pectin methylesterase G Carbohydrate transport and metabolism ;	545 1 545 ref|XP_003553712.1| 612 65 611 0.73 0.83 0.02 552 785 0.0 No definition line found PREDICTED: LOW QUALITY PROTEIN: probable pectinesterase/pectinesterase inhibitor 41-like [Glycine max]	1638 91 160 ref|XM_003553664.1| 1839 277 346 0.87 -- 0 70 9 3e-07 No definition line found PREDICTED: Glycine max probable pectinesterase/pectinesterase inhibitor 41-like (LOC100801141), mR	545 38 540 dpop:228562 555 19 550 0.46 0.62 0.06 534 480 1e-134 No definition line found gw1.X.3259.1; . ; K01051 pectinesterase [EC:3.1.1.11]	spo:SPAPB1E7.05 5e-32 K01051 E3.1.1.11 pectinesterase 3.1.1.11 Metabolism; Carbohydrate Metabolism; Pentose and glucuronate interconversions [PATH:ko00040] Metabolism; Carbohydrate Metabolism; Starch and sucrose metabolism [PATH:ko00500]
Ahy128363	3.32931	10.4697	7.72014	9.42547	10.4344	6.666	10.8984	3.81659	4.18417	9.07102	9.4202	15.9827	10.8905	18.5577			1.32321	down							2 GO:0004857; enzyme inhibitor activity; Molecular Function GO:0030599; pectinesterase activity; Molecular Function	1 IPR006501; Pectinesterase inhibitor			110 1 109 ref|NP_001235997.1| 187 11 116 0.63 0.77 0.02 109 136 2e-30 No definition line found uncharacterized protein LOC100306248 precursor [Glycine max] gb|ACU14342.1| unknown [Glycine max]
Ahy099532	21.5735	18.7712	16.9076	15.8897	15.763	18.7395	15.3624	17.3922	16.5323	7.9328	13.4925	15.6418	23.3525	15.6117					1.09177	down					2 GO:0004857; enzyme inhibitor activity; Molecular Function GO:0030599; pectinesterase activity; Molecular Function	1 IPR006501; Pectinesterase inhibitor			173 6 171 gb|AFK35519.1| 174 8 171 0.56 0.72 0.01 166 189 3e-46 No definition line found unknown [Lotus japonicus]
Ahy055713	13.0116	27.6537	5.69458	19.9739	52.0792	11.2316	28.7708	10.9239	14.96	4.34731	3.19116	31.109	16.1886	26.9783							2.64596	down			4 GO:0004857; enzyme inhibitor activity; Molecular Function GO:0005618; cell wall; Cellular Component GO:0030599; pectinesterase activity; Molecular Function GO:0042545; cell wall modification; Biological Process	5 IPR000070; Pectinesterase, catalytic IPR006501; Pectinesterase inhibitor IPR011050; Pectin lyase fold/virulence factor IPR012334; Pectin lyase fold IPR018040; Pectinesterase, active site	K01051	CAC3373 8e-21 COG4677 Pectin methylesterase G Carbohydrate transport and metabolism ;	482 1 482 ref|XP_003520743.1| 615 54 526 0.74 0.85 0.01 482 728 0.0 No definition line found PREDICTED: LOW QUALITY PROTEIN: probable pectinesterase/pectinesterase inhibitor 7-like [Glycine max]	1446 196 469 ref|XM_003521526.1| 1915 254 527 0.78 -- 0 275 9 7e-08 No definition line found PREDICTED: Glycine max probable pectinesterase/pectinesterase inhibitor 41-like (LOC100792847), mR	482 44 482 dpop:228562 555 19 466 0.48 0.64 0.05 456 414 1e-114 No definition line found gw1.X.3259.1; . ; K01051 pectinesterase [EC:3.1.1.11]	spo:SPAPB1E7.05 5e-32 K01051 E3.1.1.11 pectinesterase 3.1.1.11 Metabolism; Carbohydrate Metabolism; Pentose and glucuronate interconversions [PATH:ko00040] Metabolism; Carbohydrate Metabolism; Starch and sucrose metabolism [PATH:ko00500]
Ahy131942	8.26664	19.4402	4.24833	25.3117	70.3001	7.20727	39.7646	5.29001	10.923	5.18344	4.35564	45.1316	11.4732	30.2386							2.53885	down			4 GO:0004857; enzyme inhibitor activity; Molecular Function GO:0005618; cell wall; Cellular Component GO:0030599; pectinesterase activity; Molecular Function GO:0042545; cell wall modification; Biological Process	5 IPR000070; Pectinesterase, catalytic IPR006501; Pectinesterase inhibitor IPR011050; Pectin lyase fold/virulence factor IPR012334; Pectin lyase fold IPR018040; Pectinesterase, active site	K01051	CAC3373 3e-37 COG4677 Pectin methylesterase G Carbohydrate transport and metabolism ;	538 14 538 ref|XP_003533518.1| 534 16 534 0.72 0.85 0.01 526 784 0.0 No definition line found PREDICTED: probable pectinesterase/pectinesterase inhibitor 33-like [Glycine max]	1617 291 371 ref|XM_003533470.1| 1620 288 368 0.86 -- 0 81 8 5e-09 No definition line found PREDICTED: Glycine max probable pectinesterase/pectinesterase inhibitor 33-like (LOC100816908), mR	538 9 538 dpop:575664 517 3 517 0.53 0.68 0.03 531 561 1e-158 No definition line found eugene3.00151059; . ; K01051 pectinesterase [EC:3.1.1.11]	spo:SPAPB1E7.05 5e-32 K01051 E3.1.1.11 pectinesterase 3.1.1.11 Metabolism; Carbohydrate Metabolism; Pentose and glucuronate interconversions [PATH:ko00040] Metabolism; Carbohydrate Metabolism; Starch and sucrose metabolism [PATH:ko00500]
Ahy116019	2.02064	3.10352	0.623201	4.65911	43.834	1.85221	12.9455	0.798754	1.6638	0.531559	0.887176	34.3499	1.55233	16.2204							2.39276	down			2 GO:0004857; enzyme inhibitor activity; Molecular Function GO:0030599; pectinesterase activity; Molecular Function	1 IPR006501; Pectinesterase inhibitor	K01051				218 44 216 dpop:836280 579 49 221 0.25 0.46 0.09 182 8 1e-10 No definition line found estExt_fgenesh4_pm.C_290002; . ; K01051 pectinesterase [EC:3.1.1.11]	spo:SPAPB1E7.05 5e-32 K01051 E3.1.1.11 pectinesterase 3.1.1.11 Metabolism; Carbohydrate Metabolism; Pentose and glucuronate interconversions [PATH:ko00040] Metabolism; Carbohydrate Metabolism; Starch and sucrose metabolism [PATH:ko00500]
Ahy133043	24.8376	33.1075	16.1464	43.422	69.0622	22.8127	70.1337	21.8659	26.0413	11.8146	9.14382	51.8697	33.1634	61.3746							2.24756	down			4 GO:0004857; enzyme inhibitor activity; Molecular Function GO:0005618; cell wall; Cellular Component GO:0030599; pectinesterase activity; Molecular Function GO:0042545; cell wall modification; Biological Process	5 IPR000070; Pectinesterase, catalytic IPR006501; Pectinesterase inhibitor IPR011050; Pectin lyase fold/virulence factor IPR012334; Pectin lyase fold IPR018040; Pectinesterase, active site	K01051	CAC3373 3e-35 COG4677 Pectin methylesterase G Carbohydrate transport and metabolism ;	555 11 554 ref|XP_003591482.1| 556 29 555 0.75 0.86 0.03 544 830 0.0 No definition line found Pectinesterase [Medicago truncatula] ref|XP_003591507.1| Pectinesterase [Medicago truncatula] gb|AES61733.1| Pectinesterase [Medicago truncatula] gb|AES61758.1| Pectinesterase [Medicago truncatula]	1668 703 1661 ref|XM_004513354.1| 1802 734 1692 0.81 -- 0 959 466 1e-127 No definition line found PREDICTED: Cicer arietinum probable pectinesterase/pectinesterase inhibitor 7-like (LOC101496289), mR	555 14 554 dpop:420048 543 6 542 0.48 0.65 0.07 561 508 1e-142 No definition line found gw1.VIII.1476.1; . ; K01051 pectinesterase [EC:3.1.1.11]	spo:SPAPB1E7.05 5e-32 K01051 E3.1.1.11 pectinesterase 3.1.1.11 Metabolism; Carbohydrate Metabolism; Pentose and glucuronate interconversions [PATH:ko00040] Metabolism; Carbohydrate Metabolism; Starch and sucrose metabolism [PATH:ko00500]
Ahy149513	0.538898	1.08787	0.112748	1.13181	14.463	1.39194	3.58336	0.195086	0.499041	0.340023	0.270853	19.7327	0.962891	4.00346							2.06306	down			4 GO:0004857; enzyme inhibitor activity; Molecular Function GO:0005618; cell wall; Cellular Component GO:0030599; pectinesterase activity; Molecular Function GO:0042545; cell wall modification; Biological Process	5 IPR000070; Pectinesterase, catalytic IPR006501; Pectinesterase inhibitor IPR011050; Pectin lyase fold/virulence factor IPR012334; Pectin lyase fold IPR018040; Pectinesterase, active site	K01051	CAC3373 6e-37 COG4677 Pectin methylesterase G Carbohydrate transport and metabolism ;	537 10 537 ref|XP_003553657.1| 610 81 610 0.69 0.82 0.03 539 781 0.0 No definition line found PREDICTED: probable pectinesterase/pectinesterase inhibitor 7-like [Glycine max]	1614 661 1019 ref|XM_003553609.1| 1833 880 1238 0.83 -- 0 359 252 9e-63 No definition line found PREDICTED: Glycine max probable pectinesterase/pectinesterase inhibitor 7-like (LOC100813051), mR	537 12 537 dpop:420048 543 2 543 0.46 0.61 0.06 553 475 1e-133 No definition line found gw1.VIII.1476.1; . ; K01051 pectinesterase [EC:3.1.1.11]	spo:SPAPB1E7.05 5e-32 K01051 E3.1.1.11 pectinesterase 3.1.1.11 Metabolism; Carbohydrate Metabolism; Pentose and glucuronate interconversions [PATH:ko00040] Metabolism; Carbohydrate Metabolism; Starch and sucrose metabolism [PATH:ko00500]
Ahy129622	57.8583	199.496	31.4665	59.6572	25.8375	39.1332	59.1314	50	123.055	27.9942	16.8656	16.2004	44.9234	39.6482							1.82261	down			2 GO:0004857; enzyme inhibitor activity; Molecular Function GO:0030599; pectinesterase activity; Molecular Function	1 IPR006501; Pectinesterase inhibitor	K01051		120 2 120 gb|AFK47957.1| 256 5 123 0.72 0.85 0.01 120 174 8e-42 No definition line found unknown [Lotus japonicus]		120 37 114 ath:AT5G04970 624 88 171 0.33 0.61 0.07 84 2 5e-09 No definition line found pectinesterase, putative ; K01051 pectinesterase [EC:3.1.1.11]	spo:SPAPB1E7.05 5e-32 K01051 E3.1.1.11 pectinesterase 3.1.1.11 Metabolism; Carbohydrate Metabolism; Pentose and glucuronate interconversions [PATH:ko00040] Metabolism; Carbohydrate Metabolism; Starch and sucrose metabolism [PATH:ko00500]
Ahy118329	0.486353	1.6548	1.0875	3.08162	7.42345	1.05666	5.87345	0.836305	2.06291	0.927581	0.903082	7.74521	1.67691	4.3546							1.77076	down			2 GO:0004857; enzyme inhibitor activity; Molecular Function GO:0030599; pectinesterase activity; Molecular Function	1 IPR006501; Pectinesterase inhibitor	K01051		250 40 227 ref|XP_003546521.1| 216 32 192 0.62 0.72 0.14 188 223 4e-56 No definition line found PREDICTED: 21 kDa protein-like [Glycine max]	753 448 521 ref|XM_004488067.1| 1000 518 591 0.86 -- 0 74 9 1e-07 No definition line found PREDICTED: Cicer arietinum 21 kDa protein-like (LOC101501736), mR	250 13 218 dpop:836280 579 27 218 0.26 0.5 0.13 213 4 8e-15 No definition line found estExt_fgenesh4_pm.C_290002; . ; K01051 pectinesterase [EC:3.1.1.11]	spo:SPAPB1E7.05 5e-32 K01051 E3.1.1.11 pectinesterase 3.1.1.11 Metabolism; Carbohydrate Metabolism; Pentose and glucuronate interconversions [PATH:ko00040] Metabolism; Carbohydrate Metabolism; Starch and sucrose metabolism [PATH:ko00500]
Ahy147626	54.8436	53.5493	26.2836	44.9811	29.349	32.4026	31.0485	47.9833	39.014	33.9136	19.3444	20.1418	39.3985	30.3583							1.21741	down			4 GO:0004857; enzyme inhibitor activity; Molecular Function GO:0005618; cell wall; Cellular Component GO:0030599; pectinesterase activity; Molecular Function GO:0042545; cell wall modification; Biological Process	5 IPR000070; Pectinesterase, catalytic IPR006501; Pectinesterase inhibitor IPR011050; Pectin lyase fold/virulence factor IPR012334; Pectin lyase fold IPR018040; Pectinesterase, active site	K01051	CAC3373 1e-36 COG4677 Pectin methylesterase G Carbohydrate transport and metabolism ;	610 1 610 ref|XP_003602238.1| 599 1 599 0.75 0.85 0.03 615 950 0.0 No definition line found Pectinesterase [Medicago truncatula] gb|AES72489.1| Pectinesterase [Medicago truncatula]	1833 1 531 gb|DQ889598.1| 600 70 600 1 -- 0 531 1053 0.0 No definition line found Arachis hypogaea clone 1E89 pectinesterase mR, partial cds	610 67 608 dpop:552027 514 15 514 0.46 0.61 0.09 546 464 1e-129 No definition line found eugene3.00021342; . ; K01051 pectinesterase [EC:3.1.1.11]	spo:SPAPB1E7.05 5e-32 K01051 E3.1.1.11 pectinesterase 3.1.1.11 Metabolism; Carbohydrate Metabolism; Pentose and glucuronate interconversions [PATH:ko00040] Metabolism; Carbohydrate Metabolism; Starch and sucrose metabolism [PATH:ko00500]
Ahy093496	22.5776	41.5162	40.1551	49.4555	9.73471	12.9745	9.0094	31.237	46.3781	27.1513	22.5517	4.65743	16.6842	9.51295							1.13289	down	1.0636	down	2 GO:0004857; enzyme inhibitor activity; Molecular Function GO:0030599; pectinesterase activity; Molecular Function	1 IPR006501; Pectinesterase inhibitor			195 8 195 ref|NP_001238267.1| 189 10 189 0.63 0.8 0.04 188 239 3e-61 No definition line found uncharacterized protein LOC100527840 precursor [Glycine max] gb|ACU17031.1| unknown [Glycine max]	588 242 450 ref|NM_001251338.2| 777 256 464 0.8 -- 0 209 7 3e-14 No definition line found Glycine max uncharacterized LOC100527840 (LOC100527840), mR
Ahy008392	1.97063	1.33776	3.05024	2.61434	2.385	2.8528	2.85127	1.9192	1.00818	1.67252	1.20276	3.97986	4.10728	2.7371							1.1201	down			4 GO:0004857; enzyme inhibitor activity; Molecular Function GO:0005618; cell wall; Cellular Component GO:0030599; pectinesterase activity; Molecular Function GO:0042545; cell wall modification; Biological Process	5 IPR000070; Pectinesterase, catalytic IPR006501; Pectinesterase inhibitor IPR011050; Pectin lyase fold/virulence factor IPR012334; Pectin lyase fold IPR018040; Pectinesterase, active site	K01051	CAC3373 2e-37 COG4677 Pectin methylesterase G Carbohydrate transport and metabolism ;	874 1 574 ref|XP_003526361.1| 575 1 575 0.71 0.83 0.02 583 856 0.0 No definition line found PREDICTED: putative pectinesterase/pectinesterase inhibitor 24-like [Glycine max]	2625 529 609 ref|XM_003526313.1| 1728 517 597 0.88 -- 0 81 7 1e-13 No definition line found PREDICTED: Glycine max putative pectinesterase/pectinesterase inhibitor 24-like (LOC100811152), mR	874 18 570 dpop:836280 579 17 575 0.42 0.59 0.06 574 426 1e-118 No definition line found estExt_fgenesh4_pm.C_290002; . ; K01051 pectinesterase [EC:3.1.1.11]	spo:SPAPB1E7.05 5e-32 K01051 E3.1.1.11 pectinesterase 3.1.1.11 Metabolism; Carbohydrate Metabolism; Pentose and glucuronate interconversions [PATH:ko00040] Metabolism; Carbohydrate Metabolism; Starch and sucrose metabolism [PATH:ko00500]
Ahy119373	11.8991	19.3689	15.5181	30.5268	21.8188	12.9741	22.5378	16.8583	12.2219	15.0792	14.2615	16.0727	15.6853	19.863							1.09795	down			3 GO:0005618; cell wall; Cellular Component GO:0030599; pectinesterase activity; Molecular Function GO:0042545; cell wall modification; Biological Process	4 IPR000070; Pectinesterase, catalytic IPR011050; Pectin lyase fold/virulence factor IPR012334; Pectin lyase fold IPR018040; Pectinesterase, active site	K01051	CAC3373 4e-44 COG4677 Pectin methylesterase G Carbohydrate transport and metabolism ;	386 1 383 ref|XP_003524409.1| 375 1 372 0.82 0.89 0.02 383 656 0.0 No definition line found PREDICTED: probable pectinesterase 53-like [Glycine max]	1158 305 1145 ref|XM_004503439.1| 1485 472 1312 0.84 -- 0 842 638 1e-179 No definition line found PREDICTED: Cicer arietinum probable pectinesterase 53-like (LOC101514930), mR	386 1 383 dvvi:GSVIVP00016652001 379 1 378 0.78 0.85 0.01 383 620 1e-176 No definition line found GSVIVT00016652001; assembled CDS ; K01051 pectinesterase [EC:3.1.1.11]	spo:SPAPB1E7.05 5e-32 K01051 E3.1.1.11 pectinesterase 3.1.1.11 Metabolism; Carbohydrate Metabolism; Pentose and glucuronate interconversions [PATH:ko00040] Metabolism; Carbohydrate Metabolism; Starch and sucrose metabolism [PATH:ko00500]
Ahy134162	27.1157	18.7127	5.58271	11.9715	16.3573	10.4653	12.8169	21.208	15.4438	7.21133	5.81728	12.5664	9.5699	11.6925							1.04119	down			4 GO:0004857; enzyme inhibitor activity; Molecular Function GO:0005618; cell wall; Cellular Component GO:0030599; pectinesterase activity; Molecular Function GO:0042545; cell wall modification; Biological Process	4 IPR000070; Pectinesterase, catalytic IPR006501; Pectinesterase inhibitor IPR011050; Pectin lyase fold/virulence factor IPR012334; Pectin lyase fold	K01051	CAC3373 9e-46 COG4677 Pectin methylesterase G Carbohydrate transport and metabolism ;	564 56 559 ref|XP_003528039.1| 526 24 521 0.7 0.82 0.02 508 733 0.0 No definition line found PREDICTED: LOW QUALITY PROTEIN: probable pectinesterase/pectinesterase inhibitor 51-like [Glycine max]	1695 584 684 ref|XM_003527991.1| 2279 479 579 0.84 -- 0 101 8 5e-09 No definition line found PREDICTED: Glycine max probable pectinesterase/pectinesterase inhibitor 51-like (LOC100802102), mR	564 37 563 dvvi:GSVIVP00026388001 513 6 505 0.39 0.52 0.07 533 327 5e-88 No definition line found GSVIVT00026388001; assembled CDS ; K01051 pectinesterase [EC:3.1.1.11]	spo:SPAPB1E7.05 5e-32 K01051 E3.1.1.11 pectinesterase 3.1.1.11 Metabolism; Carbohydrate Metabolism; Pentose and glucuronate interconversions [PATH:ko00040] Metabolism; Carbohydrate Metabolism; Starch and sucrose metabolism [PATH:ko00500]

## Sheet: Pathogenesis-related protein
GeneID	R6	R12	R24	R48	R72	RC1	RC2	S6	S12	S24	S48	S72	SC1	SC2	S6-VS-R6.	S12-VS-R12.	S24-VS-R24.	S48-VS-R48.	S6-VS-R6.LOG2(Ratio)	S12-VS-R12.LOG2(Ratio)	S24-VS-R24.LOG2(Ratio)	S48-VS-R48.LOG2(Ratio)	S72-VS-R72.LOG2(Ratio)	S72-VS-R72.	GO	IPR	KEGG	COG	Nr	Nt	KEGG	KEGG_anno
Ahy109511	6.92582	18.1831	12.7584	12.5099	11.221	12.032	11.8364	15.7499	30.5707	21.969	24.3163	20.8347	22.8791	32.7996	up				-1.18529							1 IPR001938; Thaumatin, pathogenesis-related			270 1 254 gb|AFK33451.1| 260 1 252 0.75 0.85 0.01 255 401 1e-109 No definition line found unknown [Lotus japonicus]	813 513 709 ref|XM_003554823.1| 738 459 655 0.85 -- 0 197 168 5e-38 No definition line found PREDICTED: Glycine max thaumatin-like protein-like (LOC100813428), mR
Ahy110327	2.22403	4.73905	2.70138	6.99596	8.14716	4.1056	9.70711	1.41641	1.70811	4.17438	6.42394	8.4866	4.45678	10.9977		down				1.47219						2 IPR001938; Thaumatin, pathogenesis-related IPR017949; Thaumatin, conserved site				741 9 728 ref|NM_001253327.2| 991 38 757 0.82 -- 0 721 422 1e-114 No definition line found Glycine max thaumatin-like protein-like (LOC100799604), mR
Ahy119583	161.749	925.219	338.616	241.823	134.77	259.807	169.342	173.487	879.567	163.074	307.914	87.4076	164.362	143.433			down				1.05412					2 IPR001938; Thaumatin, pathogenesis-related IPR017949; Thaumatin, conserved site			169 1 169 emb|CAN65933.1| 225 57 225 0.82 0.91 0 169 301 3e-80 No definition line found hypothetical protein VITISV_023047 [Vitis vinifera]	510 316 506 ref|XM_004503695.1| 917 483 673 0.86 -- 0 191 172 2e-39 No definition line found PREDICTED: Cicer arietinum protein P21-like (LOC101510493), transcript variant X2, mR
Ahy171935	43.7393	37.6066	59.062	35.5128	18.7686	61.0787	92.2176	36.5435	33.8517	29.3553	53.227	26.5549	21.3008	69.5004			down				1.00861					2 IPR001938; Thaumatin, pathogenesis-related IPR017949; Thaumatin, conserved site			246 4 246 ref|XP_003535208.1| 242 1 242 0.72 0.82 0 243 366 2e-99 No definition line found PREDICTED: thaumatin-like protein 1a-like [Glycine max] ref|XP_003535210.1| PREDICTED: thaumatin-like protein 1a-like [Glycine max]	741 112 278 gb|AC236210.2| 160823 147464 147298 0.8 -- 0 167 8 1e-10 No definition line found Glycine max clone GM_WBc0012G22, complete sequence
Ahy120907	333.194	337.087	565.696	268.314	227.84	488.083	274.689	490.46	2890.33	357.76	445.764	278.18	457.892	283.017		up				-3.10004					2 GO:0006952; defense response; Biological Process GO:0009607; response to biotic stimulus; Biological Process	3 IPR000916; Bet v I domain IPR023393; START-like domain IPR024949; Bet v I type allergen			157 1 157 gb|ACD39391.1| 157 1 157 0.98 0.98 0 157 304 4e-81 No definition line found pathogenesis-related class 10 protein [Arachis hypogaea]	474 1 462 gb|EU661964.1| 474 1 462 0.99 -- 0 462 908 0.0 No definition line found Arachis hypogaea pathogenesis-related class 10 protein (PR10) mR, complete cds
Ahy126035	6.97098	0.950779	2.94563	6.98541	9.22259	6.566	9.90671	5.03388	1.65561	5.56334	2.67908	8.574	8.0943	10.4652				down				1.38261			1 GO:0005515; protein binding; Molecular Function	3 IPR011011; Zinc finger, FYVE/PHD-type IPR013083; Zinc finger, RING/FYVE/PHD-type IPR019787; Zinc finger, PHD-finger			278 1 278 ref|XP_003533738.1| 714 1 277 0.64 0.75 0.01 279 298 9e-79 No definition line found PREDICTED: pathogenesis-related homeodomain protein-like [Glycine max]	834 409 834 ref|XM_003550598.1| 1854 376 801 0.85 -- 0 426 353 2e-93 No definition line found PREDICTED: Glycine max pathogenesis-related homeodomain protein-like (LOC100817639), mR
Ahy193681	9.15559	2.48418	1.59627	1.99218	2.9028	10.7567	2.47269	2.94614	1.91774	1.13786	0	0.978697	3.32292	0.507587	down			down	1.63583			10.9601			1 GO:0005576; extracellular region; Cellular Component	3 IPR001283; Allergen V5/Tpx-1-related IPR014044; CAP domain IPR018244; Allergen V5/Tpx-1-related, conserved site		YJL078c_1 9e-25 COG2340 Uncharacterized protein with SCP/PR1 domains S Function unknown ;	189 6 180 gb|AFK37568.1| 183 4 176 0.66 0.82 0.01 175 257 7e-67 No definition line found unknown [Medicago truncatula]	570 337 396 ref|XM_004289651.1| 683 324 383 0.95 -- 0 60 6 5e-16 No definition line found PREDICTED: Fragaria vesca subsp. vesca pathogenesis-related protein 1B-like (LOC101306769), mR
Ahy104121	9.69416	9.43987	1.07044	1.25849	1.666	4.40507	1.90593	4.63043	10.3784	1.76084	1.90482	0.994398	2.4759	0.567304	down				1.06597											508 332 396 ref|XM_004511935.1| 1101 367 431 0.89 -- 0 65 8 1e-09 No definition line found PREDICTED: Cicer arietinum pathogenesis-related protein PRB1-3-like (LOC101512148), mR
Ahy002688	24.4299	15.0666	46.0166	37.0489	15.1266	31.2794	44.5311	51.7026	16.3433	38.913	36.8484	27.897	54.7861	39.3526	up				-1.08159						1 GO:0005576; extracellular region; Cellular Component	4 IPR001283; Allergen V5/Tpx-1-related IPR002413; Ves allergen IPR014044; CAP domain IPR018244; Allergen V5/Tpx-1-related, conserved site		YJL078c_1 3e-14 COG2340 Uncharacterized protein with SCP/PR1 domains S Function unknown ;	202 1 202 ref|XP_003610171.1| 206 1 206 0.77 0.84 0.03 208 333 1e-89 No definition line found Cysteine-rich secretory protein LCCL domain-containing [Medicago truncatula] gb|AES92368.1| Cysteine-rich secretory protein LCCL domain-containing [Medicago truncatula] gb|AFK44222.1| unknown [Medicago truncatula]	609 139 609 ref|XM_004507763.1| 903 182 652 0.83 -- 0 471 315 3e-82 No definition line found PREDICTED: Cicer arietinum pathogenesis-related protein PR-1-like (LOC101512985), mR
Ahy008942	13.9252	66.1307	48.8912	99.9121	132.853	49.4467	107.206	39.4781	54.9124	54.6161	106.347	166.184	90.7624	113.306	up				-1.50336						1 GO:0005576; extracellular region; Cellular Component	4 IPR001283; Allergen V5/Tpx-1-related IPR002413; Ves allergen IPR014044; CAP domain IPR018244; Allergen V5/Tpx-1-related, conserved site		YJL079c 5e-24 COG2340 Uncharacterized protein with SCP/PR1 domains S Function unknown ;	182 7 182 gb|AFK44980.1| 180 11 180 0.71 0.81 0.03 176 268 3e-70 No definition line found unknown [Lotus japonicus]	549 229 528 ref|XM_003550618.1| 507 187 486 0.8 -- 0 300 119 3e-23 No definition line found PREDICTED: Glycine max pathogenesis-related protein PR-1-like (LOC100784507), mR
Ahy004332	5.33306	9.84035	3.70689	15.2935	19.2728	6.11444	16.0367	6.71438	6.19876	5.81217	7.13057	17.3487	8.4377	14.9046				down				1.10083			4 GO:0003824; catalytic activity; Molecular Function GO:0004553; hydrolase activity, hydrolyzing O-glycosyl compounds; Molecular Function GO:0005975; carbohydrate metabolic process; Biological Process GO:0043169; cation binding; Molecular Function	4 IPR000490; Glycoside hydrolase, family 17 IPR012946; X8 IPR013781; Glycoside hydrolase, subgroup, catalytic domain IPR017853; Glycoside hydrolase, superfamily	K01199		494 15 494 ref|XP_003544983.1| 498 13 498 0.82 0.91 0.01 486 842 0.0 No definition line found PREDICTED: glucan endo-1,3-beta-glucosidase 2-like [Glycine max]	1485 68 1405 dbj|AK339625.1| 1990 326 1663 0.83 -- 0 1338 900 0.0 No definition line found Lotus japonicus cD, clone: LjFL3-039-BF09, HTC	494 7 342 ath:AT3G57260 339 14 334 0.36 0.55 0.04 336 197 5e-49 No definition line found BGL2; BGL2 (PATHOGENESIS-RELATED PROTEIN 2); glucan 1,3-beta-glucosidase/ hydrolase, hydrolyzing O-glycosyl compounds ; K01199 glucan endo-1,3-beta-D-glucosidase [EC:3.2.1.39]	spo:SPAPB1E7.05 5e-32 K01199 E3.2.1.39 glucan endo-1,3-beta-D-glucosidase 3.2.1.39 Metabolism; Carbohydrate Metabolism; Starch and sucrose metabolism [PATH:ko00500]
Ahy126035	6.97098	0.950779	2.94563	6.98541	9.22259	6.566	9.90671	5.03388	1.65561	5.56334	2.67908	8.574	8.0943	10.4652				down				1.38261			1 GO:0005515; protein binding; Molecular Function	3 IPR011011; Zinc finger, FYVE/PHD-type IPR013083; Zinc finger, RING/FYVE/PHD-type IPR019787; Zinc finger, PHD-finger			278 1 278 ref|XP_003533738.1| 714 1 277 0.64 0.75 0.01 279 298 9e-79 No definition line found PREDICTED: pathogenesis-related homeodomain protein-like [Glycine max]	834 409 834 ref|XM_003550598.1| 1854 376 801 0.85 -- 0 426 353 2e-93 No definition line found PREDICTED: Glycine max pathogenesis-related homeodomain protein-like (LOC100817639), mR

## Sheet: DEGs in cell wall biosynthesis
GeneID	R6	R12	R24	R48	R72	RC1	RC2	S6	S12	S24	S48	S72	SC1	SC2	S6-VS-R6.	S12-VS-R12.	S24-VS-R24.	S48-VS-R48.	S72-VS-R72.	S6-VS-R6.LOG2(Ratio)	S12-VS-R12.LOG2(Ratio)	S24-VS-R24.LOG2(Ratio)	S48-VS-R48.LOG2(Ratio)	S72-VS-R72.LOG2(Ratio)	GO	IPR	KEGG	COG	Nr	Nt	KEGG	KEGG_anno
Ahy085289	14.8295	152.899	3.84454	28.5103	143.394	8.34998	51.7956	75.3912	612.057	45.4403	13.2264	348.571	64.7544	220.503	up	up	up	down	up	-2.34593	-2.00108	-3.56309	1.10806	-1.28147				CC3494_1 6e-08 COG3637 Opacity protein and related surface antigens M Cell wall/membrane/envelope biogenesis ;		213 43 131 ref|XM_003536279.1| 807 58 146 0.86 -- 0 89 8 2e-12 No definition line found PREDICTED: Glycine max uncharacterized protein LOC100804125 (LOC100804125), mR
Ahy133256	114.918	230.731	227.625	154.167	57.808	153.402	103.428	393.839	276.963	225.607	140.065	59.5159	254.937	117.231	up					-1.777					2 GO:0004650; polygalacturose activity; Molecular Function GO:0005975; carbohydrate metabolic process; Biological Process	4 IPR000743; Glycoside hydrolase, family 28 IPR006626; Parallel beta-helix repeat IPR011050; Pectin lyase fold/virulence factor IPR012334; Pectin lyase fold	K01184	YJR153w 6e-22 COG5434 Endopolygalacturose M Cell wall/membrane/envelope biogenesis ;	483 1 483 ref|XP_003531109.1| 484 1 484 0.79 0.85 0.03 492 776 0.0 No definition line found PREDICTED: polygalacturose At1g48100-like [Glycine max]	1452 280 1423 ref|XM_004504598.1| 2029 616 1759 0.86 -- 0 1144 1023 0.0 No definition line found PREDICTED: Cicer arietinum polygalacturose At1g48100-like (LOC101508055), transcript variant X2, mR	483 75 482 ath:AT5G14650 435 38 435 0.44 0.6 0.03 411 352 1e-95 No definition line found polygalacturonase, putative / pectinase, putative ; K01184 polygalacturonase [EC:3.2.1.15]	spo:SPAPB1E7.05 5e-32 K01184 E3.2.1.15 polygalacturonase 3.2.1.15 Metabolism; Carbohydrate Metabolism; Pentose and glucuronate interconversions [PATH:ko00040] Metabolism; Carbohydrate Metabolism; Starch and sucrose metabolism [PATH:ko00500]
Ahy013479	2.09633	3.01593	4.55421	2.20831	3.52417	3.33957	4.50298	5.92405	1.71555	4.62245	1.96568	3.83463	4.55143	3.80015	up					-1.49872					1 GO:0000166; nucleotide binding; Molecular Function	2 IPR008030; NmrA-like IPR016040; D(P)-binding domain	K00224	slr0399 7e-12 COG0702 Predicted nucleoside-diphosphate-sugar epimerases MG Cell wall/membrane/envelope biogenesis ; Carbohydrate transport and metabolism ;	312 1 312 gb|AFK36279.1| 312 1 312 0.83 0.91 0 312 541 1e-152 No definition line found unknown [Lotus japonicus]	939 7 929 gb|BT136484.1| 1098 60 982 0.83 -- 0 923 593 1e-165 No definition line found Lotus japonicus clone JCVI-FLLj-19A5 unknown mR	312 1 312 dvvi:GSVIVP00023330001 312 1 312 0.79 0.88 0 312 521 1e-147 No definition line found GSVIVT00023330001; assembled CDS ; K00224	spo:SPAPB1E7.05 5e-32 K00224 E1.3.1.- -- -- Metabolism; Carbohydrate Metabolism; Propanoate metabolism [PATH:ko00640] Metabolism; Xenobiotics Biodegradation and Metabolism; 1,1,1-Trichloro-2,2-bis(4-chlorophenyl)ethane (DDT) degradation [PATH:ko00351] Metabolism; Xenobiotics Biodegradation and Metabolism; Fluorene degradation [PATH:ko00628] Metabolism; Xenobiotics Biodegradation and Metabolism; F…
Ahy016167	10.5918	25.21	14.5401	12.1009	6.66398	11.1044	9.14845	23.7695	37.7908	21.0323	12.3813	7.7563	25.2352	16.6409	up					-1.16617					2 GO:0004650; polygalacturose activity; Molecular Function GO:0005975; carbohydrate metabolic process; Biological Process	3 IPR000743; Glycoside hydrolase, family 28 IPR011050; Pectin lyase fold/virulence factor IPR012334; Pectin lyase fold	K01184	TM0437 8e-06 COG5434 Endopolygalacturose M Cell wall/membrane/envelope biogenesis ;	169 1 163 ref|XP_003552026.1| 538 183 346 0.83 0.92 0 164 291 6e-77 No definition line found PREDICTED: polygalacturose At1g48100-like [Glycine max]	510 1 455 ref|XM_003531951.1| 1971 648 1105 0.85 -- 0 458 365 3e-97 No definition line found PREDICTED: Glycine max polygalacturose precursor, transcript variant 1 (PG6), mR	169 1 163 ath:AT5G14650 435 112 243 0.54 0.63 0.19 163 177 6e-44 No definition line found polygalacturonase, putative / pectinase, putative ; K01184 polygalacturonase [EC:3.2.1.15]	spo:SPAPB1E7.05 5e-32 K01184 E3.2.1.15 polygalacturonase 3.2.1.15 Metabolism; Carbohydrate Metabolism; Pentose and glucuronate interconversions [PATH:ko00040] Metabolism; Carbohydrate Metabolism; Starch and sucrose metabolism [PATH:ko00500]
Ahy164449	1.19501	2.0472	2.64923	4.95698	2.69391	2.25561	4.58686	4.53125	4.50554	5.51001	6.04723	2.03672	5.36369	4.06681	up					-1.92289								alr2751 2e-24 COG0702 Predicted nucleoside-diphosphate-sugar epimerases MG Cell wall/membrane/envelope biogenesis ; Carbohydrate transport and metabolism ;		495 1 478 ref|XM_004507343.1| 2208 481 958 0.88 -- 0 478 527 1e-146 No definition line found PREDICTED: Cicer arietinum protein TIC 62, chloroplastic-like (LOC101489550), mR
Ahy001000	9.36367	37.8668	33.0002	47.5014	34.9789	20.2994	61.9481	3.18049	14.9279	15.0239	29.0701	21.8033	12.7853	45.755	down	down	down			1.55782	1.34292	1.13522			1 GO:0008610; lipid biosynthetic process; Biological Process	1 IPR003333; Mycolic acid cyclopropane synthase	K00574	VC1122 2e-28 COG2230 Cyclopropane fatty acid synthase and related methyltransferases M Cell wall/membrane/envelope biogenesis ;	175 1 170 emb|CBI23694.3| 881 707 876 0.77 0.91 0 170 295 4e-78 No definition line found unmed protein product [Vitis vinifera]	528 7 517 ref|XM_004495396.1| 3015 2237 2753 0.8 -- 0.01 517 242 3e-60 No definition line found PREDICTED: Cicer arietinum uncharacterized LOC101501999 (LOC101501999), mR	175 1 173 dvvi:GSVIVP00020325001 351 177 349 0.76 0.9 0 173 294 4e-79 No definition line found GSVIVT00020325001; assembled CDS ; K00574 cyclopropane-fatty-acyl-phospholipid synthase [EC:2.1.1.79]	spo:SPAPB1E7.05 5e-32 K00574 E2.1.1.79, cfa cyclopropane-fatty-acyl-phospholipid synthase 2.1.1.79 Unclassified; Cellular Processes and Signaling; Membrane and intracellular structural molecules
Ahy221343	1.05798	0	0	1.36046	2.74276	0.0832068	0	0.0932945	0	0	12.5642	0	0	0	down			up	down	3.50338			-3.20715	11.4214	7 GO:0000166; nucleotide binding; Molecular Function GO:0003824; catalytic activity; Molecular Function GO:0005622; intracellular; Cellular Component GO:0008446; GDP-mannose 4,6-dehydratase activity; Molecular Function GO:0019673; GDP-mannose metabolic process; Biological Process GO:0044237; cellular metabolic process; Biological Process GO:0050662; coenzyme binding; Molecular Function	3 IPR001509; D-dependent epimerase/dehydratase IPR006368; GDP-mannose 4,6-dehydratase IPR016040; D(P)-binding domain	K01711	gmd 1e-132 COG1089 GDP-D-mannose dehydratase M Cell wall/membrane/envelope biogenesis ;	374 1 374 ref|XP_002680946.1| 375 2 375 0.98 0.99 0 374 767 0.0 No definition line found GDP-mannose 4,6 dehydratase [egleria gruberi] gb|EFC48202.1| GDP-mannose 4,6 dehydratase [egleria gruberi]	1125 4 1125 ref|XM_002680900.1| 1707 13 1134 0.96 -- 0 1122 1891 0.0 No definition line found egleria gruberi GDP-mannose 4,6 dehydratase, mR	374 17 360 rlt:Rleg2_6433 367 8 351 0.69 0.81 0.01 346 502 1e-141 No definition line found GDP-mannose 4,6-dehydratase ; K01711 GDPmannose 4,6-dehydratase [EC:4.2.1.47]	spo:SPAPB1E7.05 5e-32 K01711 E4.2.1.47, gmd GDPmannose 4,6-dehydratase 4.2.1.47 Metabolism; Carbohydrate Metabolism; Fructose and mannose metabolism [PATH:ko00051] Metabolism; Carbohydrate Metabolism; Amino sugar and nucleotide sugar metabolism [PATH:ko00520]
Ahy114674	0.563468	0	0	1.13328	1.41327	0	0	0	0	0.033194	7.22291	0	0	0	down			up	down	9.13819			-2.67208	10.4648				NMB0700 2e-17 COG3468 Type V secretory pathway, adhesin AidA MU Cell wall/membrane/envelope biogenesis ; Intracellular trafficking, secretion, and vesicular transport ;		3004 986 1053 ref|XM_002671339.1| 2835 1603 1670 0.86 -- 0 68 9 9e-06 No definition line found egleria gruberi predicted protein, mR
Ahy012471	3.1254	0	0	0.198279	0.0897969	0	0	0.105378	0	0.100182	0.975359	0.203672	0	0	down					4.8904								STM0747 6e-13 COG3064 Membrane protein involved in colicin uptake M Cell wall/membrane/envelope biogenesis ;		496 1 50 ref|XM_005645307.1| 821 399 448 0.94 -- 0 50 8 4e-10 No definition line found Coccomyxa subellipsoidea C-169 hypothetical protein (COCSUDRAFT_30453) mR, complete cds
Ahy102550	0	0.202464	0	0	0.0799264	0.71105	4.86446	0	1.59383	4.72601	0.651111	23.7936	0.130203	0.646391		up	up	up	up		-2.97677	-12.2064	-9.34676	-8.21768	4 GO:0000166; nucleotide binding; Molecular Function GO:0003824; catalytic activity; Molecular Function GO:0044237; cellular metabolic process; Biological Process GO:0050662; coenzyme binding; Molecular Function	2 IPR001509; D-dependent epimerase/dehydratase IPR016040; D(P)-binding domain	K01710	PAB2145 1e-10 COG0451 Nucleoside-diphosphate-sugar epimerases MG Cell wall/membrane/envelope biogenesis ; Carbohydrate transport and metabolism ;	372 9 370 ref|XP_643167.1| 363 1 361 0.63 0.75 0 362 482 1e-134 No definition line found D-dependent epimerase/dehydratase family protein [Dictyostelium discoideum AX4] gb|EAL69190.1| D-dependent epimerase/dehydratase family protein [Dictyostelium discoideum AX4]	1119 31 78 ref|XM_638075.1| 1092 7 54 0.91 -- 0 48 9 3e-06 No definition line found Dictyostelium discoideum AX4 D-dependent epimerase/dehydratase family protein (DDB_G0276473) mR, complete cds	372 13 252 tcr:503881.20 378 23 261 0.26 0.43 0.09 251 4 2e-11 No definition line found GDP-mannose 4,6 dehydratase ; K01710 dTDP-glucose 4,6-dehydratase [EC:4.2.1.46]	spo:SPAPB1E7.05 5e-32 K01710 E4.2.1.46, rfbB, rffG dTDP-glucose 4,6-dehydratase 4.2.1.46 Metabolism; Biosynthesis of Polyketides and Nonribosomal Peptides; Polyketide sugar unit biosynthesis [PATH:ko00523] Metabolism; Biosynthesis of Polyketides and Nonribosomal Peptides; Biosynthesis of vancomycin group antibiotics [PATH:ko01055] Metabolism; Biosynthesis of Secondary Metabolites; Streptomycin bi…
Ahy010625	0	0	0	0	0	0.53014	2.51656	0	1.48951	2.74479	0.314388	3.77485	0	0.0780272		up	up		up		-10.5406	-11.4225		-11.8822				ZtolA 3e-18 COG3064 Membrane protein involved in colicin uptake M Cell wall/membrane/envelope biogenesis ;	206 2 149 ref|XP_004339420.1| 417 172 326 0.56 0.71 0.04 155 121 8e-26 No definition line found TolA, putative [Acanthamoeba castellanii str. Neff] gb|ELR17407.1| TolA, putative [Acanthamoeba castellanii str. Neff]
Ahy085051	0	0.280949	0	0	0	0.97508	4.43582	0	1.82642	3.56361	0.240937	11.5717	0	0.287029		up	up		up		-2.70064	-11.7991		-13.4983				ZtolA 1e-09 COG3064 Membrane protein involved in colicin uptake M Cell wall/membrane/envelope biogenesis ;	335 3 335 ref|XP_004341750.1| 320 1 319 0.59 0.71 0.05 335 363 4e-98 No definition line found TolAlike protein [Acanthamoeba castellanii str. Neff] gb|ELR19658.1| TolAlike protein [Acanthamoeba castellanii str. Neff]
Ahy107466	0	0.250775	0	0	0	0.384851	1.19889	0	1.85588	1.38848	0.0614458	2.43788	0	0.122001		up	up		up		-2.88764	-10.4393		-11.2514	7 GO:0003824; catalytic activity; Molecular Function GO:0004348; glucosylceramidase activity; Molecular Function GO:0005764; lysosome; Cellular Component GO:0005975; carbohydrate metabolic process; Biological Process GO:0006665; sphingolipid metabolic process; Biological Process GO:0007040; lysosome organization; Biological Process GO:0043169; cation binding; Molecular Function	5 IPR000772; Ricin B lectin domain IPR001139; Glycoside hydrolase, family 30 IPR013780; Glycosyl hydrolase, family 13, all-beta IPR013781; Glycoside hydrolase, subgroup, catalytic domain IPR017853; Glycoside hydrolase, superfamily	K01201	STM4426 7e-34 COG5520 O-Glycosyl hydrolase M Cell wall/membrane/envelope biogenesis ;	526 49 523 ref|XP_002904197.1| 673 212 673 0.34 0.54 0.07 488 294 4e-77 No definition line found glucosylceramidase, putative [Phytophthora infestans T30-4] gb|EEY54375.1| glucosylceramidase, putative [Phytophthora infestans T30-4]		526 50 520 dtps:264891 764 251 760 0.3 0.48 0.12 524 239 9e-62 No definition line found thaps1_ua_kg.chr_23000009; . ; K01201 glucosylceramidase [EC:3.2.1.45]	spo:SPAPB1E7.05 5e-32 K01201 E3.2.1.45, GBA, srfJ glucosylceramidase 3.2.1.45 Metabolism; Lipid Metabolism; Sphingolipid metabolism [PATH:ko00600] Metabolism; Glycan Biosynthesis and Metabolism; Other glycan degradation [PATH:ko00511] Cellular Processes; Transport and Catabolism; Lysosome [PATH:ko04142]
Ahy140542	0	0	0	0	0	0.493144	4.32941	0	0.881721	4.58764	0.32568	28.5146	0	0.508074		up	up		up		-9.78418	-12.1635		-14.7994				tolA 5e-16 COG3064 Membrane protein involved in colicin uptake M Cell wall/membrane/envelope biogenesis ;	347 1 346 ref|XP_004341750.1| 320 3 318 0.52 0.66 0.09 348 308 2e-81 No definition line found TolAlike protein [Acanthamoeba castellanii str. Neff] gb|ELR19658.1| TolAlike protein [Acanthamoeba castellanii str. Neff]
Ahy089322	0	0.834684	0	0	0.690396	1.74077	0.0341061	0	4.56221	0.0350109	0.647638	0.071178	0.852032	0.0338392		up		up	down		-2.45043		-9.33904	3.27792	5 GO:0000166; nucleotide binding; Molecular Function GO:0016491; oxidoreductase activity; Molecular Function GO:0016616; oxidoreductase activity, acting on the CH-OH group of donors, D or DP as acceptor; Molecular Function GO:0051287; D binding; Molecular Function GO:0055114; oxidation-reduction process; Biological Process	7 IPR001732; UDP-glucose/GDP-mannose dehydrogese, N-termil IPR008927; 6-phosphoglucote dehydrogese, C-termil-like IPR014026; UDP-glucose/GDP-mannose dehydrogese, dimerisation IPR014027; UDP-glucose/GDP-mannose dehydrogese, C-termil IPR016040; D(P)-binding domain IPR017476; Nucleotide sugar dehydrogese IPR021157; Cytochrome c1, transmembrane anchor, C-termil	K00012	RSc0913 8e-67 COG1004 Predicted UDP-glucose 6-dehydrogese M Cell wall/membrane/envelope biogenesis ;	474 1 470 gb|EJK47224.1| 595 121 590 0.7 0.86 0 471 714 0.0 No definition line found hypothetical protein THAOC_34076 [Thalassiosira oceanica]	1425 793 1046 ref|XM_005788628.1| 1757 862 1115 0.81 -- 0 254 131 2e-26 No definition line found Emiliania huxleyi CCMP1516 hypothetical protein (EMIHUDRAFT_423315) mR, complete cds	474 1 470 dtps:42368 475 1 470 0.68 0.84 0 471 699 0.0 No definition line found estExt_gwp_gw1.C_chr_140103; . ; K00012 UDPglucose 6-dehydrogenase [EC:1.1.1.22]	spo:SPAPB1E7.05 5e-32 K00012 E1.1.1.22, ugd UDPglucose 6-dehydrogenase 1.1.1.22 Metabolism; Carbohydrate Metabolism; Pentose and glucuronate interconversions [PATH:ko00040] Metabolism; Carbohydrate Metabolism; Ascorbate and aldarate metabolism [PATH:ko00053] Metabolism; Carbohydrate Metabolism; Starch and sucrose metabolism [PATH:ko00500] Metabolism; Carbohydrate Metabolism; Amino sugar and nucle…
Ahy082092	0	3.73856	0	0.108628	1.57426	1.90511	0.0534666	0.0577318	41.5827	0.164655	1.60307	0	3.90023	0		up		up	down		-3.47543		-3.88336	10.6205				STM0747 3e-08 COG3064 Membrane protein involved in colicin uptake M Cell wall/membrane/envelope biogenesis ;
Ahy088814	0	0.367106	0.0842476	0	1.53203	0.69339	0.0450011	0	5.59342	0.09239	0.719598	0.0469577	0.899367	0.0892978		up		up	down		-3.92946		-9.49105	5.02794	6 GO:0000166; nucleotide binding; Molecular Function GO:0003824; catalytic activity; Molecular Function GO:0008460; dTDP-glucose 4,6-dehydratase activity; Molecular Function GO:0009225; nucleotide-sugar metabolic process; Biological Process GO:0044237; cellular metabolic process; Biological Process GO:0050662; coenzyme binding; Molecular Function	3 IPR001509; D-dependent epimerase/dehydratase IPR005888; dTDP-glucose 4,6-dehydratase IPR016040; D(P)-binding domain	K01710	MA2186 6e-76 COG1088 dTDP-D-glucose 4,6-dehydratase M Cell wall/membrane/envelope biogenesis ;	359 2 352 gb|EKU21695.1| 358 3 352 0.73 0.84 0 351 544 1e-152 No definition line found dTDP-glucose 4,6-dehydratase [nnochloropsis gadita CCMP526]	1080 277 332 ref|XM_001775645.1| 2010 247 302 0.94 -- 0 56 7 2e-13 No definition line found Physcomitrella patens subsp. patens predicted protein (PHYPADRAFT_142707) mR, complete cds	359 8 359 dtps:41045 361 2 356 0.69 0.83 0 355 524 1e-147 No definition line found estExt_gwp_gw1.C_chr_60303; . ; K01710 dTDP-glucose 4,6-dehydratase [EC:4.2.1.46]	spo:SPAPB1E7.05 5e-32 K01710 E4.2.1.46, rfbB, rffG dTDP-glucose 4,6-dehydratase 4.2.1.46 Metabolism; Biosynthesis of Polyketides and Nonribosomal Peptides; Polyketide sugar unit biosynthesis [PATH:ko00523] Metabolism; Biosynthesis of Polyketides and Nonribosomal Peptides; Biosynthesis of vancomycin group antibiotics [PATH:ko01055] Metabolism; Biosynthesis of Secondary Metabolites; Streptomycin bi…
Ahy013938	0	0.405145	0	0	0.447828	0.736541	0.139059	0	5.34993	0.142748	1.2508	0	0.486353	0		up		up			-3.72301		-10.2886					MA1173 3e-82 COG1089 GDP-D-mannose dehydratase M Cell wall/membrane/envelope biogenesis ;		697 17 201 gb|CP002083.1| 3638969 120186 120002 0.82 -- 0 185 105 6e-19 No definition line found Hyphomicrobium denitrificans ATCC 51888, complete genome
Ahy082766	0.0978162	0	0.0972087	0	0.573318	0.900074	0.623092	0.448531	0.921992	0.106604	0.778412	0.704365	0.933958	1.03036		up		up			-9.84861		-9.60439		4 GO:0000166; nucleotide binding; Molecular Function GO:0003824; catalytic activity; Molecular Function GO:0044237; cellular metabolic process; Biological Process GO:0050662; coenzyme binding; Molecular Function	2 IPR001509; D-dependent epimerase/dehydratase IPR016040; D(P)-binding domain	K00091	SA0317 7e-30 COG0451 Nucleoside-diphosphate-sugar epimerases MG Cell wall/membrane/envelope biogenesis ; Carbohydrate transport and metabolism ;	311 1 311 ref|NP_001241540.1| 328 16 326 0.71 0.83 0.01 313 456 1e-126 No definition line found uncharacterized protein LOC100799213 [Glycine max] gb|ACU19004.1| unknown [Glycine max]	936 13 801 gb|BT147112.1| 1210 89 871 0.78 -- 0.01 790 218 8e-53 No definition line found Lotus japonicus clone JCVI-FLLj-17E22 unknown mR	311 1 311 dpop:821453 325 15 325 0.64 0.79 0 312 427 1e-118 No definition line found estExt_fgenesh4_pg.C_LG_IX1058; . ; K00091 dihydroflavonol-4-reductase [EC:1.1.1.219]	spo:SPAPB1E7.05 5e-32 K00091 E1.1.1.219 dihydroflavonol-4-reductase 1.1.1.219 Metabolism; Biosynthesis of Secondary Metabolites; Flavonoid biosynthesis [PATH:ko00941]
Ahy023965	0	0	0	0	0	0.354574	0.736381	0	5.33917	0.472449	0.0919941	1.44075	0	0.0913273		up			up		-12.3824			-10.4926				DR1549 9e-13 COG0739 Membrane proteins related to metalloendopeptidases M Cell wall/membrane/envelope biogenesis ;	175 1 175 ref|XP_004341751.1| 378 236 377 0.46 0.57 0.2 177 105 3e-21 No definition line found protein tolA, putative [Acanthamoeba castellanii str. Neff] gb|ELR19659.1| protein tolA, putative [Acanthamoeba castellanii str. Neff]
Ahy116923	3.95789	2.35997	3.5068	4.93715	9.82883	11.5059	28.1482	6.94242	5.6933	3.94967	9.00622	29.2664	27.3689	37.6725		up			up		-1.2705			-1.57415	4 GO:0000166; nucleotide binding; Molecular Function GO:0003824; catalytic activity; Molecular Function GO:0044237; cellular metabolic process; Biological Process GO:0050662; coenzyme binding; Molecular Function	2 IPR001509; D-dependent epimerase/dehydratase IPR016040; D(P)-binding domain	K00091	SA0317 3e-31 COG0451 Nucleoside-diphosphate-sugar epimerases MG Cell wall/membrane/envelope biogenesis ; Carbohydrate transport and metabolism ;	319 1 319 gb|AAY86360.1| 319 1 319 0.84 0.94 0 319 574 1e-161 No definition line found cinmoyl-CoA reductase [Acacia auriculiformis x Acacia mangium] gb|ADQ53455.1| cinmoyl-CoA reductase [Acacia auriculiformis x Acacia mangium]	960 1 960 ref|XM_003538268.1| 1392 130 1095 0.83 -- 0 966 640 1e-180 No definition line found PREDICTED: Glycine max dihydroflavonol-4-reductase-like (LOC100806281), mR	319 3 319 osa:4323945 336 13 329 0.4 0.63 0.01 319 265 1e-69 No definition line found Os01g0528800; hypothetical protein ; K00091 dihydroflavonol-4-reductase [EC:1.1.1.219]	spo:SPAPB1E7.05 5e-32 K00091 E1.1.1.219 dihydroflavonol-4-reductase 1.1.1.219 Metabolism; Biosynthesis of Secondary Metabolites; Flavonoid biosynthesis [PATH:ko00941]
Ahy068209	0.127693	0.473969	0.761401	0.89516	1.74634	0	0	0	2.56769	0.139165	1.15166	0	0	0		up			down		-2.43761			10.7701				NMB0700 5e-06 COG3468 Type V secretory pathway, adhesin AidA MU Cell wall/membrane/envelope biogenesis ; Intracellular trafficking, secretion, and vesicular transport ;
Ahy009094	0	0.16882	0	0	0	2.32508	0.217293	0	1.14321	0	0	0	4.27032	0.670731		up					-2.75954				2 GO:0005515; protein binding; Molecular Function GO:0005543; phospholipid binding; Molecular Function	3 IPR000048; IQ motif, EF-hand binding site IPR001849; Pleckstrin homology domain IPR011993; Pleckstrin homology-like domain		tolA 2e-08 COG3064 Membrane protein involved in colicin uptake M Cell wall/membrane/envelope biogenesis ;
Ahy089301	0.131546	0	0	0	0.128502	0	0	0	7.77016	0	0.279155	0	0.139557	0		up					-12.9237				5 GO:0000166; nucleotide binding; Molecular Function GO:0003978; UDP-glucose 4-epimerase activity; Molecular Function GO:0005975; carbohydrate metabolic process; Biological Process GO:0006012; galactose metabolic process; Biological Process GO:0016857; racemase and epimerase activity, acting on carbohydrates and derivatives; Molecular Function	4 IPR005886; UDP-glucose 4-epimerase IPR008089; Nucleotide sugar epimerase IPR016040; D(P)-binding domain IPR025308; UDP-glucose 4-epimerase C-termil domain	K01784	BS_galE 1e-33 COG1087 UDP-glucose 4-epimerase M Cell wall/membrane/envelope biogenesis ;	115 1 111 ref|XP_002290149.1| 381 269 380 0.62 0.8 0.02 113 157 7e-37 No definition line found UDP-glucose 4-epimerase [Thalassiosira pseudo CCMP1335] gb|EED91901.1| UDP-glucose 4-epimerase [Thalassiosira pseudo CCMP1335]		115 1 111 dtps:40675 381 269 380 0.62 0.8 0.02 113 157 4e-38 No definition line found estExt_gwp_gw1.C_chr_50200; . ; K01784 UDP-glucose 4-epimerase [EC:5.1.3.2]	spo:SPAPB1E7.05 5e-32 K01784 galE, GALE UDP-glucose 4-epimerase 5.1.3.2 Metabolism; Carbohydrate Metabolism; Galactose metabolism [PATH:ko00052] Metabolism; Carbohydrate Metabolism; Amino sugar and nucleotide sugar metabolism [PATH:ko00520]
Ahy089931	0	0.069667	0	0	0	0.80597	0.47824	0	2.47679	0	0	0	0.238946	0.355873		up					-5.15185				4 GO:0000166; nucleotide binding; Molecular Function GO:0003824; catalytic activity; Molecular Function GO:0044237; cellular metabolic process; Biological Process GO:0050662; coenzyme binding; Molecular Function	2 IPR001509; D-dependent epimerase/dehydratase IPR016040; D(P)-binding domain	K02377	sll1213 7e-39 COG0451 Nucleoside-diphosphate-sugar epimerases MG Cell wall/membrane/envelope biogenesis ; Carbohydrate transport and metabolism ;		813 649 701 ref|XM_005516856.1| 1457 812 864 0.9 -- 0 53 9 6e-07 No definition line found PREDICTED: Pseudopodoces humilis tissue specific transplantation antigen P35B (TSTA3), mR	270 1 270 decb:100063484 321 57 321 0.7 0.81 0.01 270 407 1e-112 No definition line found LOC100063484; hypothetical protein LOC100063484 ; K02377 GDP-L-fucose synthase [EC:1.1.1.271]	spo:SPAPB1E7.05 5e-32 K02377 E1.1.1.271, fcl GDP-L-fucose synthase 1.1.1.271 Metabolism; Carbohydrate Metabolism; Fructose and mannose metabolism [PATH:ko00051] Metabolism; Carbohydrate Metabolism; Amino sugar and nucleotide sugar metabolism [PATH:ko00520]
Ahy124603	0	0.0511646	0	0	0	1.81803	0.439035	0	1.40323	0	0	0.0916247	5.35233	0.479159		up					-4.77746				4 GO:0000166; nucleotide binding; Molecular Function GO:0003824; catalytic activity; Molecular Function GO:0044237; cellular metabolic process; Biological Process GO:0050662; coenzyme binding; Molecular Function	2 IPR001509; D-dependent epimerase/dehydratase IPR016040; D(P)-binding domain	K10046	SSO0809 2e-29 COG0451 Nucleoside-diphosphate-sugar epimerases MG Cell wall/membrane/envelope biogenesis ; Carbohydrate transport and metabolism ;	368 23 368 gb|EGB07852.1| 372 25 370 0.71 0.84 0 346 513 1e-143 No definition line found hypothetical protein AURANDRAFT_69812 [Aureococcus anophagefferens]	1107 622 667 ref|XM_002956391.1| 1745 708 753 0.95 -- 0 46 8 8e-10 No definition line found Volvox carteri f. gariensis hypothetical protein, mR	368 24 356 dpop:595429 375 26 357 0.67 0.82 0 333 491 1e-138 No definition line found eugene3.00700070; . ; K10046 GDP-D-mannose 3', 5'-epimerase [EC:5.1.3.- 5.1.3.18]	spo:SPAPB1E7.05 5e-32 K10046 GME -- -- Metabolism; Carbohydrate Metabolism; Ascorbate and aldarate metabolism [PATH:ko00053] Metabolism; Carbohydrate Metabolism; Amino sugar and nucleotide sugar metabolism [PATH:ko00520]
Ahy066437	0	0.22543	0	0	0.48946	0.558852	0.0483594	0	6.12533	0	0	0	0.57989	0		up					-4.76404				4 GO:0000166; nucleotide binding; Molecular Function GO:0003824; catalytic activity; Molecular Function GO:0044237; cellular metabolic process; Biological Process GO:0050662; coenzyme binding; Molecular Function	2 IPR001509; D-dependent epimerase/dehydratase IPR016040; D(P)-binding domain	K02377	sll1213 2e-46 COG0451 Nucleoside-diphosphate-sugar epimerases MG Cell wall/membrane/envelope biogenesis ; Carbohydrate transport and metabolism ;	335 20 335 gb|EGB08073.1| 320 8 319 0.7 0.82 0.01 316 493 1e-137 No definition line found hypothetical protein AURANDRAFT_53743 [Aureococcus anophagefferens]	1005 289 569 emb|AJ130776.1| 2000 199 479 0.83 -- 0 281 200 2e-47 No definition line found Lamiria digitata mR for GDP-4-keto-6-deoxy-D-mannose epimerase-reductase, partial	335 22 335 ddi:DDBDRAFT_0190865 320 11 319 0.68 0.81 0.01 314 476 1e-133 No definition line found hypothetical protein ; K02377 GDP-L-fucose synthase [EC:1.1.1.271]	spo:SPAPB1E7.05 5e-32 K02377 E1.1.1.271, fcl GDP-L-fucose synthase 1.1.1.271 Metabolism; Carbohydrate Metabolism; Fructose and mannose metabolism [PATH:ko00051] Metabolism; Carbohydrate Metabolism; Amino sugar and nucleotide sugar metabolism [PATH:ko00520]
Ahy103695	0	0.19514	0	0	0	3.74914	8.28857	0	1.63528	0	0	0	1.08761	2.5751		up					-3.06696				2 GO:0003824; catalytic activity; Molecular Function GO:0030170; pyridoxal phosphate binding; Molecular Function	4 IPR000653; DegT/DnrJ/EryC1/StrS aminotransferase IPR015421; Pyridoxal phosphate-dependent transferase, major region, subdomain 1 IPR015422; Pyridoxal phosphate-dependent transferase, major region, subdomain 2 IPR015424; Pyridoxal phosphate-dependent transferase, major domain	K01726	YPO3113 1e-47 COG0399 Predicted pyridoxal phosphate-dependent enzyme apparently involved in regulation of cell wall biogenesis M Cell wall/membrane/envelope biogenesis ;	386 6 382 ref|YP_003212865.1| 379 3 373 0.62 0.75 0.01 377 494 1e-137 No definition line found hypothetical protein H665_p041 [Ostreococcus tauri virus 1] emb|CAY39629.1| hypothetical protein OTV1_041 [Ostreococcus tauri virus 1]		386 10 382 vfi:VF_0184 437 22 432 0.32 0.47 0.11 417 188 1e-46 No definition line found ddhC; CDP-4-dehydro-6-deoxy-D-glucose 3-dehydratase (EC:4.2.1.-); K01726	spo:SPAPB1E7.05 5e-32 K01726 E4.2.1.- -- -- Metabolism; Carbohydrate Metabolism; Butanoate metabolism [PATH:ko00650] Metabolism; Biosynthesis of Secondary Metabolites; Limonene and pinene degradation [PATH:ko00903] Metabolism; Xenobiotics Biodegradation and Metabolism; Benzoate degradation via CoA ligation [PATH:ko00632] Metabolism; Xenobiotics Biodegradation and Metabolism; Benzoate degradation …
Ahy058589	0	0.434017	0	0	0	0.179325	0	0	3.41667	0	0.372206	0	0.186076	0		up					-2.97677				3 GO:0003824; catalytic activity; Molecular Function GO:0044237; cellular metabolic process; Biological Process GO:0050662; coenzyme binding; Molecular Function	1 IPR001509; D-dependent epimerase/dehydratase	K10046	SSO0809 6e-17 COG0451 Nucleoside-diphosphate-sugar epimerases MG Cell wall/membrane/envelope biogenesis ; Carbohydrate transport and metabolism ;	173 1 172 gb|EGB07852.1| 372 202 372 0.72 0.83 0 172 261 5e-68 No definition line found hypothetical protein AURANDRAFT_69812 [Aureococcus anophagefferens]		173 1 158 ppp:PHYPADRAFT_170239 376 201 358 0.63 0.78 0 158 229 2e-59 No definition line found hypothetical protein; K10046 GDP-D-mannose 3', 5'-epimerase [EC:5.1.3.- 5.1.3.18]	spo:SPAPB1E7.05 5e-32 K10046 GME -- -- Metabolism; Carbohydrate Metabolism; Ascorbate and aldarate metabolism [PATH:ko00053] Metabolism; Carbohydrate Metabolism; Amino sugar and nucleotide sugar metabolism [PATH:ko00520]
Ahy025253	0	0	0	0	0	1.06746	0.17053	0	0.958871	0	0	0	1.40585	0.465288		up					-9.90519						K01046	all3826 4e-12 COG3409 Putative peptidoglycan-binding domain-containing protein M Cell wall/membrane/envelope biogenesis ;	379 85 168 ref|XP_002069652.1| 2033 1555 1638 0.39 0.52 0 84 8 4e-09 No definition line found GK11459 [Drosophila willistoni] gb|EDW80638.1| GK11459 [Drosophila willistoni]		379 88 155 dmo:Dmoj_GI23381 481 4 70 0.38 0.54 0.01 68 8 1e-06 No definition line found GI23381 gene product from transcript GI23381-RA ; K01046 triacylglycerol lipase [EC:3.1.1.3]	spo:SPAPB1E7.05 5e-32 K01046 E3.1.1.3 triacylglycerol lipase 3.1.1.3 Metabolism; Lipid Metabolism; Glycerolipid metabolism [PATH:ko00561]
Ahy052372	0	0	0	0	0	0	0	0	3.03643	0	0	0	0	0		up					-11.5682							DR1549 1e-08 COG0739 Membrane proteins related to metalloendopeptidases M Cell wall/membrane/envelope biogenesis ;
Ahy055073	0	0	0.0769775	0.167078	0.151333	0	0.164471	0.0887955	1.75225	0	0.328751	0	0	0		up					-10.775							SPBC3F6.02c 2e-34 COG0451 Nucleoside-diphosphate-sugar epimerases MG Cell wall/membrane/envelope biogenesis ; Carbohydrate transport and metabolism ;
Ahy058575	0	0.513037	0	0	0	1.10226	0.176091	0	3.23098	0	0	0	0.57188	0.873565		up					-2.65484							MA1173 1e-128 COG1089 GDP-D-mannose dehydratase M Cell wall/membrane/envelope biogenesis ;		1102 206 606 ref|XM_001746157.1| 1257 262 662 0.82 -- 0 401 232 6e-57 No definition line found Monosiga brevicollis MX1 predicted protein MONBRDRAFT_8488 mR, complete cds
Ahy058588	0	0	0	0	0.268582	0	0	0	3.80093	0	0.145865	0.152295	0.43753	0		up					-11.8921							MA4460 2e-08 COG0451 Nucleoside-diphosphate-sugar epimerases MG Cell wall/membrane/envelope biogenesis ; Carbohydrate transport and metabolism ;
Ahy066101	0	0	0	0	0	0	0	0	5.98006	0	0	0	0	0		up					-12.5459							HP1341 4e-08 COG0810 Periplasmic protein TonB, links inner and outer membranes M Cell wall/membrane/envelope biogenesis ;
Ahy067702	0	0	0	0	0	0.537975	0.744845	0	1.68996	0	0	0	0.248101	0.615847		up					-10.7228							BMEI1237 2e-07 COG0451 Nucleoside-diphosphate-sugar epimerases MG Cell wall/membrane/envelope biogenesis ; Carbohydrate transport and metabolism ;
Ahy069233	0	1.07884	0	0	0	2.00588	0.154289	0	5.38794	0	0	0	1.07924	0.153082		up					-2.32025				1 GO:0005488; binding; Molecular Function	4 IPR000566; Lipocalin/cytosolic fatty-acid binding protein domain IPR011038; Calycin-like IPR012674; Calycin IPR022271; Lipocalin, ApoD type	K03098	CC3478 1e-09 COG3040 Bacterial lipocalin M Cell wall/membrane/envelope biogenesis ;	209 1 194 ref|XP_782410.1| 205 4 202 0.42 0.56 0.06 203 143 3e-32 No definition line found PREDICTED: apolipoprotein D-like [Strongylocentrotus purpuratus]		209 22 179 ptm:GSPATT00019431001 184 12 166 0.37 0.58 0.01 158 112 4e-24 No definition line found hypothetical protein ; K03098 outer membrane lipoprotein Blc	spo:SPAPB1E7.05 5e-32 K03098 blc outer membrane lipoprotein Blc -- Unclassified; Cellular Processes and Signaling; Membrane and intracellular structural molecules
Ahy071757	0	0	0	0	0	0	0	0	7.58177	0	0	0	0	0		up					-12.8883							MK0127 4e-06 COG0449 Glucosamine 6-phosphate synthetase, contains amidotransferase and phosphosugar isomerase domains M Cell wall/membrane/envelope biogenesis ;
Ahy079336	0	0	0	0	0	0	0	0	4.28969	0	0	0	0	0		up					-12.0667							YDL055c 5e-22 COG1208 Nucleoside-diphosphate-sugar pyrophosphorylase involved in lipopolysaccharide biosynthesis/translation initiation factor 2B, gamma/epsilon subunits (eIF-2Bgamma/eIF-2Bepsilon) MJ Cell wall/membrane/envelope biogenesis ; Translation, ribosomal structure and biogenesis ;
Ahy081879	0	0.539421	0	0	0	0.445751	0	0	5.89021	0	0	0	0.925063	0		up					-3.44883							VC0243 1e-43 COG1089 GDP-D-mannose dehydratase M Cell wall/membrane/envelope biogenesis ;		417 83 149 emb|AM406670.1| 4376040 3938458 3938392 0.88 -- 0 67 9 2e-08 No definition line found Azoarcus sp. BH72, complete genome
Ahy082050	0	0	0	0	0	0	0	0	4.94264	0	0	0	0	0		up					-12.2711							HP1341 9e-06 COG0810 Periplasmic protein TonB, links inner and outer membranes M Cell wall/membrane/envelope biogenesis ;
Ahy084481	0	0	0	0	0	0	0	0	7.97264	0	0	0	0	0		up					-12.9608				2 GO:0016020; membrane; Cellular Component GO:0055085; transmembrane transport; Biological Process	2 IPR006685; Mechanosensitive ion channel MscS IPR010920; Like-Sm ribonucleoprotein (LSM)-related domain	K03442	MJ1143 4e-19 COG0668 Small-conductance mechanosensitive channel M Cell wall/membrane/envelope biogenesis ;	178 2 174 ref|YP_006527471.1| 355 167 337 0.33 0.54 0.03 175 106 2e-21 No definition line found mechanosensitive ion channel family protein [Melioribacter roseus P3M] gb|AFN74458.1| mechanosensitive ion channel family protein [Melioribacter roseus P3M]		178 1 141 sun:SUN_2157 751 569 710 0.29 0.51 0.03 144 2 2e-12 No definition line found hypothetical protein ; K03442 small conductance mechanosensitive ion channel, MscS family	spo:SPAPB1E7.05 5e-32 K03442 TC.MSCS small conductance mechanosensitive ion channel, MscS family -- Unclassified; Cellular Processes and Signaling; Pores ion channels
Ahy085581	0	0	0	0	0	0	0	0	4.79436	0	0	0	0	0		up					-12.2271							RSp1174 9e-09 COG3511 Phospholipase C M Cell wall/membrane/envelope biogenesis ;
Ahy086258	0	0.686536	0	0	0	0.567319	2.06187	0	11.8551	0	0	0	0	0.292247		up					-4.11003							CC3494_1 2e-09 COG3637 Opacity protein and related surface antigens M Cell wall/membrane/envelope biogenesis ;
Ahy089961	0	1.38144	0	0	0	1.01472	1.05368	0	6.54839	0	0	0	0.394844	0.522719		up					-2.24496							DR0479 7e-06 COG0744 Membrane carboxypeptidase (penicillin-binding protein) M Cell wall/membrane/envelope biogenesis ;
Ahy090451	0	1.15004	0	0	0	0.475166	0.164471	0	4.28328	0	0	0	1.31481	0.163184		up					-1.89704					1 IPR006970; PT repeat		all3826 5e-07 COG3409 Putative peptidoglycan-binding domain-containing protein M Cell wall/membrane/envelope biogenesis ;	196 87 127 ref|YP_006994901.1| 244 183 223 0.7 0.75 0 41 1 8e-06 No definition line found peptidoglycan-binding domain-containing protein [Abae sp. 90] gb|AFW93088.1| peptidoglycan-binding domain-containing protein [Abae sp. 90]
Ahy094287	0	0.501232	0.0447332	0	0.175885	0.184086	0.0955775	0	3.95994	0	0.191044	0	0.23877	0		up					-2.98193							ECU11g0870 2e-19 COG0615 Cytidylyltransferase MI Cell wall/membrane/envelope biogenesis ; Lipid transport and metabolism ;		1012 35 114 ref|XM_002896730.1| 1689 715 794 0.9 -- 0 80 6 8e-16 No definition line found Phytophthora infestans T30-4 ethanolamine-phosphate cytidylyltransferase, putative (PITG_17262) mR, complete cds
Ahy107307	0	5.88058	0	0	0	4.09214	1.06232	0	18.4439	0	0	0.184752	9.64239	1.58101		up					-1.64911							all3826 3e-06 COG3409 Putative peptidoglycan-binding domain-containing protein M Cell wall/membrane/envelope biogenesis ;		549 274 338 ref|XM_004224726.1| 3741 381 445 0.87 -- 0 65 9 4e-07 No definition line found Plasmodium cynomolgi strain B inositol polyphosphate kise (PCYB_142550) mR, complete cds
Ahy109034	0	0	0	0	0	0	0.158053	0	5.33226	0	0	0	0	0.313631		up					-12.3805							tolA 1e-10 COG3064 Membrane protein involved in colicin uptake M Cell wall/membrane/envelope biogenesis ;	205 1 205 ref|XP_004341751.1| 378 67 255 0.54 0.69 0.07 205 184 8e-45 No definition line found protein tolA, putative [Acanthamoeba castellanii str. Neff] gb|ELR19659.1| protein tolA, putative [Acanthamoeba castellanii str. Neff]
Ahy111056	0	3.89477	0	0	0	10.8554	1.81263	0	11.3321	0	0	0.354645	21.6791	3.70929		up					-1.54081				1 GO:0005515; protein binding; Molecular Function	5 IPR000742; Epidermal growth factor-like domain IPR006210; Epidermal growth factor-like IPR006970; PT repeat IPR013032; EGF-like region, conserved site IPR013111; EGF, extracellular	K06252	all3826 8e-09 COG3409 Putative peptidoglycan-binding domain-containing protein M Cell wall/membrane/envelope biogenesis ;	285 68 284 dbj|BAI39491.1| 220 2 219 0.7 0.8 0 218 334 2e-89 No definition line found mastigoneme protein [Ochromos danica]		285 92 284 dtps:9724 211 17 210 0.54 0.65 0 194 216 6e-55 No definition line found fgenesh1_pg.C_chr_14000069; . ; K06252 tenascin	spo:SPAPB1E7.05 5e-32 K06252 TN tenascin -- Environmental Information Processing; Signaling Molecules and Interaction; ECM-receptor interaction [PATH:ko04512] Environmental Information Processing; Signaling Molecules and Interaction; CAM ligands [BR:ko04516] Cellular Processes; Cell Communication; Focal adhesion [PATH:ko04510]
Ahy112652	0	0.468093	0	0	0	1.71915	0.0446292	0	2.27171	0	0	0	3.25556	0.398519		up					-2.27891							all3826 8e-15 COG3409 Putative peptidoglycan-binding domain-containing protein M Cell wall/membrane/envelope biogenesis ;
Ahy113074	0	0	0	0	0	0	0	0	11.0605	0	0	0	0	0		up					-13.4331							DR1549 1e-13 COG0739 Membrane proteins related to metalloendopeptidases M Cell wall/membrane/envelope biogenesis ;
Ahy118161	0	2.22115	0	0	0	6.04617	0.560567	0	6.70215	0	0	0	12.2675	1.39045		up					-1.59332				1 GO:0000166; nucleotide binding; Molecular Function	1 IPR016040; D(P)-binding domain	K00329	all4874 1e-27 COG0702 Predicted nucleoside-diphosphate-sugar epimerases MG Cell wall/membrane/envelope biogenesis ; Carbohydrate transport and metabolism ;	288 70 281 emb|CBJ49045.1| 273 51 262 0.49 0.66 0 213 206 5e-51 No definition line found epimerase/dehydrogese [Ectocarpus siliculosus]		288 70 222 hau:Haur_2704 308 2 145 0.28 0.52 0.09 156 3 8e-08 No definition line found NAD-dependent epimerase/dehydratase ; K00329 NADH dehydrogenase [EC:1.6.5.3]	spo:SPAPB1E7.05 5e-32 K00329 E1.6.5.3 NADH dehydrogenase 1.6.5.3 Metabolism; Energy Metabolism; Oxidative phosphorylation [PATH:ko00190]
Ahy134959	0	0.0679128	0.109098	0.236794	0.536197	0.0561197	0	0.125847	1.2417	0	1.04834	0	0	0		up					-4.19249							ZtolA 2e-12 COG3064 Membrane protein involved in colicin uptake M Cell wall/membrane/envelope biogenesis ;
Ahy136601	0	0	0	0	0	0	0	0	2.91303	0	0	0	0	0		up					-11.5083							ZtolA 6e-12 COG3064 Membrane protein involved in colicin uptake M Cell wall/membrane/envelope biogenesis ;
Ahy136607	0	0	0	0	0	0	0	0	11.4689	0	0	0	0	0		up					-13.4854							DR1549 4e-06 COG0739 Membrane proteins related to metalloendopeptidases M Cell wall/membrane/envelope biogenesis ;
Ahy154900	0.263092	6.51026	0	0	0.257005	0.268988	0.279317	0	17.5242	0	0.279155	0	0	0		up					-1.42856							CC3494_1 1e-14 COG3637 Opacity protein and related surface antigens M Cell wall/membrane/envelope biogenesis ;
Ahy166339	0	0.0968192	0	0	0	0	0	0	18.3907	0	0	0	0	0.65943		up					-7.56946							PM0968 8e-08 COG3064 Membrane protein involved in colicin uptake M Cell wall/membrane/envelope biogenesis ;	195 1 192 dbj|BAK00750.1| 843 627 818 0.67 0.84 0 192 256 2e-66 No definition line found predicted protein [Hordeum vulgare subsp. vulgare]	584 10 149 ref|XM_003292106.1| 2646 1888 2027 0.82 -- 0 140 7 1e-13 No definition line found Dictyostelium purpureum major vault protein-alpha, mR
Ahy179763	0	0.51584	0	0	0	1.27879	3.18696	0	3.66781	0	0	0	0	1.58101		up					-2.82992							tolA 1e-13 COG3064 Membrane protein involved in colicin uptake M Cell wall/membrane/envelope biogenesis ;
Ahy253326	0	0.454934	0	0	0.143675	0.375934	0	0	4.62107	0	0.0390144	0	0.390087	0		up					-3.3445							tolA 2e-10 COG3064 Membrane protein involved in colicin uptake M Cell wall/membrane/envelope biogenesis ;
Ahy257130	0	0.0854287	0	0.0744668	0.674492	0.494158	0	0	2.25617	0.0752498	0.512836	0	0.586013	0		up					-4.72301							tolA 1e-08 COG3064 Membrane protein involved in colicin uptake M Cell wall/membrane/envelope biogenesis ;
Ahy258266	0	0	0	0	0	2.38532	0.468606	0	1.50567	0	0	0	0.802741	0.531359		up					-10.5562							ZtolA 3e-06 COG3064 Membrane protein involved in colicin uptake M Cell wall/membrane/envelope biogenesis ;
Ahy264828	0	0.352892	0	0	0	0	0	0	4.83916	0	0	0	0	0		up					-3.77746							STM1432 1e-15 COG0791 Cell wall-associated hydrolases (invasion-associated proteins) M Cell wall/membrane/envelope biogenesis ;		318 1 315 gb|CP003737.1| 4726582 2044555 2044241 0.87 -- 0 315 351 3e-93 No definition line found Enterobacter cloacae subsp. cloacae ENHKU01, complete genome
Ahy270318	0	0	0	0	0	0	0	0	3.14113	0	0	0	0	0		up					-11.6171							STM0747 1e-10 COG3064 Membrane protein involved in colicin uptake M Cell wall/membrane/envelope biogenesis ;
Ahy010394	0	3.87277	0	0	0.0546017	1.94302	20.473	0	1.07712	2.80216	0.316307	18.5973	0.256962	4.41582		down	up	up	up		1.84619	-11.4523	-8.30518	-8.41193	1 GO:0005515; protein binding; Molecular Function	3 IPR000048; IQ motif, EF-hand binding site IPR002499; Major vault protein, N-termil IPR021870; Shoulder domain		PM0968 4e-07 COG3064 Membrane protein involved in colicin uptake M Cell wall/membrane/envelope biogenesis ;	818 3 816 ref|NP_001116989.1| 857 11 843 0.62 0.76 0.03 839 1066 0.0 No definition line found major vault protein [Strongylocentrotus purpuratus] sp|Q5EAJ7.1|MVP_STRPU Recme: Full=Major vault protein; Short=MVP tpg|DAA05661.1| TPA_exp: major vault protein [Strongylocentrotus purpuratus]	2457 12 74 ref|XM_003292106.1| 2646 18 80 0.92 -- 0 63 7 2e-12 No definition line found Dictyostelium purpureum major vault protein-alpha, mR
Ahy018220	0.927932	1.82844	1.60526	2.89112	3.42442	2.31911	6.71367	0.709164	0.17277	1.49822	1.16692	1.48488	1.71366	3.69258		down		down	down		3.40369		1.30893	1.20551				VC1122 3e-60 COG2230 Cyclopropane fatty acid synthase and related methyltransferases M Cell wall/membrane/envelope biogenesis ;		1330 9 478 ref|XM_004495396.1| 3015 1310 1779 0.84 -- 0 470 353 3e-93 No definition line found PREDICTED: Cicer arietinum uncharacterized LOC101501999 (LOC101501999), mR
Ahy138484	6.8334	3.40337	4.48894	11.3982	54.5338	8.61475	29.1422	7.1365	1.56476	4.38633	3.2259	56.1033	16.3422	43.6763		down		down			1.12102		1.82103				K00786	aq_1407 2e-20 COG1215 Glycosyltransferases, probably involved in cell wall biogenesis M Cell wall/membrane/envelope biogenesis ;	526 5 526 ref|XP_003521436.1| 533 13 533 0.91 0.96 0 522 1011 0.0 No definition line found PREDICTED: glucomann 4-beta-mannosyltransferase 9-like [Glycine max]	1581 14 1573 ref|XM_003554366.1| 2642 660 2216 0.86 -- 0 1560 1439 0.0 No definition line found PREDICTED: Glycine max glucomann 4-beta-mannosyltransferase 9-like (LOC100782772), mR	526 79 381 gfo:GFO_3619 488 39 330 0.37 0.6 0.05 306 221 3e-56 No definition line found transmembrane family-2 glycosyl transferase-possibly involved in biofilm formation (EC:2.4.-.-); K00786	spo:SPAPB1E7.05 5e-32 K00786 E2.4.-.- -- -- Unclassified; Metabolism; Others
Ahy008918	0	6.18144	0.0384887	0.0417695	0	0	0	0	1.26552	0	0.616407	0	0	0		down					2.28822							RSc2792 4e-22 COG3133 Outer membrane lipoprotein M Cell wall/membrane/envelope biogenesis ;		1178 684 773 dbj|AB609097.1| 657 647 558 0.87 -- 0 90 7 1e-14 No definition line found Uncultured microorganism D, shotgun cloning sequence, contains of HNH endonuclease region, clone: probe-06
Ahy020879	0	6.1702	0.0423591	0	0	0	0	0	1.92846	0	0.226131	0	0	0		down					1.67787							RSc1737 1e-32 COG3203 Outer membrane protein (porin) M Cell wall/membrane/envelope biogenesis ;		1074 827 877 gb|CP000958.1| 3532883 572455 572505 0.96 -- 0 51 7 8e-13 No definition line found Burkholderia cenocepacia MC0-3 chromosome 1, complete sequence
Ahy025525	0	5.09346	0.109098	0.0591984	0	0	0.0582748	0.125847	1.93154	0	0	0	0	0		down					1.39889							RSc0900 5e-62 COG2885 Outer membrane protein and related peptidoglycan-associated (lipo)proteins M Cell wall/membrane/envelope biogenesis ;		831 408 726 gb|CP002657.1| 4995263 2084213 2084531 0.85 -- 0 319 268 8e-68 No definition line found Alicycliphilus denitrificans K601, complete genome
Ahy064010	0	2.56392	0.0936084	0	0	0	0	0	0.236758	0.102656	0	0	0	0		down					3.43686							SMb20368 8e-15 COG0845 Membrane-fusion protein M Cell wall/membrane/envelope biogenesis ;		486 218 336 gb|CP003912.1| 1353255 390985 391103 0.84 -- 0 119 7 2e-15 No definition line found Variovorax paradoxus B4 chromosome 2, complete sequence
Ahy072708	0	11.1181	0	0	0	0	0	0	1.8112	0	0	0	0	0		down					2.61789					2 IPR011055; Duplicated hybrid motif IPR016047; Peptidase M23	K06194	PA3623 1e-27 COG0739 Membrane proteins related to metalloendopeptidases M Cell wall/membrane/envelope biogenesis ;	180 2 85 ref|YP_004619558.1| 315 232 315 0.78 0.94 0 84 152 4e-35 No definition line found hypothetical protein Rta_24410 [Ramlibacter tataouinensis TTB310] gb|AEG93539.1| Conserved hypothetical protein [Ramlibacter tataouinensis TTB310]	539 3 176 gb|CP000245.1| 4070193 2591400 2591227 0.85 -- 0 174 139 3e-29 No definition line found Ramlibacter tataouinensis TTB310, complete genome	180 2 85 pol:Bpro_3059 318 235 318 0.77 0.94 0 84 151 5e-36 No definition line found peptidase M23B ; K06194 lipoprotein NlpD	spo:SPAPB1E7.05 5e-32 K06194 nlpD lipoprotein NlpD -- Unclassified; Cellular Processes and Signaling; Membrane and intracellular structural molecules
Ahy076685	0	2.84211	0	0	0	0	0	0	0.206209	0	0	0	0	0		down					3.78479				2 GO:0006808; regulation of nitrogen utilization; Biological Process GO:0030234; enzyme regulator activity; Molecular Function	4 IPR002187; Nitrogen regulatory protein PII IPR011322; Nitrogen regulatory PII-like, alpha/beta IPR015867; Nitrogen regulatory protein PII/ATP phosphoribosyltransferase, C-termil IPR017918; Nitrogen regulatory protein PII, conserved site	K04751	STM4236 1e-27 COG0818 Diacylglycerol kise M Cell wall/membrane/envelope biogenesis ;	186 1 60 ref|ZP_09752573.1| 112 49 108 0.86 0.96 0 60 109 3e-22 No definition line found nitrogen regulatory protein PII [Burkholderiales bacterium JOSHI_001] gb|EHR71828.1| nitrogen regulatory protein PII [Burkholderiales bacterium JOSHI_001]	556 4 176 dbj|AP012320.1| 5043253 2984487 2984315 0.87 -- 0 173 168 4e-38 No definition line found Rubrivivax gelatinosus IL144 D, complete genome	186 1 63 lch:Lcho_2899 112 49 111 0.79 0.92 0 63 102 5e-21 No definition line found nitrogen regulatory protein P-II ; K04751 nitrogen regulatory protein P-II 1	spo:SPAPB1E7.05 5e-32 K04751 glnB nitrogen regulatory protein P-II 1 -- Environmental Information Processing; Signal Transduction; Two-component system [PATH:ko02020]
Ahy082486	0	18.5108	0	0	0	0	0	0	1.62415	0	0.421914	0	0	0		down					3.51061							RSc2967 8e-42 COG3047 Outer membrane protein W M Cell wall/membrane/envelope biogenesis ;		918 525 747 dbj|AP012320.1| 5043253 525447 525669 0.83 -- 0 223 149 6e-32 No definition line found Rubrivivax gelatinosus IL144 D, complete genome
Ahy092050	0	3.27773	0	0	0	0	0	0	0.133177	0	0	0	0	0		down					4.62129							RSc2967 1e-38 COG3047 Outer membrane protein W M Cell wall/membrane/envelope biogenesis ;		430 1 430 gb|CP002039.1| 5513887 3657597 3657168 0.99 -- 0 430 837 0.0 No definition line found Herbaspirillum seropedicae SmR1, complete genome
Ahy134977	0	0.873052	0.0438282	0.190256	0	0.586175	0.468219	0	0	0	0	0	0.467879	1.44012		down					9.76992							BS_galE 1e-91 COG1087 UDP-glucose 4-epimerase M Cell wall/membrane/envelope biogenesis ;
Ahy155990	2.69679	3.08638	3.33888	3.91433	6.58598	4.00946	6.90723	2.48608	1.34157	3.64934	2.98066	5.48969	4.27961	5.51568		down					1.20199					1 IPR002885; Pentatricopeptide repeat		YJR153w 3e-24 COG5434 Endopolygalacturose M Cell wall/membrane/envelope biogenesis ;	1358 39 667 gb|EMJ25708.1| 682 53 679 0.6 0.75 0 630 755 0.0 No definition line found hypothetical protein PRUPE_ppa022727mg, partial [Prunus persica]	4072 2812 4002 ref|XM_003551161.1| 1418 167 1357 0.86 -- 0 1191 1084 0.0 No definition line found PREDICTED: Glycine max probable polygalacturose At1g80170-like (LOC100806068), mR
Ahy156279	0.904138	1.72705	0.44138	0.68429	3.23847	1.68662	2.62709	1.30923	0.558179	0.933504	0.65639	3.25092	1.59867	2.79032		down					1.62951				8 GO:0003824; catalytic activity; Molecular Function GO:0005524; ATP binding; Molecular Function GO:0005618; cell wall; Cellular Component GO:0005737; cytoplasm; Cellular Component GO:0008716; D-alanine-D-alanine ligase activity; Molecular Function GO:0009252; peptidoglycan biosynthetic process; Biological Process GO:0016874; ligase activity; Molecular Function GO:0046872; metal ion binding; Mole…	8 IPR000291; D-alanine--D-alanine ligase/VA/B/C, conserved site IPR005905; D-alanine--D-alanine ligase IPR011095; D-alanine--D-alanine ligase, C-termil IPR011127; D-alanine--D-alanine ligase, N-termil IPR011761; ATP-grasp fold IPR013815; ATP-grasp fold, subdomain 1 IPR013816; ATP-grasp fold, subdomain 2 IPR016185; Pre-ATP-grasp fold	K01921	BH1621 2e-19 COG1181 D-alanine-D-alanine ligase and related ATP-grasp enzymes M Cell wall/membrane/envelope biogenesis ;	961 4 960 ref|XP_003534663.1| 949 2 948 0.8 0.89 0.01 959 1592 0.0 No definition line found PREDICTED: uncharacterized protein LOC100819595 [Glycine max]	2886 283 2881 ref|XM_003551544.1| 2868 259 2863 0.87 -- 0 2605 2500 0.0 No definition line found PREDICTED: Glycine max uncharacterized protein LOC100775955 (LOC100775955), mR	961 308 959 chu:CHU_0924 897 315 889 0.26 0.42 0.24 698 189 2e-46 No definition line found ddlA; D-alanine--D-alanine ligase A (EC:6.3.2.4); K01921 D-alanine-D-alanine ligase [EC:6.3.2.4]	spo:SPAPB1E7.05 5e-32 K01921 E6.3.2.4, ddlA, ddlB, ddl D-alanine-D-alanine ligase 6.3.2.4 Metabolism; Metabolism of Other Amino Acids; D-Alanine metabolism [PATH:ko00473] Metabolism; Glycan Biosynthesis and Metabolism; Peptidoglycan biosynthesis [PATH:ko00550]
Ahy152512	4.08986	6.99784	3.56284	15.4242	26.8541	8.95849	27.5778	6.18699	4.45684	7.1373	7.36078	27.1996	13.5248	28.7662			up	down				-1.00235	1.06727		3 GO:0016020; membrane; Cellular Component GO:0016760; cellulose synthase (UDP-forming) activity; Molecular Function GO:0030244; cellulose biosynthetic process; Biological Process	2 IPR005150; Cellulose synthase IPR013083; Zinc finger, RING/FYVE/PHD-type	K10999	alr3757 6e-13 COG1215 Glycosyltransferases, probably involved in cell wall biogenesis M Cell wall/membrane/envelope biogenesis ;	1178 1 1178 ref|XP_003521583.1| 1151 1 1151 0.86 0.9 0.03 1187 2015 0.0 No definition line found PREDICTED: cellulose synthase-like protein D5-like [Glycine max]	3537 511 629 ref|XM_003521535.1| 3833 454 560 0.82 -- 0.1 119 8 1e-11 No definition line found PREDICTED: Glycine max cellulose synthase-like protein D5-like (LOC100797597), mR	1178 300 1164 osa:4347093 1055 244 1038 0.5 0.67 0.1 878 871 0.0 No definition line found Os09g0422500; hypothetical protein ; K10999 cellulose synthase A [EC:2.4.1.12]	spo:SPAPB1E7.05 5e-32 K10999 CESA cellulose synthase A 2.4.1.12 Metabolism; Glycan Biosynthesis and Metabolism; Glycosyltransferases [BR:ko01003]
Ahy002265	0	2.88976	0	0.16793	0	0.636787	1.6531	0	3.91376	4.41209	0.495642	8.45238	0.33038	0.984098			up		up			-12.1072		-13.0451				DR1549 2e-06 COG0739 Membrane proteins related to metalloendopeptidases M Cell wall/membrane/envelope biogenesis ;
Ahy017787	0	0	0	0	0	0.125311	1.69161	0	0.462107	2.47115	0.130048	3.39453	0.0650145	0.451868			up		up			-11.271		-11.729				STM0747 7e-17 COG3064 Membrane protein involved in colicin uptake M Cell wall/membrane/envelope biogenesis ;
Ahy025380	0	0	0	0	0	0.688292	4.24863	0	0	2.48638	0.238102	11.7256	0.119034	0.118188			up		up			-11.2798		-13.5174				tolA 5e-21 COG3064 Membrane protein involved in colicin uptake M Cell wall/membrane/envelope biogenesis ;
Ahy085421	0	0	0	0	0	0	0.379273	0	0	0.667433	0.108301	1.52652	0	0			up		up			-9.38248		-10.576	2 GO:0009058; biosynthetic process; Biological Process GO:0016779; nucleotidyltransferase activity; Molecular Function	1 IPR005835; Nucleotidyl transferase	K00971	SPBC13G1.02 3e-52 COG1208 Nucleoside-diphosphate-sugar pyrophosphorylase involved in lipopolysaccharide biosynthesis/translation initiation factor 2B, gamma/epsilon subunits (eIF-2Bgamma/eIF-2Bepsilon) MJ Cell wall/membrane/envelope biogenesis ; Translation, ribosomal structure and biogenesis ;	299 1 292 ref|XP_002812940.1| 420 2 289 0.45 0.62 0.04 297 265 1e-68 No definition line found PREDICTED: mannose-1-phosphate guanyltransferase alpha isoform 1 [Pongo abelii] ref|XP_002812941.1| PREDICTED: mannose-1-phosphate guanyltransferase alpha isoform 2 [Pongo abelii]		299 1 292 mcc:703756 420 2 289 0.44 0.61 0.07 301 263 3e-69 No definition line found similar to GDP-mannose pyrophosphorylase A ; K00971 mannose-1-phosphate guanylyltransferase [EC:2.7.7.22]	spo:SPAPB1E7.05 5e-32 K00971 E2.7.7.22, manC mannose-1-phosphate guanylyltransferase 2.7.7.22 Metabolism; Carbohydrate Metabolism; Fructose and mannose metabolism [PATH:ko00051] Metabolism; Carbohydrate Metabolism; Amino sugar and nucleotide sugar metabolism [PATH:ko00520]
Ahy063587	0	0.322731	0	0	0	0.355585	2.07697	0	0.874185	1.04235	0.23064	2.40809	0	0.183175			up		up			-10.0256		-11.2337				ECU11g0870 1e-62 COG0615 Cytidylyltransferase MI Cell wall/membrane/envelope biogenesis ; Lipid transport and metabolism ;		1051 5 153 ref|XM_641595.1| 1083 52 200 0.82 -- 0.01 150 8 8e-10 No definition line found Dictyostelium discoideum AX4 hypothetical protein (pctA) mR, complete cds
Ahy093207	0	1.04525	0	0.0569452	0	0.539837	2.63466	0	1.52623	2.8772	0.224096	9.24205	0	0.222472			up		up			-11.4904		-13.174				ZtolA 6e-09 COG3064 Membrane protein involved in colicin uptake M Cell wall/membrane/envelope biogenesis ;
Ahy093636	0	0	0	0	0	0.0436399	0.475815	0	0.0268216	0.581475	0.0452894	1.8678	0	0			up		up			-9.18357		-10.8671				BMEII0148 2e-19 COG3468 Type V secretory pathway, adhesin AidA MU Cell wall/membrane/envelope biogenesis ; Intracellular trafficking, secretion, and vesicular transport ;
Ahy098549	0	0.547961	0	0	0	0.535136	0.940392	0	0.759001	2.41335	0.0854404	2.85463	0	0.0424106			up		up			-11.2368		-11.4791	1 GO:0000166; nucleotide binding; Molecular Function	1 IPR016040; D(P)-binding domain	K03953	CC3604 9e-38 COG0702 Predicted nucleoside-diphosphate-sugar epimerases MG Cell wall/membrane/envelope biogenesis ; Carbohydrate transport and metabolism ;	378 55 370 ref|XP_004339653.1| 376 37 357 0.41 0.62 0.03 324 256 5e-66 No definition line found DH dehydrogese, putative [Acanthamoeba castellanii str. Neff] gb|ELR17640.1| DH dehydrogese, putative [Acanthamoeba castellanii str. Neff]		378 52 347 osa:4331143 408 65 372 0.42 0.64 0.05 311 243 7e-63 No definition line found Os02g0816800; hypothetical protein ; K03953 NADH dehydrogenase (ubiquinone) 1 alpha subcomplex 9 [EC:1.6.5.3 1.6.99.3]	spo:SPAPB1E7.05 5e-32 K03953 NDUFA9 -- -- Metabolism; Energy Metabolism; Oxidative phosphorylation [PATH:ko00190] Human Diseases; Neurodegenerative Diseases; Alzheimer's disease [PATH:ko05010] Human Diseases; Neurodegenerative Diseases; Parkinson's disease [PATH:ko05012] Human Diseases; Neurodegenerative Diseases; Huntington's disease [PATH:ko05016]
Ahy099584	0	0.0723362	0	0	0	0.35865	2.79317	0	1.02867	3.12214	0.310172	8.87338	0	0.492677			up		up			-11.6083		-13.1153				VC1837 5e-09 COG3064 Membrane protein involved in colicin uptake M Cell wall/membrane/envelope biogenesis ;	261 5 261 ref|XP_004341751.1| 378 6 260 0.58 0.75 0 257 276 3e-72 No definition line found protein tolA, putative [Acanthamoeba castellanii str. Neff] gb|ELR19659.1| protein tolA, putative [Acanthamoeba castellanii str. Neff]
Ahy102549	0	0.0514435	0	0	0	0.552634	3.53142	0	0.836073	3.39854	0.176468	6.12625	0.0882213	0.48177			up		up			-11.7307		-12.5808				PH1742 3e-11 COG0451 Nucleoside-diphosphate-sugar epimerases MG Cell wall/membrane/envelope biogenesis ; Carbohydrate transport and metabolism ;
Ahy107467	0	0	0	0	0	0.164224	0.341061	0	0.908404	1.05033	0.170431	1.95739	0	0.169196			up		up			-10.0366		-10.9347				STM4426 3e-09 COG5520 O-Glycosyl hydrolase M Cell wall/membrane/envelope biogenesis ;
Ahy107704	0	0.204105	0	0	0	0.37949	1.79518	0	0.0518309	1.2585	0.175037	10.9653	0.043753	0.521306			up		up			-10.2975		-13.4207				MJ1143 5e-29 COG0668 Small-conductance mechanosensitive channel M Cell wall/membrane/envelope biogenesis ;
Ahy108072	0	0	0	0	0	0.0928647	1.73576	0	0.0570757	2.07877	0.19275	3.57214	0	0.0956762			up		up			-11.0215		-11.8026				ZtolA 8e-12 COG3064 Membrane protein involved in colicin uptake M Cell wall/membrane/envelope biogenesis ;
Ahy108074	0	0.291955	0	0	0	0.0804189	2.17119	0	0.296558	1.97162	0.292105	6.14323	0	0.248561			up		up			-10.9452		-12.5848				tolA 1e-17 COG3064 Membrane protein involved in colicin uptake M Cell wall/membrane/envelope biogenesis ;
Ahy113076	0	0.11512	0	0	0	0.856168	3.01288	0	0.701613	3.90404	0.197451	9.84393	0.098711	0.294029			up		up			-11.9308		-13.265				tolA 1e-15 COG3064 Membrane protein involved in colicin uptake M Cell wall/membrane/envelope biogenesis ;
Ahy161841	0.0378643	1.12435	0	0.0408366	0.0369883	2.22599	21.8283	0	0.57104	2.99179	0.361585	15.122	0.522213	4.06826			up		up			-11.5468		-8.67537				STM0747 1e-08 COG3064 Membrane protein involved in colicin uptake M Cell wall/membrane/envelope biogenesis ;		2416 1870 2049 ref|XM_003292106.1| 2646 1839 2018 0.82 -- 0 180 111 3e-20 No definition line found Dictyostelium purpureum major vault protein-alpha, mR
Ahy196285	0	0.515488	0	0.0561678	0.203499	0.63896	6.85614	0	1.43994	6.07314	0.828889	24.0013	0	0.219435			up		up			-12.5682		-6.88195				STM0747 1e-06 COG3064 Membrane protein involved in colicin uptake M Cell wall/membrane/envelope biogenesis ;	292 3 292 ref|XP_004341762.1| 307 5 306 0.51 0.69 0.05 304 297 2e-78 No definition line found TolAlike protein [Acanthamoeba castellanii str. Neff] gb|ELR19670.1| TolAlike protein [Acanthamoeba castellanii str. Neff]
Ahy249033	0	0.151038	0	0	0.0596251	0.374431	1.62004	0	0.153419	1.52998	0.259055	2.5019	0	0.0642944			up		up			-10.5793		-5.39096		1 IPR001173; Glycosyl transferase, family 2	K00721	PH0051_1 6e-50 COG0463 Glycosyltransferases involved in cell wall biogenesis M Cell wall/membrane/envelope biogenesis ;	250 3 234 ref|XP_004364712.1| 337 31 261 0.51 0.72 0 232 255 6e-66 No definition line found dolichol-phosphate mannosyltransferase [Capsaspora owczarzaki ATCC 30864] gb|EFW43800.1| dolichol-phosphate mannosyltransferase [Capsaspora owczarzaki ATCC 30864]		250 5 249 dpch:124350 277 10 262 0.45 0.65 0.03 254 215 7e-55 No definition line found e_gwh2.12.264.1; . ; K00721 dolichol-phosphate mannosyltransferase [EC:2.4.1.83]	spo:SPAPB1E7.05 5e-32 K00721 DPM1 dolichol-phosphate mannosyltransferase 2.4.1.83 Metabolism; Glycan Biosynthesis and Metabolism; Glycosyltransferases [BR:ko01003] Metabolism; Glycan Biosynthesis and Metabolism; N-Glycan biosynthesis [PATH:ko00510]
Ahy259997	0	0	0	0	0	0.250166	0.684856	0	0.30751	0.509088	0	1.65105	0	0.140585			up		up			-8.99177		-10.6892				VC1837 5e-19 COG3064 Membrane protein involved in colicin uptake M Cell wall/membrane/envelope biogenesis ;
Ahy263330	0	0.337138	0	0	0	0.0928647	1.0286	0	1.10346	1.02289	0	1.94539	0	0			up		up			-9.99843		-10.9258				SSO2789 8e-20 COG3511 Phospholipase C M Cell wall/membrane/envelope biogenesis ;
Ahy007685	0.874232	0.589992	0.868803	1.71429	2.40674	1.78765	2.78444	1.36662	0.299647	3.63786	2.1082	2.28919	1.85494	2.17663			up					-2.06599						L161121 1e-10 COG0451 Nucleoside-diphosphate-sugar epimerases MG Cell wall/membrane/envelope biogenesis ; Carbohydrate transport and metabolism ;		574 158 385 ref|XM_004509856.1| 1290 157 384 0.83 -- 0 228 151 9e-33 No definition line found PREDICTED: Cicer arietinum cinmoyl-CoA reductase 1-like (LOC101497904), transcript variant X2, mR
Ahy011782	1.54097	0.604524	0.522916	0.932302	0.58744	1.65235	1.83551	0.86171	0.47235	2.12998	0.717826	1.12421	1.55506	1.6232			up					-2.02619			1 GO:0000166; nucleotide binding; Molecular Function	3 IPR008979; Galactose-binding domain-like IPR013857; DH:ubiquinone oxidoreductase intermediate-associated protein 30 IPR016040; D(P)-binding domain	K00091	sll1218 1e-11 COG0702 Predicted nucleoside-diphosphate-sugar epimerases MG Cell wall/membrane/envelope biogenesis ; Carbohydrate transport and metabolism ;	406 1 399 ref|XP_003604110.1| 512 1 392 0.73 0.81 0.03 402 558 1e-157 No definition line found hypothetical protein MTR_4g005070 [Medicago truncatula] gb|AES86307.1| hypothetical protein MTR_4g005070 [Medicago truncatula]	1218 298 395 ref|XM_003529332.1| 2001 250 347 0.84 -- 0 98 8 9e-10 No definition line found PREDICTED: Glycine max uncharacterized protein LOC100811347 (LOC100811347), mR	406 163 233 fal:FRAAL1978 322 3 70 0.52 0.66 0.04 71 2 1e-08 No definition line found putative dihydroflavonol-4-reductase (DFR) (dihydrokaempferol 4-reductase) (EC:1.1.1.219); K00091 dihydroflavonol-4-reductase [EC:1.1.1.219]	spo:SPAPB1E7.05 5e-32 K00091 E1.1.1.219 dihydroflavonol-4-reductase 1.1.1.219 Metabolism; Biosynthesis of Secondary Metabolites; Flavonoid biosynthesis [PATH:ko00941]
Ahy023810	7.59826	3.80703	4.24358	5.28255	3.55788	8.34636	7.93352	6.4068	3.70921	8.55463	5.86339	2.92181	6.26226	5.09328			up					-1.01142						CC0302 3e-30 COG1519 3-deoxy-D-manno-octulosonic-acid transferase M Cell wall/membrane/envelope biogenesis ;		727 310 624 ref|XM_003535231.1| 1749 313 627 0.86 -- 0 315 299 2e-77 No definition line found PREDICTED: Glycine max 3-deoxy-D-manno-octulosonic-acid transferase-like (LOC100809456), mR
Ahy000534	26.8761	17.1136	16.9256	34.2946	10.7229	16.8594	28.011	36.3397	18.2495	41.4146	24.5476	9.59754	13.6298	18.718			up					-1.29093			1 GO:0000166; nucleotide binding; Molecular Function	2 IPR008030; NmrA-like IPR016040; D(P)-binding domain	K00224	mll1871 4e-09 COG0702 Predicted nucleoside-diphosphate-sugar epimerases MG Cell wall/membrane/envelope biogenesis ; Carbohydrate transport and metabolism ;	309 1 309 ref|NP_001237637.1| 310 1 310 0.82 0.91 0 310 532 1e-149 No definition line found isoflavone reductase homolog 2 [Glycine max] gb|AAF17578.1|AF202184 isoflavone reductase homolog 2 [Glycine max]	930 16 928 gb|BT096110.1| 1159 1091 179 0.81 -- 0 914 424 1e-115 No definition line found Soybean clone JCVI-FLGm-20K10 unknown mR	309 3 309 dvvi:GSVIVP00014594001 308 2 308 0.77 0.88 0 307 497 1e-139 No definition line found GSVIVT00014594001; assembled CDS ; K00224	spo:SPAPB1E7.05 5e-32 K00224 E1.3.1.- -- -- Metabolism; Carbohydrate Metabolism; Propanoate metabolism [PATH:ko00640] Metabolism; Xenobiotics Biodegradation and Metabolism; 1,1,1-Trichloro-2,2-bis(4-chlorophenyl)ethane (DDT) degradation [PATH:ko00351] Metabolism; Xenobiotics Biodegradation and Metabolism; Fluorene degradation [PATH:ko00628] Metabolism; Xenobiotics Biodegradation and Metabolism; F…
Ahy095956	0	0.152256	0	0	0	0.125817	1.30648	0	1.0826	4.15755	0.261145	1.22696	0	0.518503			up					-12.0215						jhp1260 9e-06 COG0810 Periplasmic protein TonB, links inner and outer membranes M Cell wall/membrane/envelope biogenesis ;
Ahy117654	6.79003	2.25834	1.63255	4.40957	6.6686	12.7274	14.4951	6.23544	0.91758	4.49572	4.02837	7.40089	10.9602	9.53649			up					-1.46143						alr3757 3e-07 COG1215 Glycosyltransferases, probably involved in cell wall biogenesis M Cell wall/membrane/envelope biogenesis ;		1252 51 385 ref|XM_003540996.1| 2922 1 335 0.85 -- 0 335 291 8e-75 No definition line found PREDICTED: Glycine max cellulose synthase A catalytic subunit 7 [UDP-forming]-like (LOC100777270), mR
Ahy147049	0.50348	0.359386	0.288665	0.605657	0.718831	0.593957	0.328942	0.577171	0.243368	0.92859	0.821876	0.493413	0.657405	1.0199			up					-1.68564						alr3757 5e-15 COG1215 Glycosyltransferases, probably involved in cell wall biogenesis M Cell wall/membrane/envelope biogenesis ;	788 4 85 ref|XP_003539497.1| 748 7 87 0.74 0.82 0.01 82 115 4e-23 No definition line found PREDICTED: cellulose synthase-like protein H1-like [Glycine max]	2363 139 212 ref|XM_003539448.1| 2353 145 218 0.87 -- 0 74 8 2e-09 No definition line found PREDICTED: Glycine max cellulose synthase-like protein B3-like (LOC100795671), mR
Ahy261061	0.0971931	0.0400844	0.0965896	0.139764	0.332306	0.314675	0.206374	0.148558	0.122149	0.476662	0.189066	0.179456	0.326522	0.8361			up					-2.30303			1 GO:0008270; zinc ion binding; Molecular Function	3 IPR006564; Zinc finger, PMZ-type IPR007527; Zinc finger, SWIM-type IPR018289; MULE transposase domain		jhp1260 1e-10 COG0810 Periplasmic protein TonB, links inner and outer membranes M Cell wall/membrane/envelope biogenesis ;	940 441 894 ref|XP_003524085.1| 1392 940 1371 0.47 0.61 0.06 458 417 1e-114 No definition line found PREDICTED: uncharacterized protein LOC100814876 [Glycine max]	2823 470 576 gb|GU473166.1| 309 3 109 0.94 -- 0 107 165 3e-36 No definition line found Arachis diogoi clone ADAF13 putative protein kise mR, partial cds
Ahy070059	0	2.82691	2.75719	1.84813	4.90233	0	0	0.140316	5.64042	0.400192	5.75775	0.1808	0	0			down	up	down			2.78444	-1.63944	4.761				MA2186 1e-10 COG1088 dTDP-D-glucose 4,6-dehydratase M Cell wall/membrane/envelope biogenesis ;
Ahy062067	0	0.26041	1.09812	0.283744	0.668212	0	0	0.120639	0.198387	0	1.73076	0	0	0			down	up				10.1008	-2.60874					ZtolA 4e-09 COG3064 Membrane protein involved in colicin uptake M Cell wall/membrane/envelope biogenesis ;
Ahy073415	7.75077	2.09775	20.7008	28.996	26.2634	14.3631	40.8867	2.2213	0.913211	6.86326	12.85	14.7581	11.8203	22.1969			down	down				1.59272	1.17409		1 GO:0008610; lipid biosynthetic process; Biological Process	1 IPR003333; Mycolic acid cyclopropane synthase	K00574	RSc0766 5e-10 COG2230 Cyclopropane fatty acid synthase and related methyltransferases M Cell wall/membrane/envelope biogenesis ;	62 1 58 ref|XP_004296401.1| 455 210 267 0.77 0.89 0 58 104 8e-21 No definition line found PREDICTED: cyclopropane-fatty-acyl-phospholipid synthase-like [Fragaria vesca subsp. vesca]	189 4 175 ref|XM_004495396.1| 3015 2024 2195 0.87 -- 0 172 174 2e-40 No definition line found PREDICTED: Cicer arietinum uncharacterized LOC101501999 (LOC101501999), mR	62 1 58 dvvi:GSVIVP00020327001 869 625 682 0.74 0.91 0 58 100 1e-20 No definition line found GSVIVT00020327001; assembled CDS ; K00574 cyclopropane-fatty-acyl-phospholipid synthase [EC:2.1.1.79]	spo:SPAPB1E7.05 5e-32 K00574 E2.1.1.79, cfa cyclopropane-fatty-acyl-phospholipid synthase 2.1.1.79 Unclassified; Cellular Processes and Signaling; Membrane and intracellular structural molecules
Ahy111430	522.755	702.205	171.947	216.266	855.488	139.09	257.573	431.605	608.961	84.0898	31.4026	619.478	211.366	279.732			down	down				1.03196	2.78385			1 IPR000782; FAS1 domain		DR0399 9e-08 COG2335 Secreted and surface protein containing fasciclin-like repeats M Cell wall/membrane/envelope biogenesis ;	247 19 246 ref|NP_001238356.1| 250 20 249 0.63 0.74 0.03 233 288 6e-76 No definition line found uncharacterized protein LOC100527846 precursor [Glycine max] gb|ACU17039.1| unknown [Glycine max]	744 128 250 ref|NM_001251427.1| 819 161 283 0.82 -- 0 123 8 1e-10 No definition line found Glycine max uncharacterized LOC100527846 (LOC100527846), mR gb|BT092729.1| Soybean clone JCVI-FLGm-11J19 unknown mR
Ahy068417	0	1.44197	1.58918	0.906167	0.317718	0	0	0.0310706	1.66908	0.324924	0.3451	0	0	0			down					2.29011						MA2203 6e-15 COG5337 Spore coat assembly protein M Cell wall/membrane/envelope biogenesis ;
Ahy106613	39.294	171.486	168.409	57.8893	50.9099	63.3023	68.7352	46.4982	188.65	83.3104	97.87	27.8145	72.6677	73.7434			down					1.0154			1 GO:0000166; nucleotide binding; Molecular Function	2 IPR008030; NmrA-like IPR016040; D(P)-binding domain	K00224	slr0399 6e-11 COG0702 Predicted nucleoside-diphosphate-sugar epimerases MG Cell wall/membrane/envelope biogenesis ; Carbohydrate transport and metabolism ;	312 1 312 ref|NP_001241029.1| 312 1 312 0.89 0.94 0 312 577 1e-163 No definition line found uncharacterized protein LOC100786578 [Glycine max] gb|ACU20316.1| unknown [Glycine max]	939 1 914 ref|NM_001254100.1| 1199 64 977 0.81 -- 0 914 472 1e-129 No definition line found Glycine max isoflavone reductase homolog (LOC100786578), mR gb|BT096090.1| Soybean clone JCVI-FLGm-20I14 unknown mR	312 1 312 dvvi:GSVIVP00023330001 312 1 312 0.69 0.83 0 312 467 1e-130 No definition line found GSVIVT00023330001; assembled CDS ; K00224	spo:SPAPB1E7.05 5e-32 K00224 E1.3.1.- -- -- Metabolism; Carbohydrate Metabolism; Propanoate metabolism [PATH:ko00640] Metabolism; Xenobiotics Biodegradation and Metabolism; 1,1,1-Trichloro-2,2-bis(4-chlorophenyl)ethane (DDT) degradation [PATH:ko00351] Metabolism; Xenobiotics Biodegradation and Metabolism; Fluorene degradation [PATH:ko00628] Metabolism; Xenobiotics Biodegradation and Metabolism; F…
Ahy154901	52.3072	186.982	164.04	125.249	40.9923	73.1685	32.8681	53.7397	230.498	78.9535	69.5511	31.4932	74.1718	35.1996			down					1.05497			1 GO:0005515; protein binding; Molecular Function	1 IPR001611; Leucine-rich repeat	K02984	CC3494_1 4e-13 COG3637 Opacity protein and related surface antigens M Cell wall/membrane/envelope biogenesis ;	415 1 373 gb|ACU18125.1| 390 1 369 0.74 0.84 0.02 376 547 1e-153 No definition line found unknown [Glycine max]	1248 151 975 gb|BT093774.1| 1362 194 1018 0.77 -- 0 825 161 2e-35 No definition line found Soybean clone JCVI-FLGm-14C16 unknown mR	415 12 371 dvvi:GSVIVP00020038001 656 8 365 0.66 0.77 0.03 365 491 1e-137 No definition line found GSVIVT00020038001; assembled CDS ; K02984 small subunit ribosomal protein S3Ae	spo:SPAPB1E7.05 5e-32 K02984 RP-S3Ae, RPS3A small subunit ribosomal protein S3Ae -- Genetic Information Processing; Translation; Ribosome [PATH:ko03010] Genetic Information Processing; Translation; Ribosome [BR:ko03011]
Ahy094161	0	0	0	0	0	0	0	0	0	0	1.13337	1.85952	0	0				up	up				-10.1464	-10.8607	1 GO:0016788; hydrolase activity, acting on ester bonds; Molecular Function	1 IPR007312; Phosphoesterase	K01114	Rv2349c 3e-06 COG3511 Phospholipase C M Cell wall/membrane/envelope biogenesis ;	200 10 200 ref|XP_002511167.1| 517 11 197 0.44 0.61 0.03 192 169 3e-40 No definition line found Phospholipase C 4 precursor, putative [Ricinus communis] gb|EEF51769.1| Phospholipase C 4 precursor, putative [Ricinus communis]		200 23 200 ppp:PHYPADRAFT_213806 513 22 198 0.47 0.63 0 178 159 3e-38 No definition line found hypothetical protein; K01114 phospholipase C [EC:3.1.4.3]	spo:SPAPB1E7.05 5e-32 K01114 plcC phospholipase C 3.1.4.3 Metabolism; Carbohydrate Metabolism; Inositol phosphate metabolism [PATH:ko00562] Metabolism; Lipid Metabolism; Glycerophospholipid metabolism [PATH:ko00564] Metabolism; Lipid Metabolism; Ether lipid metabolism [PATH:ko00565] Environmental Information Processing; Signaling Molecules and Interaction; Bacterial toxins [BR:ko02042]
Ahy121531	0.043975	0.380859	0	0.047427	0.0429576	0	0	0	0.386865	0.431331	2.05303	4.48195	0	0				up	up				-5.4359	-6.70507	4 GO:0000166; nucleotide binding; Molecular Function GO:0003824; catalytic activity; Molecular Function GO:0044237; cellular metabolic process; Biological Process GO:0050662; coenzyme binding; Molecular Function	2 IPR001509; D-dependent epimerase/dehydratase IPR016040; D(P)-binding domain	K10046	SSO0809 8e-30 COG0451 Nucleoside-diphosphate-sugar epimerases MG Cell wall/membrane/envelope biogenesis ; Carbohydrate transport and metabolism ;	346 3 345 dbj|BAE45242.1| 350 5 347 0.88 0.95 0 343 654 0.0 No definition line found GDP-mannose-3'',5''-epimerase [Oryza sativa Japonica Group]	1041 6 112 dbj|AB235855.1| 1053 12 118 0.9 -- 0 107 133 4e-27 No definition line found Oryza sativa Japonica Group OsGME mR for GDP-mannose-3'',5''-epimerase, complete cds	346 2 344 osa:4348636 378 27 366 0.68 0.81 0.01 344 503 1e-141 No definition line found Os10g0417600; hypothetical protein ; K10046 GDP-D-mannose 3', 5'-epimerase [EC:5.1.3.- 5.1.3.18]	spo:SPAPB1E7.05 5e-32 K10046 GME -- -- Metabolism; Carbohydrate Metabolism; Ascorbate and aldarate metabolism [PATH:ko00053] Metabolism; Carbohydrate Metabolism; Amino sugar and nucleotide sugar metabolism [PATH:ko00520]
Ahy079567	0	0.41403	0	0	0	0	0.0710543	0	0	0	1.27823	1.03801	0	0				up	up				-10.3199	-10.0196				SPBC15D4.04 7e-47 COG0472 UDP-N-acetylmuramyl pentapeptide phosphotransferase/UDP-N-acetylglucosamine-1-phosphate transferase M Cell wall/membrane/envelope biogenesis ;
Ahy089035	6.44695	2.92665	1.9359	2.7512	25.9614	8.01403	7.18923	5.74229	2.27331	2.83067	47.5394	80.8757	11.9077	19.0538				up	up				-4.11099	-1.63934	1 GO:0016757; transferase activity, transferring glycosyl groups; Molecular Function	1 IPR002495; Glycosyl transferase, family 8	K00750	SPBC4C3.08 4e-10 COG5597 Alpha-N-acetylglucosamine transferase M Cell wall/membrane/envelope biogenesis ;	328 1 328 ref|XP_003555792.1| 324 1 324 0.85 0.9 0.01 328 584 1e-164 No definition line found PREDICTED: glycogenin-1-like [Glycine max]	987 85 893 ref|NM_001251098.1| 1406 234 1042 0.84 -- 0 809 597 1e-167 No definition line found Glycine max galactinol synthase (GOLS), mR gb|AY126715.1| Glycine max galactinol synthase mR, complete cds	328 21 292 xtr:394883 332 2 254 0.3 0.42 0.19 291 4 3e-18 No definition line found gyg1; glycogenin 1 (EC:2.4.1.186); K00750 glycogenin glucosyltransferase [EC:2.4.1.186]	spo:SPAPB1E7.05 5e-32 K00750 GYG1, GYG2 glycogenin glucosyltransferase 2.4.1.186 Metabolism; Glycan Biosynthesis and Metabolism; Glycosyltransferases [BR:ko01003]
Ahy093279	0	0	0	0.107213	0.0485547	0	0	0	0.124934	0	1.52944	1.87219	0	0				up	up				-3.83445	-5.26897				Rv2349c 2e-17 COG3511 Phospholipase C M Cell wall/membrane/envelope biogenesis ;
Ahy117017	0	0	0	0	1.05816	0	0	0	0.118379	0.0513278	4.79732	9.75676	0	0				up	up				-12.228	-3.20484				slr0317 4e-16 COG0702 Predicted nucleoside-diphosphate-sugar epimerases MG Cell wall/membrane/envelope biogenesis ; Carbohydrate transport and metabolism ;
Ahy132918	0	0.799143	0	0	0.906996	0	0	0	0.811743	0.483948	4.32616	5.76909	0.085654	0				up	up				-12.0789	-2.66918	4 GO:0000166; nucleotide binding; Molecular Function GO:0003824; catalytic activity; Molecular Function GO:0044237; cellular metabolic process; Biological Process GO:0050662; coenzyme binding; Molecular Function	2 IPR001509; D-dependent epimerase/dehydratase IPR016040; D(P)-binding domain	K01710	APE1180 1e-12 COG1088 dTDP-D-glucose 4,6-dehydratase M Cell wall/membrane/envelope biogenesis ;	377 12 374 ref|XP_643167.1| 363 3 362 0.54 0.71 0 363 405 1e-111 No definition line found D-dependent epimerase/dehydratase family protein [Dictyostelium discoideum AX4] gb|EAL69190.1| D-dependent epimerase/dehydratase family protein [Dictyostelium discoideum AX4]		377 14 254 ape:APE_1180 330 2 241 0.28 0.46 0.15 260 8 1e-11 No definition line found rfbB; dTDP-glucose 4,6-dehydratase (EC:4.2.1.46); K01710 dTDP-glucose 4,6-dehydratase [EC:4.2.1.46]	spo:SPAPB1E7.05 5e-32 K01710 E4.2.1.46, rfbB, rffG dTDP-glucose 4,6-dehydratase 4.2.1.46 Metabolism; Biosynthesis of Polyketides and Nonribosomal Peptides; Polyketide sugar unit biosynthesis [PATH:ko00523] Metabolism; Biosynthesis of Polyketides and Nonribosomal Peptides; Biosynthesis of vancomycin group antibiotics [PATH:ko01055] Metabolism; Biosynthesis of Secondary Metabolites; Streptomycin bi…
Ahy157192	0	0	0	0	1.03125	0	0.0509446	0	0	0	5.29516	12.0672	0	0				up	up				-12.3705	-3.54863	1 GO:0000166; nucleotide binding; Molecular Function	2 IPR008030; NmrA-like IPR016040; D(P)-binding domain	K00540	slr0317 5e-21 COG0702 Predicted nucleoside-diphosphate-sugar epimerases MG Cell wall/membrane/envelope biogenesis ; Carbohydrate transport and metabolism ;	317 15 298 ref|YP_007598040.1| 292 2 279 0.33 0.54 0.03 286 162 1e-37 No definition line found saccharopine dehydrogese [Azoarcus sp. KH32C] dbj|BAL26983.1| saccharopine dehydrogese [Azoarcus sp. KH32C]		317 21 257 lpl:lp_3239 287 5 237 0.24 0.43 0.05 242 1 7e-11 No definition line found oxidoreductase (EC:1.-.-.-); K00540	spo:SPAPB1E7.05 5e-32 K00540 E1.-.-.- -- -- Unclassified; Metabolism; Others
Ahy056103	0.394638	0	0	2.05715	1.67053	0	0	0	0	0	9.63083	0	0	0				up	down				-2.22702	10.7061				lin2100_1 3e-08 COG0791 Cell wall-associated hydrolases (invasion-associated proteins) M Cell wall/membrane/envelope biogenesis ;		695 3 695 ref|XM_002676877.1| 728 14 706 0.89 -- 0 694 789 0.0 No definition line found egleria gruberi predicted protein, mR
Ahy057948	0.322096	0	0	0.477649	1.4159	0	0	0	0	0	5.21187	0	0	0				up	down				-3.44778	10.4675				SPCC1906.01 1e-120 COG1208 Nucleoside-diphosphate-sugar pyrophosphorylase involved in lipopolysaccharide biosynthesis/translation initiation factor 2B, gamma/epsilon subunits (eIF-2Bgamma/eIF-2Bepsilon) MJ Cell wall/membrane/envelope biogenesis ; Translation, ribosomal structure and biogenesis ;		1133 23 1131 ref|XM_002683446.1| 1125 1 1109 0.92 -- 0 1109 1501 0.0 No definition line found egleria gruberi predicted protein, mR
Ahy058703	0	0.911087	1.74819	0.661816	1.87827	0	0	0	0.77121	0.579605	1.95333	0	0	0				up	down				-1.56144	10.8752				MJ1143 3e-29 COG0668 Small-conductance mechanosensitive channel M Cell wall/membrane/envelope biogenesis ;
Ahy067669	0.443585	0	0	1.43522	1.81995	0	0	0	0	0	6.02454	0	0	0				up	down				-2.06958	10.8297		1 IPR000064; NLPC/P60 domain	K01447	lin2648_2 3e-09 COG0791 Cell wall-associated hydrolases (invasion-associated proteins) M Cell wall/membrane/envelope biogenesis ;	171 3 171 ref|XP_002679621.1| 170 2 170 0.92 0.97 0 169 329 2e-88 No definition line found predicted protein [egleria gruberi] gb|EFC46877.1| predicted protein [egleria gruberi]	516 8 516 ref|XM_002679575.1| 513 5 513 0.91 -- 0 509 684 0.0 No definition line found egleria gruberi predicted protein, mR	171 51 160 hau:Haur_3648 391 261 381 0.35 0.47 0.09 121 4 1e-07 No definition line found NLP/P60 protein ; K01447 N-acetylmuramoyl-L-alanine amidase [EC:3.5.1.28]	spo:SPAPB1E7.05 5e-32 K01447 E3.5.1.28A, cwlA, xlyA, xlyB N-acetylmuramoyl-L-alanine amidase 3.5.1.28 Unclassified; Cellular Processes and Signaling; Membrane and intracellular structural molecules
Ahy069748	0.36518	0	0	0.675166	0.94279	0	0	0	0	0.0284277	3.29355	0	0	0				up	down				-2.28633	9.88079	5 GO:0004360; glutamine-fructose-6-phosphate transamise (isomerizing) activity; Molecular Function GO:0005529; sugar binding; Molecular Function GO:0005737; cytoplasm; Cellular Component GO:0005975; carbohydrate metabolic process; Biological Process GO:0016051; carbohydrate biosynthetic process; Biological Process	3 IPR001347; Sugar isomerase (SIS) IPR005855; Glucosamine-fructose-6-phosphate aminotransferase, isomerising IPR017932; Glutamine amidotransferase, type II	K00820	CAC0158 4e-90 COG0449 Glucosamine 6-phosphate synthetase, contains amidotransferase and phosphosugar isomerase domains M Cell wall/membrane/envelope biogenesis ;	584 57 584 ref|XP_002673396.1| 528 1 528 0.98 0.99 0 528 1078 0.0 No definition line found predicted protein [egleria gruberi] gb|EFC40652.1| predicted protein [egleria gruberi]	1755 169 1755 ref|XM_002673350.1| 1587 1 1587 0.95 -- 0 1587 2520 0.0 No definition line found egleria gruberi predicted protein, mR	584 7 582 ddi:DDB_0234128 649 86 647 0.55 0.72 0.02 576 637 0.0 No definition line found glucosamine-fructose-6-phosphate aminotransferase ; K00820 glucosamine--fructose-6-phosphate aminotransferase (isomerizing) [EC:2.6.1.16]	spo:SPAPB1E7.05 5e-32 K00820 E2.6.1.16, glmS glucosamine--fructose-6-phosphate aminotransferase (isomerizing) 2.6.1.16 Metabolism; Carbohydrate Metabolism; Amino sugar and nucleotide sugar metabolism [PATH:ko00520] Metabolism; Amino Acid Metabolism; Alanine, aspartate and glutamate metabolism [PATH:ko00250] Metabolism; Enzyme Families; Peptidases [BR:ko01002]
Ahy217915	0	0	0.132789	0.086465	1.14864	0	0	0.0919057	0.134343	0.0291247	0.652175	0	0	0				up	down				-2.91507	10.1657			K00698	SPAC13G6.12c 7e-11 COG1215 Glycosyltransferases, probably involved in cell wall biogenesis M Cell wall/membrane/envelope biogenesis ;	570 16 529 ref|XP_004340640.1| 770 256 717 0.34 0.51 0.17 534 253 1e-64 No definition line found chitin synthase [Acanthamoeba castellanii str. Neff] gb|ELR18601.1| chitin synthase [Acanthamoeba castellanii str. Neff]		570 4 473 ptm:GSPATT00027508001 852 278 722 0.24 0.42 0.18 505 6 1e-17 No definition line found hypothetical protein ; K00698 chitin synthase [EC:2.4.1.16]	spo:SPAPB1E7.05 5e-32 K00698 CHS1 chitin synthase 2.4.1.16 Metabolism; Carbohydrate Metabolism; Amino sugar and nucleotide sugar metabolism [PATH:ko00520] Metabolism; Glycan Biosynthesis and Metabolism; Glycosyltransferases [BR:ko01003]
Ahy078414	0	1.09882	0.56165	1.30612	1.65625	0	0	0.277662	1.21761	0.0879905	5.48265	0	0	0				up	down				-2.06958	10.6937				CC3478 1e-15 COG3040 Bacterial lipocalin M Cell wall/membrane/envelope biogenesis ;
Ahy089194	0.13584	0	0	0.879018	0.707716	0	0	0	0	0	3.8916	0	0	0				up	down				-2.1464	9.46703				sll1213 9e-37 COG0451 Nucleoside-diphosphate-sugar epimerases MG Cell wall/membrane/envelope biogenesis ; Carbohydrate transport and metabolism ;		1010 33 1010 ref|XM_002670870.1| 996 19 996 0.95 -- 0 978 1598 0.0 No definition line found egleria gruberi predicted protein, mR
Ahy094918	0.524175	0	0	0.439695	28.504	0	0	0	0	0	3.15168	0.64522	0	0				up	down				-2.84154	5.46523				VNG0814C 6e-13 COG0702 Predicted nucleoside-diphosphate-sugar epimerases MG Cell wall/membrane/envelope biogenesis ; Carbohydrate transport and metabolism ;		784 63 783 ref|XM_002670044.1| 756 35 755 0.91 -- 0 721 969 0.0 No definition line found egleria gruberi predicted protein, mR
Ahy095860	0.109779	0	0	0.355191	23.2173	0	0	0	0	0	2.09667	0.243234	0	0				up	down				-2.56144	6.57671	1 GO:0000166; nucleotide binding; Molecular Function	1 IPR016040; D(P)-binding domain	K00329	VNG0814C 6e-11 COG0702 Predicted nucleoside-diphosphate-sugar epimerases MG Cell wall/membrane/envelope biogenesis ; Carbohydrate transport and metabolism ;		834 85 834 ref|XM_002678325.1| 893 144 893 0.87 -- 0 750 757 0.0 No definition line found egleria gruberi hypothetical protein, mR	277 39 247 pmr:PMI1161 287 4 193 0.26 0.44 0.17 219 3 2e-09 No definition line found hypothetical protein ; K00329 NADH dehydrogenase [EC:1.6.5.3]	spo:SPAPB1E7.05 5e-32 K00329 E1.6.5.3 NADH dehydrogenase 1.6.5.3 Metabolism; Energy Metabolism; Oxidative phosphorylation [PATH:ko00190]
Ahy256141	0.163639	0	0	0.882422	0.599448	0	0	0	0	0	5.59956	0	0	0				up	down				-2.66577	9.22749				ECU11g0870 3e-56 COG0615 Cytidylyltransferase MI Cell wall/membrane/envelope biogenesis ; Lipid transport and metabolism ;		1117 53 1117 ref|XM_002672425.1| 1116 52 1116 0.96 -- 0 1065 1810 0.0 No definition line found egleria gruberi predicted protein, mR
Ahy053072	0.187231	0	0	0.201928	0.0914496	0	0	0.107317	0	0	3.37726	0	0	0				up					-4.06394					CC1146 2e-39 COG0451 Nucleoside-diphosphate-sugar epimerases MG Cell wall/membrane/envelope biogenesis ; Carbohydrate transport and metabolism ;		488 2 488 ref|XM_002679793.1| 997 4 490 0.96 -- 0 487 823 0.0 No definition line found egleria gruberi D dependent epimerase/dehydratase family protein, mR
Ahy056440	0.257904	0	0	0.324507	0.377906	0	0	0	0	0	2.23481	0	0	0				up					-2.78383		5 GO:0000166; nucleotide binding; Molecular Function GO:0003854; 3-beta-hydroxy-delta5-steroid dehydrogese activity; Molecular Function GO:0006694; steroid biosynthetic process; Biological Process GO:0016616; oxidoreductase activity, acting on the CH-OH group of donors, D or DP as acceptor; Molecular Function GO:0055114; oxidation-reduction process; Biological Process	2 IPR002225; 3-beta hydroxysteroid dehydrogese/isomerase IPR016040; D(P)-binding domain	K07748	YGL001c 1e-36 COG0451 Nucleoside-diphosphate-sugar epimerases MG Cell wall/membrane/envelope biogenesis ; Carbohydrate transport and metabolism ;	355 14 349 ref|XP_002679087.1| 336 1 336 0.97 0.98 0 336 674 0.0 No definition line found predicted protein [egleria gruberi] gb|EFC46343.1| predicted protein [egleria gruberi]	1064 40 1039 ref|XM_002679041.1| 1008 1 1000 0.95 -- 0 1000 1602 0.0 No definition line found egleria gruberi predicted protein, mR	355 6 354 decb:100063648 373 32 371 0.37 0.56 0.03 350 246 4e-64 No definition line found NSDHL; NAD(P) dependent steroid dehydrogenase-like ; K07748 sterol-4alpha-carboxylate 3-dehydrogenase (decarboxylating) [EC:1.1.1.170]	spo:SPAPB1E7.05 5e-32 K07748 E1.1.1.170, NSDHL, ERG26 sterol-4alpha-carboxylate 3-dehydrogenase (decarboxylating) 1.1.1.170 Metabolism; Lipid Metabolism; Steroid biosynthesis [PATH:ko00100]
Ahy059903	0.592595	0	0	0.106519	0.192962	0	0	0	0	0	1.93872	0	0	0				up					-4.18593					ECU10g1590 3e-50 COG0615 Cytidylyltransferase MI Cell wall/membrane/envelope biogenesis ; Lipid transport and metabolism ;		925 182 672 ref|XM_002676616.1| 492 1 491 0.94 -- 0 491 767 0.0 No definition line found egleria gruberi predicted protein, mR
Ahy060118	0	0.69925	0	0	0	0	0	0	0	0	3.26484	0.0695669	0	0				up					-11.6728					BS_yhbE 5e-07 COG1664 Integral membrane protein CcmA involved in cell shape determition M Cell wall/membrane/envelope biogenesis ;
Ahy067859	0.10746	0	0	0.405634	0.629843	0	0	0	0	0	1.93835	0	0	0				up					-2.25658					YPR183w 1e-59 COG0463 Glycosyltransferases involved in cell wall biogenesis M Cell wall/membrane/envelope biogenesis ;		848 80 848 ref|XM_002681735.1| 936 81 849 0.93 -- 0 769 1144 0.0 No definition line found egleria gruberi predicted protein, mR
Ahy072442	0	0.184193	0.0739735	0	0.363568	0	0	0	0.374194	0.162246	1.1847	0	0	0				up					-10.2103					Rv2349c 1e-15 COG3511 Phospholipase C M Cell wall/membrane/envelope biogenesis ;		612 71 114 ref|XM_002276127.2| 1788 941 984 0.95 -- 0 44 9 7e-09 No definition line found PREDICTED: Vitis vinifera phospholipase C 4-like (LOC100244850), mR
Ahy082262	0	0	0	0	0.0727136	0	0	0	0.0935484	0.324492	1.10572	0.907085	0	0				up					-10.1108		1 GO:0000166; nucleotide binding; Molecular Function	1 IPR016040; D(P)-binding domain	K00329	CC3604 3e-25 COG0702 Predicted nucleoside-diphosphate-sugar epimerases MG Cell wall/membrane/envelope biogenesis ; Carbohydrate transport and metabolism ;	204 1 178 ref|XP_004339653.1| 376 162 350 0.37 0.62 0.05 189 134 1e-29 No definition line found DH dehydrogese, putative [Acanthamoeba castellanii str. Neff] gb|ELR17640.1| DH dehydrogese, putative [Acanthamoeba castellanii str. Neff]		204 1 191 mmr:Mmar10_0113 321 121 318 0.38 0.55 0.03 198 131 9e-30 No definition line found NAD-dependent epimerase/dehydratase ; K00329 NADH dehydrogenase [EC:1.6.5.3]; K00356 NADH dehydrogenase [EC:1.6.99.3]	spo:SPAPB1E7.05 5e-32 K00329 E1.6.5.3 NADH dehydrogenase 1.6.5.3 Metabolism; Energy Metabolism; Oxidative phosphorylation [PATH:ko00190]
Ahy096512	0	0	0	0	0.398564	0	0	0	0	0	1.64507	0	0	0				up					-10.6839					aq_024 4e-20 COG1004 Predicted UDP-glucose 6-dehydrogese M Cell wall/membrane/envelope biogenesis ;		560 1 560 ref|XM_002682563.1| 1518 938 1497 0.9 -- 0 560 682 0.0 No definition line found egleria gruberi predicted protein, mR
Ahy059096	0.412414	0	0	0.333591	0.302154	0	0	0	0	0	1.64098	0	0	0				up					-2.2984		5 GO:0000166; nucleotide binding; Molecular Function GO:0016491; oxidoreductase activity; Molecular Function GO:0016616; oxidoreductase activity, acting on the CH-OH group of donors, D or DP as acceptor; Molecular Function GO:0051287; D binding; Molecular Function GO:0055114; oxidation-reduction process; Biological Process	6 IPR001732; UDP-glucose/GDP-mannose dehydrogese, N-termil IPR008927; 6-phosphoglucote dehydrogese, C-termil-like IPR014026; UDP-glucose/GDP-mannose dehydrogese, dimerisation IPR016040; D(P)-binding domain IPR017476; Nucleotide sugar dehydrogese IPR021157; Cytochrome c1, transmembrane anchor, C-termil	K00012	AGl1413 4e-51 COG1004 Predicted UDP-glucose 6-dehydrogese M Cell wall/membrane/envelope biogenesis ;	296 1 296 ref|XP_002676546.1| 485 1 298 0.95 0.97 0 298 590 1e-166 No definition line found predicted protein [egleria gruberi] gb|EFC43802.1| predicted protein [egleria gruberi]	888 21 888 ref|XM_002676500.1| 1514 55 922 0.94 -- 0 868 1348 0.0 No definition line found egleria gruberi predicted protein, mR	296 2 296 rba:RB1784 477 7 302 0.64 0.81 0.01 297 404 1e-111 No definition line found ugdH; UDP-glucose 6-dehydrogenase (EC:1.1.1.22); K00012 UDPglucose 6-dehydrogenase [EC:1.1.1.22]	spo:SPAPB1E7.05 5e-32 K00012 E1.1.1.22, ugd UDPglucose 6-dehydrogenase 1.1.1.22 Metabolism; Carbohydrate Metabolism; Pentose and glucuronate interconversions [PATH:ko00040] Metabolism; Carbohydrate Metabolism; Ascorbate and aldarate metabolism [PATH:ko00053] Metabolism; Carbohydrate Metabolism; Starch and sucrose metabolism [PATH:ko00500] Metabolism; Carbohydrate Metabolism; Amino sugar and nucle…
Ahy124014	0.0552874	0	0	0.23851	0.108017	0	0	0	0	0	1.40791	0	0	0				up					-2.56144		1 GO:0016757; transferase activity, transferring glycosyl groups; Molecular Function	1 IPR002495; Glycosyl transferase, family 8	K00750	SMc04081 6e-09 COG5597 Alpha-N-acetylglucosamine transferase M Cell wall/membrane/envelope biogenesis ;	276 1 276 ref|XP_002680123.1| 599 14 289 0.96 0.99 0 276 563 1e-158 No definition line found glycosyl transferase family protein [egleria gruberi] gb|EFC47379.1| glycosyl transferase family protein [egleria gruberi]	828 5 828 ref|XM_002680077.1| 1971 193 1016 0.93 -- 0 824 1221 0.0 No definition line found egleria gruberi glycosyl transferase family protein, mR	276 66 241 tca:656402 512 4 171 0.32 0.53 0.07 179 7 1e-17 No definition line found similar to CG9480-PB, isoform B ; K00750 glycogenin glucosyltransferase [EC:2.4.1.186]	spo:SPAPB1E7.05 5e-32 K00750 GYG1, GYG2 glycogenin glucosyltransferase 2.4.1.186 Metabolism; Glycan Biosynthesis and Metabolism; Glycosyltransferases [BR:ko01003]
Ahy128224	27.4205	38.7321	68.8379	28.7751	61.6126	57.7247	82.8183	33.1832	31.3231	56.8954	66.3339	55.9906	66.8639	93.8114				up					-1.20492		4 GO:0000166; nucleotide binding; Molecular Function GO:0003824; catalytic activity; Molecular Function GO:0044237; cellular metabolic process; Biological Process GO:0050662; coenzyme binding; Molecular Function	2 IPR001509; D-dependent epimerase/dehydratase IPR016040; D(P)-binding domain	K00091	SA0317 9e-26 COG0451 Nucleoside-diphosphate-sugar epimerases MG Cell wall/membrane/envelope biogenesis ; Carbohydrate transport and metabolism ;	329 1 328 ref|XP_003623714.1| 329 1 329 0.64 0.79 0 330 446 1e-123 No definition line found Dihydroflavonol-4-reductase [Medicago truncatula] gb|AES79932.1| Dihydroflavonol-4-reductase [Medicago truncatula]	990 103 527 gb|GQ922058.1| 432 1 425 0.98 -- 0 425 803 0.0 No definition line found Arachis diogoi clone ADAF56 D-dependent epimerase/dehydratase-like protein mR, partial cds	329 1 328 ath:AT5G42800 382 1 325 0.43 0.61 0.03 333 283 5e-75 No definition line found DFR; DFR (DIHYDROFLAVONOL 4-REDUCTASE); dihydrokaempferol 4-reductase ; K00091 dihydroflavonol-4-reductase [EC:1.1.1.219]	spo:SPAPB1E7.05 5e-32 K00091 E1.1.1.219 dihydroflavonol-4-reductase 1.1.1.219 Metabolism; Biosynthesis of Secondary Metabolites; Flavonoid biosynthesis [PATH:ko00941]
Ahy172240	0	0	0	0	0.271023	0	0	0	0	0	1.32472	0	0	0				up					-10.3715			1 IPR001173; Glycosyl transferase, family 2	K00729	YPL227c 1e-35 COG0463 Glycosyltransferases involved in cell wall biogenesis M Cell wall/membrane/envelope biogenesis ;	220 1 220 ref|XP_002677214.1| 295 73 292 0.96 0.98 0 220 443 1e-122 No definition line found predicted protein [egleria gruberi] gb|EFC44470.1| predicted protein [egleria gruberi]	660 1 659 ref|XM_002677168.1| 888 217 875 0.93 -- 0 659 965 0.0 No definition line found egleria gruberi predicted protein, mR	220 1 218 spu:578155 324 112 322 0.43 0.63 0.04 219 188 6e-47 No definition line found similar to MGC69100 protein ; K00729 dolichyl-phosphate beta-glucosyltransferase [EC:2.4.1.117]	spo:SPAPB1E7.05 5e-32 K00729 ALG5 dolichyl-phosphate beta-glucosyltransferase 2.4.1.117 Metabolism; Glycan Biosynthesis and Metabolism; Glycosyltransferases [BR:ko01003] Metabolism; Glycan Biosynthesis and Metabolism; N-Glycan biosynthesis [PATH:ko00510]
Ahy186014	0.0908293	0	0	0	0.177456	0	0	0	0	0	1.34925	0	0	0				up					-10.3979					CAC1278 2e-42 COG0481 Membrane GTPase LepA M Cell wall/membrane/envelope biogenesis ;		500 5 500 ref|XM_002673208.1| 2163 1465 1960 0.93 -- 0 496 714 0.0 No definition line found egleria gruberi predicted protein, mR
Ahy248537	0	0	0	0.0700305	0.126862	0	0	0	0	0	1.72244	0	0	0				up					-4.62033					MTH380 8e-41 COG0451 Nucleoside-diphosphate-sugar epimerases MG Cell wall/membrane/envelope biogenesis ; Carbohydrate transport and metabolism ;		703 1 703 ref|XM_002680935.1| 1322 463 1165 0.94 -- 0 703 1076 0.0 No definition line found egleria gruberi dTDP-glucose 4,6-dehydratase, mR
Ahy249023	0	0	0	0.28052	0.846948	0	0	0	0	0	4.50771	0	0	0				up					-4.00622		3 GO:0003824; catalytic activity; Molecular Function GO:0044237; cellular metabolic process; Biological Process GO:0050662; coenzyme binding; Molecular Function	1 IPR001509; D-dependent epimerase/dehydratase	K01710	alr0657 1e-52 COG0451 Nucleoside-diphosphate-sugar epimerases MG Cell wall/membrane/envelope biogenesis ; Carbohydrate transport and metabolism ;	175 1 175 ref|XP_002679839.1| 329 155 329 0.98 0.99 0 175 362 1e-98 No definition line found D dependent epimerase/dehydratase family protein [egleria gruberi] gb|EFC47095.1| D dependent epimerase/dehydratase family protein [egleria gruberi]	528 1 528 ref|XM_002679793.1| 997 470 997 0.95 -- 0 528 848 0.0 No definition line found egleria gruberi D dependent epimerase/dehydratase family protein, mR	175 1 166 cyt:cce_3422 308 145 307 0.62 0.75 0.01 166 217 1e-55 No definition line found rfbB2; dTDP-glucose 4,6-dehydratase ; K01710 dTDP-glucose 4,6-dehydratase [EC:4.2.1.46]	spo:SPAPB1E7.05 5e-32 K01710 E4.2.1.46, rfbB, rffG dTDP-glucose 4,6-dehydratase 4.2.1.46 Metabolism; Biosynthesis of Polyketides and Nonribosomal Peptides; Polyketide sugar unit biosynthesis [PATH:ko00523] Metabolism; Biosynthesis of Polyketides and Nonribosomal Peptides; Biosynthesis of vancomycin group antibiotics [PATH:ko01055] Metabolism; Biosynthesis of Secondary Metabolites; Streptomycin bi…
Ahy258062	0.08795	0	0	0.901113	0.558448	0	0	0	0	0	3.40617	0	0	0				up					-1.91837		4 GO:0000166; nucleotide binding; Molecular Function GO:0003824; catalytic activity; Molecular Function GO:0044237; cellular metabolic process; Biological Process GO:0050662; coenzyme binding; Molecular Function	2 IPR001509; D-dependent epimerase/dehydratase IPR016040; D(P)-binding domain	K00329	CC3604 5e-27 COG0702 Predicted nucleoside-diphosphate-sugar epimerases MG Cell wall/membrane/envelope biogenesis ; Carbohydrate transport and metabolism ;	346 1 346 ref|XP_002672831.1| 347 2 347 0.94 0.97 0 346 679 0.0 No definition line found predicted protein [egleria gruberi] gb|EFC40087.1| predicted protein [egleria gruberi]	1041 1 1041 ref|XM_002672785.1| 1044 4 1044 0.96 -- 0 1041 1754 0.0 No definition line found egleria gruberi predicted protein, mR	346 29 344 mlo:mll5193 341 16 319 0.28 0.5 0.09 326 127 3e-28 No definition line found NADH dehydrogenase (ubiquinone) 1 alpha subcomplex ; K00329 NADH dehydrogenase [EC:1.6.5.3]; K00356 NADH dehydrogenase [EC:1.6.99.3]	spo:SPAPB1E7.05 5e-32 K00329 E1.6.5.3 NADH dehydrogenase 1.6.5.3 Metabolism; Energy Metabolism; Oxidative phosphorylation [PATH:ko00190]
Ahy249283	0.120468	0	0	0.909475	0.353043	0	0	0	0	0	5.58162	0	0	0				up					-2.61758		4 GO:0000166; nucleotide binding; Molecular Function GO:0003824; catalytic activity; Molecular Function GO:0044237; cellular metabolic process; Biological Process GO:0050662; coenzyme binding; Molecular Function	2 IPR001509; D-dependent epimerase/dehydratase IPR016040; D(P)-binding domain	K01784	CAC2332 5e-10 COG1088 dTDP-D-glucose 4,6-dehydratase M Cell wall/membrane/envelope biogenesis ;	379 1 379 ref|XP_002677767.1| 379 1 379 0.96 0.98 0 379 764 0.0 No definition line found nucleotide diphosphate sugar epimerase family protein [egleria gruberi] gb|EFC45023.1| nucleotide diphosphate sugar epimerase family protein [egleria gruberi]	1140 1 1140 ref|XM_002677721.1| 1257 102 1241 0.95 -- 0 1140 1816 0.0 No definition line found egleria gruberi nucleotide diphosphate sugar epimerase family protein, mR	379 7 190 bpy:Bphyt_0900 318 3 175 0.27 0.46 0.15 194 5 2e-09 No definition line found NAD-dependent epimerase/dehydratase ; K01784 UDP-glucose 4-epimerase [EC:5.1.3.2]	spo:SPAPB1E7.05 5e-32 K01784 galE, GALE UDP-glucose 4-epimerase 5.1.3.2 Metabolism; Carbohydrate Metabolism; Galactose metabolism [PATH:ko00052] Metabolism; Carbohydrate Metabolism; Amino sugar and nucleotide sugar metabolism [PATH:ko00520]
Ahy019108	20.6032	22.4956	23.6492	37.6196	45.8812	17.2873	38.2072	22.183	21.3811	25.6164	17.3427	40.7241	25.6892	42.174				down					1.11715				K00786	AGl3021 1e-22 COG1215 Glycosyltransferases, probably involved in cell wall biogenesis M Cell wall/membrane/envelope biogenesis ;	730 11 730 ref|XP_003544500.1| 699 9 699 0.82 0.88 0.04 720 1155 0.0 No definition line found PREDICTED: probable xyloglucan glycosyltransferase 12-like [Glycine max]	2193 52 128 ref|XM_003544452.1| 2965 510 586 0.88 -- 0 77 8 3e-11 No definition line found PREDICTED: Glycine max probable xyloglucan glycosyltransferase 12-like (LOC100802980), mR	730 213 524 gfo:GFO_3619 488 6 310 0.37 0.55 0.02 313 201 6e-50 No definition line found transmembrane family-2 glycosyl transferase-possibly involved in biofilm formation (EC:2.4.-.-); K00786	spo:SPAPB1E7.05 5e-32 K00786 E2.4.-.- -- -- Unclassified; Metabolism; Others
Ahy022614	2.4071	5.63733	2.47759	4.91397	10.1195	3.1642	6.89087	3.25217	4.37569	2.20174	1.68751	8.09524	4.56017	7.56138				down					1.54199			1 IPR000782; FAS1 domain		all5264 4e-08 COG2335 Secreted and surface protein containing fasciclin-like repeats M Cell wall/membrane/envelope biogenesis ;	355 10 355 ref|XP_004139069.1| 466 17 362 0.75 0.87 0.01 349 495 1e-138 No definition line found PREDICTED: fasciclin-like arabinogalactan protein 17-like [Cucumis sativus]	1065 703 1038 ref|XM_004494215.1| 2076 942 1277 0.82 -- 0 336 198 8e-47 No definition line found PREDICTED: Cicer arietinum fasciclin-like arabinogalactan protein 16-like (LOC101509588), transcript variant X2, mR
Ahy055641	44.2819	13.8822	31.6672	47.274	33.6122	22.7901	27.7948	39.9589	16.3572	31.793	20.6355	29.8319	29.3617	39.7112				down					1.19592					STM3619 4e-06 COG1215 Glycosyltransferases, probably involved in cell wall biogenesis M Cell wall/membrane/envelope biogenesis ;		304 2 304 ref|XM_003525050.1| 4297 2914 3216 0.88 -- 0 303 315 1e-82 No definition line found PREDICTED: Glycine max cellulose synthase A catalytic subunit 6 [UDP-forming]-like (LOC100819146), mR
Ahy086370	70.2199	86.8803	73.944	83.014	139.961	58.9535	113.689	78.3302	75.8612	72.2604	31.3789	148.104	75.6423	122.615				down					1.40356					ECs3143_2 1e-07 COG0451 Nucleoside-diphosphate-sugar epimerases MG Cell wall/membrane/envelope biogenesis ; Carbohydrate transport and metabolism ;		338 1 338 gb|DQ889512.1| 770 316 653 1 -- 0 338 670 0.0 No definition line found Arachis hypogaea clone 1P29 putative dihydroflavonol reductase mR, partial cds
Ahy107854	0.0746177	0.369286	0.222463	0.965702	3.17077	0	0.950634	0.171078	0	0.284624	0	5.29049	0.158324	1.29689				down					9.91543		2 GO:0004650; polygalacturose activity; Molecular Function GO:0005975; carbohydrate metabolic process; Biological Process	4 IPR000743; Glycoside hydrolase, family 28 IPR006626; Parallel beta-helix repeat IPR011050; Pectin lyase fold/virulence factor IPR012334; Pectin lyase fold	K01184	CAC3684 6e-17 COG5434 Endopolygalacturose M Cell wall/membrane/envelope biogenesis ;	408 1 408 ref|XP_003517970.1| 395 1 395 0.72 0.83 0.03 408 600 1e-169 No definition line found PREDICTED: polygalacturose-like [Glycine max]	1227 370 1182 ref|XM_003517922.1| 1471 331 1143 0.84 -- 0 813 636 1e-178 No definition line found PREDICTED: Glycine max polygalacturose-like (LOC100797183), mR	408 44 408 dpop:292270 384 20 384 0.58 0.72 0 366 442 1e-123 No definition line found gw1.634.11.1; . ; K01184 polygalacturonase [EC:3.2.1.15]	spo:SPAPB1E7.05 5e-32 K01184 E3.2.1.15 polygalacturonase 3.2.1.15 Metabolism; Carbohydrate Metabolism; Pentose and glucuronate interconversions [PATH:ko00040] Metabolism; Carbohydrate Metabolism; Starch and sucrose metabolism [PATH:ko00500]
Ahy119050	44.2129	67.1683	72.5177	177.442	153.458	42.4035	93.6715	47.6565	36.1421	82.618	82.7192	117.9	53.7545	94.69				down					1.10105					sll1212 5e-47 COG1089 GDP-D-mannose dehydratase M Cell wall/membrane/envelope biogenesis ;		466 8 466 ref|XM_003517136.1| 1427 676 1134 0.87 -- 0 459 466 1e-128 No definition line found PREDICTED: Glycine max GDP-mannose 4,6 dehydratase 2-like (LOC100777692), mR
Ahy119182	3.03546	7.6128	3.58732	9.73273	9.37653	5.11655	10.1035	2.16308	8.55767	5.00694	4.09126	9.72478	5.91842	11.9256				down					1.2503				K00786	MTH547 1e-09 COG1215 Glycosyltransferases, probably involved in cell wall biogenesis M Cell wall/membrane/envelope biogenesis ;	186 1 186 ref|XP_003526459.1| 693 358 543 0.97 0.97 0 186 377 1e-103 No definition line found PREDICTED: probable xyloglucan glycosyltransferase 5-like [Glycine max]	558 1 548 ref|XM_003526411.1| 2185 1072 1619 0.88 -- 0 548 593 1e-166 No definition line found PREDICTED: Glycine max probable xyloglucan glycosyltransferase 5-like (LOC100776577), mR	186 3 113 gfo:GFO_3619 488 178 288 0.4 0.6 0 111 6 5e-20 No definition line found transmembrane family-2 glycosyl transferase-possibly involved in biofilm formation (EC:2.4.-.-); K00786	spo:SPAPB1E7.05 5e-32 K00786 E2.4.-.- -- -- Unclassified; Metabolism; Others
Ahy119502	19.0222	23.9924	18.4682	37.844	45.215	10.9988	23.5531	18.7365	17.0015	16.6554	12.1249	44.9344	15.7478	29.6912				down					1.6421				K00786	AGl3021 2e-22 COG1215 Glycosyltransferases, probably involved in cell wall biogenesis M Cell wall/membrane/envelope biogenesis ;	660 15 660 ref|XP_003543833.1| 660 11 660 0.86 0.93 0 650 1152 0.0 No definition line found PREDICTED: xyloglucan glycosyltransferase 4-like [Glycine max]	1983 289 1979 ref|XM_003543785.1| 2364 283 1979 0.85 -- 0 1697 1382 0.0 No definition line found PREDICTED: Glycine max xyloglucan glycosyltransferase 4-like (LOC100808124), mR	660 148 440 gfo:GFO_3619 488 6 288 0.36 0.58 0.04 294 197 6e-49 No definition line found transmembrane family-2 glycosyl transferase-possibly involved in biofilm formation (EC:2.4.-.-); K00786	spo:SPAPB1E7.05 5e-32 K00786 E2.4.-.- -- -- Unclassified; Metabolism; Others
Ahy121139	2.75098	5.37142	3.20378	4.49675	7.64209	3.51578	6.84523	3.05507	3.94353	2.90443	2.14359	7.19048	5.2442	7.47083				down					1.06885			1 IPR000782; FAS1 domain		all5264 4e-08 COG2335 Secreted and surface protein containing fasciclin-like repeats M Cell wall/membrane/envelope biogenesis ;	355 10 355 ref|XP_004139069.1| 466 17 362 0.75 0.87 0.01 349 495 1e-138 No definition line found PREDICTED: fasciclin-like arabinogalactan protein 17-like [Cucumis sativus]	1065 703 1038 ref|XM_004494215.1| 2076 942 1277 0.82 -- 0 336 198 8e-47 No definition line found PREDICTED: Cicer arietinum fasciclin-like arabinogalactan protein 16-like (LOC101509588), transcript variant X2, mR
Ahy115253	1.72422	1.70664	1.62783	2.74286	3.78973	1.76286	1.83055	1.08712	0.487562	2.3489	0.503109	2.57869	1.0518	1.99785				down					2.44674				K00694	ZyhjOP 3e-12 COG1215 Glycosyltransferases, probably involved in cell wall biogenesis M Cell wall/membrane/envelope biogenesis ;	354 1 354 ref|XP_004141300.1| 706 1 364 0.77 0.85 0.04 367 582 1e-164 No definition line found PREDICTED: probable xyloglucan glycosyltransferase 12-like [Cucumis sativus] ref|XP_004163539.1| PREDICTED: probable xyloglucan glycosyltransferase 12-like [Cucumis sativus]	1062 43 104 ref|XM_003525912.1| 2137 46 107 0.88 -- 0 62 9 2e-07 No definition line found PREDICTED: Glycine max probable xyloglucan glycosyltransferase 12-like (LOC100818436), mR	354 173 354 net:Neut_1975 492 3 174 0.35 0.48 0.1 187 9 1e-18 No definition line found cellulose synthase (UDP-forming) (EC:2.4.1.12); K00694 cellulose synthase (UDP-forming) [EC:2.4.1.12]	spo:SPAPB1E7.05 5e-32 K00694 bcsA cellulose synthase (UDP-forming) 2.4.1.12 Metabolism; Carbohydrate Metabolism; Starch and sucrose metabolism [PATH:ko00500]
Ahy115254	2.19195	1.09523	1.13106	5.63726	5.1472	1.12053	3.35643	1.40135	0.370834	2.06729	0.983981	4.10945	1.43104	2.53093				down					2.51829				K00694	ZyhjOP 3e-12 COG1215 Glycosyltransferases, probably involved in cell wall biogenesis M Cell wall/membrane/envelope biogenesis ;	362 1 362 ref|XP_004141300.1| 706 1 364 0.79 0.87 0.02 367 600 1e-169 No definition line found PREDICTED: probable xyloglucan glycosyltransferase 12-like [Cucumis sativus] ref|XP_004163539.1| PREDICTED: probable xyloglucan glycosyltransferase 12-like [Cucumis sativus]	1086 43 104 ref|XM_003525912.1| 2137 46 107 0.88 -- 0 62 9 2e-07 No definition line found PREDICTED: Glycine max probable xyloglucan glycosyltransferase 12-like (LOC100818436), mR	362 181 362 net:Neut_1975 492 3 174 0.35 0.48 0.1 187 3 8e-19 No definition line found cellulose synthase (UDP-forming) (EC:2.4.1.12); K00694 cellulose synthase (UDP-forming) [EC:2.4.1.12]	spo:SPAPB1E7.05 5e-32 K00694 bcsA cellulose synthase (UDP-forming) 2.4.1.12 Metabolism; Carbohydrate Metabolism; Starch and sucrose metabolism [PATH:ko00500]
Ahy118932	321.016	339.6	342.555	565.689	549.615	259.816	473.239	276.762	251.734	328.947	270.745	514.052	341.506	504.284				down					1.06307		5 GO:0000166; nucleotide binding; Molecular Function GO:0016491; oxidoreductase activity; Molecular Function GO:0016616; oxidoreductase activity, acting on the CH-OH group of donors, D or DP as acceptor; Molecular Function GO:0051287; D binding; Molecular Function GO:0055114; oxidation-reduction process; Biological Process	7 IPR001732; UDP-glucose/GDP-mannose dehydrogese, N-termil IPR008927; 6-phosphoglucote dehydrogese, C-termil-like IPR014026; UDP-glucose/GDP-mannose dehydrogese, dimerisation IPR014027; UDP-glucose/GDP-mannose dehydrogese, C-termil IPR016040; D(P)-binding domain IPR017476; Nucleotide sugar dehydrogese IPR021157; Cytochrome c1, transmembrane anchor, C-termil	K00012	SMc02641 7e-71 COG1004 Predicted UDP-glucose 6-dehydrogese M Cell wall/membrane/envelope biogenesis ;	481 1 479 ref|NP_001238410.1| 480 1 479 0.94 0.98 0 479 955 0.0 No definition line found UDP-glucose 6-dehydrogese [Glycine max] sp|Q96558.1|UGDH1_SOYBN Recme: Full=UDP-glucose 6-dehydrogese 1; Short=UDP-Glc dehydrogese 1; Short=UDP-GlcDH 1; Short=UDPGDH 1; Altme: Full=Gm-UGD1 gb|AAB58398.1| UDP-glucose dehydrogese [Glycine max]	1446 1 1438 ref|NM_001251481.1| 1714 13 1450 0.88 -- 0 1438 1518 0.0 No definition line found Glycine max UDP-glucose dehydrogese (UGD1), mR gb|U53418.1|GMU53418 Glycine max UDP-glucose dehydrogese mR, complete cds	481 1 479 osa:4352147 480 1 479 0.9 0.96 0 479 919 0.0 No definition line found Os12g0443600; hypothetical protein ; K00012 UDPglucose 6-dehydrogenase [EC:1.1.1.22]	spo:SPAPB1E7.05 5e-32 K00012 E1.1.1.22, ugd UDPglucose 6-dehydrogenase 1.1.1.22 Metabolism; Carbohydrate Metabolism; Pentose and glucuronate interconversions [PATH:ko00040] Metabolism; Carbohydrate Metabolism; Ascorbate and aldarate metabolism [PATH:ko00053] Metabolism; Carbohydrate Metabolism; Starch and sucrose metabolism [PATH:ko00500] Metabolism; Carbohydrate Metabolism; Amino sugar and nucle…
Ahy119049	24.0681	133.531	29.2262	79.518	76.2253	25.1039	53.3876	20.1961	99.9841	39.2322	33.8538	55.4015	29.2131	44.1293				down					1.23196		7 GO:0000166; nucleotide binding; Molecular Function GO:0003824; catalytic activity; Molecular Function GO:0005622; intracellular; Cellular Component GO:0008446; GDP-mannose 4,6-dehydratase activity; Molecular Function GO:0019673; GDP-mannose metabolic process; Biological Process GO:0044237; cellular metabolic process; Biological Process GO:0050662; coenzyme binding; Molecular Function	3 IPR001509; D-dependent epimerase/dehydratase IPR006368; GDP-mannose 4,6-dehydratase IPR016040; D(P)-binding domain	K01711	all4828 3e-75 COG1089 GDP-D-mannose dehydratase M Cell wall/membrane/envelope biogenesis ;	220 2 220 ref|XP_003517184.1| 365 3 219 0.92 0.95 0 219 426 1e-117 No definition line found PREDICTED: GDP-mannose 4,6 dehydratase 2-like [Glycine max]	660 58 656 ref|XM_003517136.1| 1427 91 689 0.87 -- 0 599 601 1e-168 No definition line found PREDICTED: Glycine max GDP-mannose 4,6 dehydratase 2-like (LOC100777692), mR	220 2 220 dvvi:GSVIVP00036807001 373 8 227 0.89 0.94 0 220 416 1e-115 No definition line found GSVIVT00036807001; assembled CDS ; K01711 GDPmannose 4,6-dehydratase [EC:4.2.1.47]	spo:SPAPB1E7.05 5e-32 K01711 E4.2.1.47, gmd GDPmannose 4,6-dehydratase 4.2.1.47 Metabolism; Carbohydrate Metabolism; Fructose and mannose metabolism [PATH:ko00051] Metabolism; Carbohydrate Metabolism; Amino sugar and nucleotide sugar metabolism [PATH:ko00520]
Ahy138346	3.47593	1.41921	2.55621	6.89776	11.2731	3.30505	9.07812	3.94483	1.70369	3.48514	3.02428	9.47283	5.12578	8.42125				down					1.18954		6 GO:0000166; nucleotide binding; Molecular Function GO:0003824; catalytic activity; Molecular Function GO:0005975; carbohydrate metabolic process; Biological Process GO:0016857; racemase and epimerase activity, acting on carbohydrates and derivatives; Molecular Function GO:0044237; cellular metabolic process; Biological Process GO:0050662; coenzyme binding; Molecular Function	3 IPR001509; D-dependent epimerase/dehydratase IPR008089; Nucleotide sugar epimerase IPR016040; D(P)-binding domain	K01795	BH3709 9e-86 COG0451 Nucleoside-diphosphate-sugar epimerases MG Cell wall/membrane/envelope biogenesis ; Carbohydrate transport and metabolism ;	438 1 438 ref|XP_003517038.1| 438 7 438 0.89 0.92 0.01 438 806 0.0 No definition line found PREDICTED: UDP-glucurote 4-epimerase 3-like [Glycine max]	1317 246 1317 dbj|AP009741.1| 104803 20947 19876 0.86 -- 0 1072 999 0.0 No definition line found Lotus japonicus genomic D, chromosome 3, clone: LjT36L08, TM1871, complete sequence	438 1 436 ath:AT4G00110 430 4 428 0.84 0.89 0.02 436 757 0.0 No definition line found GAE3; GAE3 (UDP-D-GLUCURONATE 4-EPIMERASE 3); catalytic ; K01795	spo:SPAPB1E7.05 5e-32 K01795 E5.1.3.- -- -- Unclassified; Metabolism; Others
Ahy147520	132.831	75.5881	98.7361	130.834	245.354	141.819	220.029	155.28	48.9024	128.154	64.7046	249.51	185.182	267.037				down					1.0158		5 GO:0005515; protein binding; Molecular Function GO:0008270; zinc ion binding; Molecular Function GO:0016020; membrane; Cellular Component GO:0016760; cellulose synthase (UDP-forming) activity; Molecular Function GO:0030244; cellulose biosynthetic process; Biological Process	3 IPR001841; Zinc finger, RING-type IPR005150; Cellulose synthase IPR013083; Zinc finger, RING/FYVE/PHD-type	K10999	alr3757 7e-21 COG1215 Glycosyltransferases, probably involved in cell wall biogenesis M Cell wall/membrane/envelope biogenesis ;	820 1 820 ref|XP_003522623.1| 1084 1 819 0.84 0.91 0 822 1412 0.0 No definition line found PREDICTED: cellulose synthase A catalytic subunit 1 [UDP-forming]-like [Glycine max]	2460 217 288 ref|XM_003533850.1| 3621 157 228 0.87 -- 0 72 9 3e-08 No definition line found PREDICTED: Glycine max cellulose synthase A catalytic subunit 3 [UDP-forming]-like (LOC100814262), mR	820 1 820 dpop:835809 1084 1 818 0.8 0.89 0.01 824 1370 0.0 No definition line found estExt_fgenesh4_pm.C_LG_XVIII0125; . ; K10999 cellulose synthase A [EC:2.4.1.12]	spo:SPAPB1E7.05 5e-32 K10999 CESA cellulose synthase A 2.4.1.12 Metabolism; Glycan Biosynthesis and Metabolism; Glycosyltransferases [BR:ko01003]
Ahy160264	9.64146	4.41467	3.31961	5.5676	4.15299	9.08134	11.2033	10.2694	2.38525	4.05413	1.8527	3.11182	7.81241	11.1955				down					1.58743		4 GO:0000166; nucleotide binding; Molecular Function GO:0003824; catalytic activity; Molecular Function GO:0044237; cellular metabolic process; Biological Process GO:0050662; coenzyme binding; Molecular Function	2 IPR001509; D-dependent epimerase/dehydratase IPR016040; D(P)-binding domain	K00091	SPAC513.07 1e-18 COG0451 Nucleoside-diphosphate-sugar epimerases MG Cell wall/membrane/envelope biogenesis ; Carbohydrate transport and metabolism ;	201 1 161 ref|XP_002314079.1| 325 1 161 0.74 0.85 0 161 262 3e-68 No definition line found cinmoyl CoA reductase-like protein [Populus trichocarpa] gb|EEE88034.1| cinmoyl CoA reductase-like protein [Populus trichocarpa]	601 1 354 gb|EF571301.1| 1353 57 410 0.82 -- 0 354 218 5e-53 No definition line found Glycyrrhiza uralensis cinmyl alcohol dehydrogese-like mR, complete sequence	201 1 161 dpop:821453 325 1 161 0.74 0.85 0 161 262 2e-69 No definition line found estExt_fgenesh4_pg.C_LG_IX1058; . ; K00091 dihydroflavonol-4-reductase [EC:1.1.1.219]	spo:SPAPB1E7.05 5e-32 K00091 E1.1.1.219 dihydroflavonol-4-reductase 1.1.1.219 Metabolism; Biosynthesis of Secondary Metabolites; Flavonoid biosynthesis [PATH:ko00941]
Ahy160992	12.7699	21.2754	19.1504	30.0306	49.2673	12.7261	30.8346	13.4763	19.0036	17.5346	13.0604	44.1771	17.558	34.6238				down					1.20124					slr0809 9e-55 COG0451 Nucleoside-diphosphate-sugar epimerases MG Cell wall/membrane/envelope biogenesis ; Carbohydrate transport and metabolism ;		991 578 974 ref|XM_004495899.1| 1885 589 985 0.84 -- 0 397 311 7e-81 No definition line found PREDICTED: Cicer arietinum UDP-glucuronic acid decarboxylase 2-like (LOC101492419), mR
Ahy161318	47.8551	53.575	27.3915	34.1206	131.737	51.2147	108.398	53.6688	27.009	35.9595	16.4453	123.024	65.4325	134.816				down					1.05297		3 GO:0016020; membrane; Cellular Component GO:0016760; cellulose synthase (UDP-forming) activity; Molecular Function GO:0030244; cellulose biosynthetic process; Biological Process	1 IPR005150; Cellulose synthase	K10999	alr3757 4e-07 COG1215 Glycosyltransferases, probably involved in cell wall biogenesis M Cell wall/membrane/envelope biogenesis ;	191 1 191 ref|XP_003522623.1| 1084 267 457 0.95 0.98 0 191 382 1e-104 No definition line found PREDICTED: cellulose synthase A catalytic subunit 1 [UDP-forming]-like [Glycine max]	572 4 572 ref|XM_003526368.1| 3703 955 1523 0.89 -- 0 569 644 0.0 No definition line found PREDICTED: Glycine max cellulose synthase A catalytic subunit 1 [UDP-forming]-like (LOC100798193), mR	191 1 191 dpop:835809 1084 266 456 0.92 0.96 0 191 382 1e-105 No definition line found estExt_fgenesh4_pm.C_LG_XVIII0125; . ; K10999 cellulose synthase A [EC:2.4.1.12]	spo:SPAPB1E7.05 5e-32 K10999 CESA cellulose synthase A 2.4.1.12 Metabolism; Glycan Biosynthesis and Metabolism; Glycosyltransferases [BR:ko01003]
Ahy161497	15.5329	22.3022	17.0979	39.7004	81.8361	19.2064	62.4457	13.6945	14.746	17.4253	19.1905	70.4141	27.024	61.2206				down					1.04876		2 GO:0016998; cell wall macromolecule catabolic process; Biological Process GO:0033903; endo-1,3(4)-beta-glucase activity; Molecular Function	1 IPR005200; Glycoside hydrolase, family 81	K01180	SPAC821.09 7e-29 COG5498 Predicted glycosyl hydrolase M Cell wall/membrane/envelope biogenesis ;	502 4 502 ref|XP_003552568.1| 653 2 492 0.71 0.82 0.02 500 719 0.0 No definition line found PREDICTED: putative endo-1,3(4)-beta-glucase 2-like [Glycine max]	1506 40 179 dbj|AP010460.1| 59099 58362 58223 0.82 -- 0 140 7 3e-13 No definition line found Lotus japonicus genomic D, chromosome 1, clone: LjT09A08, TM1706a, complete sequence	502 31 501 fgr:FG08757.1 850 175 681 0.25 0.42 0.1 516 127 6e-28 No definition line found hypothetical protein; K01180 endo-1,3(4)-beta-glucanase [EC:3.2.1.6]	spo:SPAPB1E7.05 5e-32 K01180 E3.2.1.6 endo-1,3(4)-beta-glucanase 3.2.1.6 Unclassified; Metabolism; Others
Ahy164261	87.7147	247.094	48.2604	106.002	75.5986	32.4636	41.4924	63.7495	144.384	51.0812	43.4501	40.8369	37.9853	37.5669				down					1.28666		6 GO:0000166; nucleotide binding; Molecular Function GO:0003824; catalytic activity; Molecular Function GO:0005975; carbohydrate metabolic process; Biological Process GO:0016857; racemase and epimerase activity, acting on carbohydrates and derivatives; Molecular Function GO:0044237; cellular metabolic process; Biological Process GO:0050662; coenzyme binding; Molecular Function	3 IPR001509; D-dependent epimerase/dehydratase IPR008089; Nucleotide sugar epimerase IPR016040; D(P)-binding domain	K01795	BH3709 5e-84 COG0451 Nucleoside-diphosphate-sugar epimerases MG Cell wall/membrane/envelope biogenesis ; Carbohydrate transport and metabolism ;	432 1 431 ref|XP_003549520.1| 431 1 431 0.93 0.96 0 431 841 0.0 No definition line found PREDICTED: UDP-glucurote 4-epimerase 1-like [Glycine max]	1299 1 1295 ref|XM_003519123.1| 1753 52 1346 0.85 -- 0 1295 1029 0.0 No definition line found PREDICTED: Glycine max UDP-glucurote 4-epimerase 1-like (LOC100795967), mR	432 1 431 dpop:578682 431 1 431 0.88 0.95 0 431 788 0.0 No definition line found eugene3.00180906; . ; K01795	spo:SPAPB1E7.05 5e-32 K01795 E5.1.3.- -- -- Unclassified; Metabolism; Others
Ahy015895	0	0.107884	0	0	0	0	0.833163	0	0	0	0	1.83537	0	0					up					-10.8419				ZtolA 3e-15 COG3064 Membrane protein involved in colicin uptake M Cell wall/membrane/envelope biogenesis ;	175 1 141 ref|XP_004339420.1| 417 179 326 0.54 0.68 0.04 148 111 8e-23 No definition line found TolA, putative [Acanthamoeba castellanii str. Neff] gb|ELR17407.1| TolA, putative [Acanthamoeba castellanii str. Neff]
Ahy052265	0	0.121413	0	0	0	0.300989	0.677187	0	0.184991	0.32084	0.052061	1.41326	0	0					up					-10.4648		1 IPR001173; Glycosyl transferase, family 2	K00729	SPBC56F2.10c 2e-50 COG0463 Glycosyltransferases involved in cell wall biogenesis M Cell wall/membrane/envelope biogenesis ;	310 4 309 ref|XP_004357438.1| 316 10 314 0.5 0.68 0.01 308 309 6e-82 No definition line found Dolichylphosphate beta-glucosyltransferase [Acanthamoeba castellanii str. Neff] gb|ELR25049.1| Dolichylphosphate beta-glucosyltransferase [Acanthamoeba castellanii str. Neff]		310 7 310 dan:Dana_GF15267 326 17 319 0.46 0.64 0.01 306 280 4e-74 No definition line found GF15267 gene product from transcript GF15267-RA ; K00729 dolichyl-phosphate beta-glucosyltransferase [EC:2.4.1.117]	spo:SPAPB1E7.05 5e-32 K00729 ALG5 dolichyl-phosphate beta-glucosyltransferase 2.4.1.117 Metabolism; Glycan Biosynthesis and Metabolism; Glycosyltransferases [BR:ko01003] Metabolism; Glycan Biosynthesis and Metabolism; N-Glycan biosynthesis [PATH:ko00510]
Ahy056025	0	0	0	0	0	0	0	0	0	0.221146	0	2.51773	0	0					up					-11.2979				APE1180 4e-13 COG1088 dTDP-D-glucose 4,6-dehydratase M Cell wall/membrane/envelope biogenesis ;
Ahy057869	0.132306	0.163697	0.0438282	0.808589	1.98176	0	0.702329	0.101114	0.0554261	0.192257	0.0935894	4.05519	0.140364	1.02202					up					-1.03299	4 GO:0000166; nucleotide binding; Molecular Function GO:0003824; catalytic activity; Molecular Function GO:0044237; cellular metabolic process; Biological Process GO:0050662; coenzyme binding; Molecular Function	2 IPR001509; D-dependent epimerase/dehydratase IPR016040; D(P)-binding domain	K00091	SA0317 4e-26 COG0451 Nucleoside-diphosphate-sugar epimerases MG Cell wall/membrane/envelope biogenesis ; Carbohydrate transport and metabolism ;	345 1 345 gb|AEX07281.1| 345 1 345 0.98 0.99 0 345 714 0.0 No definition line found DFR [Arachis hypogaea]	1038 1 1038 gb|JN572891.1| 1329 58 1095 0.99 -- 0 1038 2026 0.0 No definition line found Arachis hypogaea DFR mR, complete cds	345 1 326 dpop:206010 331 1 326 0.76 0.87 0 326 535 1e-151 No definition line found gw1.V.1411.1; . ; K00091 dihydroflavonol-4-reductase [EC:1.1.1.219]	spo:SPAPB1E7.05 5e-32 K00091 E1.1.1.219 dihydroflavonol-4-reductase 1.1.1.219 Metabolism; Biosynthesis of Secondary Metabolites; Flavonoid biosynthesis [PATH:ko00941]
Ahy059875	0	0	0	0	0	0.24188	0.251169	0	0	0.386749	0	1.96567	0	0					up					-10.9408				ZyraR 8e-13 COG0702 Predicted nucleoside-diphosphate-sugar epimerases MG Cell wall/membrane/envelope biogenesis ; Carbohydrate transport and metabolism ;
Ahy242440	0	0	0	0	0	0	0	0	0	0.261893	0	1.86352	0	0					up					-10.8638			K10046	XF0611 2e-15 COG0451 Nucleoside-diphosphate-sugar epimerases MG Cell wall/membrane/envelope biogenesis ; Carbohydrate transport and metabolism ;	127 1 124 dbj|BAE45242.1| 350 219 341 0.68 0.82 0 124 180 8e-44 No definition line found GDP-mannose-3'',5''-epimerase [Oryza sativa Japonica Group]		127 1 124 ppp:PHYPADRAFT_170239 376 237 358 0.62 0.79 0.01 124 166 9e-41 No definition line found hypothetical protein; K10046 GDP-D-mannose 3', 5'-epimerase [EC:5.1.3.- 5.1.3.18]	spo:SPAPB1E7.05 5e-32 K10046 GME -- -- Metabolism; Carbohydrate Metabolism; Ascorbate and aldarate metabolism [PATH:ko00053] Metabolism; Carbohydrate Metabolism; Amino sugar and nucleotide sugar metabolism [PATH:ko00520]
Ahy063001	0	0	0	0	0	0.0508185	0.47493	0	0	0.32502	0	1.5418	0	0.104714					up					-10.5904				SPBC12C2.11 1e-44 COG0449 Glucosamine 6-phosphate synthetase, contains amidotransferase and phosphosugar isomerase domains M Cell wall/membrane/envelope biogenesis ;
Ahy070936	0	0	0	0	0	0.139297	0.482154	0	0.228303	0.346462	0.0963748	1.20748	0	0.191352					up					-10.2378		1 IPR017932; Glutamine amidotransferase, type II	K00820	SA1959 9e-56 COG0449 Glucosamine 6-phosphate synthetase, contains amidotransferase and phosphosugar isomerase domains M Cell wall/membrane/envelope biogenesis ;	336 28 333 gb|EFA75629.1| 641 32 342 0.59 0.78 0.02 312 394 1e-107 No definition line found glutamine-fructose-6-phosphate transamise [Polysphondylium pallidum PN500]		336 28 334 ddi:DDB_0234128 649 40 351 0.58 0.78 0.02 313 387 1e-106 No definition line found glucosamine-fructose-6-phosphate aminotransferase ; K00820 glucosamine--fructose-6-phosphate aminotransferase (isomerizing) [EC:2.6.1.16]	spo:SPAPB1E7.05 5e-32 K00820 E2.6.1.16, glmS glucosamine--fructose-6-phosphate aminotransferase (isomerizing) 2.6.1.16 Metabolism; Carbohydrate Metabolism; Amino sugar and nucleotide sugar metabolism [PATH:ko00520] Metabolism; Amino Acid Metabolism; Alanine, aspartate and glutamate metabolism [PATH:ko00250] Metabolism; Enzyme Families; Peptidases [BR:ko01002]
Ahy093519	0	0.0454934	0	0	0.0718375	0	0.858816	0	0.415896	0.400728	0.0780287	1.62937	0	0					up					-4.50344	3 GO:0003824; catalytic activity; Molecular Function GO:0008152; metabolic process; Biological Process GO:0016788; hydrolase activity, acting on ester bonds; Molecular Function	2 IPR007312; Phosphoesterase IPR017849; Alkaline phosphatase-like, alpha/beta/alpha	K01114	Rv2350c 1e-22 COG3511 Phospholipase C M Cell wall/membrane/envelope biogenesis ;	414 8 408 ref|XP_004234306.1| 525 31 430 0.42 0.6 0.08 418 312 8e-83 No definition line found PREDICTED: non-hemolytic phospholipase C-like [Solanum lycopersicum]		414 13 407 osa:4325407 520 30 423 0.4 0.56 0.08 411 279 9e-74 No definition line found Os01g0955000; hypothetical protein ; K01114 phospholipase C [EC:3.1.4.3]	spo:SPAPB1E7.05 5e-32 K01114 plcC phospholipase C 3.1.4.3 Metabolism; Carbohydrate Metabolism; Inositol phosphate metabolism [PATH:ko00562] Metabolism; Lipid Metabolism; Glycerophospholipid metabolism [PATH:ko00564] Metabolism; Lipid Metabolism; Ether lipid metabolism [PATH:ko00565] Environmental Information Processing; Signaling Molecules and Interaction; Bacterial toxins [BR:ko02042]
Ahy022782	0.465223	0.230241	0.416101	0.451569	1.22704	1.09399	1.08661	0.533315	1.22782	0.55772	0.493627	2.93772	1.23389	1.71517					up					-1.25951	1 GO:0000166; nucleotide binding; Molecular Function	2 IPR008030; NmrA-like IPR016040; D(P)-binding domain	K00224	BH0305 4e-09 COG0702 Predicted nucleoside-diphosphate-sugar epimerases MG Cell wall/membrane/envelope biogenesis ; Carbohydrate transport and metabolism ;	327 12 326 gb|EMJ13841.1| 319 4 318 0.71 0.87 0 316 486 1e-135 No definition line found hypothetical protein PRUPE_ppa018095mg [Prunus persica]	984 353 530 ref|XM_002530501.1| 957 332 509 0.8 -- 0 178 8 7e-10 No definition line found Ricinus communis Isoflavone reductase, putative, mR	327 12 311 dvvi:GSVIVP00014594001 308 3 304 0.44 0.66 0.01 304 273 4e-72 No definition line found GSVIVT00014594001; assembled CDS ; K00224	spo:SPAPB1E7.05 5e-32 K00224 E1.3.1.- -- -- Metabolism; Carbohydrate Metabolism; Propanoate metabolism [PATH:ko00640] Metabolism; Xenobiotics Biodegradation and Metabolism; 1,1,1-Trichloro-2,2-bis(4-chlorophenyl)ethane (DDT) degradation [PATH:ko00351] Metabolism; Xenobiotics Biodegradation and Metabolism; Fluorene degradation [PATH:ko00628] Metabolism; Xenobiotics Biodegradation and Metabolism; F…
Ahy071526	0	0.115827	0	0	0.0609664	0	0.364426	0	0.156871	0.374094	0.165552	1.3828	0	0.131481					up					-4.50344				Rv2349c 5e-26 COG3511 Phospholipase C M Cell wall/membrane/envelope biogenesis ;
Ahy075134	0	0	0	0	0	0.0523533	0.543637	0	0.128708	0.446448	0	0.964366	0	0					up					-9.91344				alr1666 2e-39 COG2027 D-alanyl-D-alanine carboxypeptidase (penicillin-binding protein 4) M Cell wall/membrane/envelope biogenesis ;
Ahy081175	0	0.286057	0	0	0	0.0472766	0.343645	0	0.116227	0.503945	0	0.717172	0	0					up					-9.48617				NMB1730 5e-07 COG0810 Periplasmic protein TonB, links inner and outer membranes M Cell wall/membrane/envelope biogenesis ;
Ahy085691	0	0	0	0	0.0517579	0	0	0	0	0	0.618405	1.58482	0	0					up					-4.9364	1 GO:0000166; nucleotide binding; Molecular Function	2 IPR008030; NmrA-like IPR016040; D(P)-binding domain	K00329	mll7605 2e-18 COG0702 Predicted nucleoside-diphosphate-sugar epimerases MG Cell wall/membrane/envelope biogenesis ; Carbohydrate transport and metabolism ;	288 11 283 ref|YP_827509.1| 293 9 274 0.32 0.51 0.09 283 138 1e-30 No definition line found NmrA family protein [Candidatus Solibacter usitatus Ellin6076] gb|ABJ87224.1| NmrA family protein [Candidatus Solibacter usitatus Ellin6076]		288 13 284 cbb:CLD_2396 286 2 273 0.24 0.44 0.14 294 2 2e-07 No definition line found putative nucleoside-diphosphate-sugar epimerase ; K00329 NADH dehydrogenase [EC:1.6.5.3]	spo:SPAPB1E7.05 5e-32 K00329 E1.6.5.3 NADH dehydrogenase 1.6.5.3 Metabolism; Energy Metabolism; Oxidative phosphorylation [PATH:ko00190]
Ahy089661	0	0	0	0.128071	0.116002	0	0	0	0.149241	0	0.503999	1.31555	0	0					up					-3.50344	3 GO:0003824; catalytic activity; Molecular Function GO:0009058; biosynthetic process; Biological Process GO:0016779; nucleotidyltransferase activity; Molecular Function	3 IPR004820; Cytidylyltransferase IPR004821; Cytidyltransferase-related IPR014729; Rossmann-like alpha/beta/alpha sandwich fold	K00967	ECU11g0870 3e-50 COG0615 Cytidylyltransferase MI Cell wall/membrane/envelope biogenesis ; Lipid transport and metabolism ;	257 10 139 ref|XP_002600903.1| 365 206 338 0.36 0.57 0.02 133 4 2e-17 No definition line found hypothetical protein BRAFLDRAFT_263711 [Branchiostoma floridae] ref|XP_002600908.1| hypothetical protein BRAFLDRAFT_263704 [Branchiostoma floridae] gb|EEN56915.1| hypothetical protein BRAFLDRAFT_263711 [Branchiostoma floridae] gb|EEN56920.1| hypothetical protein BRAFLDRAFT_263704 [Branchiostoma floridae]	770 260 300 emb|CR386853.1| 1334 260 300 0.95 -- 0 41 9 6e-07 No definition line found Gallus gallus finished cD, clone ChEST36k4	257 6 256 tca:654972 378 12 258 0.6 0.78 0.01 251 332 6e-90 No definition line found similar to CG5547-PD, isoform D ; K00967 ethanolamine-phosphate cytidylyltransferase [EC:2.7.7.14]	spo:SPAPB1E7.05 5e-32 K00967 E2.7.7.14, PCYT2 ethanolamine-phosphate cytidylyltransferase 2.7.7.14 Metabolism; Lipid Metabolism; Glycerophospholipid metabolism [PATH:ko00564] Metabolism; Metabolism of Other Amino Acids; Phosphonate and phosphinate metabolism [PATH:ko00440]
Ahy095796	0	0	0	0	0.593285	0	0	0	0.0954101	0	0.483312	3.44824	0	0					up					-2.53906				STM0638 2e-06 COG0797 Lipoproteins M Cell wall/membrane/envelope biogenesis ;
Ahy128803	11.5086	1.70552	9.5575	14.8322	14.9689	22.6481	42.9855	10.6206	1.57126	14.1846	15.8168	42.0133	51.3886	74.4248					up					-1.48888				MTH1789 7e-38 COG1088 dTDP-D-glucose 4,6-dehydratase M Cell wall/membrane/envelope biogenesis ;		1426 612 1251 ref|XM_003551866.1| 2391 1291 1927 0.81 -- 0 640 305 6e-79 No definition line found PREDICTED: Glycine max probable rhamnose biosynthetic enzyme 1-like (LOC100810341), mR
Ahy128806	13.2544	7.44165	5.86658	10.6912	13.7094	25.2809	53.4494	10.7255	4.4794	9.95384	8.98185	35.537	50.9291	85.1783					up					-1.37415				MA3779 4e-24 COG1088 dTDP-D-glucose 4,6-dehydratase M Cell wall/membrane/envelope biogenesis ;		410 37 406 ref|XM_003551866.1| 2391 292 661 0.84 -- 0 370 289 1e-74 No definition line found PREDICTED: Glycine max probable rhamnose biosynthetic enzyme 1-like (LOC100810341), mR
Ahy136599	0	0	0	0	0	0.456623	1.26442	0	0.374194	0.648983	0	2.55633	0	0					up					-11.3199				STM0747 2e-07 COG3064 Membrane protein involved in colicin uptake M Cell wall/membrane/envelope biogenesis ;
Ahy148056	0	0	0	0	0	0.162513	0.675016	0	0.199765	0.692925	0.843279	3.69792	0	0					up					-11.8525				DR1549 2e-06 COG0739 Membrane proteins related to metalloendopeptidases M Cell wall/membrane/envelope biogenesis ;
Ahy156728	0	0.464256	0	0	0	0.127879	0.597555	0	0.235788	0.136313	0.331782	1.24707	0	0					up					-10.2843				SPCC1906.01 2e-84 COG1208 Nucleoside-diphosphate-sugar pyrophosphorylase involved in lipopolysaccharide biosynthesis/translation initiation factor 2B, gamma/epsilon subunits (eIF-2Bgamma/eIF-2Bepsilon) MJ Cell wall/membrane/envelope biogenesis ; Translation, ribosomal structure and biogenesis ;		730 174 349 ref|XM_632033.1| 1080 496 671 0.81 -- 0 176 7 1e-13 No definition line found Dictyostelium discoideum AX4 mannose-1-phosphate guanylyltransferase (mpgA) mR, complete cds
Ahy178950	0	0	0	0	0	0	0	0	0	0.173231	0	1.32068	0	0					up					-10.3671	1 GO:0016740; transferase activity; Molecular Function	3 IPR001451; Bacterial transferase hexapeptide repeat IPR011004; Trimeric LpxA-like IPR018357; Hexapeptide transferase, conserved site	K00640	XF0918 1e-17 COG1044 UDP-3-O-[3-hydroxymyristoyl] glucosamine N-acyltransferase M Cell wall/membrane/envelope biogenesis ;	192 1 181 ref|XP_001630951.1| 183 1 169 0.28 0.54 0.06 181 6 6e-13 No definition line found predicted protein [Nematostella vectensis] gb|EDO38888.1| predicted protein [Nematostella vectensis]		192 15 171 dau:Daud_1700 246 7 179 0.28 0.49 0.09 173 9 5e-11 No definition line found hexapaptide repeat-containing transferase ; K00640 serine O-acetyltransferase [EC:2.3.1.30]	spo:SPAPB1E7.05 5e-32 K00640 E2.3.1.30, cysE serine O-acetyltransferase 2.3.1.30 Metabolism; Energy Metabolism; Sulfur metabolism [PATH:ko00920] Metabolism; Amino Acid Metabolism; Cysteine and methionine metabolism [PATH:ko00270]
Ahy184788	0	0	0	0	0	0	0	0	0	0.105925	0	1.50743	0	0					up					-10.5579				tolA 6e-09 COG3064 Membrane protein involved in colicin uptake M Cell wall/membrane/envelope biogenesis ;
Ahy220683	0	0.15799	0	0	0	0	0.135568	0	0	0.139165	0	1.83901	0	0					up					-10.8447	1 GO:0000166; nucleotide binding; Molecular Function	1 IPR016040; D(P)-binding domain		YER004w 2e-09 COG0702 Predicted nucleoside-diphosphate-sugar epimerases MG Cell wall/membrane/envelope biogenesis ; Carbohydrate transport and metabolism ;	238 30 236 emb|CBJ48781.1| 225 5 216 0.35 0.53 0.04 214 137 2e-30 No definition line found conserved unknown protein [Ectocarpus siliculosus]
Ahy248025	0	0	0	0	0	0	0.144646	0	0.856135	0.222726	0	1.20748	0	0		6			up					-10.2378	1 GO:0016740; transferase activity; Molecular Function	2 IPR001451; Bacterial transferase hexapeptide repeat IPR011004; Trimeric LpxA-like	K03241	SPAC4D7.09 1e-14 COG1208 Nucleoside-diphosphate-sugar pyrophosphorylase involved in lipopolysaccharide biosynthesis/translation initiation factor 2B, gamma/epsilon subunits (eIF-2Bgamma/eIF-2Bepsilon) MJ Cell wall/membrane/envelope biogenesis ; Translation, ribosomal structure and biogenesis ;	224 55 223 ref|XP_004340137.1| 474 292 459 0.39 0.6 0 169 136 3e-30 No definition line found bacterial transferase hexapeptide repeat-containing protein [Acanthamoeba castellanii str. Neff] gb|ELR18117.1| bacterial transferase hexapeptide repeat-containing protein [Acanthamoeba castellanii str. Neff]		224 77 216 osa:4340947 455 296 435 0.38 0.57 0.12 149 108 1e-22 No definition line found Os06g0338900; hypothetical protein ; K03241 translation initiation factor eIF-2B gamma subunit	spo:SPAPB1E7.05 5e-32 K03241 eIF-2BG, EIF2B3 translation initiation factor eIF-2B gamma subunit -- Genetic Information Processing; Translation; Translation factors [BR:ko03012]
Ahy253892	0	0.27362	0	0	0	0	0.469576	0	0	0.602543	0.117326	3.79745	0	0		12			up					-11.8908				tolA 2e-07 COG3064 Membrane protein involved in colicin uptake M Cell wall/membrane/envelope biogenesis ;
Ahy260587	0	0.414939	0	0	0	0	0.445066	0	0.210741	0.548248	0	1.95055	0	0		24			up					-10.9297				PA5107 5e-14 COG3040 Bacterial lipocalin M Cell wall/membrane/envelope biogenesis ;
Ahy267871	0	0	0	0	0.0859151	0.0899209	0.560244	0	0	0.431331	0	1.65637	0	0		48			up					-4.26897		1 IPR000064; NLPC/P60 domain		BS_ykfC 4e-07 COG0791 Cell wall-associated hydrolases (invasion-associated proteins) M Cell wall/membrane/envelope biogenesis ;	347 50 343 ref|XP_004334740.1| 305 4 284 0.33 0.51 0.1 304 150 3e-34 No definition line found NlpC/P60 domain containing protein [Acanthamoeba castellanii str. Neff] gb|ELR12727.1| NlpC/P60 domain containing protein [Acanthamoeba castellanii str. Neff]
Ahy270030	0	0	0	0	0	0	0.316105	0	0.748387	0.56786	0.236941	0.989547	0	0		72			up					-9.95062				RSp0960 2e-64 COG0451 Nucleoside-diphosphate-sugar epimerases MG Cell wall/membrane/envelope biogenesis ; Carbohydrate transport and metabolism ;
Ahy271088	0	0	0	0	0	0.0945532	0.589105	0	0.232454	0.453551	0.098127	2.25397	0	0.194832					up					-11.1383	5 GO:0000166; nucleotide binding; Molecular Function GO:0003854; 3-beta-hydroxy-delta5-steroid dehydrogese activity; Molecular Function GO:0006694; steroid biosynthetic process; Biological Process GO:0016616; oxidoreductase activity, acting on the CH-OH group of donors, D or DP as acceptor; Molecular Function GO:0055114; oxidation-reduction process; Biological Process	2 IPR002225; 3-beta hydroxysteroid dehydrogese/isomerase IPR016040; D(P)-binding domain	K07748	YGL001c 5e-59 COG0451 Nucleoside-diphosphate-sugar epimerases MG Cell wall/membrane/envelope biogenesis ; Carbohydrate transport and metabolism ;	330 36 329 ref|XP_004342244.1| 352 31 322 0.5 0.69 0.01 295 306 6e-81 No definition line found UDPglucose 4-epimerase [Acanthamoeba castellanii str. Neff] gb|ELR20134.1| UDPglucose 4-epimerase [Acanthamoeba castellanii str. Neff]		330 1 329 ddi:DDB_0233059 349 1 318 0.45 0.64 0.03 329 301 1e-80 No definition line found 3beta-hydroxysteroid dehydrogenase ; K07748 sterol-4alpha-carboxylate 3-dehydrogenase (decarboxylating) [EC:1.1.1.170]	spo:SPAPB1E7.05 5e-32 K07748 E1.1.1.170, NSDHL, ERG26 sterol-4alpha-carboxylate 3-dehydrogenase (decarboxylating) 1.1.1.170 Metabolism; Lipid Metabolism; Steroid biosynthesis [PATH:ko00100]
Ahy002371	0	0.613976	0.369867	0.066899	0.908919	0	0	0.142217	0.311828	0.135205	1.05307	0	0	0					down					9.82801				VC1837 6e-10 COG3064 Membrane protein involved in colicin uptake M Cell wall/membrane/envelope biogenesis ;
Ahy007636	1.44796	12.1271	1.54966	2.64276	49.9415	18.2205	10.8791	0.893789	17.6376	1.45666	5.79093	22.951	18.4337	19.1241		6			down					1.12168				CC3494_1 1e-08 COG3637 Opacity protein and related surface antigens M Cell wall/membrane/envelope biogenesis ;		409 2 33 ref|XM_002057160.1| 2643 577 608 1 -- 0 32 9 1e-06 No definition line found Drosophila virilis GJ16487 (Dvir\GJ16487), mR
Ahy020954	0	0	0.846394	0.382725	1.03997	0	0	0.0813615	0.445987	0.232049	1.1296	0	0	0		12			down					10.0223				tolA 3e-13 COG3064 Membrane protein involved in colicin uptake M Cell wall/membrane/envelope biogenesis ;
Ahy074238	0.668291	0	0	0	1.95849	0	0	0	0	0	0.118182	0	0	0		24			down					10.9355				YOL151w 6e-06 COG0451 Nucleoside-diphosphate-sugar epimerases MG Cell wall/membrane/envelope biogenesis ; Carbohydrate transport and metabolism ;		409 255 409 ref|XM_002682315.1| 1227 730 884 0.89 -- 0 155 180 7e-42 No definition line found egleria gruberi predicted protein, mR
Ahy134958	0.110575	0.13681	1.8681	0.477019	2.5924	0	0	0	0.138967	0.120509	1.75989	0	0	0		48			down					11.3401				VC1837 5e-10 COG3064 Membrane protein involved in colicin uptake M Cell wall/membrane/envelope biogenesis ;	138 1 138 ref|XP_004339420.1| 417 148 262 0.45 0.57 0.16 138 5 2e-08 No definition line found TolA, putative [Acanthamoeba castellanii str. Neff] gb|ELR17407.1| TolA, putative [Acanthamoeba castellanii str. Neff]
Ahy134960	0	1.48076	0.892033	0.537816	1.4614	0	0	0	0.752056	0	1.48153	0	0	0		72			down					10.5131				tolA 3e-13 COG3064 Membrane protein involved in colicin uptake M Cell wall/membrane/envelope biogenesis ;	153 44 153 ref|XP_004339420.1| 417 166 273 0.54 0.71 0.01 110 7 6e-15 No definition line found TolA, putative [Acanthamoeba castellanii str. Neff] gb|ELR17407.1| TolA, putative [Acanthamoeba castellanii str. Neff]
Ahy149592	0	0	0.238812	0.518336	2.1127	0	0	0	0.151003	0.130946	1.52985	0	0	0					down					11.0449				VC1837 2e-10 COG3064 Membrane protein involved in colicin uptake M Cell wall/membrane/envelope biogenesis ;

## Sheet: Peroxidase
GeneID	R6	R12	R24	R48	R72	RC1	RC2	S6	S12	S24	S48	S72	SC1	SC2	S6-VS-R6.	S12-VS-R12.	S24-VS-R24.	S48-VS-R48.	S72-VS-R72.	S6-VS-R6.LOG2(Ratio)	S12-VS-R12.LOG2(Ratio)	S24-VS-R24.LOG2(Ratio)	S48-VS-R48.LOG2(Ratio)	S72-VS-R72.LOG2(Ratio)	GO	IPR	KEGG	COG	Nr	Nt	KEGG	KEGG_anno
Ahy115510	23.1832	31.6927	29.6664	26.5261	56.7128	19.1707	39.8138	9.93802	10.7472	10.0038	9.4482	28.9858	12.8177	20.6602	down	down	down	down		1.22205	1.56019	1.56829	1.4893		4 GO:0004601; peroxidase activity; Molecular Function GO:0006979; response to oxidative stress; Biological Process GO:0020037; heme binding; Molecular Function GO:0055114; oxidation-reduction process; Biological Process	5 IPR000823; Plant peroxidase IPR002016; Haem peroxidase, plant/fungal/bacterial IPR010255; Haem peroxidase IPR019793; Peroxidases heam-ligand binding site IPR019794; Peroxidase, active site	K00430			1167 331 1107 ref|XM_004509258.1| 1286 235 1011 0.82 -- 0 777 454 1e-124 No definition line found PREDICTED: Cicer arietinum peroxidase 72-like (LOC101506472), mR	388 59 386 dpop:827081 333 6 333 0.79 0.91 0 328 556 1e-157 No definition line found estExt_fgenesh4_pg.C_570132; . ; K00430 peroxidase [EC:1.11.1.7]	spo:SPAPB1E7.05 5e-32 K00430 E1.11.1.7 peroxidase 1.11.1.7 Metabolism; Energy Metabolism; Methane metabolism [PATH:ko00680] Metabolism; Amino Acid Metabolism; Phenylalanine metabolism [PATH:ko00360] Metabolism; Biosynthesis of Secondary Metabolites; Phenylpropanoid biosynthesis [PATH:ko00940]
Ahy062552	1.23528	0	0	0.156735	1.70357	0	0	0	0	0	0.1542	0	0	0	down				down	10.2706				10.7343	3 GO:0004602; glutathione peroxidase activity; Molecular Function GO:0006979; response to oxidative stress; Biological Process GO:0055114; oxidation-reduction process; Biological Process	2 IPR000889; Glutathione peroxidase IPR012336; Thioredoxin-like fold	K00432	BS_bsaA 7e-08 COG0386 Glutathione peroxidase O Posttranslatiol modification, protein turnover, chaperones ;	210 31 209 ref|XP_002682033.1| 210 38 206 0.35 0.51 0.18 192 2 4e-17 No definition line found BtuE domain-containing protein [egleria gruberi] gb|EFC49289.1| BtuE domain-containing protein [egleria gruberi]		210 39 191 cbt:CLH_3329 158 1 139 0.32 0.48 0.12 156 5 3e-08 No definition line found glutathione peroxidase ; K00432 glutathione peroxidase [EC:1.11.1.9]	spo:SPAPB1E7.05 5e-32 K00432 E1.11.1.9 glutathione peroxidase 1.11.1.9 Metabolism; Lipid Metabolism; Arachidonic acid metabolism [PATH:ko00590] Metabolism; Metabolism of Other Amino Acids; Glutathione metabolism [PATH:ko00480]
Ahy081897	0	0.376653	0	0	0	1.2839	1.1716	0	1.67384	0	0	0	0.807412	1.96411		up					-2.15185				4 GO:0004601; peroxidase activity; Molecular Function GO:0006979; response to oxidative stress; Biological Process GO:0020037; heme binding; Molecular Function GO:0055114; oxidation-reduction process; Biological Process	5 IPR002016; Haem peroxidase, plant/fungal/bacterial IPR002207; Plant ascorbate peroxidase IPR010255; Haem peroxidase IPR019793; Peroxidases heam-ligand binding site IPR019794; Peroxidase, active site	K00428	YKR066c 2e-54 COG0376 Catalase (peroxidase I) P Inorganic ion transport and metabolism ;	401 74 325 gb|EGD83312.1| 323 71 322 0.63 0.76 0 252 348 2e-93 No definition line found cytochrome c peroxidase [Salpingoeca sp. ATCC 50818]	1202 617 659 ref|XM_002509076.1| 949 361 403 0.95 -- 0 43 9 6e-08 No definition line found Micromos sp. RCC299 chromosome 12 chloroplast ascorbate peroxidase (MICPUN_109237) mR, complete cds; nuclear gene for chloroplast product	401 77 325 mbr:MONBRDRAFT_16194 267 13 266 0.6 0.74 0.01 254 322 1e-86 No definition line found hypothetical protein ; K00428 cytochrome c peroxidase [EC:1.11.1.5]	spo:SPAPB1E7.05 5e-32 K00428 E1.11.1.5 cytochrome c peroxidase 1.11.1.5 Unclassified; Cellular Processes and Signaling; Inorganic ion transport and metabolism
Ahy168335	12.3661	15.1846	8.95034	40.5641	429.593	24.2368	161.608	6.41935	4.86767	2.03428	4.06012	491.117	62.3286	254.867		down	down	down			1.64131	2.13743	3.32061		4 GO:0004601; peroxidase activity; Molecular Function GO:0006979; response to oxidative stress; Biological Process GO:0020037; heme binding; Molecular Function GO:0055114; oxidation-reduction process; Biological Process	4 IPR000823; Plant peroxidase IPR002016; Haem peroxidase, plant/fungal/bacterial IPR010255; Haem peroxidase IPR019793; Peroxidases heam-ligand binding site	K00430		326 15 325 ref|XP_003520731.1| 331 25 331 0.84 0.9 0.01 311 552 1e-155 No definition line found PREDICTED: peroxidase 3-like [Glycine max]	981 47 974 ref|XM_003520683.1| 996 77 992 0.81 -- 0.01 928 513 1e-141 No definition line found PREDICTED: Glycine max peroxidase 3-like (LOC100775970), mR	326 4 324 dvvi:GSVIVP00026051001 328 8 327 0.55 0.68 0.01 323 361 9e-99 No definition line found GSVIVT00026051001; assembled CDS ; K00430 peroxidase [EC:1.11.1.7]	spo:SPAPB1E7.05 5e-32 K00430 E1.11.1.7 peroxidase 1.11.1.7 Metabolism; Energy Metabolism; Methane metabolism [PATH:ko00680] Metabolism; Amino Acid Metabolism; Phenylalanine metabolism [PATH:ko00360] Metabolism; Biosynthesis of Secondary Metabolites; Phenylpropanoid biosynthesis [PATH:ko00940]
Ahy122433	18.342	47.5808	47.7913	61.091	45.6975	19.147	39.4373	9.71818	19.468	15.8743	30.5012	46.5308	10.2201	32.959		down	down	down			1.28927	1.59006	1.0021		4 GO:0004601; peroxidase activity; Molecular Function GO:0006979; response to oxidative stress; Biological Process GO:0020037; heme binding; Molecular Function GO:0055114; oxidation-reduction process; Biological Process	4 IPR000823; Plant peroxidase IPR002016; Haem peroxidase, plant/fungal/bacterial IPR010255; Haem peroxidase IPR019793; Peroxidases heam-ligand binding site	K00430	YKR066c 2e-07 COG0376 Catalase (peroxidase I) P Inorganic ion transport and metabolism ;	197 1 197 ref|XP_003534053.1| 328 132 328 0.81 0.92 0 197 340 1e-91 No definition line found PREDICTED: peroxidase 47-like [Glycine max]	594 1 560 ref|XM_003534005.1| 1158 394 953 0.82 -- 0 560 341 5e-90 No definition line found PREDICTED: Glycine max peroxidase 47-like (LOC100809245), mR	197 1 197 dpop:800693 316 119 316 0.69 0.86 0 198 294 8e-79 No definition line found fgenesh4_pm.C_LG_IV000380; . ; K00430 peroxidase [EC:1.11.1.7]	spo:SPAPB1E7.05 5e-32 K00430 E1.11.1.7 peroxidase 1.11.1.7 Metabolism; Energy Metabolism; Methane metabolism [PATH:ko00680] Metabolism; Amino Acid Metabolism; Phenylalanine metabolism [PATH:ko00360] Metabolism; Biosynthesis of Secondary Metabolites; Phenylpropanoid biosynthesis [PATH:ko00940]
Ahy117117	17.6785	64.1221	100.095	68.1367	54.2625	19.454	15.3607	9.97298	25.8428	38.3306	36.0841	29.1195	43.2354	26.1686		down	down				1.31106	1.38481			4 GO:0004601; peroxidase activity; Molecular Function GO:0006979; response to oxidative stress; Biological Process GO:0020037; heme binding; Molecular Function GO:0055114; oxidation-reduction process; Biological Process	4 IPR000823; Plant peroxidase IPR002016; Haem peroxidase, plant/fungal/bacterial IPR010255; Haem peroxidase IPR019794; Peroxidase, active site	K00430		327 3 326 ref|XP_003522118.1| 321 2 321 0.71 0.84 0.01 324 493 1e-137 No definition line found PREDICTED: cationic peroxidase 1-like [Glycine max]	984 784 965 ref|XM_003522064.1| 1003 812 993 0.81 -- 0 182 6 5e-17 No definition line found PREDICTED: Glycine max cationic peroxidase 1-like (LOC100793018), mR	327 12 324 dpop:836853 322 11 322 0.58 0.73 0 314 386 1e-106 No definition line found estExt_fgenesh4_pm.C_870009; . ; K00430 peroxidase [EC:1.11.1.7]	spo:SPAPB1E7.05 5e-32 K00430 E1.11.1.7 peroxidase 1.11.1.7 Metabolism; Energy Metabolism; Methane metabolism [PATH:ko00680] Metabolism; Amino Acid Metabolism; Phenylalanine metabolism [PATH:ko00360] Metabolism; Biosynthesis of Secondary Metabolites; Phenylpropanoid biosynthesis [PATH:ko00940]
Ahy129558	0	0.55043	0	0	0	0.614044	1.18079	0.101998	0.0559109	0	0	0	0.684358	2.38995		down					3.29936				2 GO:0004601; peroxidase activity; Molecular Function GO:0055114; oxidation-reduction process; Biological Process	1 IPR019793; Peroxidases heam-ligand binding site
Ahy003716	11.0977	36.6942	11.932	35.9581	14.2054	30.6157	84.6584	18.3153	46.0499	41.1324	56.2369	53.046	78.8624	116.748			up		up			-1.78544		-1.90081	4 GO:0004601; peroxidase activity; Molecular Function GO:0006979; response to oxidative stress; Biological Process GO:0020037; heme binding; Molecular Function GO:0055114; oxidation-reduction process; Biological Process	5 IPR000823; Plant peroxidase IPR002016; Haem peroxidase, plant/fungal/bacterial IPR010255; Haem peroxidase IPR019793; Peroxidases heam-ligand binding site IPR019794; Peroxidase, active site	K00430		318 7 318 ref|XP_003545648.1| 325 17 325 0.77 0.85 0 312 502 1e-140 No definition line found PREDICTED: peroxidase 4-like [Glycine max]	957 140 953 ref|XM_003545600.1| 1199 244 1057 0.81 -- 0 814 432 1e-117 No definition line found PREDICTED: Glycine max peroxidase 4-like (LOC100793973), mR	318 1 318 dvvi:GSVIVP00023967001 321 1 321 0.6 0.71 0 321 387 1e-106 No definition line found GSVIVT00023967001; assembled CDS ; K00430 peroxidase [EC:1.11.1.7]	spo:SPAPB1E7.05 5e-32 K00430 E1.11.1.7 peroxidase 1.11.1.7 Metabolism; Energy Metabolism; Methane metabolism [PATH:ko00680] Metabolism; Amino Acid Metabolism; Phenylalanine metabolism [PATH:ko00360] Metabolism; Biosynthesis of Secondary Metabolites; Phenylpropanoid biosynthesis [PATH:ko00940]
Ahy082426	0	0	0	0	0	0	0	0	0	0.352105	0	3.77191	0	0			up		up			-8.45986		-11.8811	4 GO:0004601; peroxidase activity; Molecular Function GO:0006979; response to oxidative stress; Biological Process GO:0020037; heme binding; Molecular Function GO:0055114; oxidation-reduction process; Biological Process	3 IPR002007; Haem peroxidase, animal IPR010255; Haem peroxidase IPR019791; Haem peroxidase, animal, subgroup	K00430		613 18 601 ref|WP_002651930.1| 669 17 511 0.28 0.46 0.19 599 221 5e-55 No definition line found peroxidase [Blastopirellula mari] gb|EAQ77475.1| peroxidase [Blastopirellula mari DSM 3645]		613 19 601 rba:RB633 831 196 691 0.28 0.43 0.16 589 210 7e-53 No definition line found peroxidase (EC:1.11.1.7); K00430 peroxidase [EC:1.11.1.7]	spo:SPAPB1E7.05 5e-32 K00430 E1.11.1.7 peroxidase 1.11.1.7 Metabolism; Energy Metabolism; Methane metabolism [PATH:ko00680] Metabolism; Amino Acid Metabolism; Phenylalanine metabolism [PATH:ko00360] Metabolism; Biosynthesis of Secondary Metabolites; Phenylpropanoid biosynthesis [PATH:ko00940]
Ahy271146	0	0.217009	0	0	0	0.059775	0.372423	0	0.955198	0.892041	0	1.87831	0	0			up		up			-9.80097		-10.8752	2 GO:0003824; catalytic activity; Molecular Function GO:0016020; membrane; Cellular Component	1 IPR000326; Phosphatidic acid phosphatase type 2/haloperoxidase	K01043		260 4 228 gb|EME27294.1| 296 44 277 0.37 0.53 0.03 234 155 7e-36 No definition line found inositolphosphorylceramide synthase-like protein [Galdieria sulphuraria]		260 58 179 kla:KLLA0E10164g 534 165 294 0.36 0.46 0.06 130 2 2e-08 No definition line found hypothetical protein ; K01043	spo:SPAPB1E7.05 5e-32 K01043 E2.-.-.- -- -- Unclassified; Metabolism; Others
Ahy094928	0	0.94624	0	0	0.106728	0.186173	1.6239	0	1.46462	1.94482	0.0772838	3.83282	0.0772726	0.383618			up		up			-10.9254		-5.1664	5 GO:0004601; peroxidase activity; Molecular Function GO:0005515; protein binding; Molecular Function GO:0006979; response to oxidative stress; Biological Process GO:0020037; heme binding; Molecular Function GO:0055114; oxidation-reduction process; Biological Process	6 IPR002016; Haem peroxidase, plant/fungal/bacterial IPR002110; Ankyrin repeat IPR002207; Plant ascorbate peroxidase IPR010255; Haem peroxidase IPR019793; Peroxidases heam-ligand binding site IPR020683; Ankyrin repeat-containing domain	K00428	YKR066c 5e-51 COG0376 Catalase (peroxidase I) P Inorganic ion transport and metabolism ;	418 13 400 gb|EKX41096.1| 425 3 392 0.6 0.74 0.02 393 466 1e-129 No definition line found hypothetical protein GUITHDRAFT_88523 [Guillardia theta CCMP2712]		418 38 271 cre:CHLREDRAFT_192806 376 133 370 0.57 0.72 0.02 239 284 2e-75 No definition line found CCPR1; cytochrome c peroxidase ; K00428 cytochrome c peroxidase [EC:1.11.1.5]	spo:SPAPB1E7.05 5e-32 K00428 E1.11.1.5 cytochrome c peroxidase 1.11.1.5 Unclassified; Cellular Processes and Signaling; Inorganic ion transport and metabolism
Ahy111342	0	0.379765	0	0	0.171337	0.0896625	2.00177	0	0.991936	2.53276	0.139577	5.24631	0	0.415697			up		up			-11.3065		-4.9364	4 GO:0004601; peroxidase activity; Molecular Function GO:0006979; response to oxidative stress; Biological Process GO:0020037; heme binding; Molecular Function GO:0055114; oxidation-reduction process; Biological Process	5 IPR002016; Haem peroxidase, plant/fungal/bacterial IPR002207; Plant ascorbate peroxidase IPR010255; Haem peroxidase IPR019793; Peroxidases heam-ligand binding site IPR019794; Peroxidase, active site	K00428	YKR066c 2e-54 COG0376 Catalase (peroxidase I) P Inorganic ion transport and metabolism ;	347 74 346 ref|XP_004348122.1| 357 74 349 0.58 0.74 0.02 278 335 9e-90 No definition line found l-ascorbate peroxidase [Capsaspora owczarzaki ATCC 30864] gb|EFW46329.1| l-ascorbate peroxidase [Capsaspora owczarzaki ATCC 30864]		347 88 344 mgr:MGG_04545 362 88 345 0.56 0.71 0.01 260 302 8e-81 No definition line found hypothetical protein ; K00428 cytochrome c peroxidase [EC:1.11.1.5]	spo:SPAPB1E7.05 5e-32 K00428 E1.11.1.5 cytochrome c peroxidase 1.11.1.5 Unclassified; Cellular Processes and Signaling; Inorganic ion transport and metabolism
Ahy135609	117.9	134.117	254.126	94.3958	18.9375	65.3978	18.5948	120.084	243.457	116.098	127.491	5.63492	70.0488	24.9697			down		down			1.1302		1.74878	4 GO:0004601; peroxidase activity; Molecular Function GO:0006979; response to oxidative stress; Biological Process GO:0020037; heme binding; Molecular Function GO:0055114; oxidation-reduction process; Biological Process	5 IPR000823; Plant peroxidase IPR002016; Haem peroxidase, plant/fungal/bacterial IPR010255; Haem peroxidase IPR019793; Peroxidases heam-ligand binding site IPR019794; Peroxidase, active site	K00430		317 11 317 sp|P22195.2|PER1_ARAHY 316 10 316 0.92 0.95 0 307 580 1e-163 No definition line found Recme: Full=Cationic peroxidase 1; Altme: Full=PNPC1; Flags: Precursor gb|AAB06183.1| cationic peroxidase [Arachis hypogaea]	954 63 954 gb|M37636.1|ARCPNC1 1116 72 963 0.94 -- 0 892 1388 0.0 No definition line found Arachis hypogaea cationic peroxidase (PNC1) mR, complete cds	317 6 317 dvvi:GSVIVP00023967001 321 9 321 0.65 0.78 0 314 422 1e-117 No definition line found GSVIVT00023967001; assembled CDS ; K00430 peroxidase [EC:1.11.1.7]	spo:SPAPB1E7.05 5e-32 K00430 E1.11.1.7 peroxidase 1.11.1.7 Metabolism; Energy Metabolism; Methane metabolism [PATH:ko00680] Metabolism; Amino Acid Metabolism; Phenylalanine metabolism [PATH:ko00360] Metabolism; Biosynthesis of Secondary Metabolites; Phenylpropanoid biosynthesis [PATH:ko00940]
Ahy099835	0	0	0	1.73388	1.22444	0	0	0	0	0	3.75862	0	0	0				up	down				-1.1162	10.2579	4 GO:0004601; peroxidase activity; Molecular Function GO:0006979; response to oxidative stress; Biological Process GO:0020037; heme binding; Molecular Function GO:0055114; oxidation-reduction process; Biological Process	3 IPR002007; Haem peroxidase, animal IPR010255; Haem peroxidase IPR019791; Haem peroxidase, animal, subgroup	K00430		559 2 559 ref|XP_002677311.1| 603 49 603 0.9 0.95 0 558 1068 0.0 No definition line found peroxidase [egleria gruberi] gb|EFC44567.1| peroxidase [egleria gruberi]	1680 58 1680 ref|XM_002677265.1| 1812 190 1812 0.88 -- 0 1623 1679 0.0 No definition line found egleria gruberi peroxidase, mR	559 37 541 rba:RB633 831 197 684 0.35 0.52 0.09 521 267 6e-70 No definition line found peroxidase (EC:1.11.1.7); K00430 peroxidase [EC:1.11.1.7]	spo:SPAPB1E7.05 5e-32 K00430 E1.11.1.7 peroxidase 1.11.1.7 Metabolism; Energy Metabolism; Methane metabolism [PATH:ko00680] Metabolism; Amino Acid Metabolism; Phenylalanine metabolism [PATH:ko00360] Metabolism; Biosynthesis of Secondary Metabolites; Phenylpropanoid biosynthesis [PATH:ko00940]
Ahy268561	0	0.277643	0.557521	0.322689	0.58456	0	0	0	0.235017	0.163041	1.58735	0	0	0				up	down				-2.2984	9.19121	5 GO:0004601; peroxidase activity; Molecular Function GO:0005515; protein binding; Molecular Function GO:0006979; response to oxidative stress; Biological Process GO:0020037; heme binding; Molecular Function GO:0055114; oxidation-reduction process; Biological Process	6 IPR002016; Haem peroxidase, plant/fungal/bacterial IPR002110; Ankyrin repeat IPR002207; Plant ascorbate peroxidase IPR010255; Haem peroxidase IPR019793; Peroxidases heam-ligand binding site IPR020683; Ankyrin repeat-containing domain	K00428	YKR066c 4e-53 COG0376 Catalase (peroxidase I) P Inorganic ion transport and metabolism ;	408 5 393 gb|EKX41096.1| 425 6 393 0.58 0.72 0 390 460 1e-127 No definition line found hypothetical protein GUITHDRAFT_88523 [Guillardia theta CCMP2712]	1223 433 494 ref|XM_001586300.1| 1119 721 782 0.88 -- 0 62 9 2e-07 No definition line found Sclerotinia sclerotiorum 1980 hypothetical protein (SS1G_12928) partial mR	408 27 260 cre:CHLREDRAFT_192806 376 133 370 0.62 0.74 0.01 238 310 5e-83 No definition line found CCPR1; cytochrome c peroxidase ; K00428 cytochrome c peroxidase [EC:1.11.1.5]	spo:SPAPB1E7.05 5e-32 K00428 E1.11.1.5 cytochrome c peroxidase 1.11.1.5 Unclassified; Cellular Processes and Signaling; Inorganic ion transport and metabolism
Ahy262467	0	0	0	0.403857	1.46319	0	0	0	0	0	3.97324	0	0	0				up	down				-3.2984	10.5149	3 GO:0004602; glutathione peroxidase activity; Molecular Function GO:0006979; response to oxidative stress; Biological Process GO:0055114; oxidation-reduction process; Biological Process	2 IPR000889; Glutathione peroxidase IPR012336; Thioredoxin-like fold	K00432	L0198 4e-46 COG0386 Glutathione peroxidase O Posttranslatiol modification, protein turnover, chaperones ;	163 1 162 ref|XP_002680507.1| 163 1 162 0.96 0.98 0 162 322 2e-86 No definition line found predicted protein [egleria gruberi] gb|EFC47763.1| predicted protein [egleria gruberi]	488 13 488 ref|XM_002680461.1| 588 43 518 0.9 -- 0 476 571 1e-159 No definition line found egleria gruberi predicted protein, mR	163 2 161 ath:AT4G31870 233 71 231 0.6 0.73 0 161 204 4e-52 No definition line found ATGPX7; ATGPX7 (GLUTATHIONE PEROXIDASE 7); glutathione peroxidase ; K00432 glutathione peroxidase [EC:1.11.1.9]	spo:SPAPB1E7.05 5e-32 K00432 E1.11.1.9 glutathione peroxidase 1.11.1.9 Metabolism; Lipid Metabolism; Arachidonic acid metabolism [PATH:ko00590] Metabolism; Metabolism of Other Amino Acids; Glutathione metabolism [PATH:ko00480]
Ahy109542	0	0	0	0.439248	10.132	0	0	0	0	0	4.84	0.0601593	0	0				up	down				-3.4619	7.39592	4 GO:0004601; peroxidase activity; Molecular Function GO:0006979; response to oxidative stress; Biological Process GO:0020037; heme binding; Molecular Function GO:0055114; oxidation-reduction process; Biological Process	3 IPR002007; Haem peroxidase, animal IPR010255; Haem peroxidase IPR019791; Haem peroxidase, animal, subgroup	K00430		561 21 561 ref|XP_002674308.1| 560 20 560 0.93 0.98 0 541 1050 0.0 No definition line found peroxidase [egleria gruberi] gb|EFC41564.1| peroxidase [egleria gruberi]	1686 68 1646 ref|XM_002674262.1| 1683 65 1643 0.9 -- 0 1579 1901 0.0 No definition line found egleria gruberi peroxidase, mR	561 37 546 rba:RB633 831 194 683 0.34 0.52 0.08 523 287 4e-76 No definition line found peroxidase (EC:1.11.1.7); K00430 peroxidase [EC:1.11.1.7]	spo:SPAPB1E7.05 5e-32 K00430 E1.11.1.7 peroxidase 1.11.1.7 Metabolism; Energy Metabolism; Methane metabolism [PATH:ko00680] Metabolism; Amino Acid Metabolism; Phenylalanine metabolism [PATH:ko00360] Metabolism; Biosynthesis of Secondary Metabolites; Phenylpropanoid biosynthesis [PATH:ko00940]
Ahy260682	0	0	0	0.658287	0.819845	0	0	0	0	0	5.18111	0	0	0				up					-2.97647		3 GO:0004602; glutathione peroxidase activity; Molecular Function GO:0006979; response to oxidative stress; Biological Process GO:0055114; oxidation-reduction process; Biological Process	2 IPR000889; Glutathione peroxidase IPR012336; Thioredoxin-like fold			199 1 198 ref|XP_002682033.1| 210 1 209 0.84 0.89 0.05 209 352 3e-95 No definition line found BtuE domain-containing protein [egleria gruberi] gb|EFC49289.1| BtuE domain-containing protein [egleria gruberi]	600 73 596 ref|XM_002681987.1| 820 193 725 0.88 -- 0.01 533 577 1e-161 No definition line found egleria gruberi BtuE domain-containing protein, mR
Ahy253478	0.474734	0	0	0.585144	0.19875	0	0	0	0	0	5.10915	0	0	0				up					-3.12622		3 GO:0004602; glutathione peroxidase activity; Molecular Function GO:0006979; response to oxidative stress; Biological Process GO:0055114; oxidation-reduction process; Biological Process	2 IPR000889; Glutathione peroxidase IPR012336; Thioredoxin-like fold	K00432	CAC1571 3e-12 COG0386 Glutathione peroxidase O Posttranslatiol modification, protein turnover, chaperones ;	225 1 225 ref|XP_002681906.1| 232 1 225 0.92 0.96 0 225 394 1e-108 No definition line found predicted protein [egleria gruberi] gb|EFC49162.1| predicted protein [egleria gruberi]	675 1 675 ref|XM_002681860.1| 699 1 675 0.92 -- 0 675 957 0.0 No definition line found egleria gruberi predicted protein, mR	225 39 222 cac:CAC1571 181 2 173 0.33 0.44 0.2 198 2 1e-11 No definition line found glutathione peroxidase ; K00432 glutathione peroxidase [EC:1.11.1.9]	spo:SPAPB1E7.05 5e-32 K00432 E1.11.1.9 glutathione peroxidase 1.11.1.9 Metabolism; Lipid Metabolism; Arachidonic acid metabolism [PATH:ko00590] Metabolism; Metabolism of Other Amino Acids; Glutathione metabolism [PATH:ko00480]
Ahy103266	3.05186	0.365414	0.880523	3.71613	11.925	0.503267	11.288	2.48284	0.989803	0.751041	0.208916	53.9862	1.35775	10.8886				down	up				4.15281	-2.1786	4 GO:0004601; peroxidase activity; Molecular Function GO:0006979; response to oxidative stress; Biological Process GO:0020037; heme binding; Molecular Function GO:0055114; oxidation-reduction process; Biological Process	4 IPR000823; Plant peroxidase IPR002016; Haem peroxidase, plant/fungal/bacterial IPR010255; Haem peroxidase IPR019794; Peroxidase, active site	K00430		155 5 154 ref|XP_003592769.1| 330 7 152 0.7 0.78 0.02 150 214 4e-54 No definition line found Peroxidase [Medicago truncatula] gb|AES63020.1| Peroxidase [Medicago truncatula]	463 172 416 ref|XM_004497273.1| 1098 169 413 0.81 -- 0 245 129 3e-26 No definition line found PREDICTED: Cicer arietinum cationic peroxidase 1-like (LOC101502012), mR	155 7 153 dvvi:GSVIVP00023967001 321 6 151 0.62 0.77 0 147 193 1e-48 No definition line found GSVIVT00023967001; assembled CDS ; K00430 peroxidase [EC:1.11.1.7]	spo:SPAPB1E7.05 5e-32 K00430 E1.11.1.7 peroxidase 1.11.1.7 Metabolism; Energy Metabolism; Methane metabolism [PATH:ko00680] Metabolism; Amino Acid Metabolism; Phenylalanine metabolism [PATH:ko00360] Metabolism; Biosynthesis of Secondary Metabolites; Phenylpropanoid biosynthesis [PATH:ko00940]
Ahy115516	341.676	395.275	306.689	435.922	240.295	128.515	194.784	203.419	250.461	157.959	95.7379	200.709	159.287	161.112				down					2.18691		4 GO:0004601; peroxidase activity; Molecular Function GO:0006979; response to oxidative stress; Biological Process GO:0020037; heme binding; Molecular Function GO:0055114; oxidation-reduction process; Biological Process	5 IPR000823; Plant peroxidase IPR002016; Haem peroxidase, plant/fungal/bacterial IPR010255; Haem peroxidase IPR019793; Peroxidases heam-ligand binding site IPR019794; Peroxidase, active site	K00430			897 478 545 ref|XM_004493178.1| 936 535 602 0.89 -- 0 68 8 4e-11 No definition line found PREDICTED: Cicer arietinum peroxidase 44-like (LOC101502840), mR	298 1 297 dpop:241987 311 20 311 0.65 0.75 0.01 297 391 1e-108 No definition line found gw1.XIII.2236.1; . ; K00430 peroxidase [EC:1.11.1.7]	spo:SPAPB1E7.05 5e-32 K00430 E1.11.1.7 peroxidase 1.11.1.7 Metabolism; Energy Metabolism; Methane metabolism [PATH:ko00680] Metabolism; Amino Acid Metabolism; Phenylalanine metabolism [PATH:ko00360] Metabolism; Biosynthesis of Secondary Metabolites; Phenylpropanoid biosynthesis [PATH:ko00940]
Ahy137117	4.32122	52.4623	4.83119	21.2632	26.2509	7.04128	15.7703	5.5729	40.052	7.06416	5.15818	19.2984	5.73048	18.9185				down					2.04343		4 GO:0004601; peroxidase activity; Molecular Function GO:0006979; response to oxidative stress; Biological Process GO:0020037; heme binding; Molecular Function GO:0055114; oxidation-reduction process; Biological Process	3 IPR000823; Plant peroxidase IPR002016; Haem peroxidase, plant/fungal/bacterial IPR010255; Haem peroxidase	K00430		113 6 112 gb|ACJ11765.1| 326 11 120 0.7 0.8 0.02 110 160 1e-37 No definition line found class III peroxidase [Gossypium hirsutum]	337 131 337 ref|XM_004296519.1| 1126 125 331 0.87 -- 0 207 212 2e-51 No definition line found PREDICTED: Fragaria vesca subsp. vesca peroxidase 63-like (LOC101293677), mR	113 19 112 ath:AT3G28200 316 16 109 0.77 0.87 0 94 155 2e-37 No definition line found peroxidase, putative ; K00430 peroxidase [EC:1.11.1.7]	spo:SPAPB1E7.05 5e-32 K00430 E1.11.1.7 peroxidase 1.11.1.7 Metabolism; Energy Metabolism; Methane metabolism [PATH:ko00680] Metabolism; Amino Acid Metabolism; Phenylalanine metabolism [PATH:ko00360] Metabolism; Biosynthesis of Secondary Metabolites; Phenylpropanoid biosynthesis [PATH:ko00940]
Ahy137118	9.21058	32.1466	13.047	39.6603	38.6757	6.46539	26.4898	7.24924	19.3502	11.2366	12.6902	32.0581	12.2508	22.6623				down					1.64398		4 GO:0004601; peroxidase activity; Molecular Function GO:0006979; response to oxidative stress; Biological Process GO:0020037; heme binding; Molecular Function GO:0055114; oxidation-reduction process; Biological Process	4 IPR000823; Plant peroxidase IPR002016; Haem peroxidase, plant/fungal/bacterial IPR010255; Haem peroxidase IPR019793; Peroxidases heam-ligand binding site	K00430		221 1 221 gb|EMJ16866.1| 326 106 326 0.75 0.87 0 221 366 2e-99 No definition line found hypothetical protein PRUPE_ppa008577mg [Prunus persica]	666 407 482 dbj|AP010326.1| 98274 21570 21495 0.85 -- 0 76 9 2e-06 No definition line found Lotus japonicus genomic D, chromosome 2, clone: LjT14B16, TM1766, complete sequence	221 1 221 dpop:829720 318 105 318 0.7 0.81 0.03 221 327 9e-89 No definition line found estExt_fgenesh4_pm.C_LG_I0831; . ; K00430 peroxidase [EC:1.11.1.7]	spo:SPAPB1E7.05 5e-32 K00430 E1.11.1.7 peroxidase 1.11.1.7 Metabolism; Energy Metabolism; Methane metabolism [PATH:ko00680] Metabolism; Amino Acid Metabolism; Phenylalanine metabolism [PATH:ko00360] Metabolism; Biosynthesis of Secondary Metabolites; Phenylpropanoid biosynthesis [PATH:ko00940]
Ahy117868	41.1818	136.025	32.6129	35.8389	12.4369	16.8701	14.3949	33.4575	117.029	23.2422	11.9969	6.46658	19.8944	10.167				down					1.57886		4 GO:0004601; peroxidase activity; Molecular Function GO:0006979; response to oxidative stress; Biological Process GO:0020037; heme binding; Molecular Function GO:0055114; oxidation-reduction process; Biological Process	5 IPR000823; Plant peroxidase IPR002016; Haem peroxidase, plant/fungal/bacterial IPR010255; Haem peroxidase IPR019793; Peroxidases heam-ligand binding site IPR019794; Peroxidase, active site	K00430		331 1 331 sp|P22196.1|PER2_ARAHY 330 1 330 0.97 0.99 0 331 668 0.0 No definition line found Recme: Full=Cationic peroxidase 2; Altme: Full=PNPC2; Flags: Precursor gb|AAA32676.1| cationic peroxidase [Arachis hypogaea]	996 1 996 gb|M37637.1|ARCPNC2 1330 200 1192 0.97 -- 0 996 1812 0.0 No definition line found A.hypogaea cationic peroxidase mR, complete cds, clone prxPNC2	331 14 331 dvvi:GSVIVP00031599001 324 6 324 0.7 0.83 0 320 469 1e-131 No definition line found GSVIVT00031599001; assembled CDS ; K00430 peroxidase [EC:1.11.1.7]	spo:SPAPB1E7.05 5e-32 K00430 E1.11.1.7 peroxidase 1.11.1.7 Metabolism; Energy Metabolism; Methane metabolism [PATH:ko00680] Metabolism; Amino Acid Metabolism; Phenylalanine metabolism [PATH:ko00360] Metabolism; Biosynthesis of Secondary Metabolites; Phenylpropanoid biosynthesis [PATH:ko00940]
Ahy101605	3.1898	2.55997	1.45648	5.85763	30.5705	2.11543	22.4243	1.18595	1.95025	0.751647	2.01244	36.4837	4.9389	28.9688				down					1.54138		4 GO:0004601; peroxidase activity; Molecular Function GO:0006979; response to oxidative stress; Biological Process GO:0020037; heme binding; Molecular Function GO:0055114; oxidation-reduction process; Biological Process	4 IPR000823; Plant peroxidase IPR002016; Haem peroxidase, plant/fungal/bacterial IPR010255; Haem peroxidase IPR019793; Peroxidases heam-ligand binding site	K00430		177 1 176 gb|ACU23164.1| 324 112 287 0.83 0.9 0 176 312 2e-83 No definition line found unknown [Glycine max]	530 13 530 ref|XM_003549295.1| 1263 383 900 0.85 -- 0 518 440 1e-120 No definition line found PREDICTED: Glycine max peroxidase 16-like (LOC100804620), mR	177 1 176 ath:AT2G18980 323 111 286 0.73 0.85 0 176 279 2e-74 No definition line found peroxidase, putative ; K00430 peroxidase [EC:1.11.1.7]	spo:SPAPB1E7.05 5e-32 K00430 E1.11.1.7 peroxidase 1.11.1.7 Metabolism; Energy Metabolism; Methane metabolism [PATH:ko00680] Metabolism; Amino Acid Metabolism; Phenylalanine metabolism [PATH:ko00360] Metabolism; Biosynthesis of Secondary Metabolites; Phenylpropanoid biosynthesis [PATH:ko00940]
Ahy138447	9.73999	5.56637	29.8682	25.4611	33.3919	9.53148	18.6624	16.2167	5.42097	15.9225	11.2205	25.537	12.7934	15.8293				down					1.18216		4 GO:0004601; peroxidase activity; Molecular Function GO:0006979; response to oxidative stress; Biological Process GO:0020037; heme binding; Molecular Function GO:0055114; oxidation-reduction process; Biological Process	5 IPR000823; Plant peroxidase IPR002016; Haem peroxidase, plant/fungal/bacterial IPR010255; Haem peroxidase IPR019793; Peroxidases heam-ligand binding site IPR019794; Peroxidase, active site	K00430		328 8 328 gb|ACU23164.1| 324 6 324 0.84 0.89 0.01 322 555 1e-156 No definition line found unknown [Glycine max]	987 103 986 ref|XM_003549295.1| 1263 134 1011 0.83 -- 0 884 628 1e-176 No definition line found PREDICTED: Glycine max peroxidase 16-like (LOC100804620), mR	328 1 328 dpop:737716 328 1 328 0.74 0.83 0 328 504 1e-141 No definition line found estExt_Genewise1_v1.C_LG_XVIII2665; . ; K00430 peroxidase [EC:1.11.1.7]	spo:SPAPB1E7.05 5e-32 K00430 E1.11.1.7 peroxidase 1.11.1.7 Metabolism; Energy Metabolism; Methane metabolism [PATH:ko00680] Metabolism; Amino Acid Metabolism; Phenylalanine metabolism [PATH:ko00360] Metabolism; Biosynthesis of Secondary Metabolites; Phenylpropanoid biosynthesis [PATH:ko00940]
Ahy022772	0.803122	0.627582	0.546092	0.136763	0.619374	0.259301	0.942405	0.533019	0.0531231	0.368536	0.0897006	2.62235	0.717501	1.42481					up					-2.08197	4 GO:0004601; peroxidase activity; Molecular Function GO:0006979; response to oxidative stress; Biological Process GO:0020037; heme binding; Molecular Function GO:0055114; oxidation-reduction process; Biological Process	5 IPR000823; Plant peroxidase IPR002016; Haem peroxidase, plant/fungal/bacterial IPR010255; Haem peroxidase IPR019793; Peroxidases heam-ligand binding site IPR019794; Peroxidase, active site	K00430		360 40 358 ref|XP_003531476.1| 340 18 338 0.79 0.86 0.01 322 519 1e-145 No definition line found PREDICTED: peroxidase 7-like [Glycine max]	1083 226 1014 ref|XM_003531428.1| 1205 221 1009 0.83 -- 0 789 517 1e-143 No definition line found PREDICTED: Glycine max peroxidase 7-like (LOC100792775), mR	360 55 358 dvvi:GSVIVP00002117001 338 34 336 0.67 0.78 0 304 431 1e-120 No definition line found GSVIVT00002117001; assembled CDS ; K00430 peroxidase [EC:1.11.1.7]	spo:SPAPB1E7.05 5e-32 K00430 E1.11.1.7 peroxidase 1.11.1.7 Metabolism; Energy Metabolism; Methane metabolism [PATH:ko00680] Metabolism; Amino Acid Metabolism; Phenylalanine metabolism [PATH:ko00360] Metabolism; Biosynthesis of Secondary Metabolites; Phenylpropanoid biosynthesis [PATH:ko00940]
Ahy266749	0	0	0	0	0	0	0	0	0	0.155132	0	2.80695	0	0					up					-11.4548	1 GO:0004601; peroxidase activity; Molecular Function	1 IPR000028; Chloroperoxidase			535 412 487 gb|EKG20842.1| 292 187 265 0.39 0.54 0.1 82 8 2e-07 No definition line found hypothetical protein MPH_01825 [Macrophomi phaseoli MS6]
Ahy135613	120.491	284.977	226.753	179.321	32.8126	74.1797	22.3647	195.335	308.889	166.93	234.311	3.18958	78.8049	28.0024					down					3.36281	4 GO:0004601; peroxidase activity; Molecular Function GO:0006979; response to oxidative stress; Biological Process GO:0020037; heme binding; Molecular Function GO:0055114; oxidation-reduction process; Biological Process	5 IPR000823; Plant peroxidase IPR002016; Haem peroxidase, plant/fungal/bacterial IPR010255; Haem peroxidase IPR019793; Peroxidases heam-ligand binding site IPR019794; Peroxidase, active site	K00430		317 1 317 ref|XP_003534655.1| 316 1 316 0.78 0.88 0 317 510 1e-142 No definition line found PREDICTED: cationic peroxidase 1-like [Glycine max]	954 63 812 gb|M37636.1|ARCPNC1 1116 72 821 0.84 -- 0 751 569 1e-158 No definition line found Arachis hypogaea cationic peroxidase (PNC1) mR, complete cds	317 6 317 dvvi:GSVIVP00023967001 321 9 321 0.64 0.79 0 314 420 1e-116 No definition line found GSVIVT00023967001; assembled CDS ; K00430 peroxidase [EC:1.11.1.7]	spo:SPAPB1E7.05 5e-32 K00430 E1.11.1.7 peroxidase 1.11.1.7 Metabolism; Energy Metabolism; Methane metabolism [PATH:ko00680] Metabolism; Amino Acid Metabolism; Phenylalanine metabolism [PATH:ko00360] Metabolism; Biosynthesis of Secondary Metabolites; Phenylpropanoid biosynthesis [PATH:ko00940]
Ahy111595	24.4245	146.763	24.4636	23.1332	17.7188	39.8863	33.4197	20.4632	138.524	19.8726	31.7709	5.36912	29.5264	27.1432					down					1.72252	4 GO:0004601; peroxidase activity; Molecular Function GO:0006979; response to oxidative stress; Biological Process GO:0020037; heme binding; Molecular Function GO:0055114; oxidation-reduction process; Biological Process	5 IPR000823; Plant peroxidase IPR002016; Haem peroxidase, plant/fungal/bacterial IPR010255; Haem peroxidase IPR019793; Peroxidases heam-ligand binding site IPR019794; Peroxidase, active site	K00430		317 1 317 ref|XP_003523269.1| 320 4 320 0.85 0.92 0 317 566 1e-159 No definition line found PREDICTED: peroxidase 52-like isoform 1 [Glycine max]	954 44 954 ref|NM_001254985.2| 1216 112 1022 0.83 -- 0 912 579 1e-161 No definition line found Glycine max peroxidase 52-like (LOC100790279), mR	317 6 317 dvvi:GSVIVP00029403001 321 10 321 0.76 0.9 0 312 522 1e-147 No definition line found GSVIVT00029403001; assembled CDS ; K00430 peroxidase [EC:1.11.1.7]	spo:SPAPB1E7.05 5e-32 K00430 E1.11.1.7 peroxidase 1.11.1.7 Metabolism; Energy Metabolism; Methane metabolism [PATH:ko00680] Metabolism; Amino Acid Metabolism; Phenylalanine metabolism [PATH:ko00360] Metabolism; Biosynthesis of Secondary Metabolites; Phenylpropanoid biosynthesis [PATH:ko00940]
Ahy108044	0.203458	0	0	0.658287	49.8863	0	5.40013	0.233236	0	0.221736	0	15.327	2.59018	13.9305					down					1.70257	4 GO:0004601; peroxidase activity; Molecular Function GO:0006979; response to oxidative stress; Biological Process GO:0020037; heme binding; Molecular Function GO:0055114; oxidation-reduction process; Biological Process	4 IPR000823; Plant peroxidase IPR002016; Haem peroxidase, plant/fungal/bacterial IPR010255; Haem peroxidase IPR019794; Peroxidase, active site	K00430		75 5 74 ref|XP_002285723.1| 317 1 68 0.65 0.72 0.02 70 0 1e-14 No definition line found PREDICTED: cationic peroxidase 1 [Vitis vinifera]	225 157 221 dbj|AP009714.1| 118353 112154 112090 0.93 -- 0 65 6 4e-17 No definition line found Lotus japonicus genomic D, clone: LjT08O01, TM1781, complete sequence	75 27 75 dvvi:GSVIVP00035149001 302 5 52 0.75 0.83 0.02 49 2 4e-14 No definition line found GSVIVT00035149001; assembled CDS ; K00430 peroxidase [EC:1.11.1.7]	spo:SPAPB1E7.05 5e-32 K00430 E1.11.1.7 peroxidase 1.11.1.7 Metabolism; Energy Metabolism; Methane metabolism [PATH:ko00680] Metabolism; Amino Acid Metabolism; Phenylalanine metabolism [PATH:ko00360] Metabolism; Biosynthesis of Secondary Metabolites; Phenylpropanoid biosynthesis [PATH:ko00940]

## Sheet: β-1,3-glucanase
GeneID	R6	R12	R24	R48	R72	RC1	RC2	S6	S12	S24	S48	S72	SC1	SC2	S6-VS-R6.LOG2(Ratio)	S6-VS-R6.	S12-VS-R12.LOG2(Ratio)	S12-VS-R12.	S24-VS-R24.LOG2(Ratio)	S24-VS-R24.	S48-VS-R48.LOG2(Ratio)	S48-VS-R48.	S72-VS-R72.LOG2(Ratio)	S72-VS-R72.	GO	IPR	KEGG	COG	Nr	Nt	KEGG	KEGG_anno
Ahy025402	92.767	4.69496	21.102	11.668	14.9851	27.0752	26.4863	34.0599	9.84238	16.4542	10.3656	16.547	62.3561	23.8978	1.44554	down	-1.06789	up							4 GO:0003824; catalytic activity; Molecular Function GO:0004553; hydrolase activity, hydrolyzing O-glycosyl compounds; Molecular Function GO:0005975; carbohydrate metabolic process; Biological Process GO:0043169; cation binding; Molecular Function	4 IPR001360; Glycoside hydrolase, family 1 IPR013781; Glycoside hydrolase, subgroup, catalytic domain IPR017853; Glycoside hydrolase, superfamily IPR018120; Glycoside hydrolase, family 1, active site	K01188	BS_yckE 2e-40 COG2723 Beta-glucosidase/6-phospho-beta-glucosidase/beta-galactosidase G Carbohydrate transport and metabolism ;	189 12 188 ref|XP_003539381.1| 516 4 179 0.68 0.83 0 177 261 5e-68 No definition line found PREDICTED: beta-glucosidase 12-like [Glycine max]	565 154 556 ref|XM_003537898.1| 1458 106 508 0.85 -- 0 403 323 1e-84 No definition line found PREDICTED: Glycine max beta-glucosidase 12-like (LOC100785608), mR	189 3 188 dvvi:GSVIVP00024688001 510 1 173 0.66 0.75 0.06 186 246 1e-64 No definition line found GSVIVT00024688001; assembled CDS ; K01188 beta-glucosidase [EC:3.2.1.21]	spo:SPAPB1E7.05 5e-32 K01188 E3.2.1.21 beta-glucosidase 3.2.1.21 Metabolism; Carbohydrate Metabolism; Starch and sucrose metabolism [PATH:ko00500] Metabolism; Metabolism of Other Amino Acids; Cyanoamino acid metabolism [PATH:ko00460] Metabolism; Biosynthesis of Secondary Metabolites; Phenylpropanoid biosynthesis [PATH:ko00940]
Ahy148978	8.02092	0.726144	1.79836	1.26594	1.19441	1.95016	1.76543	3.08365	3.56503	0.959435	0.518941	2.00473	4.2547	1.18491	1.37913	down	-2.29559	up							4 GO:0003824; catalytic activity; Molecular Function GO:0004553; hydrolase activity, hydrolyzing O-glycosyl compounds; Molecular Function GO:0005975; carbohydrate metabolic process; Biological Process GO:0043169; cation binding; Molecular Function	3 IPR001360; Glycoside hydrolase, family 1 IPR013781; Glycoside hydrolase, subgroup, catalytic domain IPR017853; Glycoside hydrolase, superfamily	K01188	BH1923 6e-43 COG2723 Beta-glucosidase/6-phospho-beta-glucosidase/beta-galactosidase G Carbohydrate transport and metabolism ;	312 1 312 ref|XP_003537946.1| 485 166 477 0.74 0.85 0 313 499 1e-139 No definition line found PREDICTED: beta-glucosidase 12-like [Glycine max]	936 5 920 ref|XM_003537898.1| 1458 500 1415 0.8 -- 0 919 371 8e-99 No definition line found PREDICTED: Glycine max beta-glucosidase 12-like (LOC100785608), mR	312 1 312 dvvi:GSVIVP00024683001 512 170 505 0.63 0.74 0.07 337 434 1e-120 No definition line found GSVIVT00024683001; assembled CDS ; K01188 beta-glucosidase [EC:3.2.1.21]	spo:SPAPB1E7.05 5e-32 K01188 E3.2.1.21 beta-glucosidase 3.2.1.21 Metabolism; Carbohydrate Metabolism; Starch and sucrose metabolism [PATH:ko00500] Metabolism; Metabolism of Other Amino Acids; Cyanoamino acid metabolism [PATH:ko00460] Metabolism; Biosynthesis of Secondary Metabolites; Phenylpropanoid biosynthesis [PATH:ko00940]
Ahy126002	34.4606	8.33855	40.6916	31.9543	26.9555	26.0021	30.2407	16.9096	2.07755	25.3611	15.1116	10.7064	23.4735	21.8333	1.0271	down	2.00491	down			1.08036	down	1.33211	down	4 GO:0003824; catalytic activity; Molecular Function GO:0004553; hydrolase activity, hydrolyzing O-glycosyl compounds; Molecular Function GO:0005975; carbohydrate metabolic process; Biological Process GO:0043169; cation binding; Molecular Function	4 IPR001360; Glycoside hydrolase, family 1 IPR013781; Glycoside hydrolase, subgroup, catalytic domain IPR017853; Glycoside hydrolase, superfamily IPR018120; Glycoside hydrolase, family 1, active site	K01188	CAC0385 7e-22 COG2723 Beta-glucosidase/6-phospho-beta-glucosidase/beta-galactosidase G Carbohydrate transport and metabolism ;	120 14 119 ref|XP_003620203.1| 518 11 115 0.69 0.77 0.04 108 150 1e-34 No definition line found Beta-glucosidase D4 [Medicago truncatula] gb|AES76421.1| Beta-glucosidase D4 [Medicago truncatula]	359 142 356 ref|XM_004514998.1| 1774 166 380 0.86 -- 0 215 188 2e-44 No definition line found PREDICTED: Cicer arietinum beta-glucosidase 12-like (LOC101515322), mR	120 40 119 dvvi:GSVIVP00003784001 505 30 109 0.75 0.85 0 80 133 9e-31 No definition line found GSVIVT00003784001; assembled CDS ; K01188 beta-glucosidase [EC:3.2.1.21]	spo:SPAPB1E7.05 5e-32 K01188 E3.2.1.21 beta-glucosidase 3.2.1.21 Metabolism; Carbohydrate Metabolism; Starch and sucrose metabolism [PATH:ko00500] Metabolism; Metabolism of Other Amino Acids; Cyanoamino acid metabolism [PATH:ko00460] Metabolism; Biosynthesis of Secondary Metabolites; Phenylpropanoid biosynthesis [PATH:ko00940]
Ahy144328	71.8262	27.3154	58.1763	94.4065	148.477	82.7557	127.402	148.645	39.1081	119.215	107.825	293.053	197.284	246.655	-1.04929	up			-1.03506	up					2 GO:0004553; hydrolase activity, hydrolyzing O-glycosyl compounds; Molecular Function GO:0005975; carbohydrate metabolic process; Biological Process	3 IPR001764; Glycoside hydrolase, family 3, N-termil IPR002772; Glycoside hydrolase family 3 C-termil domain IPR017853; Glycoside hydrolase, superfamily	K01188	CAC1075 1e-127 COG1472 Beta-glucosidase-related glycosidases G Carbohydrate transport and metabolism ;	610 5 608 ref|XP_003551104.1| 628 23 626 0.87 0.93 0 604 1109 0.0 No definition line found PREDICTED: lysosomal beta glucosidase-like [Glycine max]	1833 12 1818 ref|XM_003551056.1| 1887 66 1872 0.84 -- 0 1807 1291 0.0 No definition line found PREDICTED: Glycine max lysosomal beta glucosidase-like (LOC100819414), mR	610 1 606 ath:AT3G47000 608 1 607 0.58 0.74 0 608 746 0.0 No definition line found glycosyl hydrolase family 3 protein ; K01188 beta-glucosidase [EC:3.2.1.21]	spo:SPAPB1E7.05 5e-32 K01188 E3.2.1.21 beta-glucosidase 3.2.1.21 Metabolism; Carbohydrate Metabolism; Starch and sucrose metabolism [PATH:ko00500] Metabolism; Metabolism of Other Amino Acids; Cyanoamino acid metabolism [PATH:ko00460] Metabolism; Biosynthesis of Secondary Metabolites; Phenylpropanoid biosynthesis [PATH:ko00940]
Ahy114719	115.988	74.2458	129.322	112.315	90.8737	111.614	124.983	275.94	187.303	258.713	187.304	249.63	268.251	299.638	-1.25037	up	-1.33499	up	-1.00038	up			-1.45786	up	4 GO:0003824; catalytic activity; Molecular Function GO:0004553; hydrolase activity, hydrolyzing O-glycosyl compounds; Molecular Function GO:0005975; carbohydrate metabolic process; Biological Process GO:0043169; cation binding; Molecular Function	3 IPR001360; Glycoside hydrolase, family 1 IPR013781; Glycoside hydrolase, subgroup, catalytic domain IPR017853; Glycoside hydrolase, superfamily	K05350	BH1923 9e-90 COG2723 Beta-glucosidase/6-phospho-beta-glucosidase/beta-galactosidase G Carbohydrate transport and metabolism ;		1557 108 1538 ref|XM_004512681.1| 1743 162 1589 0.84 -- 0 1431 1128 0.0 No definition line found PREDICTED: Cicer arietinum beta-glucosidase 44-like (LOC101490358), mR	518 23 515 dvvi:GSVIVP00017795001 507 14 505 0.81 0.89 0.01 496 845 0.0 No definition line found GSVIVT00017795001; assembled CDS ; K05350 beta-glucosidase [EC:3.2.1.21]	spo:SPAPB1E7.05 5e-32 K05350 bglB beta-glucosidase 3.2.1.21 Metabolism; Carbohydrate Metabolism; Starch and sucrose metabolism [PATH:ko00500] Metabolism; Metabolism of Other Amino Acids; Cyanoamino acid metabolism [PATH:ko00460] Metabolism; Biosynthesis of Secondary Metabolites; Phenylpropanoid biosynthesis [PATH:ko00940]
Ahy143085	12.85	4.96835	13.0362	12.9925	28.1127	32.1605	35.8114	11.8153	0.672892	15.609	17.1851	36.0338	42.1756	53.4377			2.88432	down							4 GO:0003824; catalytic activity; Molecular Function GO:0004553; hydrolase activity, hydrolyzing O-glycosyl compounds; Molecular Function GO:0005975; carbohydrate metabolic process; Biological Process GO:0043169; cation binding; Molecular Function	4 IPR001360; Glycoside hydrolase, family 1 IPR013781; Glycoside hydrolase, subgroup, catalytic domain IPR017853; Glycoside hydrolase, superfamily IPR018120; Glycoside hydrolase, family 1, active site	K01188	CAC0385 4e-22 COG2723 Beta-glucosidase/6-phospho-beta-glucosidase/beta-galactosidase G Carbohydrate transport and metabolism ;	114 1 114 ref|XP_003544968.1| 511 1 110 0.68 0.78 0.03 114 157 1e-36 No definition line found PREDICTED: hydroxyisourate hydrolase-like isoform 1 [Glycine max]	342 101 342 gb|BT143746.1| 1551 1443 1202 0.85 -- 0 242 202 2e-48 No definition line found Medicago truncatula clone JCVI-FLMt-19M4 unknown mR	114 4 114 ath:AT5G42260 507 2 113 0.53 0.64 0.04 114 116 1e-25 No definition line found glycosyl hydrolase family 1 protein ; K01188 beta-glucosidase [EC:3.2.1.21]	spo:SPAPB1E7.05 5e-32 K01188 E3.2.1.21 beta-glucosidase 3.2.1.21 Metabolism; Carbohydrate Metabolism; Starch and sucrose metabolism [PATH:ko00500] Metabolism; Metabolism of Other Amino Acids; Cyanoamino acid metabolism [PATH:ko00460] Metabolism; Biosynthesis of Secondary Metabolites; Phenylpropanoid biosynthesis [PATH:ko00940]
Ahy087995	0	0.257451	0	0	0	3.8294	0.613651	0	1.59812	0	0	0.0512266	4.04715	0.754972			-2.634	up							2 GO:0004553; hydrolase activity, hydrolyzing O-glycosyl compounds; Molecular Function GO:0005975; carbohydrate metabolic process; Biological Process	3 IPR001764; Glycoside hydrolase, family 3, N-termil IPR002772; Glycoside hydrolase family 3 C-termil domain IPR017853; Glycoside hydrolase, superfamily	K05349	CC0968 2e-97 COG1472 Beta-glucosidase-related glycosidases G Carbohydrate transport and metabolism ;			659 3 655 mbr:MONBRDRAFT_32335 712 68 710 0.49 0.65 0.03 661 629 1e-179 No definition line found hypothetical protein ; K05349 beta-glucosidase [EC:3.2.1.21]	spo:SPAPB1E7.05 5e-32 K05349 bglX beta-glucosidase 3.2.1.21 Metabolism; Carbohydrate Metabolism; Starch and sucrose metabolism [PATH:ko00500] Metabolism; Metabolism of Other Amino Acids; Cyanoamino acid metabolism [PATH:ko00460] Metabolism; Biosynthesis of Secondary Metabolites; Phenylpropanoid biosynthesis [PATH:ko00940]
Ahy107073	0	0	0	0	0.374216	0.522218	0.067784	0	2.72817	0	0.203234	0.141462	0.406409	0.134507			-11.4137	up							4 GO:0003824; catalytic activity; Molecular Function GO:0004553; hydrolase activity, hydrolyzing O-glycosyl compounds; Molecular Function GO:0005975; carbohydrate metabolic process; Biological Process GO:0043169; cation binding; Molecular Function	4 IPR001360; Glycoside hydrolase, family 1 IPR013781; Glycoside hydrolase, subgroup, catalytic domain IPR017853; Glycoside hydrolase, superfamily IPR018120; Glycoside hydrolase, family 1, active site	K05350	BH1923 3e-45 COG2723 Beta-glucosidase/6-phospho-beta-glucosidase/beta-galactosidase G Carbohydrate transport and metabolism ;	239 6 234 ref|XP_004154892.1| 507 23 268 0.47 0.58 0.15 258 223 2e-56 No definition line found PREDICTED: beta-glucosidase 18-like [Cucumis sativus]		239 6 226 osa:4333841 504 38 271 0.45 0.61 0.08 238 209 4e-53 No definition line found Os03g0703000; hypothetical protein ; K05350 beta-glucosidase [EC:3.2.1.21]	spo:SPAPB1E7.05 5e-32 K05350 bglB beta-glucosidase 3.2.1.21 Metabolism; Carbohydrate Metabolism; Starch and sucrose metabolism [PATH:ko00500] Metabolism; Metabolism of Other Amino Acids; Cyanoamino acid metabolism [PATH:ko00460] Metabolism; Biosynthesis of Secondary Metabolites; Phenylpropanoid biosynthesis [PATH:ko00940]
[truncated: 7 more rows]
