# Supplementary material for: Dynamics in the resistant and susceptible peanut (Arachis hypogaea L.) root transcriptome on infection with the Ralstonia solanacearum
Source: BMC Genomics. 2014 Dec 7;15(1):1078. doi: 10.1186/1471-2164-15-1078 (PMC4300042; doi:10.1186/1471-2164-15-1078)
Supplement: Supplementary file 25 — Additional file 25: File S12: DEGs in plant hormone signaling pathway. (XLSX 39 KB) [file 12864_2014_6894_MOESM25_ESM.xlsx]

## Sheet: ERF
GeneID	R6	R12	R24	R48	R72	RC1	RC2	S6	S12	S24	S48	S72	SC1	SC2	R6-VS-RC1.	R12-VS-RC1.	R24-VS-RC1.	R48-VS-RC2.	R72-VS-RC2.	S6-VS-SC1.	S12-VS-SC1.	S24-VS-SC1.	S48-VS-SC2.	S72-VS-SC2.	R6-VS-RC1.LOG2(Ratio)	R12-VS-RC1.LOG2(Ratio)	R24-VS-RC1.LOG2(Ratio)	R48-VS-RC2.LOG2(Ratio)	R72-VS-RC2.LOG2(Ratio)	S6-VS-SC1.LOG2(Ratio)	S12-VS-SC1.LOG2(Ratio)	S24-VS-SC1.LOG2(Ratio)	S48-VS-SC2.LOG2(Ratio)	S72-VS-SC2.LOG2(Ratio)	IPR	KEGG	COG	Nr
Ahy124646	3.47005	3.90805	3.31587	9.73995	17.0792	10.9618	11.1466	6.83389	2.23643	6.30299	17.6071	22.129	7.83472	14.574	down	down	down				down				1.65946	1.48797	1.72503				1.80868				2 IPR001471; AP2/ERF domain IPR016177; D-binding, integrase-type	K09286		342 25 334 ref|XP_003541916.1| 419 99 402 0.55 0.63 0.2 342 300 3e-79 No definition line found PREDICTED: ethylene-responsive transcription factor ERF054-like [Glycine max]
Ahy114933	47.0165	119.102	26.1933	39.6468	168.906	100.952	95.8873	40.7785	132.499	27.429	72.5439	127.335	77.474	65.025	down		down	down				down			1.10244		1.9464	1.27414				1.49801			2 IPR001471; AP2/ERF domain IPR016177; D-binding, integrase-type	K09286		307 13 307 gb|AEX88462.1| 297 3 297 0.97 0.98 0 295 561 1e-157 No definition line found ethylene-responsive element binding factor 3 [Arachis hypogaea]
Ahy025541	3.20173	8.51274	9.68095	10.947	14.8397	7.24345	14.0307	5.62266	8.73258	10.1711	10.3362	16.6784	13.2255	17.2217	down					down					1.17782					1.234					2 IPR001471; AP2/ERF domain IPR016177; D-binding, integrase-type	K09286
Ahy024339	0	1.01803	0.743361	2.17815	1.75368	0.994199	0.714723	0.685989	0.658049	0.652165	1.03178	1.4916	1.50776	1.41826	down										9.95739										2 IPR001471; AP2/ERF domain IPR016177; D-binding, integrase-type	K09286	YKL032c 3e-06 COG5648 Chromatin-associated proteins containing the HMG domain B Chromatin structure and dymics ;
Ahy010411	10.8678	1.42696	3.65889	3.01396	0.129997	4.12708	0.423847	7.16998	1.89544	2.17546	2.02387	0.393134	2.44711	0.280353	up	down		up		up			up		-1.39687	1.53218		-2.83004		-1.55089			-2.8518		2 IPR001471; AP2/ERF domain IPR016177; D-binding, integrase-type	K09286		343 1 301 ref|XP_003602514.1| 357 1 309 0.47 0.59 0.19 338 223 6e-56 No definition line found Ethylene-responsive transcription factor ERF110 [Medicago truncatula] gb|AES72765.1| Ethylene-responsive transcription factor ERF110 [Medicago truncatula]
Ahy010430	11.6088	10.4787	1.66883	5.51197	0.213966	0.373236	1.39525	9.62518	4.31263	0.875274	6.1975	0.727956	1.00695	0.153814	up	up		up		up	up		up		-4.95898	-4.81123		-1.98205		-3.25683	-2.09858		-5.33242		2 IPR001471; AP2/ERF domain IPR016177; D-binding, integrase-type	K09286		209 1 95 emb|CAW30731.1| 208 1 95 0.95 0.97 0 95 193 2e-47 No definition line found TINY transcription factor [Arachis hypogaea] emb|CAW30737.1| TINY transcription factor [Arachis hypogaea] emb|CAW30741.1| TINY transcription factor [Arachis hypogaea] emb|CAW30742.1| TINY transcription factor [Arachis hypogaea]
Ahy020704	33.235	43.9868	15.244	23.6949	22.9447	12.6607	14.4192	13.9209	33.1338	7.83622	3.22124	7.70008	11.7812	8.58381	up	up					up		down		-1.39234	-1.79671					-1.49181		1.414		2 IPR001471; AP2/ERF domain IPR016177; D-binding, integrase-type	K09286		190 18 188 ref|XP_003534428.1| 164 5 154 0.59 0.72 0.13 172 187 1e-45 No definition line found PREDICTED: dehydration-responsive element-binding protein 3-like [Glycine max]
Ahy137194	2.85064	0.103735	0.291626	8.18337	5.81509	0.257164	0.311546	0.144171	0.0526852	0.593936	50.8414	0.27865	0.222371	0.574057	up			up	up				up		-3.47053			-4.71518	-4.22228				-6.46867		3 IPR001471; AP2/ERF domain IPR001971; Ribosomal protein S11 IPR018102; Ribosomal S11, conserved site	K02955	SPBC18H10.13 8e-58 COG0100 Ribosomal protein S11 J Translation, ribosomal structure and biogenesis ;	363 1 151 ref|XP_002677145.1| 151 1 151 1 1 0 151 312 7e-83 No definition line found predicted protein [egleria gruberi] gb|EFC44401.1| predicted protein [egleria gruberi]
Ahy107370	4.47691	0.85817	0.438644	7.68454	3.2646	0.580213	1.0711	1.15654	0.633965	0.962078	0.735953	1.11767	0.936531	0.597779	up			up	up						-2.94785			-2.84287	-1.60781						2 IPR001471; AP2/ERF domain IPR016177; D-binding, integrase-type	K09286		242 4 242 gb|AAV66464.1| 234 2 230 0.66 0.74 0.04 239 295 5e-78 No definition line found drought responsive element binding protein [Glycine soja]
Ahy118611	6.06192	1.81039	0.692446	2.78043	0.884848	0.997342	0.147949	2.55601	0.612977	0.531559	0.961107	0.308763	0.517444	0	up			up		up			up		-2.60362			-4.23214		-2.30442			-9.90855		2 IPR001471; AP2/ERF domain IPR016177; D-binding, integrase-type	K09286		218 1 218 gb|ACJ63286.1| 221 1 221 0.67 0.75 0.08 229 280 1e-73 No definition line found C-repeat binding factor 1 [Ammopiptanthus mongolicus]
Ahy110349	3.13012	0.580915	1.39981	8.01759	1.75818	0.400033	0.996947	1.07648	0.196692	1.79094	0.996367	0.953602	2.49055	1.23643	up			up			down				-2.96803			-3.00758			3.66246				2 IPR001471; AP2/ERF domain IPR016177; D-binding, integrase-type	K09286
Ahy022543	1.96989	0.109131	0.116875	0.0317094	0	0.420844	0	1.04484	0.110852	0.128171	0.0623929	0	0.218343	0	up					up					-2.22676					-2.25862					2 IPR001471; AP2/ERF domain IPR016177; D-binding, integrase-type	K09286		518 19 500 ref|XP_003551575.1| 527 11 527 0.41 0.55 0.16 545 305 2e-80 No definition line found PREDICTED: uncharacterized protein LOC100500303 [Glycine max] gb|AFU35565.1| DRE-binding protein 2D;2 [Glycine max]
Ahy007026	5.16469	1.0166	2.79961	3.16484	2.98126	1.56013	3.86317	3.36398	1.18015	1.91887	0.622729	4.03114	2.49055	2.72015	up										-1.72702										2 IPR001471; AP2/ERF domain IPR016177; D-binding, integrase-type	K09286		129 8 129 ref|XP_003547160.1| 266 125 266 0.57 0.66 0.17 145 162 2e-38 No definition line found PREDICTED: ethylene-responsive transcription factor ERF091-like [Glycine max]
Ahy062584	2.71054	0.869462	0.299301	0.866167	0.196135	0.20528	0	1.95642	0.504669	0.218818	0.532597	0.111216	0.53252	0	up										-3.72291										2 IPR001471; AP2/ERF domain IPR016177; D-binding, integrase-type	K09286		152 24 117 ref|XP_003523659.1| 288 29 126 0.72 0.83 0.06 99 152 2e-35 No definition line found PREDICTED: uncharacterized protein LOC100808434 [Glycine max]
Ahy097213	1.19942	0.906887	0.0662208	1.58104	0.130186	0.0681278	0.282976	0.30555	0.251233	0	0.707029	0	0.28277	0.140381	up										-4.13795										2 IPR001471; AP2/ERF domain IPR016177; D-binding, integrase-type	K09286		228 4 228 ref|XP_003527767.1| 285 12 285 0.44 0.55 0.19 277 188 1e-45 No definition line found PREDICTED: uncharacterized protein LOC100817386 [Glycine max]
Ahy025304	3.6423	1.28079	1.71459	3.47337	5.58049	5.68388	0.651272	5.01048	1.78283	3.55168	7.48527	6.41362	7.15878	0.605789		down	down	up	up		down	down	up	up		2.14985	1.72902	-2.41501	-3.09906		2.00555	1.01121	-3.62717	-3.40425	2 IPR001471; AP2/ERF domain IPR016177; D-binding, integrase-type	K09286		397 1 370 ref|XP_003543860.1| 412 1 400 0.61 0.7 0.14 415 430 1e-118 No definition line found PREDICTED: uncharacterized protein LOC100786711 [Glycine max]
Ahy104425	10.7402	0.798759	5.89085	2.53187	1.03197	8.10066	1.05926	6.72797	0.737593	2.62245	3.36274	0.455128	7.16035	0.556394		down					down	down	up			3.34221					3.27913	1.44911	-2.59546		2 IPR001471; AP2/ERF domain IPR016177; D-binding, integrase-type	K09286		260 1 253 ref|XP_003543860.1| 412 1 270 0.59 0.68 0.09 275 276 4e-72 No definition line found PREDICTED: uncharacterized protein LOC100786711 [Glycine max]
Ahy163168	0.736498	0.170857	0.457453	0.719846	0.966772	0.988316	1.19731	1.08175	0.202477	0.852831	0.63494	1.32586	1.00111	1.74555		down					down		down			2.53218					2.30577		1.45899		2 IPR001471; AP2/ERF domain IPR016177; D-binding, integrase-type	K09285		662 1 494 ref|NP_001237099.1| 707 1 459 0.65 0.71 0.1 502 546 1e-152 No definition line found babyboom 1 [Glycine max] gb|ADP37371.1| babyboom 1 [Glycine max]
Ahy000165	1.69172	0.544206	1.2441	1.93399	2.24751	1.868	2.76592	4.96467	0.382698	9.661	5.92352	5.28508	6.60466	6.13006		down					down					1.77927					4.10921				2 IPR001471; AP2/ERF domain IPR016177; D-binding, integrase-type	K09285		451 5 451 ref|XP_003545353.1| 657 243 654 0.59 0.68 0.12 458 456 1e-126 No definition line found PREDICTED: LOW QUALITY PROTEIN: AP2-like ethylene-responsive transcription factor ANT-like [Glycine max]
Ahy104424	5.31615	1.58346	3.61993	3.29143	3.55827	5.93855	4.07623	3.83711	0.742352	3.43333	6.6853	4.58065	4.80436	4.35543		down					down					1.90703					2.69417				2 IPR001471; AP2/ERF domain IPR016177; D-binding, integrase-type	K09286		155 11 155 gb|AFK37661.1| 335 11 153 0.72 0.82 0.02 146 200 1e-49 No definition line found unknown [Medicago truncatula]
Ahy112554	85.8754	41.2736	63.8129	43.9058	50.6487	105.166	48.7785	54.3934	34.6454	39.9368	32.5001	25.7273	71.7852	29.9767		down					down					1.34938					1.05103				2 IPR001471; AP2/ERF domain IPR016177; D-binding, integrase-type	K09286		272 72 269 ref|XP_003556353.1| 214 27 211 0.71 0.78 0.09 201 259 5e-67 No definition line found PREDICTED: ethylene-responsive transcription factor 1B-like [Glycine max]
Ahy112903	0.738354	0	0.652239	0.530876	1.60283	1.34205	1.56778	0.846422	0	0.447048	2.61145	0.817972	1.74071	1.90118		down					down					10.3902					10.7655				2 IPR001471; AP2/ERF domain IPR016177; D-binding, integrase-type	K09286
Ahy141668	1.43617	0.0370191	0.327079	0.129076	0.029228	0.703587	0.0635309	0.61739	0.0376028	0.423907	0.095241	0.165733	0.253939	0.0945506		down										4.24839									2 IPR001471; AP2/ERF domain IPR016177; D-binding, integrase-type	K09286		509 6 491 ref|XP_003551575.1| 527 7 527 0.41 0.55 0.16 549 310 7e-82 No definition line found PREDICTED: uncharacterized protein LOC100500303 [Glycine max] gb|AFU35565.1| DRE-binding protein 2D;2 [Glycine max]
Ahy007687	7.47553	28.1289	12.484	21.7767	12.0455	7.80064	9.98206	7.5095	25.6668	18.814	24.0411	11.1845	6.62261	8.4427		up		up			up	up	up			-1.85039		-1.12537			-1.95443	-1.50633	-1.50973		2 IPR001471; AP2/ERF domain IPR016177; D-binding, integrase-type	K09286		197 3 197 ref|XP_003593626.1| 172 2 172 0.68 0.74 0.12 195 233 1e-59 No definition line found Ethylene responsive transcription factor [Medicago truncatula] gb|AES63877.1| Ethylene responsive transcription factor [Medicago truncatula] gb|AFK37030.1| unknown [Medicago truncatula]
Ahy002155	97.8209	451.963	77.2406	141.558	75.8645	55.0484	56.5038	90.8057	336.618	77.4724	120.313	46.7286	61.0692	46.1299		up		up			up		up			-3.03743		-1.32498			-2.4626		-1.38302		2 IPR001471; AP2/ERF domain IPR016177; D-binding, integrase-type	K09286		245 11 244 ref|XP_003607496.1| 218 5 217 0.61 0.67 0.12 239 233 3e-59 No definition line found Ethylene-responsive transcription factor [Medicago truncatula] gb|ABC69353.1| ethylene-responsive element-binding protein [Medicago truncatula] gb|AES89693.1| Ethylene-responsive transcription factor [Medicago truncatula]
Ahy004152	103.129	931.401	249.08	241.451	139.989	132.196	118.333	115.435	1026.41	230.493	228.472	90.1587	122.549	77.8832		up		up			up		up			-2.81672		-1.02888			-3.06618		-1.55264		2 IPR001471; AP2/ERF domain IPR016177; D-binding, integrase-type	K09286		206 18 201 gb|ACU20659.1| 215 17 215 0.63 0.69 0.09 201 187 1e-45 No definition line found unknown [Glycine max]
Ahy025895	922.396	1386.99	842.027	533.148	165.953	551.92	84.7364	741.396	1465.52	632.326	365.874	57.081	463.635	90.127		up		up			up		up			-1.32942		-2.65348			-1.66035		-2.02131		2 IPR001471; AP2/ERF domain IPR016177; D-binding, integrase-type	K09286		307 1 307 gb|AFU07641.1| 306 1 306 0.95 0.98 0.01 309 572 1e-161 No definition line found ethylene-responsive element binding factor 4 [Arachis hypogaea]
Ahy112648	88.775	469.082	89.0032	100.204	44.1616	86.4631	49.2068	95.2291	351.198	85.4823	127.334	38.2332	74.1347	41.8364		up		up			up		up			-2.43968		-1.02601			-2.24406		-1.60578		2 IPR001471; AP2/ERF domain IPR016177; D-binding, integrase-type	K09286		213 1 213 ref|NP_001236636.1| 193 1 193 0.6 0.65 0.17 222 187 1e-45 No definition line found uncharacterized protein LOC100500601 [Glycine max] gb|ACU15727.1| unknown [Glycine max] gb|AEQ55267.1| ethylene-responsive transcription factor 6 [Glycine max]
Ahy146545	165.031	522.763	146.421	240.012	118.687	108.685	72.221	131.93	420.775	159.035	188.237	55.8994	103.798	62.2008		up		up			up		up			-2.26601		-1.73261			-2.01928		-1.59755		2 IPR001471; AP2/ERF domain IPR016177; D-binding, integrase-type	K09286		237 1 237 gb|AAD00708.1| 238 1 238 0.81 0.84 0 238 281 8e-74 No definition line found ethylene-responsive element binding protein homolog [Stylosanthes hamata]
Ahy023924	27.3062	179.712	43.4413	103.94	31.0454	28.8565	47.3831	35.2485	150.103	36.0113	37.2514	29.3609	40.7758	48.4625		up		up			up					-2.63872		-1.13331			-1.88017				2 IPR001471; AP2/ERF domain IPR016177; D-binding, integrase-type	K09286		133 1 120 ref|XP_002324317.1| 194 1 120 0.76 0.82 0 120 194 4e-48 No definition line found AP2/ERF domain-containing transcription factor [Populus trichocarpa] gb|EEF02882.1| AP2/ERF domain-containing transcription factor [Populus trichocarpa]
Ahy163167	0.462404	2.72595	1.3786	2.22949	1.32855	0.862103	1.21286	0.810714	3.07659	1.54148	1.29874	0.693065	0.43285	1.06011		up					up	up				-1.66083					-2.82939	-1.83238			2 IPR001471; AP2/ERF domain IPR016177; D-binding, integrase-type	K09285		561 1 546 ref|XP_003552462.1| 710 1 521 0.63 0.71 0.11 566 584 1e-164 No definition line found PREDICTED: AP2-like ethylene-responsive transcription factor BBM2-like [Glycine max]
Ahy008687	39.8884	126.941	47.0234	41.576	43.7382	38.3873	23.9453	52.7851	111.027	42.0861	54.893	42.6326	45.3707	34.8261		up					up					-1.72546					-1.29108				2 IPR001471; AP2/ERF domain IPR016177; D-binding, integrase-type	K09286		228 41 214 ref|XP_002516502.1| 270 42 243 0.58 0.66 0.15 204 221 7e-56 No definition line found Transcriptiol factor TINY, putative [Ricinus communis] gb|EEF45843.1| Transcriptiol factor TINY, putative [Ricinus communis]
Ahy022887	0.610373	1.89876	0.814554	0.846368	1.07325	0.784521	1.53672	0.639734	2.34513	1.08334	0.70315	1.25578	1.05457	1.24915		up					up					-1.27518					-1.15301				2 IPR001471; AP2/ERF domain IPR016177; D-binding, integrase-type	K09286	SPBC16E9.10c 1e-137 COG0464 ATPases of the AAA+ class O Posttranslatiol modification, protein turnover, chaperones ;	875 1 85 ref|XP_002300997.1| 215 1 91 0.82 0.85 0.06 91 130 3e-27 No definition line found AP2/ERF domain-containing transcription factor [Populus trichocarpa] gb|EEE80270.1| AP2/ERF domain-containing transcription factor [Populus trichocarpa]
Ahy110035	2.434	21.7754	1.95372	6.66364	6.85872	3.15854	8.34866	2.79025	19.648	3.77495	6.25786	7.46713	4.07198	4.73333		up					up					-2.78537					-2.27058				2 IPR001471; AP2/ERF domain IPR016177; D-binding, integrase-type	K09286
Ahy113115	49.2006	405.297	82.3421	122.814	106.155	52.0529	98.565	42.097	240.704	53.2322	109.629	101.271	78.5223	92.4608		up					up					-2.96093					-1.61608				2 IPR001471; AP2/ERF domain IPR016177; D-binding, integrase-type	K09286
Ahy118501	0.431868	7.74782	1.21603	2.01833	1.89844	0.662318	1.83401	0.330051	5.06574	1.412	2.13843	1.51505	0.916336	1.89547		up					up					-3.54819					-2.46682				2 IPR001471; AP2/ERF domain IPR016177; D-binding, integrase-type	K09286		211 1 207 ref|XP_003527229.1| 183 1 183 0.66 0.73 0.15 211 200 2e-49 No definition line found PREDICTED: ethylene-responsive transcription factor 4-like [Glycine max]
Ahy159508	26.6413	61.127	36.917	22.5274	23.2147	20.4607	22.9727	33.5516	72.6227	22.4917	20.0396	20.2303	30.5195	20.1579		up					up					-1.57896					-1.25069				2 IPR001471; AP2/ERF domain IPR016177; D-binding, integrase-type	K09286		122 13 122 gb|EMJ19998.1| 276 44 154 0.65 0.72 0.09 116 141 6e-32 No definition line found hypothetical protein PRUPE_ppa009812mg [Prunus persica]
Ahy022894	1.07609	1.48419	0.350626	1.16056	1.13736	0.523049	0.955167	0.889803	0.886817	0.557544	0.505383	0.957611	0.58017	1.07777		up										-1.50466									2 IPR001471; AP2/ERF domain IPR016177; D-binding, integrase-type	K09286	SPBC16E9.10c 1e-135 COG0464 ATPases of the AAA+ class O Posttranslatiol modification, protein turnover, chaperones ;	865 1 86 ref|XP_002300997.1| 215 1 91 0.82 0.86 0.05 91 130 1e-27 No definition line found AP2/ERF domain-containing transcription factor [Populus trichocarpa] gb|EEE80270.1| AP2/ERF domain-containing transcription factor [Populus trichocarpa]
Ahy025109	7.49908	18.7413	7.6379	27.2811	22.0496	7.5527	20.1614	6.92866	10.6437	9.75855	10.2134	16.3261	8.62865	13.5584		up										-1.31115									2 IPR001471; AP2/ERF domain IPR016177; D-binding, integrase-type	K09286		408 17 408 ref|XP_003527973.1| 353 3 353 0.56 0.68 0.15 403 368 1e-99 No definition line found PREDICTED: ethylene-responsive transcription factor CRF4-like [Glycine max]
Ahy075825	0.995173	7.38773	1.31866	4.29317	3.2405	0.678316	6.33928	1.14083	6.25351	1.80763	2.11186	2.57246	2.46348	4.19311		up										-3.4451									1 IPR001471; AP2/ERF domain			46 1 46 gb|ACF74280.1| 205 1 46 1 1 0 46 100 1e-19 No definition line found DREB-like protein [Arachis hypogaea]
Ahy119698	296.105	1009.64	319.326	467.662	435.299	277.995	347.599	247.699	606.435	251.362	404.089	296.676	337.124	320.355		up										-1.86071									2 IPR001471; AP2/ERF domain IPR016177; D-binding, integrase-type	K09286		330 1 328 ref|XP_003524068.1| 278 1 278 0.56 0.63 0.21 339 287 3e-75 No definition line found PREDICTED: ethylene-responsive transcription factor 5-like [Glycine max]
Ahy129146	38.8762	127.488	58.7292	80.0179	65.4717	61.6884	83.578	33.3783	101.783	60.1743	87.0765	47.6081	55.9451	67.9862		up										-1.04729									2 IPR001471; AP2/ERF domain IPR016177; D-binding, integrase-type	K09286		282 1 281 ref|XP_003519293.1| 282 1 281 0.47 0.61 0.08 294 209 5e-52 No definition line found PREDICTED: pathogenesis-related genes transcriptiol activator PTI6-like [Glycine max]
Ahy145284	10.1471	26.5466	10.084	26.816	24.5916	10.612	18.9142	12.0762	16.7437	11.6496	21.2044	15.7034	12.9838	18.6029		up										-1.32283									2 IPR001471; AP2/ERF domain IPR016177; D-binding, integrase-type	K09286		196 27 196 ref|XP_003544338.1| 282 106 282 0.67 0.74 0.12 185 221 1e-55 No definition line found PREDICTED: pathogenesis-related genes transcriptiol activator PTI6-like [Glycine max]
Ahy111924	1.01116	1.3648	0.0913528	1.58623	1.61634	2.72552	3.41574	1.36991	0.577633	2.40437	0.780287	2.24039	4.29096	3.58267			down			down	down		down				4.89894			1.64722	2.89307		2.19896		1 IPR001471; AP2/ERF domain	K09284		166 1 166 ref|XP_003554357.1| 458 1 153 0.67 0.74 0.08 167 182 3e-44 No definition line found PREDICTED: floral homeotic protein APETALA 2-like [Glycine max]
Ahy008290	2.03629	1.27566	0.768474	1.22317	0.881283	2.05557	1.45037	3.19124	2.2676	4.04518	3.80159	1.79899	3.60962	2.49792			down										1.41947								3 IPR001104; 3-oxo-5-alpha-steroid 4-dehydrogese, C-termil IPR001471; AP2/ERF domain IPR016177; D-binding, integrase-type	K09286		590 295 438 emb|CBI29658.3| 1781 800 949 0.45 0.65 0.06 152 126 2e-26 No definition line found unmed protein product [Vitis vinifera]
Ahy115634	1.52103	2.12473	0.146282	2.06376	2.49237	1.70561	3.28175	1.40617	2.2199	0.48126	1.92626	2.77216	1.14517	2.06734			down										3.54346								2 IPR001471; AP2/ERF domain IPR016177; D-binding, integrase-type	K09286
Ahy153507	195.21	373.077	460.082	600.628	360.572	226.497	269.158	219.909	278.621	400.431	424.145	356.751	385.809	331.461			up	up									-1.0224	-1.15802							2 IPR001471; AP2/ERF domain IPR016177; D-binding, integrase-type	K09286		279 7 279 ref|NP_001243393.1| 237 1 236 0.51 0.65 0.13 273 247 3e-63 No definition line found ethylene-responsive transcription factor RAP2-3-like [Glycine max] gb|AEQ55265.1| ethylene-responsive transcription factor 5 [Glycine max]
Ahy111245	4.35981	10.1374	14.4175	22.6185	7.71014	5.22604	17.5571	3.79153	11.6198	15.0737	19.0623	13.8236	8.6924	17.2613			up		down	down							-1.46403		1.18722	1.19698					2 IPR001471; AP2/ERF domain IPR016177; D-binding, integrase-type	K09286		202 1 200 gb|ADE41114.1| 179 1 177 0.64 0.74 0.11 200 253 3e-65 No definition line found AP2 domain class transcription factor [Malus x domestica]
Ahy119354	0.937724	0.210947	0.338873	0.367758	0.666202	1.56884	4.97777	1.27042	0.321409	0.929061	0.361809	0.75552	0.542635	1.97553				down	down									3.75867	2.90147						2 IPR001471; AP2/ERF domain IPR016177; D-binding, integrase-type	K09285		179 42 120 ref|XP_002303866.1| 275 139 209 0.4 0.59 0.1 79 9 5e-07 No definition line found AP2 domain-containing transcription factor [Populus trichocarpa] gb|EEE78845.1| AP2 domain-containing transcription factor [Populus trichocarpa]
Ahy109945	0.492236	0.957038	0.628945	1.36511	13.8072	0.718953	3.65815	0.644893	0.17675	0.383184	2.23838	15.4246	1.41744	3.85174				down	up					up				1.4221	-1.91623					-2.00165	2 IPR001471; AP2/ERF domain IPR016177; D-binding, integrase-type	K09286
Ahy022470	13.1826	18.6563	22.702	15.5807	45.4245	26.0329	33.9345	24.5312	21.3335	15.7446	28.6455	35.7101	26.6298	34.6201				down										1.12299							2 IPR001471; AP2/ERF domain IPR016177; D-binding, integrase-type	K09286		168 11 168 gb|ACU21058.1| 225 60 219 0.65 0.72 0.15 172 191 5e-47 No definition line found unknown [Glycine max]
Ahy129646	23.6325	8.91988	14.7469	15.5855	5.87408	12.957	7.17348	17.9745	6.98838	23.0075	19.6213	4.58434	10.015	5.95949				up				up	up					-1.11946				-1.19994	-1.71916		2 IPR001471; AP2/ERF domain IPR016177; D-binding, integrase-type	K09286		472 1 407 gb|AFU07643.1| 407 1 407 0.98 0.99 0 407 841 0.0 No definition line found ethylene-responsive element binding factor 6 [Arachis hypogaea]
Ahy110348	2.10473	0.930037	2.16637	5.3506	1.61546	0.845389	0.957658	2.15428	0.37788	0.409611	1.11662	0.333099	1.03671	1.66279				up										-2.48212							2 IPR001471; AP2/ERF domain IPR016177; D-binding, integrase-type	K09286
Ahy165872	1.1179	1.93638	2.5552	1.02481	0.273009	1.31439	2.13631	1.53782	3.4421	1.58383	0.652383	0.495378	1.18598	1.76633					down		up								2.9681		-1.53721				2 IPR001471; AP2/ERF domain IPR016177; D-binding, integrase-type			272 1 272 ref|XP_003528650.1| 346 74 346 0.39 0.5 0.21 305 122 8e-26 No definition line found PREDICTED: ethylene-responsive transcription factor ERF086-like [Glycine max]
Ahy115755	4.33686	6.29325	3.77784	8.77715	13.9125	4.37931	6.82121	5.21713	6.52705	9.04449	21.0767	8.18546	7.27067	8.1214					up				up						-1.02828				-1.37585		2 IPR001471; AP2/ERF domain IPR016177; D-binding, integrase-type	K09286
Ahy022817	0.963746	2.45105	0.957762	0.866167	2.45823	1.36853	0.795808	0.92067	2.08597	1.34209	1.30664	1.12698	0.681626	1.24077					up										-1.62713						2 IPR001471; AP2/ERF domain IPR016177; D-binding, integrase-type	K09286		284 1 250 ref|XP_003621632.1| 239 13 231 0.58 0.65 0.18 259 254 2e-65 No definition line found Ethylene-responsive transcription factor [Medicago truncatula] gb|AES77850.1| Ethylene-responsive transcription factor [Medicago truncatula]
Ahy108662	0.995173	0.117266	0.282569	1.02218	2.5924	0.484512	0.8553	0.325951	0.714687	0.15494	0.754237	1.52248	0.553027	1.14811					up										-1.59978						2 IPR001471; AP2/ERF domain IPR016177; D-binding, integrase-type	K09286		321 1 320 ref|XP_003538170.1| 325 1 324 0.62 0.72 0.08 337 328 1e-87 No definition line found PREDICTED: ethylene-responsive transcription factor ERF061-like [Glycine max]
Ahy000813	1.48105	5.66392	5.03999	6.14723	11.7935	3.12026	6.6231	1.80072	4.28672	5.33145	8.33358	11.7836	4.85658	9.54961						down										1.43137					2 IPR001471; AP2/ERF domain IPR016177; D-binding, integrase-type	K09285		340 1 338 gb|EMJ27817.1| 356 4 333 0.61 0.72 0.11 355 393 1e-107 No definition line found hypothetical protein PRUPE_ppa023152mg [Prunus persica]
Ahy009098	0.780989	0.148659	0.059703	0.777504	0.586861	0.0614223	0	1.37738	0	0	0.191232	0.133108	0	0.126564						up										-10.4277					2 IPR001471; AP2/ERF domain IPR016177; D-binding, integrase-type	K09286		253 4 253 ref|XP_003550880.1| 255 8 255 0.54 0.65 0.09 261 221 1e-55 No definition line found PREDICTED: dehydration-responsive element-binding protein 1C-like [Glycine max]
Ahy099991	0.803122	0.271001	0.145115	0.551197	0	0.447884	0	1.08806	0.367032	0.397852	0	0.080884	0	0						up										-10.0875					2 IPR001471; AP2/ERF domain IPR016177; D-binding, integrase-type	K09286		208 22 208 ref|XP_003610945.1| 162 15 162 0.59 0.68 0.21 188 198 6e-49 No definition line found Ethylene-responsive transcription factor ERF019 [Medicago truncatula] gb|AES93903.1| Ethylene-responsive transcription factor ERF019 [Medicago truncatula]
Ahy133037	3.16352	1.61169	1.84934	5.82022	5.27173	3.23441	5.7294	3.19989	0.701613	1.21684	5.72607	5.15389	7.10719	9.21292							down	down									3.34053	2.54614			2 IPR001471; AP2/ERF domain IPR016177; D-binding, integrase-type	K09285		82 1 82 gb|AGI62039.1| 610 312 393 0.93 0.98 0 82 169 2e-40 No definition line found AP2-3 [Eryci pusilla]
Ahy137882	0.0354045	0.569459	0.175923	0.152735	0.0345853	0.0723957	0.150352	0.0405864	1.06788	0.0771703	0.300528	0	0.0751211	0.111881							up										-3.82939				2 IPR001471; AP2/ERF domain IPR016177; D-binding, integrase-type	K09285		431 2 325 ref|XP_003541472.1| 528 10 341 0.79 0.82 0.09 344 504 1e-140 No definition line found PREDICTED: AP2-like ethylene-responsive transcription factor AIL5-like [Glycine max]
Ahy002845	0.368583	2.7362	0.512811	2.70311	6.48099	1.05516	4.30445	1.94364	3.05727	0.723052	1.01682	5.06326	1.48591	4.27076									down										2.07042		2 IPR001471; AP2/ERF domain IPR016177; D-binding, integrase-type	K09286		207 1 202 ref|XP_003516716.1| 229 1 204 0.57 0.64 0.17 223 211 7e-53 No definition line found PREDICTED: ethylene-responsive transcription factor CRF4-like [Glycine max]
Ahy015475	1.28349	2.11735	1.48811	2.9223	1.46277	0.729032	2.34678	2.20703	1.8819	2.17591	1.36186	1.81687	2.11814	3.90573									down										1.52002		2 IPR001471; AP2/ERF domain IPR016177; D-binding, integrase-type	K09286		213 3 213 ref|XP_003592317.1| 215 2 213 0.62 0.69 0.1 223 187 1e-45 No definition line found Ethylene-responsive transcription factor ERF026 [Medicago truncatula] gb|AES62568.1| Ethylene-responsive transcription factor ERF026 [Medicago truncatula]
Ahy106521	0.6989	1.36914	0.40516	3.07787	1.19478	0.535922	1.2985	0.600895	0.439178	0.126948	0.432583	1.29044	1.11219	1.90184									down										2.13635		2 IPR001471; AP2/ERF domain IPR016177; D-binding, integrase-type	K09286		261 17 210 ref|XP_003521070.1| 195 1 194 0.66 0.75 0.02 196 253 5e-65 No definition line found PREDICTED: ethylene-responsive transcription factor 13-like [Glycine max]
Ahy151771	0.157313	0.58391	2.34504	2.71458	1.07571	1.76922	4.17536	1.08202	0.790822	1.20012	0.500751	1.91704	2.16961	4.97122									down										3.31143		2 IPR001471; AP2/ERF domain IPR016177; D-binding, integrase-type	K09286		97 1 97 ref|XP_003550531.1| 354 1 81 0.74 0.78 0.16 97 134 5e-30 No definition line found PREDICTED: ethylene-responsive transcription factor ERF086-like [Glycine max]
Ahy106245	3.07047	1.95705	1.29454	2.10732	2.54497	2.47337	1.08661	2.98656	1.9879	2.12948	1.87578	1.64925	2.6652	0.0980098									up	up									-4.25842	-4.07274	2 IPR001471; AP2/ERF domain IPR016177; D-binding, integrase-type	K09286		163 1 161 gb|ADE67054.1| 210 54 208 0.55 0.62 0.16 172 122 2e-26 No definition line found ethylene-responsive transcription factor [Ammopiptanthus nus] gb|AFH89649.1| EREBP protein [Ammopiptanthus nus]

## Sheet: SAMT
GeneID	R6	R12	R24	R48	R72	RC1	RC2	S6	S12	S24	S48	S72	SC1	SC2	R6-VS-RC1.LOG2(Ratio)	R6-VS-RC1.	R12-VS-RC1.LOG2(Ratio)	R12-VS-RC1.	R24-VS-RC1.LOG2(Ratio)	R24-VS-RC1.	R48-VS-RC2.LOG2(Ratio)	R48-VS-RC2.	R72-VS-RC2.LOG2(Ratio)	R72-VS-RC2.	S6-VS-SC1.LOG2(Ratio)	S6-VS-SC1.	S12-VS-SC1.LOG2(Ratio)	S12-VS-SC1.	S24-VS-SC1.LOG2(Ratio)	S24-VS-SC1.	S48-VS-SC2.LOG2(Ratio)	S48-VS-SC2.	S72-VS-SC2.LOG2(Ratio)	S72-VS-SC2.	S6-VS-R6.LOG2(Ratio)	S6-VS-R6.	S12-VS-R12.LOG2(Ratio)	S12-VS-R12.	S24-VS-R24.LOG2(Ratio)	S24-VS-R24.	S48-VS-R48.LOG2(Ratio)	S48-VS-R48.	S72-VS-R72.LOG2(Ratio)	S72-VS-R72.		IPR	KEGG	COG	Nr
Ahy014142	1.87615	2.99187	4.35049	17.6263	7.16805	7.75801	19.83	2.77207	3.77261	4.8164	7.83006	12.2398	15.4367	23.4077	2.04791	down	1.37464	down					1.46803	down	2.47733	down	2.03273	down	1.68034	down	1.57989	down									1.17063	down				1 IPR005299; SAM dependent carboxyl methyltransferase	K08241		365 7 363 ref|XP_003603961.1| 369 6 367 0.55 0.71 0.03 365 413 1e-113 No definition line found Salicylic acid/benzoic acid carboxyl methyltransferase [Medicago truncatula] gb|AES74212.1| Salicylic acid/benzoic acid carboxyl methyltransferase [Medicago truncatula]
Ahy112230	5.96574	24.5537	8.59056	15.2754	16.1749	14.2735	28.9108	9.44421	28.1541	10.6592	17.9565	25.8067	18.2122	28.2143	1.25857	down																														1 IPR005299; SAM dependent carboxyl methyltransferase	K08241		375 1 375 ref|XP_003614194.1| 421 61 421 0.77 0.85 0.03 375 593 1e-167 No definition line found Salicylic acid methyl transferase-like protein [Medicago truncatula] gb|AES97152.1| Salicylic acid methyl transferase-like protein [Medicago truncatula]
Ahy112460	0.121427	0.801262	0.402243	0.349224	2.17466	0.537975	2.27751	0.324799	0.203474	0.352895	0.601256	1.65909	0.300584	2.47286							2.70523	down									2.04013	down														1 IPR005299; SAM dependent carboxyl methyltransferase	K08241		376 1 376 ref|XP_003547964.1| 370 1 370 0.74 0.85 0.01 376 598 1e-169 No definition line found PREDICTED: salicylate O-methyltransferase-like [Glycine max]

## Sheet: Zeatin
GeneID	R6	R12	R24	R48	R72	RC1	RC2	S6	S12	S24	S48	S72	SC1	SC2	R6-VS-RC1.	R12-VS-RC1.	R24-VS-RC1.	R48-VS-RC2.	R72-VS-RC2.	S6-VS-SC1.	S12-VS-SC1.	S24-VS-SC1.	S48-VS-SC2.	S72-VS-SC2.	R6-VS-RC1.LOG2(Ratio)	R12-VS-RC1.LOG2(Ratio)	R24-VS-RC1.LOG2(Ratio)	R48-VS-RC2.LOG2(Ratio)	R72-VS-RC2.LOG2(Ratio)	S6-VS-SC1.LOG2(Ratio)	S12-VS-SC1.LOG2(Ratio)	S24-VS-SC1.LOG2(Ratio)	S48-VS-SC2.LOG2(Ratio)	S72-VS-SC2.LOG2(Ratio)	GO	IPR	KEGG	COG	Nr	Nt	KEGG	KEGG_anno
Ahy121651	8.40513	18.5083	13.8718	20.6659	10.2633	4.75711	8.49856	9.69269	13.8329	11.5594	10.0331	9.97658	4.83004	7.74695		up	up	up		up	up	up				-1.96002	-1.544	-1.28196		-1.00486	-1.518	-1.25895			5 GO:0003824; catalytic activity; Molecular Function GO:0009690; cytokinin metabolic process; Biological Process GO:0019139; cytokinin dehydrogese activity; Molecular Function GO:0050660; flavin adenine dinucleotide binding; Molecular Function GO:0055114; oxidation-reduction process; Biological Process	2 IPR015345; Cytokinin dehydrogese 1, FAD/cytokinin binding domain IPR016164; FAD-linked oxidase-like, C-termil	K00279		304 1 302 ref|XP_003534923.1| 546 253 545 0.84 0.91 0.02 302 537 1e-150 No definition line found PREDICTED: cytokinin dehydrogese 3-like [Glycine max]	915 4 134 ref|XM_003547426.1| 1763 751 881 0.84 -- 0 131 101 1e-17 No definition line found PREDICTED: Glycine max cytokinin dehydrogese 3-like (LOC100804431), mR	304 1 302 dpop:416604 488 194 486 0.69 0.84 0.02 302 449 1e-125 No definition line found gw1.VI.977.1; . ; K00279 cytokinin dehydrogenase [EC:1.5.99.12]	spo:SPAPB1E7.05 5e-32 K00279 E1.5.99.12 cytokinin dehydrogenase 1.5.99.12 Metabolism; Biosynthesis of Secondary Metabolites; Zeatin biosynthesis [PATH:ko00908]
Ahy132889	3735.61	6356.56	7401.44	4488.17	1291.17	2959.27	1348.77	3873.97	6923.7	5285.78	4895.96	973.277	3131.48	1386.91		up	up	up			up		up			-1.10301	-1.32257	-1.73449			-1.1447		-1.81971		8 GO:0003824; catalytic activity; Molecular Function GO:0008762; UDP-N-acetylmuramate dehydrogese activity; Molecular Function GO:0009690; cytokinin metabolic process; Biological Process GO:0016491; oxidoreductase activity; Molecular Function GO:0016614; oxidoreductase activity, acting on CH-OH group of donors; Molecular Function GO:0019139; cytokinin dehydrogese activity; Molecular Function GO:0…	6 IPR006094; FAD linked oxidase, N-termil IPR015345; Cytokinin dehydrogese 1, FAD/cytokinin binding domain IPR016164; FAD-linked oxidase-like, C-termil IPR016166; FAD-binding, type 2 IPR016167; FAD-binding, type 2, subdomain 1 IPR016168; FAD-linked oxidase, FAD-binding, subdomain 2	K00279	all0324 4e-27 COG0277 FAD/FMN-containing dehydrogeses C Energy production and conversion ;	532 39 532 ref|XP_003541287.1| 508 16 508 0.58 0.74 0.01 496 604 1e-170 No definition line found PREDICTED: cytokinin dehydrogese 3-like [Glycine max]	1599 604 807 ref|XM_004507879.1| 1671 574 777 0.8 -- 0 204 7 3e-13 No definition line found PREDICTED: Cicer arietinum cytokinin dehydrogese 3-like (LOC101493024), mR	532 63 532 dpop:416604 488 17 486 0.52 0.71 0.01 474 514 1e-144 No definition line found gw1.VI.977.1; . ; K00279 cytokinin dehydrogenase [EC:1.5.99.12]	spo:SPAPB1E7.05 5e-32 K00279 E1.5.99.12 cytokinin dehydrogenase 1.5.99.12 Metabolism; Biosynthesis of Secondary Metabolites; Zeatin biosynthesis [PATH:ko00908]
Ahy121812	16.112	59.7488	17.9745	26.3315	25.6476	17.5744	12.4838	15.3319	37.6216	26.1681	22.5245	21.2801	15.0935	12.1025		up		up	up		up					-1.76544		-1.07673	-1.03876		-1.31763				2 GO:0005524; ATP binding; Molecular Function GO:0008033; tR processing; Biological Process	1 IPR002627; tR isopentenyltransferase	K10760	SA1144 2e-22 COG0324 tR delta(2)-isopentenylpyrophosphate transferase J Translation, ribosomal structure and biogenesis ;	339 1 338 gb|ABD93935.1| 330 1 328 0.66 0.78 0.03 339 449 1e-124 No definition line found adenylate isopentenyltransferase [Lotus japonicus]	1020 109 302 ref|NM_001250430.2| 1151 169 362 0.84 -- 0 194 147 3e-31 No definition line found Glycine max isopentenyl transferase (IPT), mR	339 9 335 ath:AT5G19040 330 6 327 0.54 0.7 0.05 334 342 7e-93 No definition line found ATIPT5; ATIPT5 (Arabidopsis thaliana isopentenyltransferase 5); transferase, transferring alkyl or aryl (other than methyl) groups ; K10760 adenylate isopentenyltransferase (cytokinin synthase)	spo:SPAPB1E7.05 5e-32 K10760 IPT adenylate isopentenyltransferase (cytokinin synthase) -- Metabolism; Biosynthesis of Secondary Metabolites; Zeatin biosynthesis [PATH:ko00908]
Ahy121652	4.42209	19.4192	4.8898	7.72479	5.90167	3.50233	7.47201	5.78331	11.2716	4.95512	4.89033	5.45092	2.77519	3.14911		up				up	up					-2.4711				-1.05931	-2.02204				6 GO:0003824; catalytic activity; Molecular Function GO:0008762; UDP-N-acetylmuramate dehydrogese activity; Molecular Function GO:0016491; oxidoreductase activity; Molecular Function GO:0016614; oxidoreductase activity, acting on CH-OH group of donors; Molecular Function GO:0050660; flavin adenine dinucleotide binding; Molecular Function GO:0055114; oxidation-reduction process; Biological Process	5 IPR006093; Oxygen oxidoreductase covalent FAD-binding site IPR006094; FAD linked oxidase, N-termil IPR016166; FAD-binding, type 2 IPR016167; FAD-binding, type 2, subdomain 1 IPR016168; FAD-linked oxidase, FAD-binding, subdomain 2	K00279	all0324 4e-21 COG0277 FAD/FMN-containing dehydrogeses C Energy production and conversion ;	245 1 245 ref|XP_003547474.1| 543 2 256 0.62 0.69 0.06 259 299 4e-79 No definition line found PREDICTED: cytokinin dehydrogese 3-like [Glycine max]	735 503 731 ref|NM_001256884.1| 1731 555 783 0.85 -- 0 229 184 8e-43 No definition line found Glycine max cytokinin dehydrogese 3-like (CKX3), mR gb|JQ582834.1| Glycine max cultivar Jungery cytokinin dehydrogese 3 (CKX3) mR, complete cds	245 7 245 dvvi:GSVIVP00033815001 522 6 241 0.57 0.7 0.03 242 251 1e-65 No definition line found GSVIVT00033815001; assembled CDS ; K00279 cytokinin dehydrogenase [EC:1.5.99.12]	spo:SPAPB1E7.05 5e-32 K00279 E1.5.99.12 cytokinin dehydrogenase 1.5.99.12 Metabolism; Biosynthesis of Secondary Metabolites; Zeatin biosynthesis [PATH:ko00908]
Ahy115213	5.92153	2.95877	2.4897	3.07037	2.55854	6.98565	5.80312	6.52714	1.8605	1.73748	1.57077	3.65849	7.00701	4.79809			down				down	down					1.48842				1.91311	2.0118			6 GO:0003824; catalytic activity; Molecular Function GO:0008762; UDP-N-acetylmuramate dehydrogese activity; Molecular Function GO:0016491; oxidoreductase activity; Molecular Function GO:0016614; oxidoreductase activity, acting on CH-OH group of donors; Molecular Function GO:0050660; flavin adenine dinucleotide binding; Molecular Function GO:0055114; oxidation-reduction process; Biological Process	3 IPR006094; FAD linked oxidase, N-termil IPR016166; FAD-binding, type 2 IPR016167; FAD-binding, type 2, subdomain 1	K00279	all0324 4e-06 COG0277 FAD/FMN-containing dehydrogeses C Energy production and conversion ;	134 1 133 ref|XP_002279960.1| 515 1 134 0.63 0.76 0.02 135 162 3e-38 No definition line found PREDICTED: cytokinin dehydrogese 7 [Vitis vinifera]	400 363 398 ref|XM_003544502.1| 1806 426 461 0.97 -- 0 36 9 1e-06 No definition line found PREDICTED: Glycine max cytokinin dehydrogese 7-like (LOC100783374), mR	134 1 133 dvvi:GSVIVP00032273001 515 1 134 0.63 0.76 0.02 135 162 2e-39 No definition line found GSVIVT00032273001; assembled CDS ; K00279 cytokinin dehydrogenase [EC:1.5.99.12]	spo:SPAPB1E7.05 5e-32 K00279 E1.5.99.12 cytokinin dehydrogenase 1.5.99.12 Metabolism; Biosynthesis of Secondary Metabolites; Zeatin biosynthesis [PATH:ko00908]
Ahy143606	27.9458	32.8566	52.547	53.8366	61.4162	16.5688	19.2772	38.4772	28.2458	50.1807	66.8662	79.7407	29.836	30.6831			up	up	up				up	up			-1.66514	-1.48169	-1.67172				-1.12383	-1.37787	8 GO:0003824; catalytic activity; Molecular Function GO:0008762; UDP-N-acetylmuramate dehydrogese activity; Molecular Function GO:0009690; cytokinin metabolic process; Biological Process GO:0016491; oxidoreductase activity; Molecular Function GO:0016614; oxidoreductase activity, acting on CH-OH group of donors; Molecular Function GO:0019139; cytokinin dehydrogese activity; Molecular Function GO:0…	5 IPR006094; FAD linked oxidase, N-termil IPR015345; Cytokinin dehydrogese 1, FAD/cytokinin binding domain IPR016164; FAD-linked oxidase-like, C-termil IPR016166; FAD-binding, type 2 IPR016167; FAD-binding, type 2, subdomain 1	K00279	all0324 9e-37 COG0277 FAD/FMN-containing dehydrogeses C Energy production and conversion ;	515 21 515 ref|XP_003541287.1| 508 9 508 0.76 0.86 0.01 500 806 0.0 No definition line found PREDICTED: cytokinin dehydrogese 3-like [Glycine max]	1548 395 1547 ref|XM_003541239.1| 1527 374 1526 0.81 -- 0 1154 559 1e-155 No definition line found PREDICTED: Glycine max cytokinin dehydrogese 3-like (LOC100816815), mR	515 34 515 dpop:416604 488 1 486 0.57 0.75 0.01 488 582 1e-165 No definition line found gw1.VI.977.1; . ; K00279 cytokinin dehydrogenase [EC:1.5.99.12]	spo:SPAPB1E7.05 5e-32 K00279 E1.5.99.12 cytokinin dehydrogenase 1.5.99.12 Metabolism; Biosynthesis of Secondary Metabolites; Zeatin biosynthesis [PATH:ko00908]
Ahy060700	0.482172	0.491295	1.86034	1.37653	1.607	0.666969	0.54202	0.325144	0.392104	0.865512	1.95616	1.28828	0.692078	1.25482			up		up								-1.47987		-1.56795						5 GO:0005506; iron ion binding; Molecular Function GO:0009055; electron carrier activity; Molecular Function GO:0016705; oxidoreductase activity, acting on paired donors, with incorporation or reduction of molecular oxygen; Molecular Function GO:0020037; heme binding; Molecular Function GO:0055114; oxidation-reduction process; Biological Process	3 IPR001128; Cytochrome P450 IPR002401; Cytochrome P450, E-class, group I IPR017972; Cytochrome P450, conserved site	K10717	AGc2890 8e-41 COG2124 Cytochrome P450 Q Secondary metabolites biosynthesis, transport and catabolism ;	537 7 537 ref|XP_003523297.1| 532 6 532 0.77 0.87 0.02 535 864 0.0 No definition line found PREDICTED: LOW QUALITY PROTEIN: cytokinin hydroxylase-like [Glycine max]	1614 266 1589 ref|XM_003523249.1| 1641 259 1594 0.81 -- 0.01 1338 698 0.0 No definition line found PREDICTED: Glycine max cytokinin hydroxylase-like (LOC100818766), mR	537 7 537 dpop:555847 518 4 516 0.33 0.56 0.06 540 341 2e-92 No definition line found eugene3.00040560; . ; K10717 cytokinin trans-hydroxylase	spo:SPAPB1E7.05 5e-32 K10717 CYP735A cytokinin trans-hydroxylase -- Metabolism; Biosynthesis of Secondary Metabolites; Zeatin biosynthesis [PATH:ko00908]
Ahy173331	48.2916	43.9064	55.574	47.2984	29.6103	29.0861	13.1236	39.4603	36.6081	52.3722	27.3301	28.7971	18.2279	15.5129				up	up	up	up	up						-1.84963	-1.17394	-1.11426	-1.00602	-1.52266			5 GO:0005506; iron ion binding; Molecular Function GO:0009055; electron carrier activity; Molecular Function GO:0016705; oxidoreductase activity, acting on paired donors, with incorporation or reduction of molecular oxygen; Molecular Function GO:0020037; heme binding; Molecular Function GO:0055114; oxidation-reduction process; Biological Process	2 IPR001128; Cytochrome P450 IPR002401; Cytochrome P450, E-class, group I	K10717	AGc2890 1e-41 COG2124 Cytochrome P450 Q Secondary metabolites biosynthesis, transport and catabolism ;	516 1 513 ref|XP_003532338.1| 520 1 519 0.84 0.91 0.01 521 910 0.0 No definition line found PREDICTED: cytokinin hydroxylase-like [Glycine max]	1548 1 673 gb|DQ889510.1| 720 43 715 0.99 -- 0 673 1318 0.0 No definition line found Arachis hypogaea clone 1Y66 CYP735A1 mR, partial cds	516 18 513 dvvi:GSVIVP00038215001 515 15 514 0.77 0.89 0.01 501 828 0.0 No definition line found GSVIVT00038215001; assembled CDS ; K10717 cytokinin trans-hydroxylase	spo:SPAPB1E7.05 5e-32 K10717 CYP735A cytokinin trans-hydroxylase -- Metabolism; Biosynthesis of Secondary Metabolites; Zeatin biosynthesis [PATH:ko00908]
Ahy086419	0.125282	0	0	0.540465	0.171337	0	0	0	0	0	4.54623	0	0	0.0263934				up					up					-9.07806					-7.42835		8 GO:0003824; catalytic activity; Molecular Function GO:0008762; UDP-N-acetylmuramate dehydrogese activity; Molecular Function GO:0009690; cytokinin metabolic process; Biological Process GO:0016491; oxidoreductase activity; Molecular Function GO:0016614; oxidoreductase activity, acting on CH-OH group of donors; Molecular Function GO:0019139; cytokinin dehydrogese activity; Molecular Function GO:0…	5 IPR006094; FAD linked oxidase, N-termil IPR015345; Cytokinin dehydrogese 1, FAD/cytokinin binding domain IPR016166; FAD-binding, type 2 IPR016167; FAD-binding, type 2, subdomain 1 IPR016168; FAD-linked oxidase, FAD-binding, subdomain 2	K00279	all0324 2e-10 COG0277 FAD/FMN-containing dehydrogeses C Energy production and conversion ;	609 10 609 ref|XP_002679909.1| 633 1 601 0.89 0.94 0 602 1102 0.0 No definition line found oxidoreductase [egleria gruberi] gb|EFC47165.1| oxidoreductase [egleria gruberi]	1827 136 1827 ref|XM_002679863.1| 1984 170 1858 0.89 -- 0 1692 1955 0.0 No definition line found egleria gruberi oxidoreductase, mR	609 118 527 dpop:754101 535 29 418 0.28 0.46 0.12 427 125 2e-27 No definition line found fgenesh4_pg.C_LG_II000281; . ; K00279 cytokinin dehydrogenase [EC:1.5.99.12]	spo:SPAPB1E7.05 5e-32 K00279 E1.5.99.12 cytokinin dehydrogenase 1.5.99.12 Metabolism; Biosynthesis of Secondary Metabolites; Zeatin biosynthesis [PATH:ko00908]
Ahy115435	37.6134	28.0758	28.0628	25.5967	9.26829	36.4989	8.39909	30.1443	20.062	25.651	17.9534	5.9884	21.2662	5.45672				up					up					-1.60765					-1.71815		8 GO:0003824; catalytic activity; Molecular Function GO:0008762; UDP-N-acetylmuramate dehydrogese activity; Molecular Function GO:0009690; cytokinin metabolic process; Biological Process GO:0016491; oxidoreductase activity; Molecular Function GO:0016614; oxidoreductase activity, acting on CH-OH group of donors; Molecular Function GO:0019139; cytokinin dehydrogese activity; Molecular Function GO:0…	7 IPR006093; Oxygen oxidoreductase covalent FAD-binding site IPR006094; FAD linked oxidase, N-termil IPR015345; Cytokinin dehydrogese 1, FAD/cytokinin binding domain IPR016164; FAD-linked oxidase-like, C-termil IPR016166; FAD-binding, type 2 IPR016167; FAD-binding, type 2, subdomain 1 IPR016168; FAD-linked oxidase, FAD-binding, subdomain 2	K00279	all0324 2e-28 COG0277 FAD/FMN-containing dehydrogeses C Energy production and conversion ;	541 4 541 ref|XP_003539919.1| 538 17 538 0.77 0.86 0.02 538 869 0.0 No definition line found PREDICTED: cytokinin dehydrogese 6-like [Glycine max]	1626 444 1615 ref|XM_003605817.1| 1893 446 1611 0.81 -- 0 1172 634 1e-178 No definition line found Medicago truncatula Cytokinin oxidase (MTR_4g044110) mR, complete cds	541 4 540 dvvi:GSVIVP00028666001 529 14 528 0.68 0.8 0.04 537 753 0.0 No definition line found GSVIVT00028666001; assembled CDS ; K00279 cytokinin dehydrogenase [EC:1.5.99.12]	spo:SPAPB1E7.05 5e-32 K00279 E1.5.99.12 cytokinin dehydrogenase 1.5.99.12 Metabolism; Biosynthesis of Secondary Metabolites; Zeatin biosynthesis [PATH:ko00908]
Ahy117042	89.3119	53.2728	68.9095	69.6707	56.7206	105.739	59.1135	80.5823	39.0952	67.927	58.1863	48.539	82.1334	57.7645							down										1.07098				5 GO:0005506; iron ion binding; Molecular Function GO:0009055; electron carrier activity; Molecular Function GO:0016705; oxidoreductase activity, acting on paired donors, with incorporation or reduction of molecular oxygen; Molecular Function GO:0020037; heme binding; Molecular Function GO:0055114; oxidation-reduction process; Biological Process	3 IPR001128; Cytochrome P450 IPR002401; Cytochrome P450, E-class, group I IPR017972; Cytochrome P450, conserved site	K10717	Cj1411c 8e-36 COG2124 Cytochrome P450 Q Secondary metabolites biosynthesis, transport and catabolism ;	543 1 543 ref|XP_003526785.1| 532 1 532 0.72 0.84 0.02 545 810 0.0 No definition line found PREDICTED: cytochrome P450 734A1-like [Glycine max]	1632 288 803 ref|XM_003523249.1| 1641 275 793 0.82 -- 0 520 307 2e-79 No definition line found PREDICTED: Glycine max cytokinin hydroxylase-like (LOC100818766), mR	543 37 543 dvvi:GSVIVP00038215001 515 28 513 0.36 0.54 0.06 512 321 3e-86 No definition line found GSVIVT00038215001; assembled CDS ; K10717 cytokinin trans-hydroxylase	spo:SPAPB1E7.05 5e-32 K10717 CYP735A cytokinin trans-hydroxylase -- Metabolism; Biosynthesis of Secondary Metabolites; Zeatin biosynthesis [PATH:ko00908]
Ahy168072	47.7961	21.7422	75.3336	63.5459	81.7922	38.6509	42.3823	54.4532	7.73283	52.251	26.5323	64.8925	41.2026	52.6799							down										2.41367				2 GO:0005524; ATP binding; Molecular Function GO:0008033; tR processing; Biological Process	1 IPR002627; tR isopentenyltransferase	K10760	BH2366 1e-20 COG0324 tR delta(2)-isopentenylpyrophosphate transferase J Translation, ribosomal structure and biogenesis ;	310 4 303 gb|ABD93934.1| 324 2 299 0.76 0.85 0 300 485 1e-135 No definition line found adenylate isopentenyltransferase [Lotus japonicus] gb|ABG74607.1| isopentyl transferase [Lotus japonicus]	929 85 362 ref|XM_003518882.1| 984 76 353 0.83 -- 0 278 178 6e-41 No definition line found PREDICTED: Glycine max adenylate isopentenyltransferase 3, chloroplastic-like (LOC100799145), mR	310 5 310 dvvi:GSVIVP00023692001 327 3 308 0.56 0.76 0 307 365 1e-100 No definition line found GSVIVT00023692001; assembled CDS ; K10760 adenylate isopentenyltransferase (cytokinin synthase)	spo:SPAPB1E7.05 5e-32 K10760 IPT adenylate isopentenyltransferase (cytokinin synthase) -- Metabolism; Biosynthesis of Secondary Metabolites; Zeatin biosynthesis [PATH:ko00908]
Ahy100401	3.23376	6.3766	6.02565	2.83368	0.493585	5.47594	1.93117	1.2743	3.42908	2.97361	0.64335	2.12709	0.857675	1.27737							up										-1.99932				5 GO:0003824; catalytic activity; Molecular Function GO:0009690; cytokinin metabolic process; Biological Process GO:0019139; cytokinin dehydrogese activity; Molecular Function GO:0050660; flavin adenine dinucleotide binding; Molecular Function GO:0055114; oxidation-reduction process; Biological Process	2 IPR015345; Cytokinin dehydrogese 1, FAD/cytokinin binding domain IPR016164; FAD-linked oxidase-like, C-termil	K00279		151 1 151 ref|XP_003534923.1| 546 388 537 0.78 0.91 0 151 263 1e-68 No definition line found PREDICTED: cytokinin dehydrogese 3-like [Glycine max]	453 1 453 ref|NM_001256884.1| 1731 1172 1621 0.84 -- 0 453 323 8e-85 No definition line found Glycine max cytokinin dehydrogese 3-like (CKX3), mR gb|JQ582834.1| Glycine max cultivar Jungery cytokinin dehydrogese 3 (CKX3) mR, complete cds	151 1 151 dpop:416604 488 329 478 0.66 0.82 0 151 224 5e-58 No definition line found gw1.VI.977.1; . ; K00279 cytokinin dehydrogenase [EC:1.5.99.12]	spo:SPAPB1E7.05 5e-32 K00279 E1.5.99.12 cytokinin dehydrogenase 1.5.99.12 Metabolism; Biosynthesis of Secondary Metabolites; Zeatin biosynthesis [PATH:ko00908]
Ahy165597	3.40866	5.47867	6.58503	6.59661	3.20532	4.59244	4.32912	4.45535	4.8444	6.87428	8.24759	3.24684	4.76533	4.0939									up										-1.0105		2 GO:0005524; ATP binding; Molecular Function GO:0008033; tR processing; Biological Process	2 IPR002627; tR isopentenyltransferase IPR018022; tR delta(2)-isopentenylpyrophosphate transferase	K00791	SPAC343.15 1e-40 COG0324 tR delta(2)-isopentenylpyrophosphate transferase J Translation, ribosomal structure and biogenesis ;	478 1 478 gb|AFK41335.1| 476 1 472 0.77 0.87 0.02 480 763 0.0 No definition line found unknown [Lotus japonicus]	1437 73 1389 ref|XM_003539130.1| 1525 82 1380 0.83 -- 0.01 1317 858 0.0 No definition line found PREDICTED: Glycine max tR dimethylallyltransferase 2-like (LOC100792690), mR	478 17 459 dpop:200259 450 5 447 0.63 0.77 0 443 583 1e-165 No definition line found gw1.IX.724.1; . ; K00791 tRNA delta(2)-isopentenylpyrophosphate transferase [EC:2.5.1.8]	spo:SPAPB1E7.05 5e-32 K00791 E2.5.1.75, miaA, TRIT1 tRNA dimethylallyltransferase 2.5.1.75 Metabolism; Biosynthesis of Secondary Metabolites; Zeatin biosynthesis [PATH:ko00908]
